# Supplementary material for: Comparative transcriptomics of drought responses in Populus: a meta-analysis of genome-wide expression profiling in mature leaves and root apices across two genotypes
Source: BMC Genomics. 2010 Nov 12;11:630. doi: 10.1186/1471-2164-11-630 (PMC3091765; doi:10.1186/1471-2164-11-630)
Supplement: Additional file 1 — (Microsoft Excel file) List of significantly drought-regulated genes. Annotation, Log 2 ratio values (treated vs respective control) and Bonferroni P-values are given for the 6,725 probesets displaying a significant change in signal intensity in response to drought in at least one pair comparison (no Log 2 ratio cut-off, t-test, Bonferroni P < 0.05). Red: up regulation, Green: down-regulation, Black: not significant; White: missing value. [file 1471-2164-11-630-S1.XLS]

## Sheet: Additional file 1
												Log2 ratio (Treated vs control)_ in red : up regulated , in green :down-regulated, in black: non regulated; in white : missing value												Pvalues_ Bonferroni (Treated vs control)
											Cultivars	carpaccio			soligo			carpaccio			soligo			carpaccio			soligo			carpaccio			soligo
											organ	mature leaves						root apices						mature leaves						root apices
	Affymetrix	PopGenie genome version 1.1			Phytozome version V1.1	Completed by BLASTx		Phytozome version V2.0			traitment	EAR	LMI	LMO	EAR	LMI	LMO	EAR	LMI	LMO	EAR	LMI	LMO	EAR	LMI	LMO	EAR	LMI	LMO	EAR	LMI	LMO	EAR	LMI	LMO
Probe sets	Target gene model v1.1	Gene name	AGI	A thaliana_annotation	blast hit vs A thaliana	Arabidopsis best hit	Annotation	Target gene model V2.0	Divergent annotation	Divergent AGI	array code	CL_EAR	CL_LMI	CL_LMO	SL_EAR	SL-LMI	SL-LMO	CR-EAR	CR-LMI	CR-LMO	SR-EAR	SR-LMI	SR-LMO	CL-EAR	CL-LMI	CL-LMO	SL-EAR	SL-LMI	SL-LMO	CR-EAR	CR-LMI	CR-LMO	SR-EAR	SR-LMI	SR-LMO
PtpAffx.56425.1.A1_at	gw1.133.154.1	pre-mRNA splicing factor PRP38 family protein	AT2G40650.1	similar to PRP38 [Medicago truncatula] (GB:ABN05680.1); contains InterPro domain PRP38 (InterPro:IPR005037)	ok			POPTR_0005s02150.1				-0.169645	0.276677	-0.295491	-0.0870607	-0.0548555	-0.0630618	0.505271	1.87263	0.954008	-0.0391984	0.115204	0.0640331	1	1	1	1	1	1	1	0.00187385	1	1	1	1
PtpAffx.38073.1.A1_at	estExt_fgenesh4_kg.C_280013	Unknown protein	AT4G25430.1	similar to unknown protein [Arabidopsis thaliana] (TAIR:AT5G51850.1); similar to unnamed protein product [Vitis vinifera] (GB:CAO17701.1)	no			No significant hit				-0.367398	-0.0975058	-0.0557808	0.137882	0.457953	0.962637	0.849337	0.696368	0.883484	0.180391		0.33004	1	1	1	1	1	0.000160044	1	1	1	1		1
PtpAffx.12126.1.A1_at	estExt_fgenesh4_kg.C_660007	hydroxyproline-rich glycoprotein family protein	AT3G45230.1	0	ok			POPTR_0004s22000.1				0.125528	0.191689	0.230707	0.133733	-0.154805	-0.347208	-0.529876	-0.647782	-0.178411	-1.05999	-0.870671	-0.794203	1	1	1	1	1	1	1	1	1	0.00212214	1	1
Ptp.369.1.S1_at	estExt_fgenesh4_kg.C_LG_I0015	male sterility MS5 family protein	AT1G04770.1	similar to male sterility MS5 family protein [Arabidopsis thaliana] (TAIR:AT5G48850.1); similar to unknown [Populus trichocarpa x Populus deltoides] (GB:ABK96519.1); contains InterPro domain Tetratricopeptide-like helical; (InterPro:IPR011990); contains InterPro domain Tetratricopeptide TPR-1 (InterPro:IPR001440); contains InterPro domain Tetratricopeptide region (InterPro:IPR013026)	ok			POPTR_0001s14420.1				0.0863955	-0.238001	-0.743392	0.469053	-0.974299	-0.816634	0.122286	0.152563	-0.147064	-0.284893	-0.0346937	-0.271999	1	1	1	1	0.000354211	0.0264023	1	1	1	1	1	1
PtpAffx.4238.1.S1_at	estExt_fgenesh4_kg.C_LG_II0003	DRT112 (DNA-damage-repair/toleration protein 112); copper ion binding / electron carrier	AT1G20340.1	Identical to Plastocyanin major isoform, chloroplast precursor (DRT112) [Arabidopsis Thaliana] (GB:P42699;GB:Q9LN26); similar to plastocyanin [Arabidopsis thaliana] (TAIR:AT1G76100.1); similar to Plastocyanin, chloroplast precursor (GB:P00289); contains InterPro domain Blue (type 1) copper domain; (InterPro:IPR000923); contains InterPro domain Blue (type 1) copper subtype; (InterPro:IPR011572); c…	ok			POPTR_0002s01740.1				-0.254965	0.170266	0.302967	-0.0245517	0.0460279	0.0905981	1.26756	-0.188654	0.218051	1.41948	-0.647929	0.207751	1	1	1	1	1	1	0.0434154	1	1	9.56207e-09	1	1
Ptp.5242.3.S1_s_at	estExt_fgenesh4_kg.C_LG_III0002	LHCB6 (LIGHT HARVESTING COMPLEX PSII); chlorophyll binding	AT1G15820.1	similar to LHCA6 (Photosystem I light harvesting complex gene 6), chlorophyll binding [Arabidopsis thaliana] (TAIR:AT1G19150.1); similar to Lhcb6 protein [Brassica rapa subsp. pekinensis] (GB:AAT74560.1); contains InterPro domain Chlorophyll A-B binding protein; (InterPro:IPR001344)	ok			POPTR_0003s01450.1				-0.230336	0.388746	0.707266	-0.0726176	-0.014117	-0.00553979	0.265557	-0.289763	0.285505	1.03265	-0.0144349	1.30638	1	1	1	1	1	1	1	1	1	0.00470726	1	0.000506499
Ptp.1995.1.S1_s_at	estExt_fgenesh4_kg.C_LG_VI0014	ERD15 (EARLY RESPONSIVE TO DEHYDRATION 15)	AT2G41430.1	similar to unknown protein [Arabidopsis thaliana] (TAIR:AT4G14270.2); similar to unknown protein [Arabidopsis thaliana] (TAIR:AT4G14270.1); similar to ERD15 protein [Brassica rapa] (GB:ABV89651.1)	ok			POPTR_0006s04320.1				0.590011	-0.409968	-0.57684	0.633609	0.0688481	-0.183055	1.28634	1.1727	0.840662	1.44553	0.851646	0.796611	1	1	1	1	1	1	0.0298559	1	1	3.42889e-09	1	1
PtpAffx.69360.1.A1_s_at	estExt_fgenesh4_kg.C_LG_VI0014	ERD15 (EARLY RESPONSIVE TO DEHYDRATION 15)	AT2G41430.1	similar to unknown protein [Arabidopsis thaliana] (TAIR:AT4G14270.2); similar to unknown protein [Arabidopsis thaliana] (TAIR:AT4G14270.1); similar to ERD15 protein [Brassica rapa] (GB:ABV89651.1)	ok			POPTR_0006s04320.1				0.348657	-0.606652	-0.894876	0.270905	0.0273926	0.0075272	1.26959	1.37003	0.94352	1.13864	0.743596	0.634345	1	1	0.819525	1	1	1	0.0417072	1	1	0.000192167	1	1
PtpAffx.50144.1.A1_at	estExt_fgenesh4_kg.C_LG_VI0066	Unknown protein	AT1G55340.1	similar to unknown protein [Arabidopsis thaliana] (TAIR:AT3G03880.1); similar to unknown [Populus trichocarpa] (GB:ABK93768.1); contains InterPro domain Protein of unknown function DUF1639 (InterPro:IPR012438)	ok			No significant hit				-0.00585691	-0.145215	-0.0956343	0.384177	0.345889	0.536732	0.862074	1.96272	1.28762	0.351824	0.77737	0.663181	1	1	1	1	1	1	1	0.000404847	0.00923136	1	1	1
Ptp.5315.1.S1_s_at	estExt_fgenesh4_kg.C_LG_VII0034	PSBO-1 (OXYGEN-EVOLVING ENHANCER 33)	AT5G66570.1	Similar to Oxygen-evolving enhancer protein 1-2, chloroplast precursor (PSBO2) [Arabidopsis Thaliana] (GB:Q9S841); similar to OE33/OEE1/OEE33/PSBO-1/PSBO1 (OXYGEN-EVOLVING ENHANCER 33), oxygen evolving/ poly(U) binding [Arabidopsis thaliana] (TAIR:AT5G66570.1); similar to photosystem II protein [Brassica oleracea] (GB:AAT65501.1); contains InterPro domain Photosystem II manganese-stabilizing prot…	ok			POPTR_0007s12070.1				-0.268027	-0.186325	0.0216896	-0.0128973	0.215436	0.146963	0.791409	2.45597	2.47819	0.497043	0.695105	2.05586	1	1	1	1	1	1	1	2.74287e-08	0	1	1	0
PtpAffx.1729.1.A1_at	estExt_fgenesh4_kg.C_LG_VII0034	PSBO-1 (OXYGEN-EVOLVING ENHANCER 33)	AT5G66570.1	Similar to Oxygen-evolving enhancer protein 1-2, chloroplast precursor (PSBO2) [Arabidopsis Thaliana] (GB:Q9S841); similar to OE33/OEE1/OEE33/PSBO-1/PSBO1 (OXYGEN-EVOLVING ENHANCER 33), oxygen evolving/ poly(U) binding [Arabidopsis thaliana] (TAIR:AT5G66570.1); similar to photosystem II protein [Brassica oleracea] (GB:AAT65501.1); contains InterPro domain Photosystem II manganese-stabilizing prot…	ok			No significant hit				-0.0748396	-0.0117986	0.0659222	-0.0946838	0.0651066	0.0924647	2.52131		4.17416				1	1	1	1	1	1	0		0
Ptp.4218.1.S1_s_at	estExt_fgenesh4_kg.C_LG_X0041	stable protein 1-related	AT3G17210.1	Identical to Putative protein Pop3 [Arabidopsis Thaliana] (GB:Q9LUV2;GB:Q8LCB1); similar to unknown protein [Arabidopsis thaliana] (TAIR:AT5G22580.1); similar to unnamed protein product [Vitis vinifera] (GB:CAO44961.1); contains InterPro domain Dimeric alpha-beta barrel (InterPro:IPR011008); contains InterPro domain Stress responsive alpha-beta barrel (InterPro:IPR013097)	ok			POPTR_0010s16060.1				0.463027	-0.0438462	0.38528	-0.0245076	0.057006	0.178363	2.02518	2.24947	1.91206	2.0963	1.95919	2.1046	1	1	1	1	1	1	1.97458e-10	1.95889e-06	4.76394e-10	0	1.27878e-11	0
PtpAffx.6719.4.S1_at	estExt_fgenesh4_kg.C_LG_X0041	stable protein 1-related	AT3G17210.1	Identical to Putative protein Pop3 [Arabidopsis Thaliana] (GB:Q9LUV2;GB:Q8LCB1); similar to unknown protein [Arabidopsis thaliana] (TAIR:AT5G22580.1); similar to unnamed protein product [Vitis vinifera] (GB:CAO44961.1); contains InterPro domain Dimeric alpha-beta barrel (InterPro:IPR011008); contains InterPro domain Stress responsive alpha-beta barrel (InterPro:IPR013097)	ok			POPTR_0010s16060.1				0.929125	0.824603		0.0279343	0.0310349	-0.0137103	1.40356	0.636826		-0.329455	-0.0287695	-0.161585	0.279313	0.386989		1	1	1	0.0025657	1		1	1	1
PtpAffx.5467.1.A1_at	estExt_fgenesh4_kg.C_LG_XII0019	GASA3 (GAST1 PROTEIN HOMOLOG 3)	AT4G09600.1	Identical to Gibberellin-regulated protein 3 precursor (GASA3) [Arabidopsis Thaliana] (GB:P46687); similar to GASA2 (GAST1 PROTEIN HOMOLOG 2) [Arabidopsis thaliana] (TAIR:AT4G09610.1); similar to GAST-like gene product [Fragaria x ananassa] (GB:AAB97006.1); contains InterPro domain Gibberellin regulated protein (InterPro:IPR003854)	ok			POPTR_0012s07820.1				1.16631	0.0371607	0.158452	0.10399	0.0104973	0.0154571	-0.76841	-0.6245	-1.05872	-1.10185	-0.425662	-0.122249	0.000558676	1	1	1	1	1	1	1	0.910651	0.000603107	1	1
Ptp.2230.1.S1_at	estExt_fgenesh4_kg.C_LG_XIV0001	esterase/lipase/thioesterase family protein	AT3G03990.1	similar to hydrolase, alpha/beta fold family protein [Arabidopsis thaliana] (TAIR:AT4G37470.1); similar to unnamed protein product [Vitis vinifera] (GB:CAO61472.1); contains InterPro domain Alpha/beta hydrolase fold-1 (InterPro:IPR000073)	ok			POPTR_0002s11970.1				-0.207593	-0.466217	-0.0561734	-0.182052	0.146406	-0.09993	0.535552	0.637204	-0.158727	0.660052	0.356254	1.22765	1	1	1	1	1	1	1	1	1	1	1	0.00372246
PtpAffx.24373.1.S1_at	estExt_fgenesh4_kg.C_LG_XIV0045	wound-responsive protein, putative	AT4G10265.1	similar to wound-responsive family protein [Arabidopsis thaliana] (TAIR:AT4G10270.1); similar to unnamed protein product [Vitis vinifera] (GB:CAO41250.1)	no			No significant hit				0.44016	-0.656745	1.27506				0.396548	-0.0571777	0.097341	0.512102		-0.288603	1	1	3.88386e-05				1	1	1	1		1
PtpAffx.24373.1.S1_s_at	estExt_fgenesh4_kg.C_LG_XIV0045	wound-responsive protein, putative	AT4G10265.1	similar to wound-responsive family protein [Arabidopsis thaliana] (TAIR:AT4G10270.1); similar to unnamed protein product [Vitis vinifera] (GB:CAO41250.1)	no			POPTR_0002s20810.1	no	no blast hit		-0.270092	-0.468193	0.83068				-0.459685	-0.867264	-1.50983		-1.45707	-1.56512	1	1	1				1	1	4.82005e-05		4.87636e-05	3.15052e-07
Ptp.1621.3.S1_s_at	estExt_fgenesh4_kg.C_LG_XIX0004	Unknown protein	AT5G36290.1	similar to unknown protein [Arabidopsis thaliana] (TAIR:AT1G25520.1); similar to unnamed protein product [Vitis vinifera] (GB:CAO22988.1); contains InterPro domain Protein of unknown function UPF0016; (InterPro:IPR001727)	ok			POPTR_0019s08060.1				-0.653257	-0.287876	-0.580444	-0.133634	-0.643964	-0.913691	-0.351264	0.334695	0.275572	0.00265114	1.25191	0.135277	1	1	1	1	1	0.000967919	1	1	1	1	0.00777344	1
PtpAffx.130635.1.S1_s_at	estExt_fgenesh4_kg.C_LG_XIX0004	Unknown protein	AT5G36290.1	similar to unknown protein [Arabidopsis thaliana] (TAIR:AT1G25520.1); similar to unnamed protein product [Vitis vinifera] (GB:CAO22988.1); contains InterPro domain Protein of unknown function UPF0016; (InterPro:IPR001727)	ok			No significant hit				0.12934	0.237988	-0.0342827	-0.270635	-0.463617	-0.937949		0.0290772	0.403385				1	1	1	1	1	0.000401142		1	1
Ptp.2950.1.A1_at	estExt_fgenesh4_kg.C_LG_XVII0010	hydroxyproline-rich glycoprotein family protein	AT3G02120.1	similar to unnamed protein product [Vitis vinifera] (GB:CAO49172.1)	ok			POPTR_0017s12970.1				-0.0238268	-0.0847127	-0.0760506	-0.00288119	-0.00384461	-0.0371996	-0.357009	0.754218	0.221733	-1.35981	-0.533286	-0.892373	1	1	1	1	1	1	1	1	1	9.34469e-08	1	1
PtpAffx.16869.1.A1_at	estExt_fgenesh4_kg.C_LG_XVIII0006	Unknown protein	AT5G11500.1	similar to unknown [Brassica juncea] (GB:ABX10747.1); contains InterPro domain Protein of unknown function DUF814 (InterPro:IPR008532)	ok			No significant hit				0.270931	0.29307	-0.174938	-0.149945	0.189075	0.120327	0.44493	1.73646	0.682509	-0.127722	0.737517	0.217928	1	1	1	1	1	1	1	0.0166929	1	1	1	1
Ptp.4587.1.S1_s_at	estExt_fgenesh4_pg.C_1070073	PORA (Protochlorophyllide reductase A); oxidoreductase/ protochlorophyllide reductase	AT5G54190.1	Identical to Protochlorophyllide reductase A, chloroplast precursor (PORA) [Arabidopsis Thaliana] (GB:Q42536;GB:Q9FK22); similar to PORB (PROTOCHLOROPHYLLIDE OXIDOREDUCTASE B), oxidoreductase/ protochlorophyllide reductase [Arabidopsis thaliana] (TAIR:AT4G27440.2); similar to PORB (PROTOCHLOROPHYLLIDE OXIDOREDUCTASE B), oxidoreductase/ protochlorophyllide reductase [Arabidopsis thaliana] (TAIR:AT…	ok			POPTR_0001s41370.1				-1.1613	0.340268		-0.791701	0.226261		0.527506	-0.344868	0.189007	0.555993	-0.0828174	0.824501	0.000645802	1		0.0120332	1		1	1	1	1	1	1
Ptp.4587.1.S1_x_at	estExt_fgenesh4_pg.C_1070073	PORA (Protochlorophyllide reductase A); oxidoreductase/ protochlorophyllide reductase	AT5G54190.1	Identical to Protochlorophyllide reductase A, chloroplast precursor (PORA) [Arabidopsis Thaliana] (GB:Q42536;GB:Q9FK22); similar to PORB (PROTOCHLOROPHYLLIDE OXIDOREDUCTASE B), oxidoreductase/ protochlorophyllide reductase [Arabidopsis thaliana] (TAIR:AT4G27440.2); similar to PORB (PROTOCHLOROPHYLLIDE OXIDOREDUCTASE B), oxidoreductase/ protochlorophyllide reductase [Arabidopsis thaliana] (TAIR:AT…	ok			POPTR_0001s41370.1				-1.38313	0.827595	2.38666	-0.897776	0.0650913		0.724725	-0.298536	0.0256075	0.167139	-0.191721	0.680758	5.99136e-07	0.35834	0	0.000224966	1		1	1	1	1	1	1
PtpAffx.99959.1.A1_s_at	estExt_fgenesh4_pg.C_1070073	PORA (Protochlorophyllide reductase A); oxidoreductase/ protochlorophyllide reductase	AT5G54190.1	Identical to Protochlorophyllide reductase A, chloroplast precursor (PORA) [Arabidopsis Thaliana] (GB:Q42536;GB:Q9FK22); similar to PORB (PROTOCHLOROPHYLLIDE OXIDOREDUCTASE B), oxidoreductase/ protochlorophyllide reductase [Arabidopsis thaliana] (TAIR:AT4G27440.2); similar to PORB (PROTOCHLOROPHYLLIDE OXIDOREDUCTASE B), oxidoreductase/ protochlorophyllide reductase [Arabidopsis thaliana] (TAIR:AT…	ok			No significant hit				-1.14887		2.13901	-0.0873322	-0.0228993	-0.0196634	1.19227	1.07552	1.12215	-0.125865	0.0226899	-0.0286535	0.000922803		0	1	1	1	0.185117	1	0.277229	1	1	1
Ptp.4107.2.S1_a_at	estExt_fgenesh4_pg.C_10830002	GLIP4; carboxylesterase	AT3G14225.1	similar to GLIP3 (GDSL-motif lipase 3), carboxylesterase/ lipase [Arabidopsis thaliana] (TAIR:AT1G53990.1); similar to lipase SIL1 [Brassica rapa subsp. pekinensis] (GB:AAM47031.1); contains InterPro domain Lipase, GDSL; (InterPro:IPR001087); contains InterPro domain Esterase, SGNH hydrolase-type (InterPro:IPR013830)	ok			POPTR_0007s01520.1				-0.0436009	0.0723769	0.329736	-0.140255	-0.164333	0.460161		1.1939	1.65299	0.0312138	0.175216	0.710654	1	1	1	1	1	1		1	1.07317e-06	1	1	1
Ptp.4107.1.S1_at	estExt_fgenesh4_pg.C_10830002	GLIP4; carboxylesterase	AT3G14225.1	similar to GLIP3 (GDSL-motif lipase 3), carboxylesterase/ lipase [Arabidopsis thaliana] (TAIR:AT1G53990.1); similar to lipase SIL1 [Brassica rapa subsp. pekinensis] (GB:AAM47031.1); contains InterPro domain Lipase, GDSL; (InterPro:IPR001087); contains InterPro domain Esterase, SGNH hydrolase-type (InterPro:IPR013830)	ok			POPTR_0596s00210.1				0.0682728		0.605244	-0.304318	-0.68436	0.115945		1.77816	1.67235				1		1	1	1	1		0.00868593	6.25573e-07
PtpAffx.1092.4.A1_at	estExt_fgenesh4_pg.C_1200043	ATCDC5 (ARABIDOPSIS THALIANA HOMOLOG OF CDC5); DNA binding / transcription factor	AT1G09770.1	similar to MYB3R-5 (myb domain protein 3R-5), DNA binding / transcription factor [Arabidopsis thaliana] (TAIR:AT5G02320.1); similar to unnamed protein product [Vitis vinifera] (GB:CAO65067.1); similar to CDC5-like protein [Solanum lycopersicum] (GB:ABU49591.1); similar to CDC5 protein [Zea mays] (GB:NP_001105086.1); contains InterPro domain Myb transcription factor (InterPro:IPR015495); contains …	no			POPTR_0019s13640.1	no	no blast hit		-0.0259788	0.00152448	0.0090599	-0.0913326	0.603672	-0.105592	0.111919	-0.0365184	-0.166114	-1.07697	-0.556424	-0.967248	1	1	1	1	1	1	1	1	1	0.00128075	1	1
PtpAffx.249.332.S1_at	estExt_fgenesh4_pg.C_1200063	O-methyltransferase family 2 protein	AT4G35160.1	similar to O-methyltransferase family 2 protein [Arabidopsis thaliana] (TAIR:AT4G35150.1); similar to unnamed protein product [Vitis vinifera] (GB:CAO47448.1); contains InterPro domain O-methyltransferase, COMT, eukaryota (InterPro:IPR016461); contains InterPro domain Plant methyltransferase dimerisation; (InterPro:IPR012967); contains InterPro domain Winged helix repressor DNA-binding (InterPro:…	ok			POPTR_0019s13400.1				0.727852		1.39251						2.56662	0.124599	0.0521085	0.0894901	1		9.22374e-07						0	1	1	1
PtpAffx.249.524.S1_a_at	estExt_fgenesh4_pg.C_1200063	O-methyltransferase family 2 protein	AT4G35160.1	similar to O-methyltransferase family 2 protein [Arabidopsis thaliana] (TAIR:AT4G35150.1); similar to unnamed protein product [Vitis vinifera] (GB:CAO47448.1); contains InterPro domain O-methyltransferase, COMT, eukaryota (InterPro:IPR016461); contains InterPro domain Plant methyltransferase dimerisation; (InterPro:IPR012967); contains InterPro domain Winged helix repressor DNA-binding (InterPro:…	ok			POPTR_0019s13400.1							-0.00811944	-0.000546455	-0.00619952		2.26548	2.17546		0.0131746	-0.00233213				1	1	1		1.42546e-06	0		1	1
PtpAffx.94041.1.S1_s_at	estExt_fgenesh4_pg.C_1210061	unknown protein	AT5G57340.2	similar to hypothetical protein MtrDRAFT_AC155282g59v2 [Medicago truncatula] (GB:ABN08100.1)	ok			POPTR_0006s17920.1	unknown protein	AT5G57340.1		-0.117	-0.471259	0.158362	-0.0386314	0.13673	-0.051773	1.81931	1.40458	1.86994	0.788983	0.770822	0.683125	1	1	1	1	1	1	8.38758e-08	1	1.79215e-09	1	1	1
PtpAffx.215311.1.S1_at	estExt_fgenesh4_pg.C_1210061	unknown protein	AT5G57340.2	similar to hypothetical protein MtrDRAFT_AC155282g59v2 [Medicago truncatula] (GB:ABN08100.1)	ok			POPTR_0006s17920.1	unknown protein	AT5G57340.1		0.142701	-0.172116	0.376822	-0.0303527	0.287869	0.221367	1.18928	1.28212	1.46053	0.706682	0.34183	0.444525	1	1	1	1	1	1	0.195751	1	0.000165574	1	1	1
PtpAffx.7233.1.S1_at	estExt_fgenesh4_pg.C_1220052	ATPAP3/PAP3 (purple acid phosphatase 3); acid phosphatase/ protein serine/threonine phosphatase	AT1G14700.1	similar to PAP8 (PURPLE ACID PHOSPHATASE PRECURSOR), acid phosphatase/ protein serine/threonine phosphatase [Arabidopsis thaliana] (TAIR:AT2G01890.1); similar to purple acid phosphatase 1 [Solanum tuberosum] (GB:AAT37529.1); contains InterPro domain Metallophosphoesterase; (InterPro:IPR004843)	ok			POPTR_0015s05360.2	no	no blast hit		-0.0677497	-0.0495612	-0.0248077	0.483155	0.232639	1.17172	-0.0216119	0.0800444	0.032692	-0.0347895	-0.00352988	-0.0591301	1	1	1	1	1	2.68493e-08	1	1	1	1	1	1
Ptp.7405.1.S1_at	estExt_fgenesh4_pg.C_1240037	ketol-acid reductoisomerase	AT3G58610.1	Identical to Ketol-acid reductoisomerase, chloroplast precursor [Arabidopsis Thaliana] (GB:Q05758;GB:Q42559); similar to Ketol-acid reductoisomerase, chloroplast precursor (Acetohydroxy-acid reductoisomerase) (Alpha-keto-beta-hydroxylacil reductoisomerase) (GB:O82043); similar to acetohydroxy acid isomeroreductase [Pisum sativum] (GB:CAB61890.1); similar to hypothetical protein [Vitis vinifera] (…	ok			POPTR_0011s05250.1				-0.134541	-0.0372999	0.0840805	-0.0259627	-0.235831	-0.0442721	-0.481805	-1.77096	-0.326487	-0.565979	-0.0410473	-0.532409	1	1	1	1	1	1	1	0.00973317	1	1	1	1
PtpAffx.73181.1.A1_at	estExt_fgenesh4_pg.C_1250018	GLX2-2 (GLYOXALASE 2-2); hydroxyacylglutathione hydrolase	AT3G10850.1	Identical to Hydroxyacylglutathione hydrolase cytoplasmic (GLX2-2) [Arabidopsis Thaliana] (GB:O24496;GB:O04844); similar to GLX2-4 (GLYOXALASE 2-4), hydroxyacylglutathione hydrolase [Arabidopsis thaliana] (TAIR:AT1G06130.1); similar to GLX2-4 (GLYOXALASE 2-4), hydroxyacylglutathione hydrolase [Arabidopsis thaliana] (TAIR:AT1G06130.2); similar to unknown [Solanum tuberosum] (GB:ABA46778.1); contai…	ok			No significant hit				-0.162693	-0.308442	-0.157612	0.198171	0.015471	0.152934	0.337738	0.378254	0.127013	1.06667	0.184866	1.02096	1	1	1	1	1	1	1	1	1	0.00174126	1	0.40186
Ptp.5427.1.A1_s_at	estExt_fgenesh4_pg.C_1270057	APT3 (ADENINE PHOSPHORIBOSYL TRANSFERASE 3); adenine phosphoribosyltransferase	AT4G22570.1	similar to APT4, adenine phosphoribosyltransferase [Arabidopsis thaliana] (TAIR:AT4G12440.2); similar to unnamed protein product [Vitis vinifera] (GB:CAO70344.1); contains InterPro domain Purine/pyrimidine phosphoribosyl transferase, conserved site; (InterPro:IPR002375); contains InterPro domain Adenine phosphoribosyl transferase; (InterPro:IPR005764); contains InterPro domain Phosphoribosyltrans…	ok			POPTR_0001s00360.2	no	no blast hit		-1.04424	0.0580832	1.45353	-0.580432	0.309111	-0.379895	-0.103372	0.170323		0.248745	0.609151	0.718316	0.0161281	1	1.16647e-07	1	1	1	1	1		1	1	1
Ptp.3743.1.S1_at	estExt_fgenesh4_pg.C_1300020	OST1/P44/SNRK2-6/SRK2E (OPEN STOMATA 1, SNF1-RELATED PROTEIN KINASE 2.6); calcium-dependent protein serine/threonine kinase/ kinase/ protein kinase	AT4G33950.1	similar to SNRK2-3/SNRK2.3/SRK2I (SNF1-RELATED PROTEIN KINASE 2.3), kinase/ protein kinase [Arabidopsis thaliana] (TAIR:AT5G66880.1); similar to unnamed protein product [Vitis vinifera] (GB:CAO47754.1); contains InterPro domain Serine/threonine protein kinase; (InterPro:IPR002290); contains InterPro domain Protein kinase, core; (InterPro:IPR000719); contains InterPro domain Protein kinase-like (I…	ok			POPTR_0004s15270.1				-0.0787391	0.201688	0.0371199	-0.110297	0.207473	0.170415	0.427049	0.748268	0.0939753	1.12636	0.680789	1.32723	1	1	1	1	1	1	1	1	1	0.000282623	1	0.000292828
PtpAffx.1056.1.S1_at	estExt_fgenesh4_pg.C_1300020	OST1/P44/SNRK2-6/SRK2E (OPEN STOMATA 1, SNF1-RELATED PROTEIN KINASE 2.6); calcium-dependent protein serine/threonine kinase/ kinase/ protein kinase	AT4G33950.1	similar to SNRK2-3/SNRK2.3/SRK2I (SNF1-RELATED PROTEIN KINASE 2.3), kinase/ protein kinase [Arabidopsis thaliana] (TAIR:AT5G66880.1); similar to unnamed protein product [Vitis vinifera] (GB:CAO47754.1); contains InterPro domain Serine/threonine protein kinase; (InterPro:IPR002290); contains InterPro domain Protein kinase, core; (InterPro:IPR000719); contains InterPro domain Protein kinase-like (I…	ok			POPTR_0004s15270.1				-0.117629	-0.0463285	-0.0122204	-0.115309	0.0860962	0.107524	0.385062	0.666815	0.763254	0.935856	1.25175	1.16028	1	1	1	1	1	1	1	1	1	0.0675613	0.00780156	0.0187008
PtpAffx.215819.1.S1_at	estExt_fgenesh4_pg.C_1300061	CYP707A4 (cytochrome P450, family 707, subfamily A, polypeptide 4); oxygen binding	AT3G19270.1	Identical to Abscisic acid 8'-hydroxylase 4 (CYP707A4) [Arabidopsis Thaliana] (GB:Q9LJK2;GB:Q8LF37); similar to CYP707A1 (cytochrome P450, family 707, subfamily A, polypeptide 1), oxygen binding [Arabidopsis thaliana] (TAIR:AT4G19230.1); similar to unnamed protein product [Vitis vinifera] (GB:CAO47816.1); similar to hypothetical protein [Vitis vinifera] (GB:CAN79871.1); similar to unnamed protein…	ok			No significant hit				1.04393	-0.246881	-1.30162	-0.253647	0.41395	-0.379175	1.94607	2.18831	1.45273	2.52538	2.14956	2.29981	0.0162588	1	1.71367e-05	1	1	1	2.17204e-09	6.47253e-06	0.000200588	0	0	0
PtpAffx.74008.1.S1_s_at	estExt_fgenesh4_pg.C_1300061	CYP707A4 (cytochrome P450, family 707, subfamily A, polypeptide 4); oxygen binding	AT3G19270.1	Identical to Abscisic acid 8'-hydroxylase 4 (CYP707A4) [Arabidopsis Thaliana] (GB:Q9LJK2;GB:Q8LF37); similar to CYP707A1 (cytochrome P450, family 707, subfamily A, polypeptide 1), oxygen binding [Arabidopsis thaliana] (TAIR:AT4G19230.1); similar to unnamed protein product [Vitis vinifera] (GB:CAO47816.1); similar to hypothetical protein [Vitis vinifera] (GB:CAN79871.1); similar to unnamed protein…	ok			POPTR_0004s14820.1				0.971348	-0.406605	-1.22365	-0.350484	0.111318	-0.450247	0.539806	0.536496	0.33793	0.646412	0.741147	0.58235	0.101719	1	0.00018079	1	1	1	1	1	1	1	1	1
PtpAffx.80069.1.S1_s_at	estExt_fgenesh4_pg.C_1300061	CYP707A4 (cytochrome P450, family 707, subfamily A, polypeptide 4); oxygen binding	AT3G19270.1	Identical to Abscisic acid 8'-hydroxylase 4 (CYP707A4) [Arabidopsis Thaliana] (GB:Q9LJK2;GB:Q8LF37); similar to CYP707A1 (cytochrome P450, family 707, subfamily A, polypeptide 1), oxygen binding [Arabidopsis thaliana] (TAIR:AT4G19230.1); similar to unnamed protein product [Vitis vinifera] (GB:CAO47816.1); similar to hypothetical protein [Vitis vinifera] (GB:CAN79871.1); similar to unnamed protein…	ok			POPTR_0004s14820.1				0.761965	0.00280074	-1.2992	-0.112234	-0.00585502	-0.36116	-0.0707296	-0.0139541	-0.119085	0.222684	0.2025	0.350772	1	1	1.84714e-05	1	1	1	1	1	1	1	1	1
PtpAffx.215867.1.S1_at	estExt_fgenesh4_pg.C_1310019	neurofilament protein-related	AT3G05900.1	similar to unknown protein [Arabidopsis thaliana] (TAIR:AT2G22795.1); similar to erythrocyte binding protein, putative [Trichomonas vaginalis G3] (GB:XP_001315918.1); contains domain YK14_CAEEL_P34338; (PD041151)	ok			No significant hit				0.456895	0.441204	1.07019		1.25388	1.44662	-0.0840506	0.0334055	-0.652552	0.0868473	0.297182	0.0553785	1	1	0.0124706		4.39924e-09	0	1	1	1	1	1	1
PtpAffx.35020.1.S1_a_at	estExt_fgenesh4_pg.C_1330071	protein phosphatase 2C, putative / PP2C, putative	AT5G27930.1	similar to protein phosphatase 2C, putative / PP2C, putative [Arabidopsis thaliana] (TAIR:AT3G05640.1); similar to protein phosphatase 2C, putative / PP2C, putative [Arabidopsis thaliana] (TAIR:AT3G05640.2); similar to unknown [Populus trichocarpa] (GB:ABK92926.1); contains InterPro domain Protein phosphatase 2C-related; (InterPro:IPR001932); contains InterPro domain Protein phosphatase 2C; (Inte…	ok			POPTR_0005s02180.1				-0.136495	0.0738181	-0.490989	0.182039	-0.212616	-0.346389	-0.872384	-1.52841	-1.4321	-0.683063	-1.50214	-0.971506	1	1	1	1	1	1	1	0.35011	0.000331441	1	1.45167e-05	1
PtpAffx.21922.1.A1_at	estExt_fgenesh4_pg.C_1350039	FLS (FLAVONOL SYNTHASE)	AT5G08640.1	Identical to Flavonol synthase/flavanone 3-hydroxylase (FLS1) [Arabidopsis Thaliana] (GB:Q96330;GB:O04730;GB:O04731;GB:O04732;GB:O04830;GB:O04831;GB:O04832); similar to FLS (Flavonol synthase), flavonol synthase [Arabidopsis thaliana] (TAIR:AT5G63590.1); similar to Flavonol synthase/flavanone 3-hydroxylase (FLS) (CitFLS) (GB:Q9ZWQ9); contains InterPro domain 2OG-Fe(II) oxygenase (InterPro:IPR0051…	ok			POPTR_0004s14680.1				1.55592	1.29726	0.963852				1.15224	2.38233	0.463707	2.28951	1.91588	2.01573	1.16126e-09	8.26326e-08	0.171489				0.387069	1.31015e-07	1	0	3.83633e-11	0
PtpAffx.4566.1.A1_s_at	estExt_fgenesh4_pg.C_1370006	glycine-rich protein	AT4G15460.1	0	unknown protein (AT4G01985.1)			POPTR_0016s00600.1	no	no blast hit			-1.16241	-0.442055	-0.362892	0.587776	0.0543805				0.486995	0.200029	0.716924		1.2809e-05	1	1	1	1				1	1	1
PtpAffx.4566.1.A1_at	estExt_fgenesh4_pg.C_1370006	glycine-rich protein	AT4G15460.1	0	unknown protein (AT4G01985.1)			No significant hit				-0.922756	-0.845331	-0.465144	-0.561144	0.309148	0.0612312		1.623	2.19452		0.828076	2.28027	0.324118	0.225918	1	1	1	1		0.0917555	0		1	0
PtpAffx.62549.1.A1_at	estExt_fgenesh4_pg.C_1420022	major latex protein-related / MLP-related	AT1G23120.1	Similar to MLP-like protein 423 (MLP423) [Arabidopsis Thaliana] (GB:Q93VR4;GB:Q8L9L8;GB:Q9LR93); similar to MLP34 (MLP-LIKE PROTEIN 34) [Arabidopsis thaliana] (TAIR:AT1G70850.3); similar to MLP34 (MLP-LIKE PROTEIN 34) [Arabidopsis thaliana] (TAIR:AT1G70850.1); similar to bet v I allergen family protein [Brassica rapa] (GB:ABV89615.1); contains InterPro domain Bet v I allergen; (InterPro:IPR000916)	ok			POPTR_0013s13460.1	MLP423 (MLP-LIKE PROTEIN 423)	AT1G24020.1		-0.982234	-0.29004	0.540919	0.0673317	0.00784308	0.010933	0.213119	-0.198672	-0.912822	-0.663979	-1.91913		0.0778719	1	1	1	1	1	1	1	1	1	3.83633e-11
Ptp.4603.1.S1_s_at	estExt_fgenesh4_pg.C_1420039	Unknown protein	AT1G21500.1	similar to hypothetical protein OsI_030994 [Oryza sativa (indica cultivar-group)] (GB:EAZ09762.1); similar to Os09g0517000 [Oryza sativa (japonica cultivar-group)] (GB:NP_001063677.1); similar to unknown protein [Oryza sativa (japonica cultivar-group)] (GB:BAD33829.1)	ok			POPTR_0013s13230.1				-0.214907	0.473898	1.44214	-0.712357	-0.345305	-0.260018	-0.0465478	0.167502	0.0734342	0.0410183	-0.0146998	-0.016993	1	1	1.72725e-07	0.17363	1	1	1	1	1	1	1	1
PtpAffx.129590.1.A1_at	estExt_fgenesh4_pg.C_1450045	pectinesterase family protein	AT5G19730.1	similar to pectinesterase family protein [Arabidopsis thaliana] (TAIR:AT5G47500.1); similar to hypothetical protein [Vitis vinifera] (GB:CAN63186.1); similar to unnamed protein product [Vitis vinifera] (GB:CAO65438.1); contains InterPro domain Pectin lyase fold (InterPro:IPR012334); contains InterPro domain Pectinesterase, catalytic; (InterPro:IPR000070); contains InterPro domain Pectin lyase fol…	ok			POPTR_0018s06820.1				-0.00974599		0.110683				-0.59548	-0.342945	-0.0045755	-1.14807	-0.903737	-0.281425	1		1				1	1	1	0.0001425	1	1
PtpAffx.109909.1.S1_at	estExt_fgenesh4_pg.C_1450045	pectinesterase family protein	AT5G19730.1	similar to pectinesterase family protein [Arabidopsis thaliana] (TAIR:AT5G47500.1); similar to hypothetical protein [Vitis vinifera] (GB:CAN63186.1); similar to unnamed protein product [Vitis vinifera] (GB:CAO65438.1); contains InterPro domain Pectin lyase fold (InterPro:IPR012334); contains InterPro domain Pectinesterase, catalytic; (InterPro:IPR000070); contains InterPro domain Pectin lyase fol…	ok			POPTR_0018s06820.1				0.168381	0.33345	0.0312948	-0.225678	-0.136751	-0.528641	-0.778694	-0.77565	0.0568416	-1.4946	-0.903068	-0.519031	1	1	1	1	1	1	1	1	1	4.78751e-10	1	1
PtpAffx.15096.1.S1_a_at	estExt_fgenesh4_pg.C_1470017	Unknown protein	AT5G24890.1	similar to unknown protein [Arabidopsis thaliana] (TAIR:AT2G24550.1); similar to putative KID-containing protein [Brassica napus] (GB:AAO53442.1)	ok			POPTR_0006s28790.1				-0.132959	-0.403751	0.233546	-0.441402	0.32355	0.232913	1.54555	1.98873	1.43379	0.591543	0.462962	0.308532	1	1	1	1	1	1	0.000100319	0.000256841	0.000318199	1	1	1
PtpAffx.595.4.S1_s_at	estExt_fgenesh4_pg.C_1470038	AHA5 (ARABIDOPSIS H(+)-ATPASE 5); ATPase	AT2G24520.1	Identical to ATPase 5, plasma membrane-type (AHA5) [Arabidopsis Thaliana] (GB:Q9SJB3); similar to AHA2 (Arabidopsis H(+)-ATPase 2), ATPase [Arabidopsis thaliana] (TAIR:AT4G30190.1); similar to AHA1 (ARABIDOPSIS H+ ATPASE 1), ATPase [Arabidopsis thaliana] (TAIR:AT2G18960.1); similar to AHA9 (Arabidopsis H(+)-ATPase 9), hydrogen-exporting ATPase, phosphorylative mechanism [Arabidopsis thaliana] (TA…	ok			No significant hit				-0.302759	-0.175623	-0.455796	-0.170864	-0.0135937	-0.0643023	0.825876	2.4901	1.65209	0.721821	0.830897	1.49372	1	1	1	1	1	1	1	1.30897e-08	1.10028e-06	1	1	2.74353e-06
PtpAffx.595.1.S1_s_at	estExt_fgenesh4_pg.C_1470038	AHA5 (ARABIDOPSIS H(+)-ATPASE 5); ATPase	AT2G24520.1	Identical to ATPase 5, plasma membrane-type (AHA5) [Arabidopsis Thaliana] (GB:Q9SJB3); similar to AHA2 (Arabidopsis H(+)-ATPase 2), ATPase [Arabidopsis thaliana] (TAIR:AT4G30190.1); similar to AHA1 (ARABIDOPSIS H+ ATPASE 1), ATPase [Arabidopsis thaliana] (TAIR:AT2G18960.1); similar to AHA9 (Arabidopsis H(+)-ATPase 9), hydrogen-exporting ATPase, phosphorylative mechanism [Arabidopsis thaliana] (TA…	ok			No significant hit				-0.609869	-0.530617	-0.549127	-0.0448719	-0.00992679	0.273356	0.886359	2.92998	1.98412	0.525628	0.850505	1.19529	1	1	1	1	1	1	1	0	4.53708e-11	1	1	0.00816812
PtpAffx.131073.1.S1_at	estExt_fgenesh4_pg.C_1470058	DNA repair ATPase-related	AT2G24420.1	Similar to myosin heavy chain-related (AT4G31340.1)similar to DNA repair ATPase-related [Arabidopsis thaliana] (TAIR:AT2G24420.1); similar to DNA repair ATPase-related [Arabidopsis thaliana] (TAIR:AT2G24420.2); similar to unknown [Populus trichocarpa] (GB:ABK94806.1); similar to unknown [Populus trichocarpa] (GB:ABK95933.1); contains domain Spectrin repeat (SSF46966); contains domain Apolipoprote…	ok			POPTR_0006s29170.2	no	no blast hit		0.329624	0.23574	-0.0757309	-0.156396	-0.0768094	-0.19294				-1.19842	0.519604	-0.337881	1	1	1	1	1	1				2.77639e-05	1	1
Ptp.2256.1.S1_s_at	estExt_fgenesh4_pg.C_1480042	ATGSL03 (GLUCAN SYNTHASE-LIKE 3); 1,3-beta-glucan synthase/ transferase, transferring glycosyl groups	AT2G31960.1	similar to CALS1 (CALLOSE SYNTHASE 1), transferase, transferring glycosyl groups [Arabidopsis thaliana] (TAIR:AT1G05570.1); similar to ATGSL12 (GLUCAN SYNTHASE-LIKE 12), 1,3-beta-glucan synthase/ transferase, transferring glycosyl groups [Arabidopsis thaliana] (TAIR:AT5G13000.1); similar to CALS5 (CALLOSE SYNTHASE 5), 1,3-beta-glucan synthase [Arabidopsis thaliana] (TAIR:AT2G13680.1); similar to …	ok			POPTR_0001s23710.1	CALS1 (CALLOSE SYNTHASE 1); 1,3-beta-glucan synthase/ transferase, transferring glycosyl groups	AT1G05570.1		-0.0247503	-0.0186667	0.00751014	0.299879	0.186555	0.462471	0.32316	1.73598	0.97074	0.13516	0.326052	0.614506	1	1	1	1	1	1	1	0.0168182	1	1	1	1
PtpAffx.6502.1.A1_at	estExt_fgenesh4_pg.C_1480042	ATGSL03 (GLUCAN SYNTHASE-LIKE 3); 1,3-beta-glucan synthase/ transferase, transferring glycosyl groups	AT2G31960.1	similar to CALS1 (CALLOSE SYNTHASE 1), transferase, transferring glycosyl groups [Arabidopsis thaliana] (TAIR:AT1G05570.1); similar to ATGSL12 (GLUCAN SYNTHASE-LIKE 12), 1,3-beta-glucan synthase/ transferase, transferring glycosyl groups [Arabidopsis thaliana] (TAIR:AT5G13000.1); similar to CALS5 (CALLOSE SYNTHASE 5), 1,3-beta-glucan synthase [Arabidopsis thaliana] (TAIR:AT2G13680.1); similar to …	ok			No significant hit				-0.0217529	0.0401243	0.00494912	0.190241	0.167477	0.423058	0.410184	2.00782	1.15358	0.090243	0.209672	0.516908	1	1	1	1	1	1	1	0.000183231	0.150193	1	1	1
PtpAffx.52068.1.S1_at	estExt_fgenesh4_pg.C_1480042	ATGSL03 (GLUCAN SYNTHASE-LIKE 3); 1,3-beta-glucan synthase/ transferase, transferring glycosyl groups	AT2G31960.1	similar to CALS1 (CALLOSE SYNTHASE 1), transferase, transferring glycosyl groups [Arabidopsis thaliana] (TAIR:AT1G05570.1); similar to ATGSL12 (GLUCAN SYNTHASE-LIKE 12), 1,3-beta-glucan synthase/ transferase, transferring glycosyl groups [Arabidopsis thaliana] (TAIR:AT5G13000.1); similar to CALS5 (CALLOSE SYNTHASE 5), 1,3-beta-glucan synthase [Arabidopsis thaliana] (TAIR:AT2G13680.1); similar to …	ok			POPTR_0001s23710.1	CALS1 (CALLOSE SYNTHASE 1); 1,3-beta-glucan synthase/ transferase, transferring glycosyl groups	AT1G05570.1		-0.0810681	-0.118044	-0.223298	0.227631	0.163246	0.454907	0.371944	1.0393	1.48801	-0.102728	0.722521	0.314906	1	1	1	1	1	1	1	1	8.36286e-05	1	1	1
PtpAffx.147926.2.S1_at	estExt_fgenesh4_pg.C_1520062	AVP1 (vacuolar-type H+-pumping pyrophosphatase 1); ATPase	AT1G15690.1	Identical to Pyrophosphate-energized vacuolar membrane proton pump 1 (AVP1) [Arabidopsis Thaliana] (GB:P31414;GB:O80390;GB:Q41919;GB:Q41920;GB:Q56WP6;GB:Q8RY20;GB:Q8VZE3); similar to AVP2 (ARABIDOPSIS VACUOLAR H+-PYROPHOSPHATASE 2) [Arabidopsis thaliana] (TAIR:AT1G78920.1); similar to AVP2 (ARABIDOPSIS VACUOLAR H+-PYROPHOSPHATASE 2) [Arabidopsis thaliana] (TAIR:AT1G78920.2); similar to PPase [Hev…	ok			POPTR_0006s06180.1				-0.00618993	-0.116545	0.144232	-0.185106	0.165007	0.0813486	-0.655255		0.107298	-1.21735	0.0156393	-0.551978	1	1	1	1	1	1	1		1	1.47555e-05	1	1
PtpAffx.163963.1.S1_s_at	estExt_fgenesh4_pg.C_1580005	TT7 (TRANSPARENT TESTA 7); flavonoid 3'-monooxygenase/ oxygen binding	AT5G07990.1	Identical to Flavonoid 3'-monooxygenase (CYP75B1) [Arabidopsis Thaliana] (GB:Q9SD85); similar to CYP706A5 (cytochrome P450, family 706, subfamily A, polypeptide 5), oxygen binding [Arabidopsis thaliana] (TAIR:AT4G12310.1); similar to flavonoid 3'-hydroxylase [Matthiola incana] (GB:AAG49301.1); similar to flavonoid 3'-hydroxylase [Lobelia erinus] (GB:BAF49324.1); similar to flavonoid 3'-hydroxylas…	ok			POPTR_0001s16790.1				0.312236	-0.636308	0.251429	0.582413	-0.126311		1.09358	0.597791	1.60957	1.44225	1.10358	1.74567	1	1	1	1	1		1	1	3.52386e-06	3.90764e-09	0.193654	8.5771e-10
PtpAffx.162002.1.A1_s_at	estExt_fgenesh4_pg.C_1580005	TT7 (TRANSPARENT TESTA 7); flavonoid 3'-monooxygenase/ oxygen binding	AT5G07990.1	Identical to Flavonoid 3'-monooxygenase (CYP75B1) [Arabidopsis Thaliana] (GB:Q9SD85); similar to CYP706A5 (cytochrome P450, family 706, subfamily A, polypeptide 5), oxygen binding [Arabidopsis thaliana] (TAIR:AT4G12310.1); similar to flavonoid 3'-hydroxylase [Matthiola incana] (GB:AAG49301.1); similar to flavonoid 3'-hydroxylase [Lobelia erinus] (GB:BAF49324.1); similar to flavonoid 3'-hydroxylas…	ok			No significant hit				0.119365	-0.207708	0.758236	-0.026417	-0.225134	0.364645	0.831772	0.753001	0.528299	1.15487	0.709784	1.5236	1	1	1	1	1	1	1	1	1	0.000114725	1	1.12229e-06
Ptp.6652.1.A1_s_at	estExt_fgenesh4_pg.C_1580005	TT7 (TRANSPARENT TESTA 7); flavonoid 3'-monooxygenase/ oxygen binding	AT5G07990.1	Identical to Flavonoid 3'-monooxygenase (CYP75B1) [Arabidopsis Thaliana] (GB:Q9SD85); similar to CYP706A5 (cytochrome P450, family 706, subfamily A, polypeptide 5), oxygen binding [Arabidopsis thaliana] (TAIR:AT4G12310.1); similar to flavonoid 3'-hydroxylase [Matthiola incana] (GB:AAG49301.1); similar to flavonoid 3'-hydroxylase [Lobelia erinus] (GB:BAF49324.1); similar to flavonoid 3'-hydroxylas…	ok			POPTR_0001s16790.1				0.642138	-0.405532	0.143935	0.454738	0.316593	0.484395	0.62919	0.624552	0.678991	1.82892	0.989413	2.05658	1	1	1	1	1	1	1	1	1	0	1	0
PtpAffx.95107.1.A1_s_at	estExt_fgenesh4_pg.C_1580047	Unknown protein	AT3G14280.1	similar to hypothetical protein [Vitis vinifera] (GB:CAN62135.1)	ok			POPTR_0001s16330.1				-0.23282	-0.0354467	0.105888	0.264971	0.148914	0.334523	1.22062	1.46445	1.27087	0.922631	0.671712	0.709995	1	1	1	1	1	1	0.108269	0.830176	0.0132885	0.0953939	1	1
PtpAffx.27269.1.A1_at	estExt_fgenesh4_pg.C_1630059	ARF16 (AUXIN RESPONSE FACTOR 16); miRNA binding / transcription factor	AT4G30080.1	Similar to Auxin response factor 3 (ARF3) [Arabidopsis Thaliana] (GB:O23661;GB:O23670;GB:O81087); similar to ARF4 (AUXIN RESPONSE FACTOR 4), transcription factor [Arabidopsis thaliana] (TAIR:AT5G60450.1); similar to unnamed protein product [Vitis vinifera] (GB:CAO66387.1); contains InterPro domain Transcriptional factor B3; (InterPro:IPR003340); contains InterPro domain Auxin response factor; (In…	ok			POPTR_0004s22960.1	no	no blast hit		1.01678	-1.02999	-1.01982	-0.161702	-0.148265	-0.112803		0.48159	0.441212	-0.075745	0.085402	-0.13695	0.0327532	0.00108317	0.0445514	1	1	1		1	1	1	1	1
PtpAffx.18002.1.A1_at	estExt_fgenesh4_pg.C_16600001	Unknown protein	AT5G24640.1	similar to unknown protein [Arabidopsis thaliana] (TAIR:AT2G41730.1); similar to unnamed protein product [Vitis vinifera] (GB:CAO14635.1)	no			POPTR_0002s18300.1	no	no blast hit		0.841348	-0.643522	-0.161242	0.816198	0.467969	0.0768946	0.152806	0.322137	0.718641	0.73259	0.668113	0.431509	1	1	1	0.00500514	1	1	1	1	1	1	1	1
PtpAffx.157830.1.S1_at	estExt_fgenesh4_pg.C_1660047	plastid-lipid associated protein PAP, putative	AT4G22240.1	Identical to Probable plastid-lipid-associated protein 2, chloroplast precursor (PAP2) [Arabidopsis Thaliana] (GB:O49629;GB:Q8LFZ5;GB:Q8VXU7); similar to FIB (FIBRILLIN), structural molecule [Arabidopsis thaliana] (TAIR:AT4G04020.1); similar to Plastid lipid-associated protein 2, chloroplast precursor (GB:Q94KU6); contains InterPro domain PAP fibrillin; (InterPro:IPR006843)	ok			POPTR_0004s00480.1				0.32858	0.190265	0.0408068	0.193675	-0.0951766	0.130119	1.64254	1.20976	1.33782	1.19196	0.0888352	0.73689	1	1	1	1	1	1	9.24274e-06	1	0.00301783	3.43738e-05	1	1
PtpAffx.157830.1.S1_s_at	estExt_fgenesh4_pg.C_1660047	plastid-lipid associated protein PAP, putative	AT4G22240.1	Identical to Probable plastid-lipid-associated protein 2, chloroplast precursor (PAP2) [Arabidopsis Thaliana] (GB:O49629;GB:Q8LFZ5;GB:Q8VXU7); similar to FIB (FIBRILLIN), structural molecule [Arabidopsis thaliana] (TAIR:AT4G04020.1); similar to Plastid lipid-associated protein 2, chloroplast precursor (GB:Q94KU6); contains InterPro domain PAP fibrillin; (InterPro:IPR006843)	ok			POPTR_0004s00480.1				0.340604	0.0951076	-0.0871551	0.409956	0.0184988	-0.000515094	1.29115	1.37636	1.02031	1.43012	0.737234	1.06948	1	1	1	1	1	1	0.027103	1	1	6.30139e-09	1	0.143893
Ptp.5413.1.S1_at	estExt_fgenesh4_pg.C_1700003	MTHFR2 (METHYLENETETRAHYDROFOLATE REDUCTASE 2); methylenetetrahydrofolate reductase (NADPH)	AT2G44160.1	Identical to Methylenetetrahydrofolate reductase 2 (MTHFR2) [Arabidopsis Thaliana] (GB:O80585;GB:Q56ZL2;GB:Q94JZ1;GB:Q9SE59;GB:Q9SUJ0); similar to MTHFR1 (METHYLENETETRAHYDROFOLATE REDUCTASE 1), methylenetetrahydrofolate reductase (NADPH) [Arabidopsis thaliana] (TAIR:AT3G59970.2); similar to MTHFR1 (METHYLENETETRAHYDROFOLATE REDUCTASE 1), methylenetetrahydrofolate reductase (NADPH) [Arabidopsis t…	ok			No significant hit				0.0685811	-0.0427253	-0.451765	-0.0059825	-0.697567	-1.00576	-0.10965	-1.14182	-0.940823	0.151649	-0.280597	-0.0065472	1	1	1	1	1	3.04481e-05	1	1	1	1	1	1
Ptp.5413.1.S1_s_at	estExt_fgenesh4_pg.C_1700003	MTHFR2 (METHYLENETETRAHYDROFOLATE REDUCTASE 2); methylenetetrahydrofolate reductase (NADPH)	AT2G44160.1	Identical to Methylenetetrahydrofolate reductase 2 (MTHFR2) [Arabidopsis Thaliana] (GB:O80585;GB:Q56ZL2;GB:Q94JZ1;GB:Q9SE59;GB:Q9SUJ0); similar to MTHFR1 (METHYLENETETRAHYDROFOLATE REDUCTASE 1), methylenetetrahydrofolate reductase (NADPH) [Arabidopsis thaliana] (TAIR:AT3G59970.2); similar to MTHFR1 (METHYLENETETRAHYDROFOLATE REDUCTASE 1), methylenetetrahydrofolate reductase (NADPH) [Arabidopsis t…	ok			POPTR_0017s00520.1				0.131294	-0.128533	-0.256892	0.0338036	-0.635207	-0.955211	0.00574428	-0.38044	-0.197005	-0.0299523	0.0847395	-0.165095	1	1	1	1	1	0.000211498	1	1	1	1	1	1
PtpAffx.120141.1.S1_s_at	estExt_fgenesh4_pg.C_1700003	MTHFR2 (METHYLENETETRAHYDROFOLATE REDUCTASE 2); methylenetetrahydrofolate reductase (NADPH)	AT2G44160.1	Identical to Methylenetetrahydrofolate reductase 2 (MTHFR2) [Arabidopsis Thaliana] (GB:O80585;GB:Q56ZL2;GB:Q94JZ1;GB:Q9SE59;GB:Q9SUJ0); similar to MTHFR1 (METHYLENETETRAHYDROFOLATE REDUCTASE 1), methylenetetrahydrofolate reductase (NADPH) [Arabidopsis thaliana] (TAIR:AT3G59970.2); similar to MTHFR1 (METHYLENETETRAHYDROFOLATE REDUCTASE 1), methylenetetrahydrofolate reductase (NADPH) [Arabidopsis t…	ok			POPTR_0017s00520.1				-0.0908775	-0.248712	-0.437001	-0.295308	-0.894285	-1.32135	-0.317058		-0.217228	-0.328736	0.260859	-0.596847	1	1	1	1	0.00545428	2.54134e-11	1		1	1	1	1
PtpAffx.118197.1.S1_at	estExt_fgenesh4_pg.C_1840022	GRAM domain-containing protein / ABA-responsive protein-related	AT5G23360.1	Identical to GEM-like protein 7 [Arabidopsis Thaliana] (GB:Q9FMW5); similar to GRAM domain-containing protein / ABA-responsive protein-related [Arabidopsis thaliana] (TAIR:AT5G23350.1); similar to unnamed protein product [Vitis vinifera] (GB:CAO66458.1); contains InterPro domain GRAM (InterPro:IPR004182)	GRAM domain-containing protein / ABA-responsive protein-related (AT5G23370.1)			POPTR_0017s03390.1				0.431006	-0.100339	-0.122116	0.822372	0.372655	0.206883	0.0902059	0.513499	0.468089	-0.397419	-0.0728267	-0.00159657	1	1	1	0.00399668	1	1	1	1	1	1	1	1
PtpAffx.145202.1.A1_at	estExt_fgenesh4_pg.C_1840033	Unknown protein	AT1G73390.1	similar to unknown protein [Arabidopsis thaliana] (TAIR:AT1G17940.1); similar to unknown [Populus trichocarpa] (GB:ABK95976.1); similar to unnamed protein product [Vitis vinifera] (GB:CAO62047.1); contains InterPro domain BRO1 (InterPro:IPR004328)	ok			No significant hit				0.908556	0.246712	0.371745	0.246734	0.241488	-0.308851	1.17354	1.53669	0.837071	1.07266	0.509354	0.86173	0.450069	1	1	1	1	1	0.262192	0.312284	1	0.00145716	1	1
Ptp.2364.1.S1_at	estExt_fgenesh4_pg.C_1870020	ARAC2 (RHO-RELATED PROTEIN FROM PLANTS 7); GTP binding	AT5G45970.1	Identical to Rac-like GTP-binding protein ARAC2 precursor (ARAC2) [Arabidopsis Thaliana] (GB:Q38903); similar to ARAC11/ATRAC11/ATROP1/ROP1/ROP1AT (RHO-RELATED PROTEIN FROM PLANTS 1), GTP binding / GTPase/ protein binding [Arabidopsis thaliana] (TAIR:AT3G51300.1); similar to Rac-like GTP-binding protein RAC9 precursor (GB:Q41254); contains InterPro domain Ras GTPase; (InterPro:IPR001806); contain…	ok			POPTR_0011s05990.1				-0.0232877	0.193075	-0.079173	-0.749927	-1.14661	-0.820974	0.287537	0.948678	0.487722	0.248022	-0.00426023	0.593732	1	1	1	0.0506872	4.62359e-07	0.0229443	1	1	1	1	1	1
PtpAffx.24863.1.A1_at	estExt_fgenesh4_pg.C_1930034	ChaC-like family protein	AT4G31290.1	similar to ChaC-like family protein [Arabidopsis thaliana] (TAIR:AT5G26220.1); similar to unnamed protein product [Vitis vinifera] (GB:CAO43970.1); contains InterPro domain ChaC-like protein (InterPro:IPR006840)	ok			POPTR_0018s04000.1				-0.415232	-0.995278	-0.354676	-0.176507	-0.342086	-0.333543	-0.366747	-0.0176413	0.2763	0.499258	0.62541	-0.0350894	1	0.00318619	1	1	1	1	1	1	1	1	1	1
PtpAffx.24863.1.A1_s_at	estExt_fgenesh4_pg.C_1930034	ChaC-like family protein	AT4G31290.1	similar to ChaC-like family protein [Arabidopsis thaliana] (TAIR:AT5G26220.1); similar to unnamed protein product [Vitis vinifera] (GB:CAO43970.1); contains InterPro domain ChaC-like protein (InterPro:IPR006840)	ok			POPTR_0018s04000.1				-0.577766	-1.08521	-0.879682	0.44707	-1.56405	-1.52418	-0.194762	-0.0379921	0.280311	-0.9897	0.697182	0.202671	1	0.000181136	1	1	0	0	1	1	1	0.0158223	1	1
Ptp.1093.1.S1_at	estExt_fgenesh4_pg.C_1930034	ChaC-like family protein	AT4G31290.1	similar to ChaC-like family protein [Arabidopsis thaliana] (TAIR:AT5G26220.1); similar to unnamed protein product [Vitis vinifera] (GB:CAO43970.1); contains InterPro domain ChaC-like protein (InterPro:IPR006840)	ok			POPTR_0018s04000.1				-0.968166	-1.18406	-1.42207	0.490378	-1.62833		-0.719374	-0.0744523	-0.0352935	-1.20551	0.676436	0.0199815	0.109924	5.90758e-06	3.42436e-07	1	0		1	1	1	2.19332e-05	1	1
Ptp.7132.1.S1_at	estExt_fgenesh4_pg.C_1970027	acidic endochitinase (CHIB1)	AT5G24090.1	Identical to Acidic endochitinase precursor (CHIB1) [Arabidopsis Thaliana] (GB:O22072;GB:O22073;GB:O24614;GB:Q5HYZ8); similar to acidic endochitinase [Arabidopsis lyrata subsp. petraea] (GB:BAC11879.1); contains InterPro domain Glycoside hydrolase, family 18, catalytic domain; (InterPro:IPR001223); contains InterPro domain Glycoside hydrolase, chitinase active site; (InterPro:IPR001579); contains…	ok			POPTR_0015s05980.1				1.48191	-0.356295	-0.0258719	0.717929	-0.0417916	-0.535366	-0.0219488	-0.444199	-0.105984	0.780737	-0.0375436	0.66614	1.83804e-08	1	1	0.145187	1	1	1	1	1	1	1	1
PtpAffx.218414.1.S1_at	estExt_fgenesh4_pg.C_2010041	trypsin and protease inhibitor family protein / Kunitz family protein	AT1G73260.1	similar to trypsin and protease inhibitor family protein / Kunitz family protein [Arabidopsis thaliana] (TAIR:AT1G17860.1); similar to trypsin inhibitor propeptide [Brassica oleracea] (GB:AAB68964.1); contains InterPro domain Kunitz inhibitor ST1-like (InterPro:IPR011065); contains InterPro domain Proteinase inhibitor I3, Kunitz legume; (InterPro:IPR002160)	ok			POPTR_0019s02560.1				-0.175181	0.0275605	-0.0970039	0.212352	0.106987	-0.363404	0.230106	4.08427		1.70077		2.04779	1	1	1	1	1	1	1	0		0		0
Ptp.3735.1.S1_s_at	estExt_fgenesh4_pg.C_2010041	trypsin and protease inhibitor family protein / Kunitz family protein	AT1G73260.1	similar to trypsin and protease inhibitor family protein / Kunitz family protein [Arabidopsis thaliana] (TAIR:AT1G17860.1); similar to trypsin inhibitor propeptide [Brassica oleracea] (GB:AAB68964.1); contains InterPro domain Kunitz inhibitor ST1-like (InterPro:IPR011065); contains InterPro domain Proteinase inhibitor I3, Kunitz legume; (InterPro:IPR002160)	ok			POPTR_0019s02560.1				-0.496188	-0.74699	0.127421				-0.0188299	3.44389		1.60379		2.05531	1	1	1				1	0		0		0
PtpAffx.618.2.S1_a_at	estExt_fgenesh4_pg.C_2080003	MT2A (METALLOTHIONEIN 2A)	AT3G09390.1	Identical to Metallothionein-like protein 2A (MT2A) [Arabidopsis Thaliana] (GB:P25860;GB:P43391); similar to MT2B (METALLOTHIONEIN 2B) [Arabidopsis thaliana] (TAIR:AT5G02380.1); similar to metallothionein-like protein [Brassica rapa] (GB:BAA11391.1); similar to Metallothionein-like protein type 2 (GB:P69164); contains InterPro domain Plant metallothionein, family 15; (InterPro:IPR000347)	ok			POPTR_0001s07670.1				-0.175011	1.27644	2.22927				1.62115	4.28148	2.79988			3.17895	1	1.86416e-07	0				1.58241e-05	0	0			0
PtpAffx.618.2.S1_x_at	estExt_fgenesh4_pg.C_2080003	MT2A (METALLOTHIONEIN 2A)	AT3G09390.1	Identical to Metallothionein-like protein 2A (MT2A) [Arabidopsis Thaliana] (GB:P25860;GB:P43391); similar to MT2B (METALLOTHIONEIN 2B) [Arabidopsis thaliana] (TAIR:AT5G02380.1); similar to metallothionein-like protein [Brassica rapa] (GB:BAA11391.1); similar to Metallothionein-like protein type 2 (GB:P69164); contains InterPro domain Plant metallothionein, family 15; (InterPro:IPR000347)	ok			POPTR_0001s07670.1				-0.0103287	1.63307	2.01146	-0.00742685	0.22456	0.00596177	1.77978	4.61567				2.76915	1	0	0	1	1	1	2.49883e-07	0				0
PtpAffx.10586.1.S1_at	estExt_fgenesh4_pg.C_2080026	WRKY40 (WRKY DNA-binding protein 40); transcription factor	AT1G80840.1	Identical to Probable WRKY transcription factor 40 (WRKY40) [Arabidopsis Thaliana] (GB:Q9SAH7); similar to WRKY18 (WRKY DNA-binding protein 18), transcription factor [Arabidopsis thaliana] (TAIR:AT4G31800.2); similar to WRKY18 (WRKY DNA-binding protein 18), transcription factor [Arabidopsis thaliana] (TAIR:AT4G31800.1); similar to transcription factor wrky [Brassica napus] (GB:ABA71354.1); contai…	ok			POPTR_0001s03620.1				0.489818	-0.482153	-0.626532	0.273332	-0.296375	-0.395457					0.422457	1.14717	1	1	1	1	1	1					1	0.0253437
PtpAffx.107444.1.A1_s_at	estExt_fgenesh4_pg.C_20970002	transferase family protein	AT5G07870.1	similar to transferase family protein [Arabidopsis thaliana] (TAIR:AT5G07860.1); similar to unnamed protein product [Vitis vinifera] (GB:CAO61376.1); similar to hypothetical protein [Vitis vinifera] (GB:CAN78155.1); contains InterPro domain Transferase (InterPro:IPR003480)	ok			POPTR_0003s05580.1	transferase family protein	AT3G50280.1		-0.384286	0.0551585	0.0541569	-0.307154	0.330686	0.0516638	-0.648449	-1.70973	-1.16713	-1.00926	-1.31999	-0.937639	1	1	1	1	1	1	1	0.0251823	0.114769	0.0091642	0.00156562	1
PtpAffx.107444.1.A1_at	estExt_fgenesh4_pg.C_20970002	transferase family protein	AT5G07870.1	similar to transferase family protein [Arabidopsis thaliana] (TAIR:AT5G07860.1); similar to unnamed protein product [Vitis vinifera] (GB:CAO61376.1); similar to hypothetical protein [Vitis vinifera] (GB:CAN78155.1); contains InterPro domain Transferase (InterPro:IPR003480)	ok			POPTR_0003s05580.1	transferase family protein	AT3G50280.1		-0.456232	0.092013	0.00173022	-0.227605	0.351602	0.121878	-0.671999	-1.72669	-1.07783	-1.05947	-1.29832	-1.01238	1	1	1	1	1	1	1	0.019412	0.640643	0.00215499	0.00263006	0.47964
Ptp.7534.1.S1_at	estExt_fgenesh4_pg.C_2210006	protein binding / transcription cofactor	AT1G15780.1	similar to unknown protein [Arabidopsis thaliana] (TAIR:AT2G10440.1); similar to CTV.22 [Poncirus trifoliata] (GB:AAN62354.1); contains InterPro domain Coactivator CBP, KIX; (InterPro:IPR003101)	ok			No significant hit					-0.138633	0.163443	0.325764	0.583478	1.09383	0.0537631	-0.312773	-0.481915	0.429942	0.295804	0.509224		1	1	1	1	8.28415e-07	1	1	1	1	1	1
PtpAffx.110312.1.S1_at	estExt_fgenesh4_pg.C_2320012	heat shock protein binding / unfolded protein binding	AT5G61670.1	similar to chaperone protein dnaJ-related [Arabidopsis thaliana] (TAIR:AT5G06130.2); similar to OR [Brassica oleracea var. botrytis] (GB:ABH07405.1); contains InterPro domain Heat shock protein DnaJ, cysteine-rich region; (InterPro:IPR001305)	ok			POPTR_0012s11570.1				-0.242751	-0.229257	-0.31694	-0.0533558	0.138818	-0.17529	0.970312	1.09137	0.621908	1.28727	0.687414	1.06649	1	1	1	1	1	1	1	1	1	1.31552e-06	1	0.153487
PtpAffx.38907.1.S1_at	estExt_fgenesh4_pg.C_2360002	PHB (PHABULOSA); DNA binding / transcription factor	AT2G34710.1	similar to PHV (PHAVOLUTA), DNA binding / transcription factor [Arabidopsis thaliana] (TAIR:AT1G30490.1); similar to REV (REVOLUTA), DNA binding / lipid binding / transcription factor [Arabidopsis thaliana] (TAIR:AT5G60690.1); similar to ATHB-8 (HOMEOBOX GENE 8), DNA binding / transcription factor [Arabidopsis thaliana] (TAIR:AT4G32880.1); similar to hypothetical protein [Vitis vinifera] (GB:CAN7…	ok			POPTR_0011s10070.1				-0.189496	0.922287	0.454423	-0.101216	0.0914769	0.114161	0.11695	0.191414	0.0039394	0.125057	0.0895949	0.147419	1	0.0274971	1	1	1	1	1	1	1	1	1	1
Ptp.2641.1.S1_s_at	estExt_fgenesh4_pg.C_280029	subtilase family protein	AT2G05920.1	similar to ARA12, subtilase [Arabidopsis thaliana] (TAIR:AT5G67360.1); similar to subtilase family protein [Arabidopsis thaliana] (TAIR:AT3G14067.1); similar to subtilase family protein [Arabidopsis thaliana] (TAIR:AT3G14240.1); similar to hypothetical protein [Vitis vinifera] (GB:CAN71376.1); similar to hypothetical protein OsI_032313 [Oryza sativa (indica cultivar-group)] (GB:EAY78354.1); simil…	ok			POPTR_0006s14340.1				0.030318		0.260836	-0.130845	-0.0774702	-0.0391413	-0.475369	0.134236	0.229009	-1.22562	-0.463521	-0.544412	1		1	1	1	1	1	1	1	1.11595e-05	1	1
Ptp.3077.1.A1_s_at	estExt_fgenesh4_pg.C_280029	subtilase family protein	AT2G05920.1	similar to ARA12, subtilase [Arabidopsis thaliana] (TAIR:AT5G67360.1); similar to subtilase family protein [Arabidopsis thaliana] (TAIR:AT3G14067.1); similar to subtilase family protein [Arabidopsis thaliana] (TAIR:AT3G14240.1); similar to hypothetical protein [Vitis vinifera] (GB:CAN71376.1); similar to hypothetical protein OsI_032313 [Oryza sativa (indica cultivar-group)] (GB:EAY78354.1); simil…	ok			POPTR_0006s14340.1				-0.198296	-0.232767	0.317097	-0.0967897	0.0535978	-0.0650222	-0.778236	-0.68685	0.210331	-1.48092	-0.455206	-0.969936	1	1	1	1	1	1	1	1	1	8.28109e-10	1	1
PtpAffx.283.1.A1_x_at	estExt_fgenesh4_pg.C_280066	SUS4; UDP-glycosyltransferase/ sucrose synthase/ transferase, transferring glycosyl groups	AT3G43190.1	similar to SUS1 (SUCROSE SYNTHASE 1), UDP-glycosyltransferase/ sucrose synthase [Arabidopsis thaliana] (TAIR:AT5G20830.2); similar to SUS1 (SUCROSE SYNTHASE 1), UDP-glycosyltransferase/ sucrose synthase [Arabidopsis thaliana] (TAIR:AT5G20830.1); similar to SUS3, UDP-glycosyltransferase/ sucrose synthase/ transferase, transferring glycosyl groups [Arabidopsis thaliana] (TAIR:AT4G02280.1); similar …	ok			POPTR_0006s13900.1				-0.730165	-1.49079	-1.23957	-0.405674	-0.428941	-0.957947	-1.37465	-1.9794	-1.00152	-1.83259	-1.51675	-1.83384	1	2.52545e-11	0.00011301	1	1	0.000190897	0.0047884	0.000302585	1	0	9.7284e-06	3.89868e-11
PtpAffx.283.4.A1_x_at	estExt_fgenesh4_pg.C_280066	SUS4; UDP-glycosyltransferase/ sucrose synthase/ transferase, transferring glycosyl groups	AT3G43190.1	similar to SUS1 (SUCROSE SYNTHASE 1), UDP-glycosyltransferase/ sucrose synthase [Arabidopsis thaliana] (TAIR:AT5G20830.2); similar to SUS1 (SUCROSE SYNTHASE 1), UDP-glycosyltransferase/ sucrose synthase [Arabidopsis thaliana] (TAIR:AT5G20830.1); similar to SUS3, UDP-glycosyltransferase/ sucrose synthase/ transferase, transferring glycosyl groups [Arabidopsis thaliana] (TAIR:AT4G02280.1); similar …	ok			POPTR_0006s13900.1				-0.710346	-1.17636	-1.0734	-0.137331	-0.323512	-0.563947	-1.28866	-1.69581	-0.888569	-1.86148	-1.57466	-1.84084	1	7.79325e-06	0.0114775	1	1	1	0.0284917	0.031122	1	0	1.91901e-06	2.59912e-11
PtpAffx.283.2.A1_x_at	estExt_fgenesh4_pg.C_280066	SUS4; UDP-glycosyltransferase/ sucrose synthase/ transferase, transferring glycosyl groups	AT3G43190.1	similar to SUS1 (SUCROSE SYNTHASE 1), UDP-glycosyltransferase/ sucrose synthase [Arabidopsis thaliana] (TAIR:AT5G20830.2); similar to SUS1 (SUCROSE SYNTHASE 1), UDP-glycosyltransferase/ sucrose synthase [Arabidopsis thaliana] (TAIR:AT5G20830.1); similar to SUS3, UDP-glycosyltransferase/ sucrose synthase/ transferase, transferring glycosyl groups [Arabidopsis thaliana] (TAIR:AT4G02280.1); similar …	ok			POPTR_0006s13900.1				-0.732209	-1.64804	-1.46712	-0.382655	-0.214075	-0.841431	-1.25234	-1.35346	-0.88731	-1.99222	-1.73908	-1.96595	1	0	7.27686e-08	1	1	0.0117275	0.0585968	1	1	0	1.39131e-08	0
PtpAffx.283.14.A1_x_at	estExt_fgenesh4_pg.C_280066	SUS4; UDP-glycosyltransferase/ sucrose synthase/ transferase, transferring glycosyl groups	AT3G43190.1	similar to SUS1 (SUCROSE SYNTHASE 1), UDP-glycosyltransferase/ sucrose synthase [Arabidopsis thaliana] (TAIR:AT5G20830.2); similar to SUS1 (SUCROSE SYNTHASE 1), UDP-glycosyltransferase/ sucrose synthase [Arabidopsis thaliana] (TAIR:AT5G20830.1); similar to SUS3, UDP-glycosyltransferase/ sucrose synthase/ transferase, transferring glycosyl groups [Arabidopsis thaliana] (TAIR:AT4G02280.1); similar …	ok			POPTR_0006s13900.1				-0.833336	-1.61744	-1.27204	-0.267582	-0.369677	-0.589617	-1.40205	-2.00842	-0.897573	-2.13419	-1.70172	-2.07174	1	0	4.25801e-05	1	1	1	0.00265164	0.000181311	1	0	4.44119e-08	0
PtpAffx.283.5.A1_x_at	estExt_fgenesh4_pg.C_280066	SUS4; UDP-glycosyltransferase/ sucrose synthase/ transferase, transferring glycosyl groups	AT3G43190.1	similar to SUS1 (SUCROSE SYNTHASE 1), UDP-glycosyltransferase/ sucrose synthase [Arabidopsis thaliana] (TAIR:AT5G20830.2); similar to SUS1 (SUCROSE SYNTHASE 1), UDP-glycosyltransferase/ sucrose synthase [Arabidopsis thaliana] (TAIR:AT5G20830.1); similar to SUS3, UDP-glycosyltransferase/ sucrose synthase/ transferase, transferring glycosyl groups [Arabidopsis thaliana] (TAIR:AT4G02280.1); similar …	ok			POPTR_0006s13900.1				-0.887837	-1.87569	-1.46459	-0.141431	-0.135847	-0.365434	-1.75511	-1.74262	-1.11303	-2.35551	-2.07747	-2.33947	0.72055	0	7.94828e-08	1	1	1	4.88083e-07	0.0151712	0.330182	0	0	0
PtpAffx.51120.1.S1_at	estExt_fgenesh4_pg.C_280105	zinc finger (CCCH-type) family protein	AT2G20280.1	similar to putative uncharacterized hypothalamus protein HT010 [Oryza sativa (japonica cultivar-group)] (GB:BAD73384.1); similar to Os01g0834700 [Oryza sativa (japonica cultivar-group)] (GB:NP_001044722.1); contains InterPro domain Zinc finger, CCCH-type; (InterPro:IPR000571)	ok			POPTR_0308s00200.1				0.347011	0.396316	0.00347656	0.0795555	0.112306	0.0928934	0.773662	1.57058	1.43259	0.0485764	1.23266	0.728919	1	1	1	1	1	1	1	0.194479	0.000327537	1	0.012054	1
Ptp.274.1.S1_at	estExt_fgenesh4_pg.C_280128	IRX9 (IRREGULAR XYLEM 9); transferase, transferring glycosyl groups / xylosyltransferase	AT2G37090.1	similar to glycosyl transferase family 43 protein [Arabidopsis thaliana] (TAIR:AT1G27600.2); similar to glycosyl transferase family 43 protein [Arabidopsis thaliana] (TAIR:AT1G27600.1); similar to secondary cell wall-related glycosyltransferase family 43 [Populus tremula x Populus tremuloides] (GB:AAX33319.1); contains InterPro domain Glycosyl transferase, family 43; (InterPro:IPR005027)	ok			POPTR_0016s08770.1				0.026473	-0.0593783	-0.0216323	-0.576035	-0.854607	-0.242196	0.364612	1.47294	1.18729	0.2215	0.519499	0.643735	1	1	1	1	0.0195006	1	1	0.741682	0.0765088	1	1	1
PtpAffx.7681.5.A1_at	estExt_fgenesh4_pg.C_280159	PIP2B (plasma membrane intrinsic protein 2;2); water channel	AT2G37170.1	Identical to Aquaporin PIP2-2 (PIP2-2) [Arabidopsis Thaliana] (GB:P43287;GB:Q8L5U5;GB:Q9SKR8); similar to RD28 (plasma membrane intrinsic protein 2,3), water channel [Arabidopsis thaliana] (TAIR:AT2G37180.1); similar to Plasma membrane aquaporin 2b [Raphanus sativus] (GB:BAA92260.1); contains InterPro domain Aquaporin; (InterPro:IPR012269); contains InterPro domain Major intrinsic protein; (Inter…	ok			No significant hit				1.64625	0.571399	-0.12075	-0.0561396	-0.0130736	0.1293	1.80104	2.32114	2.3904	1.14322	0.845212	1.30923	3.746e-11	1	1	1	1	1	1.39307e-07	4.63885e-07	0	0.000166249	1	0.000470124
PtpAffx.7681.3.A1_x_at	estExt_fgenesh4_pg.C_280159	PIP2B (plasma membrane intrinsic protein 2;2); water channel	AT2G37170.1	Identical to Aquaporin PIP2-2 (PIP2-2) [Arabidopsis Thaliana] (GB:P43287;GB:Q8L5U5;GB:Q9SKR8); similar to RD28 (plasma membrane intrinsic protein 2,3), water channel [Arabidopsis thaliana] (TAIR:AT2G37180.1); similar to Plasma membrane aquaporin 2b [Raphanus sativus] (GB:BAA92260.1); contains InterPro domain Aquaporin; (InterPro:IPR012269); contains InterPro domain Major intrinsic protein; (Inter…	ok			POPTR_0006s12980.1				0.624797	0.175462	-0.408719	-0.119183	-0.031487	-0.0433502	1.08541	1.22185	1.30701	0.425636	0.370776	0.512707	1	1	1	1	1	1	1	1	0.00602285	1	1	1
PtpAffx.95850.1.A1_s_at	estExt_fgenesh4_pg.C_280219	zinc finger (C3HC4-type RING finger) family protein	AT5G22920.1	similar to zinc finger (C3HC4-type RING finger) family protein [Arabidopsis thaliana] (TAIR:AT5G25560.1); similar to unnamed protein product [Vitis vinifera] (GB:CAO16747.1); contains InterPro domain Zinc finger, CHY-type; (InterPro:IPR008913); contains InterPro domain Zinc finger, RING-type; (InterPro:IPR001841)	ok			POPTR_0006s12360.1				-0.141101	0.105744	0.177271	0.166364	0.190876	0.298716	0.312076	1.21728	0.311093	0.780964	1.4006	1.10943	1	1	1	1	1	1	1	1	1	1	0.000211744	0.0597518
Ptp.3915.2.S1_a_at	estExt_fgenesh4_pg.C_280219	zinc finger (C3HC4-type RING finger) family protein	AT5G22920.1	similar to zinc finger (C3HC4-type RING finger) family protein [Arabidopsis thaliana] (TAIR:AT5G25560.1); similar to unnamed protein product [Vitis vinifera] (GB:CAO16747.1); contains InterPro domain Zinc finger, CHY-type; (InterPro:IPR008913); contains InterPro domain Zinc finger, RING-type; (InterPro:IPR001841)	ok			POPTR_0006s12360.1				0.243079	0.653681	0.418868	0.437335	0.144223	0.202059	0.30608	0.79459	0.368607	0.728087	1.49994	1.03664	1	1	1	1	1	1	1	1	1	1	1.54144e-05	0.289741
PtpAffx.219822.1.S1_s_at	estExt_fgenesh4_pg.C_280303	Unknown protein	AT5G01015.1	similar to unknown protein [Arabidopsis thaliana] (TAIR:AT1G65295.1); similar to hypothetical protein [Vitis vinifera] (GB:CAN82885.1); similar to unnamed protein product [Vitis vinifera] (GB:CAO45347.1)	ok			POPTR_0006s11440.1				-0.329431	-0.255628	-0.346165	-0.221172	-0.0426851	-0.230116	1.61823	1.02016		0.141199	0.271297	-0.154612	1	1	1	1	1	1	1.70201e-05	1		1	1	1
PtpAffx.219822.1.S1_at	estExt_fgenesh4_pg.C_280303	Unknown protein	AT5G01015.1	similar to unknown protein [Arabidopsis thaliana] (TAIR:AT1G65295.1); similar to hypothetical protein [Vitis vinifera] (GB:CAN82885.1); similar to unnamed protein product [Vitis vinifera] (GB:CAO45347.1)	ok			POPTR_0006s11440.1				-0.371374	-0.295133	-0.308005	-0.274553	0.0101828	-0.503943	1.59601	0.502889		-0.00921307	0.171719	-0.171572	1	1	1	1	1	1	2.9521e-05	1		1	1	1
Ptp.4112.2.S1_at	estExt_fgenesh4_pg.C_290044	DNAJ heat shock N-terminal domain-containing protein	AT2G35720.1	Identical to Chaperone protein dnaJ 13 (ATJ13) [Arabidopsis Thaliana] (GB:Q39079;GB:Q9SL89); similar to DNAJ heat shock protein, putative [Arabidopsis thaliana] (TAIR:AT3G47940.1); similar to unnamed protein product [Vitis vinifera] (GB:CAO16476.1); similar to Os10g0507800 [Oryza sativa (japonica cultivar-group)] (GB:NP_001065018.1); contains InterPro domain Heat shock protein DnaJ, N-terminal; (…	ok			POPTR_0001s15840.1				0.171159	0.463821	0.23296	-0.15862	-0.423362	-0.565229	-0.341878	0.266076	0.396942	-1.00016	0.662333	-0.144561	1	1	1	1	1	1	1	1	1	0.0118296	1	1
PtpAffx.22847.2.A1_a_at	estExt_fgenesh4_pg.C_290045	CPuORF14 (Conserved peptide upstream open reading frame 14)	AT5G52552.1	similar to CPuORF12 (Conserved peptide upstream open reading frame 12) [Arabidopsis thaliana] (TAIR:AT4G25672.1); similar to unknown [Populus trichocarpa] (GB:ABK93907.1)	no			POPTR_0001s15830.1	no	no blast hit		0.138635	-1.06039	-0.471974	0.447367	-0.134452	0.0331055	-1.04647	-0.767006	-0.948008	0.55678	0.221433	0.334218	1	0.000409101	1	1	1	1	1	1	1	1	1	1
PtpAffx.220031.1.S1_at	estExt_fgenesh4_pg.C_290162	dehydration-responsive family protein	AT4G18030.1	similar to dehydration-responsive family protein [Arabidopsis thaliana] (TAIR:AT1G26850.2); similar to dehydration-responsive family protein [Arabidopsis thaliana] (TAIR:AT1G26850.1); similar to dehydration-responsive family protein [Arabidopsis thaliana] (TAIR:AT4G10440.1); similar to unnamed protein product [Vitis vinifera] (GB:CAO63459.1); similar to unnamed protein product [Vitis vinifera] (G…	ok			POPTR_0001s02930.1				0.102805	0.278162	-0.0878352	-0.0653741	-0.0316064	-0.121745	-0.224573	0.869904	0.768442	-0.989555	-0.0829058	-0.276053	1	1	1	1	1	1	1	1	1	0.0158859	1	1
PtpAffx.22899.1.A1_s_at	estExt_fgenesh4_pg.C_290211	zinc-binding family protein	AT4G17900.1	similar to zinc-binding family protein [Arabidopsis thaliana] (TAIR:AT1G32700.1); similar to hypothetical protein [Vitis vinifera] (GB:CAN63851.1); contains InterPro domain Protein of unknown function DUF597 (InterPro:IPR006734)	ok			No significant hit				0.413101	-0.0668213	-0.304473	0.41724	0.25359	-0.0207806	1.64903	2.61546	1.99299	0.837365	1.41084	0.988126	1	1	1	1	1	1	7.84043e-06	7.90083e-10	3.40281e-11	0.790714	0.000162911	0.7854
Ptp.5738.1.S1_at	estExt_fgenesh4_pg.C_290313	dehydration-responsive protein, putative	AT1G31850.1	similar to ERD3 (EARLY-RESPONSIVE TO DEHYDRATION 3) [Arabidopsis thaliana] (TAIR:AT4G19120.2); similar to ERD3 (EARLY-RESPONSIVE TO DEHYDRATION 3) [Arabidopsis thaliana] (TAIR:AT4G19120.1); similar to hypothetical protein OsI_014343 [Oryza sativa (indica cultivar-group)] (GB:EAY93110.1); similar to unnamed protein product [Vitis vinifera] (GB:CAO66720.1); similar to unknown [Populus trichocarpa] …	ok			No significant hit				1.09942	-0.0922685	0.338115	0.11756	-0.22793	-0.317179	-0.918059	0.44104	0.538311	-1.57568	-0.264435	-0.73841	0.00368375	1	1	1	1	1	1	1	1	1.29392e-11	1	1
PtpAffx.113677.1.S1_at	estExt_fgenesh4_pg.C_290313	dehydration-responsive protein, putative	AT1G31850.1	similar to ERD3 (EARLY-RESPONSIVE TO DEHYDRATION 3) [Arabidopsis thaliana] (TAIR:AT4G19120.2); similar to ERD3 (EARLY-RESPONSIVE TO DEHYDRATION 3) [Arabidopsis thaliana] (TAIR:AT4G19120.1); similar to hypothetical protein OsI_014343 [Oryza sativa (indica cultivar-group)] (GB:EAY93110.1); similar to unnamed protein product [Vitis vinifera] (GB:CAO66720.1); similar to unknown [Populus trichocarpa] …	ok			POPTR_0001s01380.2	no	no blast hit		0.996366	0.108955	0.841029	0.182877	-0.0916806	0.017762	-1.1214		1.03817	-1.90074	0.0835378	-0.941359	0.054824	1	1	1	1	1	0.672514		1	0	1	1
PtpAffx.140383.3.A1_a_at	estExt_fgenesh4_pg.C_290326	Unknown protein	AT3G45900.1	similar to unknown protein [Arabidopsis thaliana] (TAIR:AT5G53020.1); similar to unnamed protein product [Vitis vinifera] (GB:CAO66703.1); contains domain PTHR21596:SF1 (PTHR21596:SF1); contains domain PTHR21596 (PTHR21596)	ok			POPTR_0001s01220.3	no	no blast hit		-0.0619582	0.172691	1.71353				0.163938	0.199702	0.381057	0.334345	0.25953	0.141403	1	1	1.18208e-11				1	1	1	1	1	1
PtpAffx.220123.1.S1_at	estExt_fgenesh4_pg.C_290342	nodulin-related	AT4G19450.1	similar to unknown protein [Arabidopsis thaliana] (TAIR:AT5G45275.1); similar to unnamed protein product [Vitis vinifera] (GB:CAO63775.1); contains InterPro domain MFS general substrate transporter (InterPro:IPR016196); contains InterPro domain Nodulin-like (InterPro:IPR010658)	ok			POPTR_0001s01040.1				-0.305975	0.0799775	0.00242868	-0.199012	-0.0809118	-0.142799	-0.788135	-0.0772423	0.0379701	-1.78462	-0.67981	-0.738141	1	1	1	1	1	1	1	1	1	0	1	1
Ptp.8086.1.S1_at	estExt_fgenesh4_pg.C_290356	Unknown protein	AT4G25170.1	similar to unknown protein [Arabidopsis thaliana] (TAIR:AT5G61490.1); similar to unnamed protein product [Vitis vinifera] (GB:CAO60860.1); contains InterPro domain Uncharacterised conserved protein UCP012943 (InterPro:IPR016606)	ok			POPTR_0001s00840.1				-0.449255	-0.329235	0.673345	-0.00267958	-0.265532	0.0182233	0.293347	0.626007	-0.0875456	1.11798	0.6572	0.985741	1	1	1	1	1	1	1	1	1	0.000366797	1	0.82393
PtpAffx.95239.1.A1_at	estExt_fgenesh4_pg.C_31030001	cinnamyl-alcohol dehydrogenase, putative (CAD)	AT1G51410.1	similar to cinnamyl-alcohol dehydrogenase, putative (CAD) [Arabidopsis thaliana] (TAIR:AT5G19440.1); similar to putative cinnamyl alcohol dehydrogenase [Malus x domestica] (GB:AAC06319.1); contains InterPro domain NAD-dependent epimerase/dehydratase; (InterPro:IPR001509); contains InterPro domain NAD(P)-binding; (InterPro:IPR016040)	ok			POPTR_0001s26360.1	cinnamyl-alcohol dehydrogenase, putative (CAD)	AT5G19440.1		-0.548009	-0.39539	-0.265292	-0.238706	0.159442	0.432522	0.795398	1.04134	0.572607	1.42529	1.27112	1.47407	1	1	1	1	1	1	1	1	1	7.62119e-09	0.00498663	4.89316e-06
PtpAffx.18527.1.A1_at	estExt_fgenesh4_pg.C_33660003	DNAJ heat shock family protein	AT2G20560.1	similar to DNAJ heat shock family protein [Arabidopsis thaliana] (TAIR:AT4G28480.1); similar to unnamed protein product [Vitis vinifera] (GB:CAO66399.1); contains InterPro domain Heat shock protein DnaJ; (InterPro:IPR003095); contains InterPro domain Heat shock protein DnaJ, N-terminal; (InterPro:IPR001623); contains InterPro domain Molecular chaperone, heat shock protein, Hsp40, DnaJ (InterPro:I…	ok			POPTR_0007s01270.1				0.0464377	-0.782672	-1.00036	-0.259708	-0.0454109	-0.737588	1.03381	1.09352	0.917694	1.73599	0.549631	1.51983	1	1	0.0717545	1	1	0.301635	1	1	1	0	1	1.25766e-06
Ptp.7807.1.S1_at	estExt_fgenesh4_pg.C_3750007	ribosomal protein L2, putative	AT2G07715.1	Similar to Mitochondrial 60S ribosomal protein L2 (RPL2) [Arabidopsis Thaliana] (GB:P93311;GB:Q33885;GB:Q8S887); similar to ribosomal protein L2, putative [Arabidopsis thaliana] (TAIR:AT2G07715.1); similar to ribosomal protein L2 [Brassica napus] (GB:YP_717157.1); contains InterPro domain Ribosomal protein L2; (InterPro:IPR002171); contains InterPro domain Nucleic acid-binding, OB-fold (InterPro:…	ok			POPTR_0001s29500.1	no	no blast hit		-0.283846	0.197606	0.0798271	-0.514358	-0.227261	-0.428414	0.095044	-1.66909	-0.00663875	-0.0697907	-0.749516	-0.501653	1	1	1	1	1	1	1	0.0465176	1	1	1	1
PtpAffx.100957.1.S1_s_at	estExt_fgenesh4_pg.C_39960001	Unknown protein	AT3G17950.1	Identical to Uncharacterized protein At3g17950 (Y-3) [Arabidopsis Thaliana] (GB:Q6DR24;GB:Q6E249;GB:Q6E250); similar to unnamed protein product [Vitis vinifera] (GB:CAO68228.1)	ok			POPTR_0335s00200.1	no	no blast hit		-0.236273	-0.277528	-0.137284	-0.0473385	-0.398299	-0.758543	0.45907	0.750479	0.873214	1.26502	0.492026	0.872487	1	1	1	1	1	0.161722	1	1	1	2.87971e-06	1	1
PtpAffx.6645.3.S1_s_at	estExt_fgenesh4_pg.C_400068	Unknown protein	AT3G60470.1	similar to unknown protein [Arabidopsis thaliana] (TAIR:AT2G44930.1); similar to hypothetical protein [Vitis vinifera] (GB:CAN69719.1); contains InterPro domain Protein of unknown function DUF247, plant (InterPro:IPR004158)	ok			POPTR_0014s05270.2	no	no blast hit		-0.125737	-0.422357	-0.564858	-0.159675	-0.147378	-0.288953	2.21306	2.0335		1.98959			1	1	1	1	1	1	0	0.000115805		0
Ptp.1563.2.S1_s_at	estExt_fgenesh4_pg.C_400068	Unknown protein	AT3G60470.1	similar to unknown protein [Arabidopsis thaliana] (TAIR:AT2G44930.1); similar to hypothetical protein [Vitis vinifera] (GB:CAN69719.1); contains InterPro domain Protein of unknown function DUF247, plant (InterPro:IPR004158)	ok			POPTR_0014s05270.2	no	no blast hit		-0.0294887	-0.207263	-0.390486	-0.173021	-0.169714	-0.0919208	1.03533	1.19345		1.6173		1.86561	1	1	1	1	1	1	1	1		0		1.29956e-11
Ptp.6111.1.S1_at	estExt_fgenesh4_pg.C_400229	ADR1-L1 (ADR1-LIKE 1); ATP binding / protein binding	AT4G33300.1	Similar to Disease resistance protein ADR1 (ADR1) [Arabidopsis Thaliana] (GB:Q9FW44); similar to ADR1-L2 (ADR1-LIKE 2), ATP binding / nucleoside-triphosphatase/ nucleotide binding / protein binding [Arabidopsis thaliana] (TAIR:AT5G04720.1); similar to ADR1-L1 (ADR1-LIKE 1), ATP binding / protein binding [Arabidopsis thaliana] (TAIR:AT4G33300.2); similar to ADR1-L1 (ADR1-LIKE 1), ATP binding / pro…	ok			POPTR_0014s03500.1				0.828678	-0.701281	-0.758627	0.862368	-0.153069	0.0272278	0.187739	-0.488756	-0.0266249	0.358584	0.0826888	0.22949	1	1	1	0.000894925	1	1	1	1	1	1	1	1
PtpAffx.221162.1.S1_at	estExt_fgenesh4_pg.C_400241	Unknown protein	AT2G15730.1	similar to unknown protein [Arabidopsis thaliana] (TAIR:AT4G34420.1); similar to unnamed protein product [Vitis vinifera] (GB:CAO47777.1); contains domain SSF52540 (SSF52540)	ok			POPTR_0014s03360.1				0.935322	0.069532	-0.242782	0.0180548	0.0398388	0.00796396	-0.0518765	0.840435	1.38419	-0.298714	0.843913	-0.140644	0.241451	1	1	1	1	1	1	1	0.00103644	1	1	1
Ptp.6137.1.S1_s_at	estExt_fgenesh4_pg.C_400284	protein kinase, putative	AT5G09890.2	similar to protein kinase family protein [Arabidopsis thaliana] (TAIR:AT4G14350.3); similar to protein kinase family protein [Arabidopsis thaliana] (TAIR:AT4G14350.2); similar to protein kinase family protein [Arabidopsis thaliana] (TAIR:AT4G14350.1); similar to predicted protein [Physcomitrella patens subsp. patens] (GB:EDQ68445.1); similar to protein kinase [Raphanus sativus] (GB:BAC76894.1); s…	ok			POPTR_0014s02890.1	protein kinase, putative	AT5G09890.1		0.241627	0.0627114	0.112476	-0.0837927	-0.0400661	-0.170249	-0.818638	-0.413772	-0.846753	-1.05477	-0.559017	-1.0948	1	1	1	1	1	1	1	1	1	0.00247423	1	0.0827179
PtpAffx.132216.2.A1_at	estExt_fgenesh4_pg.C_400304	transducin family protein / WD-40 repeat family protein	AT3G49180.1	similar to guanine nucleotide-binding family protein / activated protein kinase C receptor, putative / RACK, putative [Arabidopsis thaliana] (TAIR:AT1G48630.1); similar to unnamed protein product [Vitis vinifera] (GB:CAO61359.1); contains InterPro domain WD40 repeat-like (InterPro:IPR011046); contains InterPro domain WD40/YVTN repeat-like (InterPro:IPR015943); contains InterPro domain WD40 repeat…	ok			POPTR_0014s02710.1				0.1781	-0.099552	0.189041	0.0660013	-0.207094	0.0323245	-0.552565	-0.241201	-0.21357	-0.957905	-0.487908	-0.393284	1	1	1	1	1	1	1	1	1	0.0376282	1	1
PtpAffx.249.202.S1_at	estExt_fgenesh4_pg.C_4060007	GDSL-motif lipase/hydrolase family protein	AT1G29660.1	similar to GDSL-motif lipase/hydrolase family protein [Arabidopsis thaliana] (TAIR:AT1G29670.1); similar to unnamed protein product [Vitis vinifera] (GB:CAO70243.1); contains InterPro domain Lipase, GDSL; (InterPro:IPR001087)	GDSL-motif lipase/hydrolase family protein (AT1G29670.1)			POPTR_0018s09610.1				0.548784	0.56237	1.16268		0.698177	1.42672		0.0393359		-0.00665258	0.00106339	-0.0173401	1	1	0.00103626		1	0		1		1	1	1
PtpAffx.42186.1.A1_at	estExt_fgenesh4_pg.C_410199	Unknown protein	AT4G32480.1	similar to unknown protein [Arabidopsis thaliana] (TAIR:AT2G20670.1); similar to unnamed protein product [Vitis vinifera] (GB:CAO69754.1); contains InterPro domain Protein of unknown function DUF506, plant (InterPro:IPR006502)	ok			POPTR_0013s10400.1				0.158877	0.0712886	0.190982	0.135531	0.187443	0.127898	0.354929	2.31127	1.30799	0.0536453	0.121315	0.510747	1	1	1	1	1	1	1	5.67109e-07	0.00589261	1	1	1
PtpAffx.120087.1.S1_at	estExt_fgenesh4_pg.C_42040001	inosine-5'-monophosphate dehydrogenase, putative	AT1G16350.1	Identical to Probable inosine-5'-monophosphate dehydrogenase [Arabidopsis Thaliana] (GB:Q9SA34); similar to inosine-5'-monophosphate dehydrogenase [Arabidopsis thaliana] (TAIR:AT1G79470.1); similar to inosine-5'-monophosphate dehydrogenase [Camellia sinensis] (GB:ABU94684.1); similar to inosine monophosphate dehydrogenase [Glycine max] (GB:CAB38030.1); similar to inosine monophosphate dehydrogena…	ok			POPTR_0008s08230.1				-0.0584046	-0.110716	0.297498	-0.212037	0.116381	-0.110289	-0.134129	-1.77247	-0.238986	-0.47315		-0.562093	1	1	1	1	1	1	1	0.00950346	1	1		1
Ptp.3115.2.S1_a_at	estExt_fgenesh4_pg.C_440021	calcium-binding EF hand family protein	AT3G18430.1	similar to CAM9 (CALMODULIN 9), calcium ion binding [Arabidopsis thaliana] (TAIR:AT3G51920.1); similar to calcineurin-like protein [Eucalyptus grandis] (GB:AAL25647.1); contains InterPro domain EF-Hand type; (InterPro:IPR011992); contains InterPro domain Calcium-binding EF-hand; (InterPro:IPR002048)	ok			No significant hit				0.0930717	0.0523839	-0.00873428	-0.0495272	-0.142821	-0.0873011	0.824673	0.478633	-0.144432	1.8642	0.184483	0.446484	1	1	1	1	1	1	1	1	1	0	1	1
Ptp.5566.1.S1_at	estExt_fgenesh4_pg.C_440200	Expressed protein	AT5G37478.1	similar to unknown protein [Arabidopsis thaliana] (TAIR:AT5G15510.1); similar to microtubule-associated protein [Populus tremula x Populus tremuloides] (GB:ABG57264.1)	ok			POPTR_0017s01510.1				0.0859675	-0.0346901	-0.000922027	-0.945528	-0.846226	-0.939892	0.381521	0.884527	0.389652	0.0425443	-0.328398	0.415013	1	1	1	3.21483e-05	0.025346	0.000373457	1	1	1	1	1	1
PtpAffx.26219.1.S1_a_at	estExt_fgenesh4_pg.C_440213	Unknown protein	AT4G31980.1	similar to unknown protein [Arabidopsis thaliana] (TAIR:AT5G11290.1); similar to unnamed protein product [Vitis vinifera] (GB:CAO46056.1); similar to hypothetical protein [Vitis vinifera] (GB:CAN68458.1); contains InterPro domain Protein of unknown function DUF862, eukaryotic (InterPro:IPR008580); contains InterPro domain Protein of unknown function DUF247, plant (InterPro:IPR004158)	ok			POPTR_0017s01350.1				-0.419675	-0.033236	-0.122415	-0.266167	-0.372343	-0.672319	-0.215591	-0.852003	-0.609301	-0.157545	-1.22774	-0.436606	1	1	1	1	1	1	1	1	1	1	0.0134696	1
PtpAffx.46493.2.S1_at	estExt_fgenesh4_pg.C_440224	BETA-OHASE 1 (BETA-HYDROXYLASE 1); beta-carotene hydroxylase	AT4G25700.1	similar to BETA-OHASE 2 (BETA-CAROTENE HYDROXYLASE 2), beta-carotene hydroxylase [Arabidopsis thaliana] (TAIR:AT5G52570.1); similar to putative beta-carotene hydroxylase [Brassica rapa] (GB:AAS55552.1); contains InterPro domain Carotene hydroxylase (InterPro:IPR005596)	ok			No significant hit				0.468585	0.471205	-0.03976	0.724404	-0.108899	0.0313485	1.87959	2.5907	2.17436	1.63664	1.68086	2.20089	1	1	1	0.117743	1	1	1.51823e-08	1.39866e-09	0	0	8.40412e-08	0
Ptp.4822.1.S1_s_at	estExt_fgenesh4_pg.C_440224	BETA-OHASE 1 (BETA-HYDROXYLASE 1); beta-carotene hydroxylase	AT4G25700.1	similar to BETA-OHASE 2 (BETA-CAROTENE HYDROXYLASE 2), beta-carotene hydroxylase [Arabidopsis thaliana] (TAIR:AT5G52570.1); similar to putative beta-carotene hydroxylase [Brassica rapa] (GB:AAS55552.1); contains InterPro domain Carotene hydroxylase (InterPro:IPR005596)	ok			POPTR_0017s01240.1				0.580148	0.374355	-0.143464	0.426006	-0.162749	-0.0652535	1.59457	1.69963	2.1404	0.97059	1.44501	1.86326	1	1	1	1	1	1	3.05829e-05	0.0293696	0	0.0267168	6.70439e-05	1.29956e-11
PtpAffx.53702.1.S1_at	estExt_fgenesh4_pg.C_440224	BETA-OHASE 1 (BETA-HYDROXYLASE 1); beta-carotene hydroxylase	AT4G25700.1	similar to BETA-OHASE 2 (BETA-CAROTENE HYDROXYLASE 2), beta-carotene hydroxylase [Arabidopsis thaliana] (TAIR:AT5G52570.1); similar to putative beta-carotene hydroxylase [Brassica rapa] (GB:AAS55552.1); contains InterPro domain Carotene hydroxylase (InterPro:IPR005596)	ok			POPTR_0004s07230.1				0.261367	-0.0090118	0.849733	0.0664027	0.033877	0.0373519	1.19601	2.25619	1.74241	1.06466	1.38053		1	1	1	1	1	1	0.172602	1.7148e-06	8.43103e-08	0.00184845	0.000352111
PtpAffx.221613.1.S1_s_at	estExt_fgenesh4_pg.C_440245	heat shock protein binding / unfolded protein binding	AT1G79940.1	similar to DNAJ heat shock N-terminal domain-containing protein / sec63 domain-containing protein [Arabidopsis thaliana] (TAIR:AT4G21180.1); similar to unnamed protein product [Vitis vinifera] (GB:CAO49512.1); similar to unknown [Populus trichocarpa] (GB:ABK92488.1); similar to hypothetical protein OsI_014762 [Oryza sativa (indica cultivar-group)] (GB:EAY93529.1); contains InterPro domain Heat sh…	ok			POPTR_0017s00980.1				0.666708	0.41667	0.0279401	0.089609	0.03697	-0.161898	0.0879569	1.67832	1.26412	-0.898065	0.295901	0.0819314	1	1	1	1	1	1	1	0.0405135	0.0153687	0.178882	1	1
PtpAffx.2625.3.A1_a_at	estExt_fgenesh4_pg.C_5590001	NADP-dependent oxidoreductase, putative	AT1G26320.1	similar to NADP-dependent oxidoreductase, putative [Arabidopsis thaliana] (TAIR:AT3G03080.1); similar to hypothetical protein [Vitis vinifera] (GB:CAN61471.1); contains InterPro domain NAD(P)-binding; (InterPro:IPR016040); contains InterPro domain GroES-like (InterPro:IPR011032); contains InterPro domain Alcohol dehydrogenase, zinc-binding (InterPro:IPR013149); contains InterPro domain Alcohol de…	ok			POPTR_0017s03680.1	NADP-dependent oxidoreductase, putative	AT5G37980.1		0.0592862	-0.222672	-0.236703	-0.233965	-0.196799	-0.367969	1.23135	1.81727	0.712873	0.00280432	-0.525724	0.144169	1	1	1	1	1	1	0.088116	0.00464471	1	1	1	1
Ptp.6043.2.S1_a_at	estExt_fgenesh4_pg.C_570018	SEN1 (DARK INDUCIBLE 1)	AT4G35770.1	similar to STR16 (SULFURTRANSFERASE PROTEIN 16) [Arabidopsis thaliana] (TAIR:AT5G66040.1); similar to din1 [Raphanus sativus] (GB:BAA20356.1); contains InterPro domain Rhodanese-like (InterPro:IPR001763)	ok			POPTR_0005s10850.1				-0.00640144	-0.0074011	-0.354356	0.0615091	0.0531309	0.0136907	3.08304	3.77417	1.42588		2.85023		1	1	1	1	1	1	0	0	0.00038517		0
PtpAffx.160447.1.A1_at	estExt_fgenesh4_pg.C_570032	unknown protein	AT1G77500.1	Similar to unknown protein (AT1G21740.1)similar to unknown protein [Arabidopsis thaliana] (TAIR:AT1G77500.1); similar to hypothetical protein [Vitis vinifera] (GB:CAN81539.1); contains InterPro domain Protein of unknown function DUF632 (InterPro:IPR006867); contains InterPro domain Protein of unknown function DUF630 (InterPro:IPR006868)	ok			POPTR_0005s11020.1	unknown protein	AT1G21740.1		0.13346	0.404561	0.634562	-0.0321657	-0.000125351	-0.0918521	0.788429	1.69534	1.30575	-0.375924	0.131801	0.698806	1	1	1	1	1	1	1	0.0313412	0.00619379	1	1	1
PtpAffx.19154.1.S1_at	estExt_fgenesh4_pg.C_570040	peroxidase 64 (PER64) (P64) (PRXR4)	AT5G42180.1	Identical to Peroxidase 64 precursor (PER64) [Arabidopsis Thaliana] (GB:Q43872); similar to peroxidase [Arabidopsis thaliana] (TAIR:AT5G51890.1); similar to unnamed protein product [Vitis vinifera] (GB:CAO61952.1); contains InterPro domain Plant peroxidase; (InterPro:IPR000823); contains InterPro domain Haem peroxidase; (InterPro:IPR010255); contains InterPro domain Haem peroxidase, plant/fungal/…	ok			POPTR_0005s11070.1				-0.417879	-0.358978	-0.0364647	-0.534697		-0.57087	-0.00763985	0.768587	0.586395	-1.97735	-2.06864	-1.18171	1	1	1	1		1	1	1	1	0	0	0.0112936
Ptp.7040.1.S1_at	estExt_fgenesh4_pg.C_570071	APX3 (ASCORBATE PEROXIDASE 3); L-ascorbate peroxidase	AT4G35000.1	Identical to L-ascorbate peroxidase 3, peroxisomal precursor (APX3) [Arabidopsis Thaliana] (GB:Q42564;GB:O81810); similar to APX5, L-ascorbate peroxidase/ peroxidase [Arabidopsis thaliana] (TAIR:AT4G35970.1); similar to ascorbate peroxidase (GB:AAB52954.1); contains InterPro domain Haem peroxidase; (InterPro:IPR010255); contains InterPro domain Plant ascorbate peroxidase; (InterPro:IPR002207); co…	ok			POPTR_0005s11430.1				-0.0661588	-0.00848591	-0.0178622	-0.162986	-0.0538103	0.134969	1.15129	0.435399	0.0820947	1.09728	0.0601533	0.32833	1	1	1	1	1	1	0.393781	1	1	0.000693414	1	1
PtpAffx.18226.1.A1_a_at	estExt_fgenesh4_pg.C_570132	peroxidase 72 (PER72) (P72) (PRXR8)	AT5G66390.1	Identical to Peroxidase 72 precursor (PER72) [Arabidopsis Thaliana] (GB:Q9FJZ9;GB:Q43736); similar to peroxidase, putative [Arabidopsis thaliana] (TAIR:AT4G36430.1); similar to hypothetical protein [Thellungiella halophila] (GB:ABB45838.1); contains InterPro domain Plant peroxidase; (InterPro:IPR000823); contains InterPro domain Haem peroxidase; (InterPro:IPR010255); contains InterPro domain Haem…	ok			POPTR_0005s12070.1				-0.0172023	-0.00539594	-0.00933369	-0.0566377	-0.0344953	-0.0455867	0.228482	1.14303	1.31008	-0.887679	0.209659	0.893632	1	1	1	1	1	1	1	1	0.0056255	0.232245	1	1
PtpAffx.99728.1.A1_a_at	estExt_fgenesh4_pg.C_570214	Unknown protein	AT2G23790.1	similar to unknown protein [Arabidopsis thaliana] (TAIR:AT4G36820.1); similar to unnamed protein product [Vitis vinifera] (GB:CAO22909.1); contains InterPro domain Protein of unknown function DUF607 (InterPro:IPR006769)	ok			POPTR_0005s12900.1				0.845732	1.07912	-0.5177	0.671761	-0.160065	-0.595227	1.24745	1.28135	0.639236	1.77067	1.0926	0.692934	1	0.000221558	1	0.614895	1	1	0.0644674	1	1	0	0.242045	1
PtpAffx.99728.1.A1_at	estExt_fgenesh4_pg.C_570214	Unknown protein	AT2G23790.1	similar to unknown protein [Arabidopsis thaliana] (TAIR:AT4G36820.1); similar to unnamed protein product [Vitis vinifera] (GB:CAO22909.1); contains InterPro domain Protein of unknown function DUF607 (InterPro:IPR006769)	ok			POPTR_0005s12900.1				0.757537	0.877262	-0.868214	0.696109	-0.00240854	-0.257332	1.15273	1.15235	0.409396	0.997366	0.369489	0.414022	1	0.0962525	1	0.290388	1	1	0.383626	1	1	0.0127893	1	1
PtpAffx.17690.1.S1_a_at	estExt_fgenesh4_pg.C_570214	Unknown protein	AT2G23790.1	similar to unknown protein [Arabidopsis thaliana] (TAIR:AT4G36820.1); similar to unnamed protein product [Vitis vinifera] (GB:CAO22909.1); contains InterPro domain Protein of unknown function DUF607 (InterPro:IPR006769)	ok			POPTR_0005s12900.1					1.10177	-0.745882	0.127319	-0.176573	-0.469807	1.07132	-0.166065	0.177062	1.39408	0.546503	0.816997		0.000104109	1	1	1	1	1	1	1	2.55291e-08	1	1
Ptp.6838.2.S1_a_at	estExt_fgenesh4_pg.C_6010001	pathogenesis-related thaumatin family protein	AT1G20030.2	similar to pathogenesis-related thaumatin family protein [Arabidopsis thaliana] (TAIR:AT1G75800.1); similar to pathogenesis-related thaumatin family protein [Brassica rapa] (GB:ABV89616.1); contains InterPro domain Thaumatin, pathogenesis-related (InterPro:IPR001938)	ok			POPTR_0001s22920.2	no	no blast hit		-0.344734	-0.27391	-0.334198	-0.197658	-0.842873	-1.88937	-0.0149217	0.0431134	0.035683	-0.0379625	0.000585937	-0.0601911	1	1	1	1	0.0281302	0	1	1	1	1	1	1
PtpAffx.17983.1.A1_at	estExt_fgenesh4_pg.C_640031	APM1 (AMINOPEPTIDASE M1)	AT4G33090.1	similar to peptidase M1 family protein [Arabidopsis thaliana] (TAIR:AT5G13520.1); similar to hypothetical protein OsI_006262 [Oryza sativa (indica cultivar-group)] (GB:EAY85029.1); similar to hypothetical protein [Vitis vinifera] (GB:CAN73668.1); similar to unnamed protein product [Vitis vinifera] (GB:CAO43840.1); contains InterPro domain Peptidase M1, membrane alanine aminopeptidase; (InterPro:I…	ok			No significant hit				-0.133684	-0.0967503	-0.264913	-0.0763856	0.0116885	-0.0706642	1.68026	3.59786	2.46033	1.82353	1.81441	2.5123	1	1	1	1	1	1	3.52243e-06	0	0	0	1.24041e-09	0
PtpAffx.222225.1.S1_at	estExt_fgenesh4_pg.C_640031	APM1 (AMINOPEPTIDASE M1)	AT4G33090.1	similar to peptidase M1 family protein [Arabidopsis thaliana] (TAIR:AT5G13520.1); similar to hypothetical protein OsI_006262 [Oryza sativa (indica cultivar-group)] (GB:EAY85029.1); similar to hypothetical protein [Vitis vinifera] (GB:CAN73668.1); similar to unnamed protein product [Vitis vinifera] (GB:CAO43840.1); contains InterPro domain Peptidase M1, membrane alanine aminopeptidase; (InterPro:I…	ok			POPTR_0017s06650.1				-0.20512	-0.188228	-0.316278	0.0234266	0.10798	-0.0718018	1.34991	3.19601	2.18553	2.02096	2.33112	2.43863	1	1	1	1	1	1	0.00808672	0	0	0	0	0
PtpAffx.17983.1.A1_s_at	estExt_fgenesh4_pg.C_640031	APM1 (AMINOPEPTIDASE M1)	AT4G33090.1	similar to peptidase M1 family protein [Arabidopsis thaliana] (TAIR:AT5G13520.1); similar to hypothetical protein OsI_006262 [Oryza sativa (indica cultivar-group)] (GB:EAY85029.1); similar to hypothetical protein [Vitis vinifera] (GB:CAN73668.1); similar to unnamed protein product [Vitis vinifera] (GB:CAO43840.1); contains InterPro domain Peptidase M1, membrane alanine aminopeptidase; (InterPro:I…	ok			POPTR_0017s06650.1				-0.0931034	-0.132252	-0.251895	-0.0282394	0.0817399	-0.0524363	1.24333	2.82284	2.15475	2.25613	2.21928	2.69243	1	1	1	1	1	1	0.0698657	1.06768e-11	0	0	0	0
PtpAffx.59155.1.S1_s_at	estExt_fgenesh4_pg.C_640031	APM1 (AMINOPEPTIDASE M1)	AT4G33090.1	similar to peptidase M1 family protein [Arabidopsis thaliana] (TAIR:AT5G13520.1); similar to hypothetical protein OsI_006262 [Oryza sativa (indica cultivar-group)] (GB:EAY85029.1); similar to hypothetical protein [Vitis vinifera] (GB:CAN73668.1); similar to unnamed protein product [Vitis vinifera] (GB:CAO43840.1); contains InterPro domain Peptidase M1, membrane alanine aminopeptidase; (InterPro:I…	ok			POPTR_0017s06650.1				-0.325186	-0.301318	-0.428532	-0.144878	-0.0292215	-0.32253	0.706523	1.22438	1.85811	1.48131	2.60345	2.3303	1	1	1	1	1	1	1	1	2.58614e-09	8.1517e-10	0	0
Ptp.5348.1.S1_at	estExt_fgenesh4_pg.C_640116	STO (SALT TOLERANCE); transcription factor/ zinc ion binding	AT1G06040.1	Identical to Salt tolerance protein (STO) [Arabidopsis Thaliana] (GB:Q96288); similar to STH (salt tolerance homologue), transcription factor/ zinc ion binding [Arabidopsis thaliana] (TAIR:AT2G31380.1); similar to salt tolerance protein [Brassica rapa] (GB:ABV89657.1); contains InterPro domain Zinc finger, B-box; (InterPro:IPR000315); contains InterPro domain Zinc finger, CONSTANS-type; (InterPro…	ok			POPTR_0017s05700.1				-0.428783	-0.00877343	0.23546	-0.228471	0.317793	0.320989	0.496128	-0.434416	-0.493213	1.61552	-0.681711	0.48346	1	1	1	1	1	1	1	1	1	0	1	1
Ptp.4478.1.S1_s_at	estExt_fgenesh4_pg.C_640116	STO (SALT TOLERANCE); transcription factor/ zinc ion binding	AT1G06040.1	Identical to Salt tolerance protein (STO) [Arabidopsis Thaliana] (GB:Q96288); similar to STH (salt tolerance homologue), transcription factor/ zinc ion binding [Arabidopsis thaliana] (TAIR:AT2G31380.1); similar to salt tolerance protein [Brassica rapa] (GB:ABV89657.1); contains InterPro domain Zinc finger, B-box; (InterPro:IPR000315); contains InterPro domain Zinc finger, CONSTANS-type; (InterPro…	ok			POPTR_0017s05700.1				-0.510595	-0.118035	0.154259	-0.338788	0.157099	0.0181185	0.423942	-0.765569	-0.351511	1.45685	-0.694893	0.245594	1	1	1	1	1	1	1	1	1	2.18673e-09	1	1
PtpAffx.222276.1.S1_s_at	estExt_fgenesh4_pg.C_640120	prenylated rab acceptor (PRA1) family protein	AT3G13720.1	similar to prenylated rab acceptor (PRA1) family protein [Arabidopsis thaliana] (TAIR:AT3G13710.1); similar to prenylated rab acceptor family protein [Thlaspi caerulescens] (GB:AAY18432.1); contains InterPro domain Prenylated rab acceptor PRA1 (InterPro:IPR004895)	ok			POPTR_0017s05660.1	no	no blast hit		0.719185	-0.603321	-0.327621	0.41109	0.369149	0.300841	0.816969	1.39053	1.76817	0.138589	-0.249371	0.156351	1	1	1	1	1	1	1	1	3.95634e-08	1	1	1
PtpAffx.27878.3.A1_a_at	estExt_fgenesh4_pg.C_640197	GRX480; thiol-disulfide exchange intermediate	AT1G28480.1	Identical to Glutaredoxin-C9 (GRXC9) [Arabidopsis Thaliana] (GB:Q9SGP6); similar to glutaredoxin family protein [Arabidopsis thaliana] (TAIR:AT1G03850.2); similar to hypothetical protein OsI_020260 [Oryza sativa (indica cultivar-group)] (GB:EAY99027.1); similar to Monothiol glutaredoxin-S9 (GB:P0C291); contains InterPro domain Thioredoxin-like fold (InterPro:IPR012336); contains InterPro domain T…	ok			POPTR_0017s04860.1				1.28975	-0.6687	-0.805938	0.626601	-0.297209	-0.74234	1.01182	0.122333	0.769594	1.10832	0.198092	0.433614	1.30493e-05	1	1	1	1	0.262241	1	1	1	0.00049444	1	1
PtpAffx.20863.1.A1_at	estExt_fgenesh4_pg.C_700001	ADH1 (ALCOHOL DEHYDROGENASE 1)	AT1G77120.1	Identical to Alcohol dehydrogenase class-P (ADH1) [Arabidopsis Thaliana] (GB:Q9CAZ2;GB:Q9CAZ3); similar to ADH2 (ALCOHOL DEHYDROGENASE 2), formaldehyde dehydrogenase (glutathione) [Arabidopsis thaliana] (TAIR:AT5G43940.1); similar to alcohol dehydrogenase [Arabis glabra] (GB:AAF23537.1); similar to alcohol dehydrogenase [Arabidopsis halleri subsp. gemmifera] (GB:BAA22973.1); similar to alcohol de…	ok			POPTR_0542s00220.1				-0.00523956			0.00495636		0.0164426	-2.99368	-3.63829	-3.483				1			1		1	0	0	0
PtpAffx.24431.1.A1_at	estExt_fgenesh4_pg.C_700170	G-H2AX/GAMMA-H2AX/H2AXB/HTA3; DNA binding	AT1G54690.1	0	ok			POPTR_0369s00210.1	H2AXA; DNA binding	AT1G08880.1		0.000340505	-0.0872958	-0.111758	0.290995	-0.133997	0.0635629	-1.04633	-0.462102	-0.338361	-0.959621	-0.691872	-0.826721	1	1	1	1	1	1	1	1	1	0.0359339	1	1
PtpAffx.3076.1.S1_s_at	estExt_fgenesh4_pg.C_700188	GDSL-motif lipase/hydrolase family protein	AT1G54790.2	similar to GDSL-motif lipase/hydrolase family protein [Arabidopsis thaliana] (TAIR:AT3G05180.1); similar to unnamed protein product [Vitis vinifera] (GB:CAO17661.1); contains InterPro domain Lipase, GDSL; (InterPro:IPR001087)	ok			POPTR_0005s04100.3	no	no blast hit		0.180067	0.0799495	0.12018	-0.403192	-0.565199	-0.403832	0.60597	1.21705	1.69955	0.0493053	0.345019	-0.0358583	1	1	1	1	1	1	1	1	2.90056e-07	1	1	1
PtpAffx.17234.1.S1_at	estExt_fgenesh4_pg.C_770059	MLP423 (MLP-LIKE PROTEIN 423)	AT1G24020.1	Identical to MLP-like protein 423 (MLP423) [Arabidopsis Thaliana] (GB:Q93VR4;GB:Q8L9L8;GB:Q9LR93); similar to MLP34 (MLP-LIKE PROTEIN 34) [Arabidopsis thaliana] (TAIR:AT1G70850.3); similar to MLP34 (MLP-LIKE PROTEIN 34) [Arabidopsis thaliana] (TAIR:AT1G70850.1); similar to bet v I allergen family protein [Brassica rapa] (GB:ABV89615.1); contains InterPro domain Bet v I allergen; (InterPro:IPR0009…	ok			POPTR_0008s23090.1				-0.263445	-1.27117	-1.15916	0.270869	-0.0238067	-0.827091	0.0935852	0.559135	0.240728	-0.127321	-0.345874	-0.0878431	1	2.28515e-07	0.00114332	1	1	0.0188027	1	1	1	1	1	1
PtpAffx.117004.2.S1_at	estExt_fgenesh4_pg.C_860138	pectinacetylesterase, putative	AT5G45280.2	similar to pectinacetylesterase, putative [Arabidopsis thaliana] (TAIR:AT4G19410.1); similar to unknown [Populus trichocarpa] (GB:ABK93778.1); contains InterPro domain Pectinacetylesterase (InterPro:IPR004963)	ok			No significant hit				-0.629204	-0.885791	-0.105038	-0.793955	-0.0601692	-0.14124	-0.156403	0.00849525	0.148661	0.0403376	0.173812	0.522915	1	0.0762581	1	0.0111116	1	1	1	1	1	1	1	1
Ptp.289.1.S1_at	estExt_fgenesh4_pg.C_860138	pectinacetylesterase, putative	AT5G45280.2	similar to pectinacetylesterase, putative [Arabidopsis thaliana] (TAIR:AT4G19410.1); similar to unknown [Populus trichocarpa] (GB:ABK93778.1); contains InterPro domain Pectinacetylesterase (InterPro:IPR004963)	ok			POPTR_0004s24210.1	pectinacetylesterase, putative	AT4G19410.1		-0.440842	-0.741448	-0.346589	-0.858507	0.127369	-0.187415	-0.406406	0.69048	0.536102	-0.11782	-0.146973	0.54512	1	1	1	0.00103704	1	1	1	1	1	1	1	1
PtpAffx.36812.2.A1_a_at	estExt_fgenesh4_pg.C_860139	pectinacetylesterase family protein	AT4G19420.1	similar to pectinacetylesterase, putative [Arabidopsis thaliana] (TAIR:AT4G19410.1); similar to unnamed protein product [Vitis vinifera] (GB:CAO63771.1); contains InterPro domain Pectinacetylesterase (InterPro:IPR004963)	ok			POPTR_0004s24220.6	no	no blast hit		-0.0741524	0.694985	-0.22051	-0.328632		0.165588	0.317759	1.40439	1.21057	0.615795	1.01354	0.70989	1	1	1	1		1	1	1	0.0475056	1	1	1
Ptp.3073.1.S1_at	estExt_fgenesh4_pg.C_860139	pectinacetylesterase family protein	AT4G19420.1	similar to pectinacetylesterase, putative [Arabidopsis thaliana] (TAIR:AT4G19410.1); similar to unnamed protein product [Vitis vinifera] (GB:CAO63771.1); contains InterPro domain Pectinacetylesterase (InterPro:IPR004963)	ok			POPTR_0004s24220.7	no	no blast hit		0.0547445	0.334369	-0.422563	-0.32214		0.154009	0.662982	1.96754	2.15824	0.507894	1.56509	0.581352	1	1	1	1		1	1	0.000372257	0	1	2.51968e-06	1
Ptp.3073.2.S1_a_at	estExt_fgenesh4_pg.C_860139	pectinacetylesterase family protein	AT4G19420.1	similar to pectinacetylesterase, putative [Arabidopsis thaliana] (TAIR:AT4G19410.1); similar to unnamed protein product [Vitis vinifera] (GB:CAO63771.1); contains InterPro domain Pectinacetylesterase (InterPro:IPR004963)	ok			POPTR_0004s24220.7	no	no blast hit		-0.0561632	0.665574	-0.0251574	-0.473744	0.320811	0.346047	0.455394	1.28269	1.81903	0.164741	1.30691	0.466153	1	1	1	1	1	1	1	1	8.60911e-09	1	0.00214346	1
PtpAffx.36812.1.A1_a_at	estExt_fgenesh4_pg.C_860139	pectinacetylesterase family protein	AT4G19420.1	similar to pectinacetylesterase, putative [Arabidopsis thaliana] (TAIR:AT4G19410.1); similar to unnamed protein product [Vitis vinifera] (GB:CAO63771.1); contains InterPro domain Pectinacetylesterase (InterPro:IPR004963)	ok			POPTR_0004s24220.6	no	no blast hit		-0.177304	0.239028	-0.292551	-0.321397		0.157439	0.238241	1.63728	1.3489	0.148906	0.699629	0.462278	1	1	1	1		1	1	0.0744851	0.00234472	1	1	1
PtpAffx.116404.1.S1_s_at	estExt_fgenesh4_pg.C_860155	Unknown protein	AT2G35610.1	similar to unknown protein [Arabidopsis thaliana] (TAIR:AT1G70630.1); similar to unnamed protein product [Vitis vinifera] (GB:CAO63742.1); similar to expressed protein [Oryza sativa (japonica cultivar-group)] (GB:ABF97349.1); similar to hypothetical protein OsI_012032 [Oryza sativa (indica cultivar-group)] (GB:EAY90799.1); contains InterPro domain Reticulon; (InterPro:IPR003388)	ok			POPTR_0004s24390.1				0.478727	0.66147	-0.0124023	0.0940594	0.0169704	0.0363727	-0.426755	0.182552	0.527162	-1.00441	0.518684	-0.373447	1	1	1	1	1	1	1	1	1	0.0105019	1	1
PtpAffx.82156.1.A1_s_at	estExt_fgenesh4_pg.C_860155	Unknown protein	AT2G35610.1	similar to unknown protein [Arabidopsis thaliana] (TAIR:AT1G70630.1); similar to unnamed protein product [Vitis vinifera] (GB:CAO63742.1); similar to expressed protein [Oryza sativa (japonica cultivar-group)] (GB:ABF97349.1); similar to hypothetical protein OsI_012032 [Oryza sativa (indica cultivar-group)] (GB:EAY90799.1); contains InterPro domain Reticulon; (InterPro:IPR003388)	ok			POPTR_0004s24390.1				-0.0655774	0.618145	-0.215735	-0.35107	-0.0750549	-0.197157	-0.285527	-0.208221	0.438437	-1.07334	0.716613	-0.59238	1	1	1	1	1	1	1	1	1	0.00142788	1	1
PtpAffx.8410.2.A1_a_at	estExt_fgenesh4_pg.C_860156	ATRLI2 (Arabidopsis thaliana RNase L inhibitor protein 2)	AT4G19210.1	similar to ATRLI1 (Arabidopsis thaliana RNase L inhibitor protein 1) [Arabidopsis thaliana] (TAIR:AT3G13640.1); similar to unnamed protein product [Vitis vinifera] (GB:CAO63739.1); similar to RNase L inhibitor-like protein [Oryza sativa (japonica cultivar-group)] (GB:AAM19067.1); similar to hypothetical protein [Vitis vinifera] (GB:CAN65893.1); contains InterPro domain ABC transporter related; (I…	ok			POPTR_0004s24400.1				-0.164761	-0.261006	-0.0244124	-0.127417	-0.189172	-0.278497	-0.368786	-1.76591	-0.11347	-0.683139	0.129788	-0.509496	1	1	1	1	1	1	1	0.0105398	1	1	1	1
PtpAffx.5133.2.S1_s_at	estExt_fgenesh4_pg.C_8620002	unknown protein	AT1G47485.1	0	no			POPTR_0008s23320.1	no	no blast hit		-0.448567	-1.89025	-1.51107	0.0590803	-1.01819	-1.82692	0.475497	-0.111032	-0.557284	1.06688	-1.39216	-0.110807	1	0	1.53552e-08	1	7.1948e-05	0	1	1	1	0.00173042	0.000262495	1
PtpAffx.5133.1.A1_at	estExt_fgenesh4_pg.C_8620002	unknown protein	AT1G47485.1	0	no			POPTR_0008s23300.1	no	no blast hit		-0.370185	-1.6388		0.0509847	-0.955824	-1.83726	0.753361	0.205171	-1.08531		-0.324347	0.516342	1	0		1	0.000679161	0	1	1	0.557379		1	1
PtpAffx.144999.1.A1_s_at	estExt_fgenesh4_pg.C_870038	tic20 protein-related	AT2G47840.1	similar to unknown protein [Arabidopsis thaliana] (TAIR:AT5G55710.1); similar to unknown [Populus trichocarpa] (GB:ABK93251.1)	ok			POPTR_0013s08250.1				0.0912888	0.0804093	0.174769	0.157822	-0.0752794	-0.106953	-0.50659	-1.84117	-0.992671	-0.601843	-1.029	-0.711475	1	1	1	1	1	1	1	0.00314871	1	1	0.846206	1
PtpAffx.48900.1.A1_at	estExt_fgenesh4_pg.C_870062	RIC4 (ROP-INTERACTIVE CRIB MOTIF-CONTAINING PROTEIN 4)	AT5G16490.1	similar to RIC10 (ROP-INTERACTIVE CRIB MOTIF-CONTAINING PROTEIN 10) [Arabidopsis thaliana] (TAIR:AT4G04900.1); similar to unnamed protein product [Vitis vinifera] (GB:CAO22986.1); contains InterPro domain PAK-box/P21-Rho-binding (InterPro:IPR000095)	ok			POPTR_0013s08440.1				0.0298182	-0.00124483	0.120839	0.00183373	0.0034557	0.0127878	-0.305644	-0.157137	-0.44578	-0.830295	-1.33824	-0.889469	1	1	1	1	1	1	1	1	1	0.934327	0.00100536	1
PtpAffx.21011.2.A1_s_at	estExt_fgenesh4_pg.C_880089	GYF domain-containing protein	AT1G27430.1	similar to GYF domain-containing protein [Arabidopsis thaliana] (TAIR:AT1G24300.1); similar to unnamed protein product [Vitis vinifera] (GB:CAO49048.1); contains InterPro domain GYF (InterPro:IPR003169)	ok			POPTR_0017s09830.1	unknown protein	AT1G24300.1		-0.0527165	0.0529419	0.00177325	-0.0207401	0.0558708	0.181548	0.468218	1.46885	0.515818	0.713326	1.4848	0.33652	1	1	1	1	1	1	1	0.783145	1	1	2.32331e-05	1
PtpAffx.43231.1.A1_x_at	estExt_fgenesh4_pg.C_8990003	ATGSTU25 (Arabidopsis thaliana Glutathione S-transferase (class tau) 25); glutathione transferase	AT1G17180.1	similar to ATGSTU24 (ARABIDOPSIS THALIANA GLUTATHIONE S-TRANSFERASE (CLASS TAU) 24), glutathione transferase [Arabidopsis thaliana] (TAIR:AT1G17170.1); similar to glutathione transferase [Carica papaya] (GB:CAA04391.1); contains InterPro domain Thioredoxin-like fold (InterPro:IPR012336); contains InterPro domain Glutathione S-transferase, C-terminal-like (InterPro:IPR010987); contains InterPro do…	ok			POPTR_0256s00200.1				0.472402	-0.0682722	-0.390431	0.523696	0.129412	0.0312411	1.62329	1.96114	1.15933	2.01552	1.62401	1.69228	1	1	1	1	1	1	1.5e-05	0.000416112	0.134037	0	4.59529e-07	5.25022e-09
PtpAffx.43231.1.A1_at	estExt_fgenesh4_pg.C_8990003	ATGSTU25 (Arabidopsis thaliana Glutathione S-transferase (class tau) 25); glutathione transferase	AT1G17180.1	similar to ATGSTU24 (ARABIDOPSIS THALIANA GLUTATHIONE S-TRANSFERASE (CLASS TAU) 24), glutathione transferase [Arabidopsis thaliana] (TAIR:AT1G17170.1); similar to glutathione transferase [Carica papaya] (GB:CAA04391.1); contains InterPro domain Thioredoxin-like fold (InterPro:IPR012336); contains InterPro domain Glutathione S-transferase, C-terminal-like (InterPro:IPR010987); contains InterPro do…	ok			POPTR_0256s00200.1				0.00885483	-0.00988307		-0.00641723	0.011779	0.0278354	1.57736	2.21723	1.58503	1.61743	1.16153	1.34593	1	1		1	1	1	4.65976e-05	3.69279e-06	6.80684e-06	0	0.0576728	0.000177901
PtpAffx.43231.1.A1_a_at	estExt_fgenesh4_pg.C_8990003	ATGSTU25 (Arabidopsis thaliana Glutathione S-transferase (class tau) 25); glutathione transferase	AT1G17180.1	similar to ATGSTU24 (ARABIDOPSIS THALIANA GLUTATHIONE S-TRANSFERASE (CLASS TAU) 24), glutathione transferase [Arabidopsis thaliana] (TAIR:AT1G17170.1); similar to glutathione transferase [Carica papaya] (GB:CAA04391.1); contains InterPro domain Thioredoxin-like fold (InterPro:IPR012336); contains InterPro domain Glutathione S-transferase, C-terminal-like (InterPro:IPR010987); contains InterPro do…	ok			POPTR_0256s00200.1				0.487291	-0.0442279	-0.407904	0.498111	-0.0165827	-0.0992746	1.51916	1.94185	1.23494	2.07343	1.95269	1.90455	1	1	1	1	1	1	0.000187373	0.000580833	0.0285861	0	1.27878e-11	0
PtpAffx.29976.2.S1_s_at	estExt_fgenesh4_pg.C_LG_I0019	ECT2; protein binding	AT3G13460.1	similar to ECT4 [Arabidopsis thaliana] (TAIR:AT1G55500.1); similar to unknown [Populus trichocarpa x Populus deltoides] (GB:ABK96645.1); contains InterPro domain YT521-B-like protein (InterPro:IPR007275)	ok			POPTR_0001s03940.1				-0.254805	-0.342894	-0.23241	-0.103608	-0.259454	-0.340301	-0.365031		0.629199	-1.01398	0.0466514	-0.588403	1	1	1	1	1	1	1		1	0.00802186	1	1
PtpAffx.4403.3.S1_a_at	estExt_fgenesh4_pg.C_LG_I0140	Unknown protein	AT2G24100.1	similar to unknown protein [Arabidopsis thaliana] (TAIR:AT4G30780.1); similar to unnamed protein product [Vitis vinifera] (GB:CAO66612.1)	ok			No significant hit				0.240705	-0.119536	-0.0306615	0.369967	0.6094	0.0727173	2.41963	2.25422	1.54297	2.31839	2.24687	1.98866	1	1	1	1	1	1	0	1.78312e-06	2.05738e-05	0	0	0
PtpAffx.4403.5.A1_a_at	estExt_fgenesh4_pg.C_LG_I0140	Unknown protein	AT2G24100.1	similar to unknown protein [Arabidopsis thaliana] (TAIR:AT4G30780.1); similar to unnamed protein product [Vitis vinifera] (GB:CAO66612.1)	ok			POPTR_0001s03330.1				0.280793	-0.202663	0.0575378	0.575072	0.565698	0.369045	2.17796	1.42654	0.841361	2.68679	1.65146	1.92514	1	1	1	1	1	1	0	1	1	0	2.03735e-07	0
PtpAffx.4403.4.A1_a_at	estExt_fgenesh4_pg.C_LG_I0140	Unknown protein	AT2G24100.1	similar to unknown protein [Arabidopsis thaliana] (TAIR:AT4G30780.1); similar to unnamed protein product [Vitis vinifera] (GB:CAO66612.1)	ok			POPTR_0001s03330.1				0.335496	-0.0909874	0.231225	0.403859	0.525061	0.37429	2.13355	1.69657	1.05394	3.16012	2.0863	2.21892	1	1	1	1	1	1	1.09699e-11	0.0307649	0.99342	0	0	0
PtpAffx.4403.2.S1_a_at	estExt_fgenesh4_pg.C_LG_I0140	Unknown protein	AT2G24100.1	similar to unknown protein [Arabidopsis thaliana] (TAIR:AT4G30780.1); similar to unnamed protein product [Vitis vinifera] (GB:CAO66612.1)	ok			POPTR_0001s03330.1				-0.101805	-0.506962	-0.154533	-0.205789	0.605221	0.372378	1.25861	0.520482	0.696886	1.72489	1.32616	1.35476	1	1	1	1	1	1	0.0518052	1	1	0	0.00134871	0.000140266
PtpAffx.4403.2.S1_at	estExt_fgenesh4_pg.C_LG_I0140	Unknown protein	AT2G24100.1	similar to unknown protein [Arabidopsis thaliana] (TAIR:AT4G30780.1); similar to unnamed protein product [Vitis vinifera] (GB:CAO66612.1)	ok			POPTR_0001s03330.1				0.0986041	-0.121525	-0.0449824	0.268113	0.640745	0.314543	1.0442	0.369467	0.524378	2.44712	1.58315	1.43441	1	1	1	1	1	1	1	1	1	0	1.50517e-06	1.53847e-05
PtpAffx.2752.1.S1_at	estExt_fgenesh4_pg.C_LG_I0283	ANNAT4 (ANNEXIN ARABIDOPSIS 4); calcium ion binding / calcium-dependent phospholipid binding	AT2G38750.1	Identical to Annexin D4 (ANN4) [Arabidopsis Thaliana] (GB:Q9ZVJ6); similar to annexin, putative [Arabidopsis thaliana] (TAIR:AT5G12380.1); similar to unknown [Populus trichocarpa x Populus deltoides] (GB:ABK96542.1); contains InterPro domain Annexin like protein (InterPro:IPR015472); contains InterPro domain Annexin; (InterPro:IPR001464)	ok			POPTR_0001s06220.1				-0.0988128	-0.372073	0.785739	-0.0456693	0.83596	0.795529	1.58753	1.23251	1.22087	2.0615	1.66175	1.61052	1	1	1	1	0.0348299	0.0517436	3.63541e-05	1	0.0383758	0	1.49694e-07	7.56604e-08
PtpAffx.135376.1.S1_s_at	estExt_fgenesh4_pg.C_LG_I0284	ANNAT3 (ANNEXIN ARABIDOPSIS 3); calcium ion binding / calcium-dependent phospholipid binding	AT2G38760.1	Identical to Annexin D3 (ANN3) [Arabidopsis Thaliana] (GB:Q9SE45;GB:Q9ZVJ7); similar to annexin, putative [Arabidopsis thaliana] (TAIR:AT5G12380.1); similar to unnamed protein product [Vitis vinifera] (GB:CAO67576.1); contains InterPro domain Annexin like protein (InterPro:IPR015472); contains InterPro domain Annexin; (InterPro:IPR001464)	ok			POPTR_0001s06210.1				-0.128625	-0.104754	-0.0445331	0.129149	0.136794	0.0561512	2.53991	1.87162	1.8343	1.70042	1.61263	0.723892	1	1	1	1	1	1	0	0.00190547	5.39913e-09	0	6.41268e-07	1
PtpAffx.200143.1.S1_at	estExt_fgenesh4_pg.C_LG_I0284	ANNAT3 (ANNEXIN ARABIDOPSIS 3); calcium ion binding / calcium-dependent phospholipid binding	AT2G38760.1	Identical to Annexin D3 (ANN3) [Arabidopsis Thaliana] (GB:Q9SE45;GB:Q9ZVJ7); similar to annexin, putative [Arabidopsis thaliana] (TAIR:AT5G12380.1); similar to unnamed protein product [Vitis vinifera] (GB:CAO67576.1); contains InterPro domain Annexin like protein (InterPro:IPR015472); contains InterPro domain Annexin; (InterPro:IPR001464)	ok			POPTR_0001s06210.1				-0.246245	0.262922	0.410447	0.0150196	0.0578945	0.0223281	1.57297	1.10048	0.688877	1.63133	1.0848	0.775014	1	1	1	1	1	1	5.18392e-05	1	1	0	0.283285	1
Ptp.4036.1.S1_at	estExt_fgenesh4_pg.C_LG_I0301	ERD15 (EARLY RESPONSIVE TO DEHYDRATION 15)	AT2G41430.1	similar to unknown protein [Arabidopsis thaliana] (TAIR:AT4G14270.2); similar to unknown protein [Arabidopsis thaliana] (TAIR:AT4G14270.1); similar to ERD15 protein [Brassica rapa] (GB:ABV89651.1)	ok			POPTR_0001s06040.1				0.0311303	-0.0214586	0.35189	-0.089962	0.103217	0.0545826	0.689266	0.522053	0.0435605	1.03415	0.328351	0.424235	1	1	1	1	1	1	1	1	1	0.00450883	1	1
PtpAffx.21178.1.S1_at	estExt_fgenesh4_pg.C_LG_I0515	unknown protein	AT3G01960.1	0	no			POPTR_0001s13640.1	no	no blast hit		-0.0459109	-0.0544868	0.0678649	0.00482745		0.00995206	2.62402	2.72798	0.37653		0.030407	0.73149	1	1	1	1		1	0	5.3384e-11	1		1	1
PtpAffx.8674.3.S1_at	estExt_fgenesh4_pg.C_LG_I0549	protein binding	AT2G33510.1	similar to protein binding [Arabidopsis thaliana] (TAIR:AT1G28070.1); similar to unnamed protein product [Vitis vinifera] (GB:CAO70065.1); contains InterPro domain WW/Rsp5/WWP; (InterPro:IPR001202)	ok			POPTR_0001s13290.1				-0.107262	0.0266635	0.267513	-0.580111	-0.116301	-0.281112	-0.649415	-0.798751	-0.804641	-0.49281	-1.24693	-0.871674	1	1	1	1	1	1	1	1	1	1	0.00871185	1
PtpAffx.200303.1.S1_at	estExt_fgenesh4_pg.C_LG_I0672	unknown protein	AT1G67230.1	Similar to AGL71; transcription factor (AT5G51870.1)similar to MADS-box protein (AGL72) [Arabidopsis thaliana] (TAIR:AT5G51860.2); similar to MADS-box protein (AGL72) [Arabidopsis thaliana] (TAIR:AT5G51860.1); similar to unnamed protein product [Vitis vinifera] (GB:CAO17703.1); contains InterPro domain Transcription factor, MADS-box; (InterPro:IPR002100); contains InterPro domain Transcription fa…	ok			POPTR_0001s12050.4	no	no blast hit		-0.796298		-0.139827	0.356333	0.330212	0.509877	0.857277	1.74331	1.22118	-0.0395592	0.567183	0.340897	1		1	1	1	1	1	0.0150095	0.0381266	1	1	1
PtpAffx.142297.1.S1_at	estExt_fgenesh4_pg.C_LG_I0674	Unknown protein	AT3G58840.1	similar to myosin heavy chain-related [Arabidopsis thaliana] (TAIR:AT1G06530.1); similar to hypothetical protein [Vitis vinifera] (GB:CAN71058.1); contains domain PTHR19269 (PTHR19269); contains domain PTHR19269:SF2 (PTHR19269:SF2)	no			POPTR_0001s12020.1	no	no blast hit		-0.0468782	-0.325556	-0.613793	0.262726	0.0021904	-0.560966				1.30685	1.96361	1.89907	1	1	1	1	1	1				6.53275e-07	1.27878e-11	0
Ptp.6799.1.S1_at	estExt_fgenesh4_pg.C_LG_I0833	nucleotide-sugar transporter family protein	AT5G41760.1	similar to unknown protein [Arabidopsis thaliana] (TAIR:AT2G43240.2); similar to unnamed protein product [Vitis vinifera] (GB:CAO39723.1); contains InterPro domain Nucleotide-sugar transporter; (InterPro:IPR007271); contains InterPro domain UDP-galactose transporter; (InterPro:IPR004689)	ok			POPTR_0001s10320.1				-0.484944	-0.260262	-0.375001	-0.301392	-0.293917	-0.0136396	-0.293933	-0.552493	-0.186288	-0.970756	-0.744601	-1.04539	1	1	1	1	1	1	1	1	1	0.0265967	1	0.240893
PtpAffx.200392.1.S1_at	estExt_fgenesh4_pg.C_LG_I0848	ATCHX18 (cation/hydrogen exchanger 18); monovalent cation:proton antiporter	AT5G41610.1	similar to ATCHX19 (CATION/H+ EXCHANGER 19), monovalent cation:proton antiporter [Arabidopsis thaliana] (TAIR:AT3G17630.1); similar to ATCHX16 (CATION/H+ EXCHANGER 16), monovalent cation:proton antiporter [Arabidopsis thaliana] (TAIR:AT1G64170.1); similar to ATCHX17 (CATION/H+ EXCHANGER 17), monovalent cation:proton antiporter [Arabidopsis thaliana] (TAIR:AT4G23700.1); similar to unnamed protein …	ok			POPTR_0001s10170.1				-0.028622	0.00384091	-0.0775667	-0.0416658	-0.0491501	-0.0270714	-0.68597	-0.0628142	0.309755	-1.07453	-0.478733	-0.278637	1	1	1	1	1	1	1	1	1	0.00137784	1	1
Ptp.119.1.S1_at	estExt_fgenesh4_pg.C_LG_I0872	ACS6 (1-AMINOCYCLOPROPANE-1-CARBOXYLIC ACID (ACC) SYNTHASE 6)	AT4G11280.1	Identical to 1-aminocyclopropane-1-carboxylate synthase 6 (ACS6) [Arabidopsis Thaliana] (GB:Q9SAR0;GB:O82719;GB:Q9SUT3); similar to ACS1 (ACC SYNTHASE 1), 1-aminocyclopropane-1-carboxylate synthase [Arabidopsis thaliana] (TAIR:AT3G61510.1); similar to 1-aminocyclopropane-1-carboxylate synthase [Gossypium hirsutum] (GB:ABC75833.1); similar to 1-aminocyclopropane-1-carboxylate synthase [Brassica ju…	ok			POPTR_0001s09850.1				0.247956	-0.183616	-0.782361	1.68421	-0.288909	-0.28042	0.288118	0.0637221	0.474096	0.420516	-0.00195105	0.0879748	1	1	1	0	1	1	1	1	1	1	1	1
Ptp.3333.2.A1_at	estExt_fgenesh4_pg.C_LG_I0874	monodehydroascorbate reductase, putative	AT1G63940.2	Identical to Monodehydroascorbate reductase, chloroplast precursor [Arabidopsis Thaliana] (GB:P92947;GB:Q94CE2;GB:Q9CAK5); similar to ATMDAR2, monodehydroascorbate reductase (NADH) [Arabidopsis thaliana] (TAIR:AT5G03630.1); similar to unknown [Populus trichocarpa] (GB:ABK95934.1); similar to monodehydroascorbate reductase [Brassica juncea] (GB:AAD28178.1); similar to monodehydroascorbate reductas…	ok			No significant hit				0.298191	0.00860247	-0.217058	-0.00361049	0.15865	0.0518771	0.808985	1.84198	0.745692	0.237425	1.05258	0.594825	1	1	1	1	1	1	1	0.00310723	1	1	0.536327	1
PtpAffx.2048.2.S1_at	estExt_fgenesh4_pg.C_LG_I0880	SP1L5 (SPIRAL1-LIKE5)	AT4G23496.1	similar to SP1L2 [Arabidopsis thaliana] (TAIR:AT1G69230.2); similar to SP1L2 [Arabidopsis thaliana] (TAIR:AT1G69230.1); similar to unknown [Populus trichocarpa] (GB:ABK92866.1)	ok			POPTR_0001s09780.1				-0.335313	-0.210909	0.0310806	-0.0722594	0.00041457	-0.260151	0.886211	1.05902	0.488082	1.16251	0.538447	1.4335	1	1	1	1	1	1	1	1	1	8.97737e-05	1	1.57872e-05
PtpAffx.2048.2.S1_a_at	estExt_fgenesh4_pg.C_LG_I0880	SP1L5 (SPIRAL1-LIKE5)	AT4G23496.1	similar to SP1L2 [Arabidopsis thaliana] (TAIR:AT1G69230.2); similar to SP1L2 [Arabidopsis thaliana] (TAIR:AT1G69230.1); similar to unknown [Populus trichocarpa] (GB:ABK92866.1)	ok			POPTR_0001s09780.1				-0.513314	-0.457333	0.0875196	-0.217771	0.0519896	-0.378541				1.51598	0.652331	1.37488	1	1	1	1	1	1				1.94088e-10	1	8.11708e-05
PtpAffx.7845.3.S1_a_at	estExt_fgenesh4_pg.C_LG_I0951	BAP2 (BON ASSOCIATION PROTEIN 2)	AT2G45760.1	similar to BAP1 (BON ASSOCIATION PROTEIN 1) [Arabidopsis thaliana] (TAIR:AT3G61190.1); similar to unnamed protein product [Vitis vinifera] (GB:CAO24371.1); contains InterPro domain C2 calcium-dependent membrane targeting (InterPro:IPR000008); contains InterPro domain C2 calcium/lipid-binding region, CaLB (InterPro:IPR008973)	ok			POPTR_0001s08960.1					0.0404057		0.555774	0.987735	1.39973	0.12989	-0.835544	-0.411788	0.747925	-0.255062	-0.00925656		1		1	0.000219001	0	1	1	1	1	1	1
PtpAffx.162250.1.S1_at	estExt_fgenesh4_pg.C_LG_I1102	oxidoreductase, 2OG-Fe(II) oxygenase family protein	AT1G52790.1	similar to oxidoreductase, 2OG-Fe(II) oxygenase family protein [Arabidopsis thaliana] (TAIR:AT1G52800.1); similar to unnamed protein product [Vitis vinifera] (GB:CAO45979.1); contains InterPro domain 2OG-Fe(II) oxygenase (InterPro:IPR005123)	ok			POPTR_0001s17620.1					-0.000316611	0.0231392	0.00609265	0.00666031	0.0152157		-0.62262		2.33087		-1.65078		1	1	1	1	1		1		0		2.0663e-08
PtpAffx.25286.1.S1_at	estExt_fgenesh4_pg.C_LG_I1368	AtRABG3c/AtRab7D (Arabidopsis Rab GTPase homolog G3c); GTP binding	AT3G16100.1	similar to AtRABG3d (Arabidopsis Rab GTPase homolog G3d), GTP binding [Arabidopsis thaliana] (TAIR:AT1G52280.1); similar to Ras-related protein Rab7 (GB:Q9XER8); contains InterPro domain Ras GTPase; (InterPro:IPR001806); contains InterPro domain Ras (InterPro:IPR013753); contains InterPro domain Small GTP-binding protein; (InterPro:IPR005225); contains InterPro domain Ras small GTPase, Rab type; …	ok			No significant hit				-0.475457	-0.346673	-0.234717	0.237773	0.64965	1.06226	0.680992	0.137883	-0.0433599	0.337411	-0.40504	-0.0843199	1	1	1	1	1	3.11746e-06	1	1	1	1	1	1
PtpAffx.200655.1.S1_at	estExt_fgenesh4_pg.C_LG_I1452	ATHXK2 (HEXOKINASE 2); ATP binding / hexokinase	AT2G19860.1	Similar to Hexokinase-1 (HXK1) [Arabidopsis Thaliana] (GB:Q42525;GB:Q42535); similar to ATHXK2 (HEXOKINASE 2), ATP binding / hexokinase [Arabidopsis thaliana] (TAIR:AT2G19860.1); similar to hexokinase [Brassica oleracea] (GB:AAL60583.1); similar to hexokinase [Brassica oleracea] (GB:AAL60584.1); similar to hexokinase [Citrus sinensis] (GB:AAG28503.1); contains InterPro domain Hexokinase; (InterPr…	ok			No significant hit				-0.0676332	0.0206589		0.000734256	-0.000657671	0.00943799	-0.609392	-1.13641	-1.28376	-0.174628	-0.611523	-0.314793	1	1		1	1	1	1	1	0.0100444	1	1	1
Ptp.350.1.A1_at	estExt_fgenesh4_pg.C_LG_I1460	mitochondrial processing peptidase alpha subunit, putative	AT1G51980.1	Identical to Probable mitochondrial-processing peptidase subunit alpha-1, mitochondrial precursor [Arabidopsis Thaliana] (GB:Q9ZU25;GB:Q8L9K3); similar to MPPALPHA (mitochondrial processing peptidase alpha subunit), metalloendopeptidase [Arabidopsis thaliana] (TAIR:AT3G16480.1); similar to unnamed protein product [Vitis vinifera] (GB:CAO45796.1); contains InterPro domain Peptidase M16, N-terminal…	ok			No significant hit				0.0997491	0.217304	0.0545204	0.435824	0.81652	0.977317	-0.283723	-0.467199	-0.676996		1.6202	-0.0760668	1	1	1	1	0.0629589	9.16823e-05	1	1	1		5.13889e-07	1
PtpAffx.99356.1.S1_at	estExt_fgenesh4_pg.C_LG_I1487	unknown protein	AT4G19160.1	similar to unnamed protein product [Vitis vinifera] (GB:CAO63737.1); contains domain TPR-like (SSF48452)	ok			POPTR_0001s19410.1				-0.534123	-0.0706948	-0.0452912	-0.355892	0.0932953	-0.417411	0.828117	0.0219507	0.331634	0.955954	0.4062	0.426329	1	1	1	1	1	1	1	1	1	0.0396492	1	1
PtpAffx.118533.1.S1_s_at	estExt_fgenesh4_pg.C_LG_I1666	ATUCP2 (UNCOUPLING PROTEIN 2); oxidative phosphorylation uncoupler	AT5G58970.1	similar to ATPUMP1, binding / oxidative phosphorylation uncoupler [Arabidopsis thaliana] (TAIR:AT3G54110.1); similar to uncoupling protein a [Dracunculus vulgaris] (GB:BAD51464.1); contains InterPro domain Adenine nucleotide translocator 1; (InterPro:IPR002113); contains InterPro domain Mitochondrial brown fat uncoupling protein; (InterPro:IPR002030); contains InterPro domain Mitochondrial substr…	ok			POPTR_0001s25500.1				-0.196513	-0.0428794	-0.0570327	-0.13923	-0.103697	-0.227246	-1.02444	-1.67634	-0.638797	-1.06736	-0.427518	-0.833609	1	1	1	1	1	1	1	0.0417329	1	0.00170614	1	1
PtpAffx.72041.1.S1_at	estExt_fgenesh4_pg.C_LG_I1744	ATCTIMC (CYTOSOLIC TRIOSE PHOSPHATE ISOMERASE); triose-phosphate isomerase	AT3G55440.1	Identical to Triosephosphate isomerase, cytosolic (CTIMC) [Arabidopsis Thaliana] (GB:P48491;GB:Q9M2T5); similar to TIM (TRIOSEPHOSPHATE ISOMERASE), triose-phosphate isomerase [Arabidopsis thaliana] (TAIR:AT2G21170.1); similar to Triosephosphate isomerase, cytosolic (TIM) (Triose-phosphate isomerase) (GB:P48495); contains InterPro domain Triosephosphate isomerase; (InterPro:IPR000652); contains In…	ok			POPTR_0001s24710.1				-0.0400914	-0.0318064	0.06986	0.0371922	0.00536937	0.0127488	0.32517	1.57194	1.53863	0.176385	0.114547	0.17025	1	1	1	1	1	1	1	0.190783	2.30262e-05	1	1	1
PtpAffx.107166.2.S1_at	estExt_fgenesh4_pg.C_LG_I1820	cinnamyl-alcohol dehydrogenase, putative (CAD)	AT5G19440.1	similar to cinnamyl-alcohol dehydrogenase, putative (CAD) [Arabidopsis thaliana] (TAIR:AT1G51410.1); similar to putative cinnamyl alcohol dehydrogenase [Malus x domestica] (GB:AAC06319.1); contains InterPro domain NAD-dependent epimerase/dehydratase; (InterPro:IPR001509); contains InterPro domain NAD(P)-binding; (InterPro:IPR016040)	ok			POPTR_0001s26360.1				-0.271319	-0.248235	-0.0411141	0.00564003	-0.0290388	0.202912	0.807348	0.88442	0.770356	1.56667	1.75504	1.77362	1	1	1	1	1	1	1	1	1	2.58784e-11	8.41435e-09	3.2489e-10
PtpAffx.728.1.S1_at	estExt_fgenesh4_pg.C_LG_I1965	plastocyanin-like domain-containing protein	AT1G08500.1	similar to unnamed protein product [Vitis vinifera] (GB:CAO67283.1); similar to hypothetical protein [Vitis vinifera] (GB:CAN75991.1); contains InterPro domain Cupredoxin (InterPro:IPR008972); contains InterPro domain Plastocyanin-like; (InterPro:IPR003245)	ok			POPTR_0001s27980.1				0.232193	0.465359	0.888295	0.299807	0.000887363	0.940546	-0.161231	0.0558084	0.304696	-0.0765328	0.0941856	0.26308	1	1	0.946149	1	1	0.000364572	1	1	1	1	1	1
PtpAffx.10912.1.S1_s_at	estExt_fgenesh4_pg.C_LG_I1984	pleckstrin homology (PH) domain-containing protein / RhoGAP domain-containing protein	AT5G19390.1	similar to pleckstrin homology (PH) domain-containing protein / RhoGAP domain-containing protein [Arabidopsis thaliana] (TAIR:AT5G12150.1); similar to pleckstrin homology (PH) domain-containing protein / RhoGAP domain-containing protein [Arabidopsis thaliana] (TAIR:AT5G12150.2); similar to unnamed protein product [Vitis vinifera] (GB:CAO16863.1); similar to pleckstrin homology (PH) domain-contain…	ok			POPTR_0001s28200.2	no	no blast hit		0.0436703	0.0164281	-0.1144	-0.336959	-0.312155	-0.26434	-0.149103	-0.412274	0.645505	0.212735	1.7583	0.490929	1	1	1	1	1	1	1	1	1	1	7.58315e-09	1
PtpAffx.132472.1.S1_at	estExt_fgenesh4_pg.C_LG_I2092	proton-dependent oligopeptide transport (POT) family protein	AT5G62680.1	similar to proton-dependent oligopeptide transport (POT) family protein [Arabidopsis thaliana] (TAIR:AT1G18880.1); similar to proton-dependent oligopeptide transport (POT) family protein [Arabidopsis thaliana] (TAIR:AT3G47960.1); similar to unnamed protein product [Vitis vinifera] (GB:CAO62491.1); similar to nitrate transporter NRT1-5 [Glycine max] (GB:BAB19760.1); similar to unnamed protein prod…	ok			POPTR_0001s34640.1	proton-dependent oligopeptide transport (POT) family protein	AT3G47960.1		0.615322	0.172444	0.422905	-0.230624	-0.189439	0.0704277	0.194105	0.383198	1.28239	-0.0219895	-0.00722162	-0.0145906	1	1	1	1	1	1	1	1	0.0103481	1	1	1
PtpAffx.9978.1.A1_at	estExt_fgenesh4_pg.C_LG_I2092	proton-dependent oligopeptide transport (POT) family protein	AT5G62680.1	similar to proton-dependent oligopeptide transport (POT) family protein [Arabidopsis thaliana] (TAIR:AT1G18880.1); similar to proton-dependent oligopeptide transport (POT) family protein [Arabidopsis thaliana] (TAIR:AT3G47960.1); similar to unnamed protein product [Vitis vinifera] (GB:CAO62491.1); similar to nitrate transporter NRT1-5 [Glycine max] (GB:BAB19760.1); similar to unnamed protein prod…	ok			POPTR_0001s34640.1	proton-dependent oligopeptide transport (POT) family protein	AT3G47960.1		0.901278	0.19232	0.557248	0.0896137	0.0680397	0.200499	1.17981	3.5039	3.07548	-0.0610945	0.000522063	-0.0511037	0.531578	1	1	1	1	1	0.233477	0	0	1	1	1
Ptp.17.1.S1_at	estExt_fgenesh4_pg.C_LG_I2142	ATMDAR4/MDAR4 (MONODEHYDROASCORBATE REDUCTASE 4); monodehydroascorbate reductase (NADH)	AT3G27820.1	Identical to Probable monodehydroascorbate reductase, cytoplasmic isoform 2 [Arabidopsis Thaliana] (GB:Q9LK94); similar to ATMDAR1 (MONODEHYDROASCORBATE REDUCTASE 1), monodehydroascorbate reductase (NADH) [Arabidopsis thaliana] (TAIR:AT3G52880.1); similar to hypothetical protein [Vitis vinifera] (GB:CAN77104.1); contains InterPro domain FAD/NAD-linked reductase, dimerisation; (InterPro:IPR016156)…	ok			POPTR_0001s35220.1				-0.317665	-0.124628	-0.00495871	-0.0740198	0.459192	0.108244	0.238882	0.700024	0.197055	0.952352	0.0775997	0.492941	1	1	1	1	1	1	1	1	1	0.0436564	1	1
PtpAffx.152030.1.S1_s_at	estExt_fgenesh4_pg.C_LG_I2255	LHT1 (LYSINE HISTIDINE TRANSPORTER 1); amino acid transmembrane transporter	AT5G40780.1	similar to LHT2 (LYSINE HISTIDINE TRANSPORTER 2), amino acid transmembrane transporter [Arabidopsis thaliana] (TAIR:AT1G24400.1); similar to lysine and histidine specific transporter, putative [Arabidopsis thaliana] (TAIR:AT1G67640.1); similar to lysine and histidine specific transporter, putative [Arabidopsis thaliana] (TAIR:AT1G48640.1); similar to unnamed protein product [Vitis vinifera] (GB:C…	ok			POPTR_0001s36330.3	no	no blast hit		0.415864	-0.529511	-0.263885	0.279059	0.11763	0.0790015	-0.421267	-0.196609	1.33758	-0.72046	0.0165933	-0.556086	1	1	1	1	1	1	1	1	0.00303385	1	1	1
PtpAffx.152030.1.S1_at	estExt_fgenesh4_pg.C_LG_I2255	LHT1 (LYSINE HISTIDINE TRANSPORTER 1); amino acid transmembrane transporter	AT5G40780.1	similar to LHT2 (LYSINE HISTIDINE TRANSPORTER 2), amino acid transmembrane transporter [Arabidopsis thaliana] (TAIR:AT1G24400.1); similar to lysine and histidine specific transporter, putative [Arabidopsis thaliana] (TAIR:AT1G67640.1); similar to lysine and histidine specific transporter, putative [Arabidopsis thaliana] (TAIR:AT1G48640.1); similar to unnamed protein product [Vitis vinifera] (GB:C…	ok			POPTR_0001s36330.3	no	no blast hit		0.435743	-0.503887	-0.0663536	0.2137	0.237494	0.116829	-0.538478	-0.244841	1.26936	-0.627563	0.118182	-0.408448	1	1	1	1	1	1	1	1	0.0137278	1	1	1
PtpAffx.13164.3.S1_at	estExt_fgenesh4_pg.C_LG_I2408	GAE6 (UDP-D-GLUCURONATE 4-EPIMERASE 6); catalytic	AT3G23820.1	Identical to UDP-glucuronate 4-epimerase 6 (GAE6) [Arabidopsis Thaliana] (GB:Q9LIS3;GB:Q8H7G2); similar to GAE2 (UDP-D-GLUCURONATE 4-EPIMERASE 2), catalytic [Arabidopsis thaliana] (TAIR:AT1G02000.1); similar to unknown [Populus trichocarpa] (GB:ABK93061.1); similar to putative NAD dependent epimerase [Trifolium pratense] (GB:BAE71216.1); similar to unnamed protein product [Vitis vinifera] (GB:CAO…	ok			POPTR_0001s32730.1				-0.105638	-0.648419	-0.694288	-0.15018	-0.18352	-0.269895	-0.556354	0.456653	1.19348	-1.00682	0.468215	0.0554389	1	1	1	1	1	1	1	1	0.0674603	0.00981598	1	1
PtpAffx.108545.1.S1_s_at	estExt_fgenesh4_pg.C_LG_I2439	ubiquitin-associated (UBA)/TS-N domain-containing protein	AT1G04850.1	similar to unknown protein [Arabidopsis thaliana] (TAIR:AT5G48690.1); similar to unnamed protein product [Vitis vinifera] (GB:CAO50090.1); contains InterPro domain Ubiquitin-associated/translation elongation factor EF1B, N-terminal, eukaryote (InterPro:IPR015940); contains InterPro domain Zinc finger, C2H2-like; (InterPro:IPR015880); contains InterPro domain UBA-like (InterPro:IPR009060); contain…	ok			POPTR_0001s32370.1				0.121221	0.226539	-0.0560714		-0.0927414	-0.0197125				-1.00269	1.35626	0.284481	1	1	1		1	1				0.0110231	0.000645279	1
PtpAffx.113282.1.A1_at	estExt_fgenesh4_pg.C_LG_I2439	ubiquitin-associated (UBA)/TS-N domain-containing protein	At1g04850.1	similar to unknown protein [Arabidopsis thaliana] (TAIR:AT5G48690.1); similar to unnamed protein product [Vitis vinifera] (GB:CAO50090.1); contains InterPro domain Ubiquitin-associated/translation elongation factor EF1B, N-terminal, eukaryote (InterPro:IPR015940); contains InterPro domain Zinc finger, C2H2-like; (InterPro:IPR015880); contains InterPro domain UBA-like (InterPro:IPR009060); contain…	ok			No significant hit				-0.139546	0.0760889	-0.277546	-0.223309	-0.616567	-0.846796				-0.0104333	-0.000457174	-0.0240572	1	1	1	1	1	0.00980967				1	1	1
PtpAffx.106236.1.S1_s_at	estExt_fgenesh4_pg.C_LG_I2552	GTP-binding protein LepA, putative	AT5G08650.1	similar to GTP binding / translation elongation factor [Arabidopsis thaliana] (TAIR:AT5G39900.1); similar to unnamed protein product [Vitis vinifera] (GB:CAO71621.1); similar to putative LepA protein [Oryza sativa (japonica cultivar-group)] (GB:BAD28023.1); similar to hypothetical protein [Vitis vinifera] (GB:CAN60938.1); contains InterPro domain Translation elongation factor EFG/EF2, C-terminal;…	ok			POPTR_0001s31270.1				0.546105	0.942742	0.0715712	-0.00577874	0.0305068	0.192759	0.181618	0.700766	0.353034	-0.0892414	0.767229	0.182933	1	0.0152657	1	1	1	1	1	1	1	1	1	1
PtpAffx.201213.1.S1_s_at	estExt_fgenesh4_pg.C_LG_I2696	Unknown protein	AT4G17000.1	similar to unknown protein [Arabidopsis thaliana] (TAIR:AT3G28770.1); similar to hypothetical protein [Capsella rubella] (GB:CAC82614.1)	ok			POPTR_0009s08550.1				0.00497425		0.0391511				-0.455975	0.53017	-0.0564399	-1.01538	-0.104489	-0.593783	1		1				1	1	1	0.0077091	1	1
PtpAffx.143820.1.S1_s_at	estExt_fgenesh4_pg.C_LG_I2877	SEC14 cytosolic factor (SEC14) / phosphoglyceride transfer protein	AT1G55840.1	similar to SEC14 cytosolic factor, putative / polyphosphoinositide-binding protein, putative [Arabidopsis thaliana] (TAIR:AT5G47730.1); similar to hypothetical protein [Vitis vinifera] (GB:CAN64059.1); contains InterPro domain Cellular retinaldehyde-binding/triple function, C-terminal (InterPro:IPR001251); contains InterPro domain Cellular retinaldehyde-binding/triple function, N-terminal (InterP…	ok			POPTR_0001s37810.1				0.0981549	0.143331	-0.328355	-0.228302	-0.0269809	-0.221873	1.1252	1.64332	1.39734	-0.0470018	1.45778	0.439682	1	1	1	1	1	1	0.628654	0.0681619	0.000760863	1	4.78594e-05	1
PtpAffx.94313.1.S1_s_at	estExt_fgenesh4_pg.C_LG_I3262	p21Cip1-binding protein-related	AT2G44510.1	Identical to Protein BCCIP homolog [Arabidopsis Thaliana] (GB:O64885;GB:Q94AZ3); similar to unknown protein [Arabidopsis thaliana] (TAIR:AT5G03830.1); similar to Os03g0853900 [Oryza sativa (japonica cultivar-group)] (GB:NP_001051933.1); similar to unnamed protein product [Vitis vinifera] (GB:CAO47571.1); contains domain PTHR13261 (PTHR13261)	ok			POPTR_0001s46540.1							-0.100607	-0.102388	-0.169318	-1.30726	-0.879164	-0.50574	-1.11976	-0.21734	-0.690615				1	1	1	0.0195519	1	1	0.000347069	1	1
PtpAffx.99162.1.S1_at	estExt_fgenesh4_pg.C_LG_I3342	heavy-metal-associated domain-containing protein	AT4G05030.1	Similar to heavy-metal-associated domain-containing protein (AT3G07600.1)similar to heavy-metal-associated domain-containing protein [Arabidopsis thaliana] (TAIR:AT5G48290.1); similar to unnamed protein product [Vitis vinifera] (GB:CAO41118.1); similar to Os04g0469000 [Oryza sativa (japonica cultivar-group)] (GB:NP_001053041.1); contains InterPro domain Heavy metal transport/detoxification protei…	ok			POPTR_0001s47250.1				-0.261841	-0.497334	-0.496207	-0.19125	-0.582604	-1.36917				-0.0137331		-0.0189027	1	1	1	1	1	0				1		1
PtpAffx.139530.1.S1_s_at	estExt_fgenesh4_pg.C_LG_II0076	HB-4/WOX13 (WUSCHEL-RELATED HOMEOBOX 13); DNA binding / transcription factor	AT4G35550.1	Identical to WUSCHEL-related homeobox 13 (WOX13) [Arabidopsis Thaliana] (GB:O81788); similar to WOX14 (WUSCHEL RELATED HOMEOBOX 14), DNA binding / transcription factor [Arabidopsis thaliana] (TAIR:AT1G20700.1); similar to homeodomain protein HB2 [Populus tomentosa] (GB:AAR83341.1); contains InterPro domain Homeodomain-related; (InterPro:IPR012287); contains InterPro domain Homeodomain-like (Inter…	ok			POPTR_0002s00980.1				0.0276136	0.150239	-0.0499546	-0.0795837	-0.747488	-0.505607	0.117005	1.07961	0.256154	1.11895	0.446577	0.308587	1	1	1	1	0.464125	1	1	1	1	0.000355999	1	1
Ptp.4141.1.S1_at	estExt_fgenesh4_pg.C_LG_II0126	prolyl oligopeptidase	AT1G76140.1	similar to prolyl oligopeptidase, putative / prolyl endopeptidase, putative / post-proline cleaving enzyme, putative [Arabidopsis thaliana] (TAIR:AT1G20380.1); similar to unnamed protein product [Vitis vinifera] (GB:CAO61995.1); similar to hypothetical protein [Vitis vinifera] (GB:CAN70125.1); similar to hypothetical protein OsI_000071 [Oryza sativa (indica cultivar-group)] (GB:EAY72224.1); conta…	ok			POPTR_0002s01540.1						2.72643	0.209235	0.221429	-0.474018	-0.0503114	0.266561	0.0547678	0.0129686	0.0201028	-0.0508006			0	1	1	1	1	1	1	1	1	1
PtpAffx.86634.1.S1_s_at	estExt_fgenesh4_pg.C_LG_II0130	tRNA pseudouridine synthase family protein	AT1G76120.1	Similar to tRNA pseudouridine synthase family protein (AT1G20370.1)similar to tRNA pseudouridine synthase family protein [Arabidopsis thaliana] (TAIR:AT1G76120.1); similar to hypothetical protein [Vitis vinifera] (GB:CAN69118.1); contains InterPro domain tRNA pseudouridine synthase; (InterPro:IPR001406)	ok			POPTR_0002s01580.1	tRNA pseudouridine synthase family protein	AT1G20370.1		0.627464	0.558864	0.252993	0.191863	-0.0316312	-0.109	-0.534663	0.228675	1.07551	-1.22432	-0.0961781	-0.914511	1	1	1	1	1	1	1	1	0.668795	1.16621e-05	1	1
PtpAffx.201574.1.S1_s_at	estExt_fgenesh4_pg.C_LG_II0130	tRNA pseudouridine synthase family protein	AT1G76120.1	Similar to tRNA pseudouridine synthase family protein (AT1G20370.1)similar to tRNA pseudouridine synthase family protein [Arabidopsis thaliana] (TAIR:AT1G76120.1); similar to hypothetical protein [Vitis vinifera] (GB:CAN69118.1); contains InterPro domain tRNA pseudouridine synthase; (InterPro:IPR001406)	ok			POPTR_0002s01580.1	tRNA pseudouridine synthase family protein	AT1G20370.1		0.339444	0.402517	0.272105	0.148436	-0.669079	-0.334694	-0.396666	0.299839	0.4553	-1.28647	-0.2936	-0.693167	1	1	1	1	1	1	1	1	1	1.35369e-06	1	1
PtpAffx.3757.3.A1_a_at	estExt_fgenesh4_pg.C_LG_II0150	SMT2 (STEROL METHYLTRANSFERASE 2)	AT1G20330.1	Identical to 24-methylenesterol C-methyltransferase 2 (SMT2) [Arabidopsis Thaliana] (GB:Q39227;GB:Q8H155;GB:Q8L7L3;GB:Q8LCB0;GB:Q9LN25); similar to SMT3 (S-adenosyl-methionine-sterol-C-methyltransferase 3), S-adenosylmethionine-dependent methyltransferase [Arabidopsis thaliana] (TAIR:AT1G76090.1); similar to 24-sterol C-methyltransferase [Gossypium hirsutum] (GB:ABY49843.1); similar to unnamed pr…	ok			POPTR_0002s01780.1				-0.587661	-0.272975	0.459073	-0.0748391	-0.146379	-0.0112839	-0.770316	-0.875334	-0.123811	-1.0186	-0.493046	-0.721658	1	1	1	1	1	1	1	1	1	0.00703533	1	1
PtpAffx.7234.1.S1_at	estExt_fgenesh4_pg.C_LG_II0162	unknown protein	AT1G20225.1	similar to unknown protein [Arabidopsis thaliana] (TAIR:AT1G76020.1); similar to unknown [Solanum tuberosum] (GB:ABB55396.1); contains InterPro domain Thioredoxin-like fold (InterPro:IPR012336)	ok			POPTR_0002s01900.1				0.156591	-0.83328	-1.66001	0.430828	-0.172025	-0.400784	0.0967472	0.150939	0.0139324	0.0379673		0.221846	1	0.30939	5.91038e-11	1	1	1	1	1	1	1		1
PtpAffx.104537.1.S1_at	estExt_fgenesh4_pg.C_LG_II0181	protein kinase family protein	AT1G77280.1	similar to protein kinase family protein [Arabidopsis thaliana] (TAIR:AT1G21590.1); similar to unnamed protein product [Vitis vinifera] (GB:CAO61925.1); similar to hypothetical protein [Vitis vinifera] (GB:CAN81737.1); contains InterPro domain Serine/threonine protein kinase; (InterPro:IPR002290); contains InterPro domain Protein kinase, core; (InterPro:IPR000719); contains InterPro domain Protei…	ok			POPTR_0002s02080.1				0.0177511	0.0209278	0.0204545	0.0448425	-0.132734	-0.0664284	0.608975	0.564009	0.0197094	1.03797	-0.164949	0.259443	1	1	1	1	1	1	1	1	1	0.00403748	1	1
Ptp.5051.1.S1_x_at	estExt_fgenesh4_pg.C_LG_II0263	RD19 (RESPONSIVE TO DEHYDRATION 19); cysteine-type peptidase	AT4G39090.1	Similar to cysteine proteinase, putative (AT4G16190.1)similar to RD19 (RESPONSIVE TO DEHYDRATION 19), cysteine-type peptidase [Arabidopsis thaliana] (TAIR:AT4G39090.1); similar to unknown [Populus trichocarpa] (GB:ABK92924.1); contains InterPro domain Peptidase C1A, papain; (InterPro:IPR013128); contains InterPro domain Peptidase C1A, papain C-terminal; (InterPro:IPR000668); contains InterPro dom…	ok			POPTR_0002s03020.1				-0.02063	-0.191351	-0.0633949	0.162455	0.0569146	0.181925	1.00121	1.57553	1.20914	1.50317	1.06417	1.53661	1	1	1	1	1	1	1	0.181338	0.0489327	3.36419e-10	0.427133	7.565e-07
PtpAffx.33535.2.A1_at	estExt_fgenesh4_pg.C_LG_II0269	PAP1 (PURPLE ACID PHOSPHATASE 1); acid phosphatase/ protein serine/threonine phosphatase	AT2G27190.1	Similar to ATPAP10/PAP10; acid phosphatase/ protein serine/threonine phosphatase (AT2G16430.2)similar to PAP1 (PURPLE ACID PHOSPHATASE 1), acid phosphatase/ protein serine/threonine phosphatase [Arabidopsis thaliana] (TAIR:AT2G27190.1); similar to unnamed protein product [Vitis vinifera] (GB:CAO47220.1); similar to purple acid phosphatase [Medicago truncatula] (GB:AAX20028.1); similar to unnamed …	ok			POPTR_0002s03080.1				0.468427	0.208533	0.118118		-1.15326	-0.126971	0.341707	0.848378	0.610723	-0.0341828	0.297593	0.390745	1	1	1		3.5055e-07	1	1	1	1	1	1	1
PtpAffx.224226.1.S1_at	estExt_fgenesh4_pg.C_LG_II0354	AtMYB14/Myb14at (myb domain protein 14); DNA binding / transcription factor	AT2G31180.1	similar to ATMYB13 (myb domain protein 13), DNA binding / transcription factor [Arabidopsis thaliana] (TAIR:AT1G06180.1); similar to R2R3 Myb14 transcription factor [Vitis vinifera] (GB:ABW34392.1); contains InterPro domain Myb transcription factor (InterPro:IPR015495); contains InterPro domain Homeodomain-related; (InterPro:IPR012287); contains InterPro domain SANT, DNA-binding; (InterPro:IPR001…	ok			POPTR_0002s03960.1				-0.0395681	-0.406227	0.0251822	1.36823		0.253885	-0.368157	-0.508976	-0.0366831	-0.33774	-0.172458	-0.543547	1	1	1	0		1	1	1	1	1	1	1
PtpAffx.201666.1.S1_at	estExt_fgenesh4_pg.C_LG_II0371	ATCDT1B/CDT1/CDT1B (ARABIDOPSIS HOMOLOG OF YEAST CDT1 B); cyclin-dependent protein kinase	AT3G54710.1	Similar to ATCDT1A/CDT1/CDT1A (ARABIDOPSIS HOMOLOG OF YEAST CDT1 A); cyclin-dependent protein kinase/ protein binding (AT2G31270.1)similar to ATCDT1B/CDT1/CDT1B (ARABIDOPSIS HOMOLOG OF YEAST CDT1 B), cyclin-dependent protein kinase [Arabidopsis thaliana] (TAIR:AT3G54710.1); similar to unnamed protein product [Vitis vinifera] (GB:CAO70694.1); contains InterPro domain DNA replication factor CDT1-li…	ok			POPTR_0002s04120.1				-0.786217	-0.297299	-0.905032	0.00362707	-0.131446	0.0175352	-1.1136	-0.895476	-0.937592	-1.75419	-1.33933	-1.53784	1	1	0.655313	1	1	1	0.771694	1	1	0	0.000978913	7.28742e-07
Ptp.6231.1.S1_at	estExt_fgenesh4_pg.C_LG_II0375	transcription factor	AT1G06150.1	similar to CPuORF7 (Conserved peptide upstream open reading frame 7) [Arabidopsis thaliana] (TAIR:AT2G31280.3); similar to CPuORF7 (Conserved peptide upstream open reading frame 7) [Arabidopsis thaliana] (TAIR:AT2G31280.2); similar to CPuORF7 (Conserved peptide upstream open reading frame 7), transcription factor [Arabidopsis thaliana] (TAIR:AT2G31280.1); similar to unnamed protein product [Vitis…	ok			POPTR_0005s24390.1	basic helix-loop-helix (bHLH) protein-related	AT2G31280.1		-0.0976132	-0.0445967	-0.130467	0.00615075	-0.109561	-0.17342	0.323809	1.72078	0.671869	0.00548608	0.618905	0.538467	1	1	1	1	1	1	1	0.0212626	1	1	1	1
PtpAffx.21529.1.S1_s_at	estExt_fgenesh4_pg.C_LG_II0425	guanylate-binding family protein	AT2G38840.1	similar to GTP binding / GTPase [Arabidopsis thaliana] (TAIR:AT5G46070.1); similar to guanylate-binding family protein, putative, expressed [Oryza sativa (japonica cultivar-group)] (GB:ABF99346.1); similar to putative guanylate binding protein [Oryza sativa (japonica cultivar-group)] (GB:AAP44686.1); similar to unnamed protein product [Vitis vinifera] (GB:CAO22621.1); contains InterPro domain Gua…	ok			POPTR_0002s04680.1				-0.303128	-0.125149	-0.495726	-0.128962	-0.171	-0.340469	-0.028335	0.232988	1.25975	-0.773321	0.703237	-0.0687769	1	1	1	1	1	1	1	1	0.0168796	1	1	1
PtpAffx.201722.1.S1_at	estExt_fgenesh4_pg.C_LG_II0468	protease inhibitor/seed storage/lipid transfer protein (LTP) family protein	AT2G48130.1	similar to protease inhibitor/seed storage/lipid transfer protein (LTP) family protein [Arabidopsis thaliana] (TAIR:AT3G22600.1); similar to unnamed protein product [Vitis vinifera] (GB:CAO22549.1); contains InterPro domain Plant lipid transfer protein/seed storage/trypsin-alpha amylase inhibitor (InterPro:IPR003612); contains InterPro domain Plant lipid transfer protein/Par allergen; (InterPro:I…	ok			POPTR_0002s05120.1	protease inhibitor/seed storage/lipid transfer protein (LTP) family protein	AT3G22600.1		0.00163896	0.0109915	0.0140486	0.00390201	0.00212182	0.00119751	1.25079	2.86243	1.90607	0.369471	-1.0858	0.538313	1	1	1	1	1	1	0.0604007	0	5.78478e-10	1	0.277647	1
PtpAffx.59172.1.S1_s_at	estExt_fgenesh4_pg.C_LG_II0468	protease inhibitor/seed storage/lipid transfer protein (LTP) family protein	AT2G48130.1	similar to protease inhibitor/seed storage/lipid transfer protein (LTP) family protein [Arabidopsis thaliana] (TAIR:AT3G22600.1); similar to unnamed protein product [Vitis vinifera] (GB:CAO22549.1); contains InterPro domain Plant lipid transfer protein/seed storage/trypsin-alpha amylase inhibitor (InterPro:IPR003612); contains InterPro domain Plant lipid transfer protein/Par allergen; (InterPro:I…	ok			POPTR_0002s05120.1	protease inhibitor/seed storage/lipid transfer protein (LTP) family protein	AT3G22600.1		-0.0179222	-0.012581	0.0235896	0.00512947	0.00731246	0.015098	1.54489	2.80841	2.31464	0.0133304		0.183073	1	1	1	1	1	1	0.0001019	1.06768e-11	0	1		1
PtpAffx.30567.1.A1_at	estExt_fgenesh4_pg.C_LG_II0470	protease inhibitor/seed storage/lipid transfer protein (LTP) family protein	AT3G22600.1	similar to protease inhibitor/seed storage/lipid transfer protein (LTP) family protein [Arabidopsis thaliana] (TAIR:AT4G14815.1); similar to unnamed protein product [Vitis vinifera] (GB:CAO71198.1); similar to unnamed protein product [Vitis vinifera] (GB:CAO22548.1); contains InterPro domain Plant lipid transfer protein/seed storage/trypsin-alpha amylase inhibitor (InterPro:IPR003612); contains I…	ok			POPTR_0005s23340.1				-0.0490953	-0.0452202	-0.0426512	0.00521282	0.00724438	0.0119929	1.76346	3.77143	3.08385	0.953833		1.80028	1	1	1	1	1	1	3.89442e-07	0	0	0.0419637		1.29956e-10
PtpAffx.94822.1.A1_at	estExt_fgenesh4_pg.C_LG_II0511	TT12 (TRANSPARENT TESTA 12); antiporter/ solute:hydrogen antiporter/ transporter	AT3G59030.1	Identical to Protein TRANSPARENT TESTA 12 (TT12) [Arabidopsis Thaliana] (GB:Q9LYT3); similar to MATE efflux family protein [Arabidopsis thaliana] (TAIR:AT3G21690.1); similar to unnamed protein product [Vitis vinifera] (GB:CAO69963.1); similar to unnamed protein product [Vitis vinifera] (GB:CAO69962.1); contains InterPro domain Multi antimicrobial extrusion protein MatE; (InterPro:IPR002528)	ok			POPTR_0002s05600.1				0.743909	0.15614	-0.128762	0.265345	-1.53347	-0.197491	-0.715364	0.257209	0.0746913	-0.923813	0.130332	0.199093	1	1	1	1	0	1	1	1	1	0.0925134	1	1
Ptp.2081.1.A1_s_at	estExt_fgenesh4_pg.C_LG_II0662	ADH1 (ALCOHOL DEHYDROGENASE 1)	AT1G77120.1	Identical to Alcohol dehydrogenase class-P (ADH1) [Arabidopsis Thaliana] (GB:Q9CAZ2;GB:Q9CAZ3); similar to ADH2 (ALCOHOL DEHYDROGENASE 2), formaldehyde dehydrogenase (glutathione) [Arabidopsis thaliana] (TAIR:AT5G43940.1); similar to alcohol dehydrogenase [Arabis glabra] (GB:AAF23537.1); similar to alcohol dehydrogenase [Arabidopsis halleri subsp. gemmifera] (GB:BAA22973.1); similar to alcohol de…	ok			POPTR_0002s07290.1				-0.16556	-0.106237	-0.113737		-0.143655	0.0693321	-2.2256	-1.11166	-1.31894	-3.04242	-3.66993	-2.8709	1	1	1		1	1	0	1	0.00461684	0	0	0
Ptp.5761.1.S1_at	estExt_fgenesh4_pg.C_LG_II0662	ADH1 (ALCOHOL DEHYDROGENASE 1)	AT1G77120.1	Identical to Alcohol dehydrogenase class-P (ADH1) [Arabidopsis Thaliana] (GB:Q9CAZ2;GB:Q9CAZ3); similar to ADH2 (ALCOHOL DEHYDROGENASE 2), formaldehyde dehydrogenase (glutathione) [Arabidopsis thaliana] (TAIR:AT5G43940.1); similar to alcohol dehydrogenase [Arabis glabra] (GB:AAF23537.1); similar to alcohol dehydrogenase [Arabidopsis halleri subsp. gemmifera] (GB:BAA22973.1); similar to alcohol de…	ok			POPTR_0002s07290.1				-0.220785	-0.200167	-0.14888	0.0626176	-0.116038	0.0676112	-2.42754	-1.94947	-1.38258	-3.20039		-2.86054	1	1	1	1	1	1	0	0.000509299	0.00107644	0		0
PtpAffx.19544.1.S1_s_at	estExt_fgenesh4_pg.C_LG_II0767	unknown protein	AT4G08310.1	similar to unknown protein [Arabidopsis thaliana] (TAIR:AT1G44780.2); similar to unnamed protein product [Vitis vinifera] (GB:CAO61850.1)	ok			POPTR_0002s08550.1				0.239787	0.400318	-0.0335217	-0.0552651	-0.0958211	0.0138224	0.0204525	0.33577	0.898867	-0.342308	1.35875	0.0663465	1	1	1	1	1	1	1	1	1	1	0.000606761	1
PtpAffx.201889.1.S1_at	estExt_fgenesh4_pg.C_LG_II0817	galactosyltransferase family protein	AT1G77810.1	similar to DD46, transferase, transferring hexosyl groups [Arabidopsis thaliana] (TAIR:AT1G22015.1); similar to Avr9 elicitor response protein [Nicotiana tabacum] (GB:CAA06925.1); contains InterPro domain Glycosyl transferase, family 31; (InterPro:IPR002659)	ok			POPTR_0002s09040.1				0.814076	-0.0156726	-0.523979	0.679709	-0.108981	-0.359561	0.493951	0.405203	1.28298	0.238237	0.908066	0.314609	1	1	1	0.482634	1	1	1	1	0.0102164	1	1	1
PtpAffx.249.121.A1_a_at	estExt_fgenesh4_pg.C_LG_II0926	RNA recognition motif (RRM)-containing protein	AT4G09040.1	similar to 33 kDa ribonucleoprotein, chloroplast, putative / RNA-binding protein cp33, putative [Arabidopsis thaliana] (TAIR:AT2G35410.1); similar to hypothetical protein [Vitis vinifera] (GB:CAN61580.1); similar to unnamed protein product [Vitis vinifera] (GB:CAO61667.1); contains InterPro domain RNA recognition motif, RNP-1; (InterPro:IPR000504); contains InterPro domain Nucleotide-binding, alp…	ok			POPTR_0002s10130.1	no	no blast hit								-0.663507	-2.16911	-0.63971	-0.816403	-1.07308	-0.787676							1	9.35755e-06	1	1	0.358064	1
Ptp.76.1.S1_s_at	estExt_fgenesh4_pg.C_LG_II0928	plastocyanin-like domain-containing protein	AT1G72230.1	Similar to plastocyanin-like domain-containing protein (AT1G22480.1)similar to plastocyanin-like domain-containing protein [Arabidopsis thaliana] (TAIR:AT1G72230.1); similar to unknown [Populus trichocarpa] (GB:ABK92714.1); contains InterPro domain Blue (type 1) copper domain; (InterPro:IPR000923); contains InterPro domain Cupredoxin (InterPro:IPR008972); contains InterPro domain Plastocyanin-lik…	ok			POPTR_0002s10170.1				-0.616787	-0.856842	-0.603239	-0.236592	-0.841249	-0.587848	-0.239152	-0.799949	-0.147347	0.436019	-0.421483	0.0791859	1	0.166665	1	1	0.0295818	1	1	1	1	1	1	1
PtpAffx.102022.1.A1_at	estExt_fgenesh4_pg.C_LG_II0961	basic helix-loop-helix (bHLH) family protein	AT1G68810.1	similar to basic helix-loop-helix (bHLH) family protein [Arabidopsis thaliana] (TAIR:AT3G25710.1); similar to unnamed protein product [Vitis vinifera] (GB:CAO42085.1); contains InterPro domain Basic helix-loop-helix dimerisation region bHLH; (InterPro:IPR001092); contains InterPro domain Helix-loop-helix DNA-binding; (InterPro:IPR011598)	ok			POPTR_0002s10540.1				0.218557	-0.158954	-0.691625	0.0605579	-0.524353	-0.857122	0.029483	0.38517	0.232144	0.0853017	0.0973814	0.0797025	1	1	1	1	1	0.0069357	1	1	1	1	1	1
PtpAffx.8849.1.S1_at	estExt_fgenesh4_pg.C_LG_II0987	BHLH093 (BETA HLH PROTEIN 93); DNA binding / transcription factor	AT5G65640.1	similar to basic helix-loop-helix (bHLH) family protein [Arabidopsis thaliana] (TAIR:AT5G10570.1); similar to unnamed protein product [Vitis vinifera] (GB:CAO38705.1); contains InterPro domain Basic helix-loop-helix dimerisation region bHLH; (InterPro:IPR001092); contains InterPro domain Helix-loop-helix DNA-binding; (InterPro:IPR011598)	ok			POPTR_0002s10910.1				-0.0798861	-0.0280137	0.0474662	-0.015909	0.0171646	-0.00127391	-1.00816	-0.429343	-0.47702	-1.95355	-1.36226	-1.46563	1	1	1	1	1	1	1	1	1	0	0.000556107	6.25911e-06
PtpAffx.12403.1.S1_at	estExt_fgenesh4_pg.C_LG_II1036	HAT22 (homeobox-leucine zipper protein 22); transcription factor	AT4G37790.1	Identical to Homeobox-leucine zipper protein HAT22 (HAT22) [Arabidopsis Thaliana] (GB:P46604;GB:Q546G6); similar to HAT9 (homeobox-leucine zipper protein 9), DNA binding / transcription factor [Arabidopsis thaliana] (TAIR:AT2G22800.1); similar to unnamed protein product [Vitis vinifera] (GB:CAO65049.1); similar to hypothetical protein [Vitis vinifera] (GB:CAN60988.1); contains InterPro domain Hom…	ok			POPTR_0002s11410.1					-0.00191962	-0.00107561	0.0167987	0.0251816	0.0154266	0.977876	0.46562	0.177066	1.26036	-0.220083	0.423863		1	1	1	1	1	1	1	1	3.38691e-06	1	1
PtpAffx.24725.1.A1_s_at	estExt_fgenesh4_pg.C_LG_II1042	ATCSLC12 (Cellulose synthase-like C12); transferase, transferring glycosyl groups	AT4G07960.1	similar to ATCSLC08 (Cellulose synthase-like C8), transferase, transferring glycosyl groups [Arabidopsis thaliana] (TAIR:AT2G24630.1); similar to ATCSLC04 (CELLULOSE-SYNTHASE LIKE C 4), transferase, transferring glycosyl groups [Arabidopsis thaliana] (TAIR:AT3G28180.1); similar to ATCSLC05 (Cellulose synthase-like C5), transferase, transferring glycosyl groups [Arabidopsis thaliana] (TAIR:AT4G315…	ok			POPTR_0002s11490.1				-0.00336094	0.0149947	0.0974449		0.144495	0.459774	-0.0250714	-0.167992	0.99105	-0.29297	1.32634	0.0123575	1	1	1		1	1	1	1	1	1	0.00134278	1
PtpAffx.9255.1.S1_s_at	estExt_fgenesh4_pg.C_LG_II1042	ATCSLC12 (Cellulose synthase-like C12); transferase, transferring glycosyl groups	AT4G07960.1	similar to ATCSLC08 (Cellulose synthase-like C8), transferase, transferring glycosyl groups [Arabidopsis thaliana] (TAIR:AT2G24630.1); similar to ATCSLC04 (CELLULOSE-SYNTHASE LIKE C 4), transferase, transferring glycosyl groups [Arabidopsis thaliana] (TAIR:AT3G28180.1); similar to ATCSLC05 (Cellulose synthase-like C5), transferase, transferring glycosyl groups [Arabidopsis thaliana] (TAIR:AT4G315…	ok			POPTR_0002s11490.1				0.333922	0.0442557	0.756116	-0.0550156	-0.0447183		-0.217731	0.912214	1.57451	-0.676992	0.536588	-0.224435	1	1	1	1	1		1	1	9.00103e-06	1	1	1
Ptp.4106.3.A1_at	estExt_fgenesh4_pg.C_LG_II1044	sequence-specific DNA binding	AT3G12210.2	similar to unnamed protein product [Vitis vinifera] (GB:CAO61515.1); contains InterPro domain Helix-hairpin-helix DNA-binding, class 1; (InterPro:IPR003583)	ok			POPTR_0002s11510.1				-0.533017	-0.0999561	-1.75667	0.00345692	0.0240865	0.0124559	-0.678733	-1.66741	-1.54216	0.00526807	0.0339583	-0.0361707	1	1	0	1	1	1	1	0.047697	2.10123e-05	1	1	1
Ptp.6012.1.S1_s_at	estExt_fgenesh4_pg.C_LG_II1111	rRNA processing protein-related	AT3G22660.1	Identical to Probable rRNA-processing protein EBP2 homolog [Arabidopsis Thaliana] (GB:Q9LUJ5); similar to Os07g0475800 [Oryza sativa (japonica cultivar-group)] (GB:NP_001059623.1); similar to hypothetical protein OsI_025068 [Oryza sativa (indica cultivar-group)] (GB:EAZ03836.1); contains InterPro domain Eukaryotic rRNA processing (InterPro:IPR008610)	no			POPTR_0002s12430.2	no	no blast hit		0.876437	0.685392	0.964562	0.669573	0.78822	0.52478	3.6467	6.21369	4.66468	2.67531			0.929554	1	0.168658	0.656996	0.145639	1	0	0	0	0
Ptp.351.1.S1_at	estExt_fgenesh4_pg.C_LG_II1158	26S proteasome regulatory subunit, putative	AT5G23540.1	Identical to 26S proteasome non-ATPase regulatory subunit 14 (RPN11) [Arabidopsis Thaliana] (GB:Q9LT08;GB:Q8LD11); similar to AJH2/CSN5/CSN5B (COP9-SIGNALOSOME 5B), protein binding [Arabidopsis thaliana] (TAIR:AT1G71230.1); similar to unknown [Populus trichocarpa] (GB:ABK95816.1); contains InterPro domain Mov34-1 (InterPro:IPR003639); contains InterPro domain Mov34/MPN/PAD-1 (InterPro:IPR000555)	ok			POPTR_0002s12940.1				0.235565	0.0615193	0.327162	0.291808	0.633199	0.990069	0.194835	0.35959	0.231227	0.253659	0.206631	0.27136	1	1	1	1	1	5.61404e-05	1	1	1	1	1	1
PtpAffx.202192.1.S1_at	estExt_fgenesh4_pg.C_LG_II1399	ANAC014; transcription factor	AT1G33060.2	similar to no apical meristem (NAM) family protein [Arabidopsis thaliana] (TAIR:AT4G35580.1); similar to unnamed protein product [Vitis vinifera] (GB:CAO62872.1); contains InterPro domain No apical meristem (NAM) protein; (InterPro:IPR003441)	ok			POPTR_0002s15550.1				0.193474	0.209307	-0.301346	0.333268	0.112371	0.112212	-0.316846	-0.214162	-0.349639	0.259982	1.29259	0.330737	1	1	1	1	1	1	1	1	1	1	0.00301251	1
PtpAffx.8017.1.S1_s_at	estExt_fgenesh4_pg.C_LG_II1399	ANAC014; transcription factor	AT1G33060.2	similar to no apical meristem (NAM) family protein [Arabidopsis thaliana] (TAIR:AT4G35580.1); similar to unnamed protein product [Vitis vinifera] (GB:CAO62872.1); contains InterPro domain No apical meristem (NAM) protein; (InterPro:IPR003441)	ok			POPTR_0002s15550.1				0.296171	-0.0944097	-0.274891	0.815758	0.201246	0.652036	0.036377	0.0598304		-0.0291479	1.25132	0.190326	1	1	1	0.0050859	1	1	1	1		1	0.00787982	1
PtpAffx.118185.1.S1_s_at	estExt_fgenesh4_pg.C_LG_II1399	ANAC014; transcription factor	AT1G33060.2	similar to no apical meristem (NAM) family protein [Arabidopsis thaliana] (TAIR:AT4G35580.1); similar to unnamed protein product [Vitis vinifera] (GB:CAO62872.1); contains InterPro domain No apical meristem (NAM) protein; (InterPro:IPR003441)	ok			POPTR_0002s15550.1				0.0910332	0.0556561	-0.209201	0.517871	0.138395	0.263937	-0.0300436	0.0927371	0.16305	-0.296194	1.23021	-0.182873	1	1	1	1	1	1	1	1	1	1	0.0127403	1
PtpAffx.109942.1.S1_s_at	estExt_fgenesh4_pg.C_LG_II1458	protein kinase family protein / U-box domain-containing protein	AT2G45910.1	similar to protein kinase family protein / U-box domain-containing protein [Arabidopsis thaliana] (TAIR:AT3G49060.1); similar to Protein kinase; U box [Medicago truncatula] (GB:ABD32822.1); similar to hypothetical protein [Vitis vinifera] (GB:CAN67166.1); similar to unnamed protein product [Vitis vinifera] (GB:CAO39621.1); contains InterPro domain Serine/threonine protein kinase; (InterPro:IPR002…	ok			POPTR_0002s16160.1				0.281024	-1.05565	-1.04475	0.45099	-0.109618	-0.638374	-0.222021	-0.805609	-0.696167	-0.265146	-0.751668	-0.574977	1	0.000477071	0.0238968	1	1	1	1	1	1	1	1	1
PtpAffx.124709.1.S1_at	estExt_fgenesh4_pg.C_LG_II1484	ATSTE24	AT4G01320.1	similar to Os02g0680400 [Oryza sativa (japonica cultivar-group)] (GB:NP_001047739.1); similar to CAAX peptidase [Hordeum vulgare subsp. vulgare] (GB:CAL26913.1); similar to unnamed protein product [Vitis vinifera] (GB:CAO39660.1); contains InterPro domain Peptidase M48, Ste24p; (InterPro:IPR001915)	ok			POPTR_0002s16420.1				0.193095	-0.0408095	0.0237755	-0.00619783	-0.0891013	0.0106546	-0.57828	-0.0965856	1.01647	-1.11961	0.011151	-0.311497	1	1	1	1	1	1	1	1	1	0.000348744	1	1
PtpAffx.8033.2.A1_at	estExt_fgenesh4_pg.C_LG_II1494	SEC10 (EXOCYST COMPLEX COMPONENT SEC10)	AT5G12370.1	Identical to Exocyst complex component 5 (SEC10) [Arabidopsis Thaliana] (GB:Q8RVQ5;GB:Q56W60;GB:Q94CK5); similar to hypothetical protein OsJ_034291 [Oryza sativa (japonica cultivar-group)] (GB:EAZ20082.1); similar to unnamed protein product [Vitis vinifera] (GB:CAO39645.1); similar to hypothetical protein OsI_036660 [Oryza sativa (indica cultivar-group)] (GB:EAY82701.1); contains InterPro domain …	ok			POPTR_0014s08590.1				-0.270302	-0.128754	-0.305225	0.0847779	-0.0180273	-0.151554	-0.501253	-0.904874	-1.23084	-0.313296	-0.870133	-0.577256	1	1	1	1	1	1	1	1	0.0311591	1	1	1
PtpAffx.132894.1.S1_at	estExt_fgenesh4_pg.C_LG_II1531	JAR1 (JASMONATE RESISTANT 1)	AT2G46370.1	similar to DFL2 (DWARF IN LIGHT 2) [Arabidopsis thaliana] (TAIR:AT4G03400.1); similar to jasmonic acid-amino acid-conjugating enzyme [Nicotiana attenuata] (GB:ABC87760.1); similar to putative auxin-regulated protein [Nicotiana glutinosa] (GB:BAE46566.1); similar to unknown [Populus trichocarpa] (GB:ABK95237.1); contains InterPro domain GH3 auxin-responsive promoter (InterPro:IPR004993)	ok			POPTR_0002s16960.1				0.767177	0.0034057	-0.0674917	0.779651	0.180429	0.683989	0.51193	-1.2308	-0.102366	0.585918	-0.190829	-0.154064	1	1	1	0.0183554	1	1	1	1	1	1	1	1
PtpAffx.160532.1.A1_at	estExt_fgenesh4_pg.C_LG_II1534	Unknown protein	AT1G01430.1	similar to unknown protein [Arabidopsis thaliana] (TAIR:AT4G01080.1); similar to unknown protein Cr17 [Brassica napus] (GB:AAX51387.1); contains InterPro domain Protein of unknown function DUF231, plant (InterPro:IPR004253)	ok			POPTR_0002s16980.1				-0.597985	-0.172664	0.223852	-0.793436	0.919297	0.476589	-0.218096	-0.46852	0.105303	-0.575069	-0.457253	-0.587777	1	1	1	0.0113174	0.002376	1	1	1	1	1	1	1
PtpAffx.55513.1.S1_at	estExt_fgenesh4_pg.C_LG_II1534	Unknown protein	AT1G01430.1	similar to unknown protein [Arabidopsis thaliana] (TAIR:AT4G01080.1); similar to unknown protein Cr17 [Brassica napus] (GB:AAX51387.1); contains InterPro domain Protein of unknown function DUF231, plant (InterPro:IPR004253)	ok			POPTR_0002s16980.1				-0.651541	-0.143309	0.498531	-0.751163	0.74314	0.471312	-0.224007	-0.911791	0.101373	-0.685588	-0.417433	-0.571423	1	1	1	0.0486265	0.523492	1	1	1	1	1	1	1
PtpAffx.132297.1.A1_at	estExt_fgenesh4_pg.C_LG_II1536	GT72B1; UDP-glucosyltransferase/ UDP-glycosyltransferase/ transferase, transferring glycosyl groups	AT4G01070.1	Identical to Probable hydroquinone glucosyltransferase [Arabidopsis Thaliana] (GB:Q9M156); similar to UDP-glucoronosyl/UDP-glucosyl transferase family protein [Arabidopsis thaliana] (TAIR:AT1G01390.1); similar to UDP-glucoronosyl/UDP-glucosyl transferase family protein [Arabidopsis thaliana] (TAIR:AT1G01420.1); similar to glucosyltransferase [Brassica napus] (GB:CAM31954.1); contains InterPro dom…	ok			No significant hit				-0.510648	-0.852526	-1.02162	-0.174274	-0.324699	-1.18585	0.74873	-1.23634	-0.811844	0.886148	-0.194292	0.666611	1	0.186884	0.0426204	1	1	1.40663e-08	1	1	1	0.241303	1	1
PtpAffx.80734.1.A1_at	estExt_fgenesh4_pg.C_LG_II1536	GT72B1; UDP-glucosyltransferase/ UDP-glycosyltransferase/ transferase, transferring glycosyl groups	AT4G01070.1	Identical to Probable hydroquinone glucosyltransferase [Arabidopsis Thaliana] (GB:Q9M156); similar to UDP-glucoronosyl/UDP-glucosyl transferase family protein [Arabidopsis thaliana] (TAIR:AT1G01390.1); similar to UDP-glucoronosyl/UDP-glucosyl transferase family protein [Arabidopsis thaliana] (TAIR:AT1G01420.1); similar to glucosyltransferase [Brassica napus] (GB:CAM31954.1); contains InterPro dom…	ok			POPTR_0002s17000.1				-0.69975	-0.771521	-0.988066	-0.153373	-0.193243	-1.14505	1.10387	-1.36614	0.200835	0.457473	0.262442	0.362745	1	1	0.0965514	1	1	8.91377e-08	0.915011	1	1	1	1	1
PtpAffx.132628.1.S1_s_at	estExt_fgenesh4_pg.C_LG_II1537	WRKY46 (WRKY DNA-binding protein 46); transcription factor	AT2G46400.1	Identical to Probable WRKY transcription factor 46 (WRKY46) [Arabidopsis Thaliana] (GB:Q9SKD9); similar to WRKY53 (WRKY DNA-binding protein 53), DNA binding / protein binding / transcription activator/ transcription factor [Arabidopsis thaliana] (TAIR:AT4G23810.1); similar to unnamed protein product [Vitis vinifera] (GB:CAO39738.1); similar to putative WRKY transcription factor 30 [Vitis aestival…	WRKY53 (WRKY DNA-binding protein 53); transcription factor (AT4G23810.1)			POPTR_0002s17010.1	WRKY53; DNA binding / protein binding / transcription activator/ transcription factor	AT4G23810.1		0.730975	-0.504866	-0.698492	1.33411	-0.149999	-0.478641	0.0782718	0.0217502	0.299888	0.260335	0.0913561	0.458082	1	1	1	0	1	1	1	1	1	1	1	1
PtpAffx.24693.1.S1_at	estExt_fgenesh4_pg.C_LG_II1544	DEAD box RNA helicase (RH26)	AT5G08610.1	Identical to DEAD-box ATP-dependent RNA helicase 26 (RH26) [Arabidopsis Thaliana] (GB:Q9FNM7;GB:Q9ZRZ9); similar to STRS2 (STRESS RESPONSE SUPPRESSOR 2), ATP-dependent helicase [Arabidopsis thaliana] (TAIR:AT5G08620.1); similar to DEAD box RNA helicase, putative [Arabidopsis thaliana] (TAIR:AT5G63630.1); similar to hypothetical protein [Vitis vinifera] (GB:CAN67649.1); similar to DEAD-box ATP-dep…	ok			POPTR_0002s17100.1	DEAD box RNA helicase, putative	AT5G63630.1		-0.0492109	0.384908	0.278916	0.00630098	-0.0892913	-0.265655	-0.768806	-0.60142	-0.155612	-1.13623	0.179555	-0.82956	1	1	1	1	1	1	1	1	1	0.000207316	1	1
Ptp.1107.1.A1_at	estExt_fgenesh4_pg.C_LG_II1544	DEAD box RNA helicase (RH26)	AT5G08610.1	Identical to DEAD-box ATP-dependent RNA helicase 26 (RH26) [Arabidopsis Thaliana] (GB:Q9FNM7;GB:Q9ZRZ9); similar to STRS2 (STRESS RESPONSE SUPPRESSOR 2), ATP-dependent helicase [Arabidopsis thaliana] (TAIR:AT5G08620.1); similar to DEAD box RNA helicase, putative [Arabidopsis thaliana] (TAIR:AT5G63630.1); similar to hypothetical protein [Vitis vinifera] (GB:CAN67649.1); similar to DEAD-box ATP-dep…	ok			POPTR_0002s17100.1	DEAD box RNA helicase, putative	AT5G63630.1		-0.112729	0.395552	0.35189	0.0869764	-0.458581	-0.186686	-1.19057	-0.721058	-0.387444	-1.36722	-0.175415	-0.624873	1	1	1	1	1	1	0.191114	1	1	7.07904e-08	1	1
Ptp.2316.1.S1_at	estExt_fgenesh4_pg.C_LG_II1684	ROC4 (ROTAMASE CYP 4); peptidyl-prolyl cis-trans isomerase	AT3G62030.1	Identical to Peptidyl-prolyl cis-trans isomerase CYP20-3, chloroplast precursor (CYP20-3) [Arabidopsis Thaliana] (GB:P34791;GB:Q8LBZ9;GB:Q9FPH5); similar to peptidyl-prolyl cis-trans isomerase cyclophilin-type family protein [Arabidopsis thaliana] (TAIR:AT5G13120.1); similar to hypothetical protein [Vitis vinifera] (GB:CAN69876.1); contains InterPro domain Cyclophilin-like (InterPro:IPR015891); c…	ok			POPTR_0002s18610.1				0.216576	0.917253	0.966039	0.0137734	0.321143	0.600611	0.10232	0.624266	-0.00509354	-0.165488	0.083355	-0.29128	1	0.0317237	0.162906	1	1	1	1	1	1	1	1	1
Ptp.678.1.A1_at	estExt_fgenesh4_pg.C_LG_II1789	DNAJ heat shock family protein	AT3G62600.1	similar to ATJ2 (Arabidopsis thaliana DnaJ homologue 2) [Arabidopsis thaliana] (TAIR:AT5G22060.1); similar to hypothetical protein [Vitis vinifera] (GB:CAN72389.1); contains InterPro domain Heat shock protein DnaJ; (InterPro:IPR003095); contains InterPro domain Heat shock protein DnaJ, N-terminal; (InterPro:IPR001623); contains InterPro domain Molecular chaperone, heat shock protein, Hsp40, DnaJ …	ok			POPTR_0002s19910.1				0.40118	-0.439374	-0.325712	0.449775	-0.0759102	0.112254	-0.185874	0.535757	0.511397	-0.971725	0.161867	0.0607927	1	1	1	1	1	1	1	1	1	0.0259053	1	1
Ptp.2274.1.S1_s_at	estExt_fgenesh4_pg.C_LG_II1800	universal stress protein (USP) family protein	AT3G62550.1	similar to ethylene-responsive protein, putative [Arabidopsis thaliana] (TAIR:AT1G09740.1); similar to unnamed protein product [Vitis vinifera] (GB:CAO40101.1); contains InterPro domain UspA; (InterPro:IPR006016); contains InterPro domain Universal stress protein (Usp) (InterPro:IPR006015); contains InterPro domain Rossmann-like alpha/beta/alpha sandwich fold (InterPro:IPR014729)	ok			POPTR_0002s19780.1				0.0251994	-0.280644	0.484926	-0.157404	0.566787	0.576013	0.0225197	1.13071		-1.54239	-0.66815	-0.0293815	1	1	1	1	1	1	1	1		6.4696e-11	1	1
PtpAffx.81137.1.S1_at	estExt_fgenesh4_pg.C_LG_II1800	universal stress protein (USP) family protein	AT3G62550.1	similar to ethylene-responsive protein, putative [Arabidopsis thaliana] (TAIR:AT1G09740.1); similar to unnamed protein product [Vitis vinifera] (GB:CAO40101.1); contains InterPro domain UspA; (InterPro:IPR006016); contains InterPro domain Universal stress protein (Usp) (InterPro:IPR006015); contains InterPro domain Rossmann-like alpha/beta/alpha sandwich fold (InterPro:IPR014729)	ok			No significant hit				-0.258335		0.731803		0.846446	0.962109	0.141805	0.105519	0.186337	-1.96881	-0.580627	0.42671	1		1		0.0251726	0.00016326	1	1	1	0	1	1
PtpAffx.17213.4.A1_at	estExt_fgenesh4_pg.C_LG_II1840	NFU1 (NFU domain protein 1)	AT4G01940.1	Identical to NifU-like protein 1, chloroplast precursor (NIFU1) [Arabidopsis Thaliana] (GB:Q93W77;GB:Q9SYJ1); similar to NFU2 (NFU domain protein 2) [Arabidopsis thaliana] (TAIR:AT5G49940.1); similar to unnamed protein product [Vitis vinifera] (GB:CAO40148.1); contains InterPro domain NIF system FeS cluster assembly, NifU, C-terminal; (InterPro:IPR001075)	ok			POPTR_0002s19290.1				-0.348914	-0.128972	-0.709153	-0.274147	-0.343574	-0.267021	0.526299	0.553284	0.200789	1.17738	0.465173	0.941779	1	1	1	1	1	1	1	1	1	5.54488e-05	1	1
PtpAffx.49623.1.S1_at	estExt_fgenesh4_pg.C_LG_II1864	APG8H/ATG8I (AUTOPHAGY 8H); APG8 activating enzyme/ APG8 conjugating enzyme/ APG8-specific protease/ microtubule binding	AT3G15580.1	Identical to Autophagy-related protein 8i (ATG8I) [Arabidopsis Thaliana] (GB:Q9LRP7); similar to ATG8H (AUTOPHAGY 8H), microtubule binding [Arabidopsis thaliana] (TAIR:AT3G06420.1); similar to unnamed protein product [Vitis vinifera] (GB:CAO40186.1); contains InterPro domain Light chain 3 (LC3) (InterPro:IPR004241)	ok			POPTR_0002s19030.1				-0.000626091	0.0127171	-0.0138519	-0.0970464	0.0966751	-0.00729591	0.647374	0.750723	0.47492	0.982532	0.209462	0.372745	1	1	1	1	1	1	1	1	1	0.0192795	1	1
PtpAffx.71022.1.S1_at	estExt_fgenesh4_pg.C_LG_II1899	sugar transporter, putative	AT2G48020.1	Identical to Sugar transporter ERD6-like 7 [Arabidopsis Thaliana] (GB:P93051;GB:Q8LFR8;GB:Q9ZU87); similar to sugar transporter, putative [Arabidopsis thaliana] (TAIR:AT5G18840.1); similar to putative sugar transporter [Solanum lycopersicum] (GB:CAC00697.2); similar to unnamed protein product [Vitis vinifera] (GB:CAO22452.1); contains InterPro domain General substrate transporter; (InterPro:IPR00…	ok			POPTR_0002s22860.1				0.52681	-0.157537	-0.723019	0.0638309	-0.299357	-0.490546	-0.515423	0.421143	0.241199	-1.11616	-0.293469	-0.713091	1	1	1	1	1	1	1	1	1	0.000388146	1	1
PtpAffx.151315.1.S1_at	estExt_fgenesh4_pg.C_LG_II1899	sugar transporter, putative	AT2G48020.1	Identical to Sugar transporter ERD6-like 7 [Arabidopsis Thaliana] (GB:P93051;GB:Q8LFR8;GB:Q9ZU87); similar to sugar transporter, putative [Arabidopsis thaliana] (TAIR:AT5G18840.1); similar to putative sugar transporter [Solanum lycopersicum] (GB:CAC00697.2); similar to unnamed protein product [Vitis vinifera] (GB:CAO22452.1); contains InterPro domain General substrate transporter; (InterPro:IPR00…	ok			POPTR_0002s22860.1				0.372716	-0.436931	-0.873844	-0.128821	-0.694241	-1.08255	-0.743118	-0.432424	0.52116	-1.5595	-0.107456	-0.716551	1	1	1	1	1	1.33593e-06	1	1	1	2.58784e-11	1	1
Ptp.4110.2.S1_s_at	estExt_fgenesh4_pg.C_LG_II1951	KAT2/PED1 (PEROXISOME DEFECTIVE 1); acetyl-CoA C-acyltransferase	AT2G33150.1	Identical to 3-ketoacyl-CoA thiolase 2, peroxisomal precursor (PED1) [Arabidopsis Thaliana] (GB:Q56WD9;GB:Q93Z35;GB:Q9S7M3); similar to acetyl-CoA C-acyltransferase, putative / 3-ketoacyl-CoA thiolase, putative [Arabidopsis thaliana] (TAIR:AT1G04710.1); similar to acetyl-CoA C-acyltransferase (EC 2.3.1.16) precursor - cucurbit (GB:S72532); similar to hypothetical protein [Vitis vinifera] (GB:CAN8…	ok			POPTR_0002s22410.1				0.395637	-0.00965312	-0.320528	0.358947	-0.416685	-0.25024	0.657929	-0.409013	0.534923	0.465285	1.21168	0.443556	1	1	1	1	1	1	1	1	1	1	0.0192988	1
PtpAffx.27218.1.A1_at	estExt_fgenesh4_pg.C_LG_II1951	PED1 (PEROXISOME DEFECTIVE 1); acetyl-CoA C-acyltransferase	AT2G33150.1	Similar to Sugar transporter ERD6-like 7 [Arabidopsis Thaliana] (GB:P93051;GB:Q8LFR8;GB:Q9ZU87); similar to sugar transporter, putative [Arabidopsis thaliana] (TAIR:AT5G18840.1); similar to putative sugar transporter [Solanum lycopersicum] (GB:CAC00697.2); similar to unnamed protein product [Vitis vinifera] (GB:CAO22452.1); contains InterPro domain General substrate transporter; (InterPro:IPR0058…	ok			POPTR_0002s22410.1				0.828333	0.333694	0.389656	0.250838	-0.528571	-0.284194	0.693587	-0.10687	0.552673	0.611735	1.23692	0.428038	1	1	1	1	1	1	1	1	1	1	0.010944	1
PtpAffx.5329.1.A1_s_at	estExt_fgenesh4_pg.C_LG_II2092	proline-rich extensin-like family protein	AT2G43150.1	contains InterPro domain Extensin-like region; (InterPro:IPR006706)	no			No significant hit				-0.0327784	0.157097	0.00488349	0.0933441	0.0962538	0.2378	-0.454763	-0.229856	-0.592615	-0.664344	-1.51992	-0.647684	1	1	1	1	1	1	1	1	1	1	8.91455e-06	1
PtpAffx.66014.1.A1_at	estExt_fgenesh4_pg.C_LG_II2208	ATNUDT17 (Arabidopsis thaliana Nudix hydrolase homolog 17); hydrolase	AT2G01670.1	Identical to Nudix hydrolase 17, mitochondrial precursor (NUDT17) [Arabidopsis Thaliana] (GB:Q9ZU95;GB:Q8L979); similar to ATNUDT18 (Arabidopsis thaliana Nudix hydrolase homolog 18), hydrolase [Arabidopsis thaliana] (TAIR:AT1G14860.1); similar to unnamed protein product [Vitis vinifera] (GB:CAO42352.1); contains InterPro domain NUDIX hydrolase, core; (InterPro:IPR000086); contains InterPro domain…	ok			POPTR_0017s02780.1				-0.035394	0.168702		-0.202057	0.508874	0.489662	0.777022	0.943011	1.23155	-0.389217	0.490211	0.0449821	1	1		1	1	1	1	1	0.0306989	1	1	1
PtpAffx.7103.1.A1_at	estExt_fgenesh4_pg.C_LG_II2227	senescence-associated family protein	AT1G66330.1	similar to unknown [Populus trichocarpa] (GB:ABK95826.1); contains InterPro domain Armadillo-type fold; (InterPro:IPR016024)	ok			POPTR_0017s02970.2	no	no blast hit		-0.236945	-0.0519927	-0.240795	-0.157223	0.411563	0.388504	1.0507	1.40934	0.573893	1.25988	0.0144654	0.463841	1	1	1	1	1	1	1	1	1	3.44373e-06	1	1
PtpAffx.50479.1.A1_at	estExt_fgenesh4_pg.C_LG_II2344	Unknown protein	AT3G23740.1	similar to unknown protein [Arabidopsis thaliana] (TAIR:AT4G14120.1); similar to hypothetical protein OsI_000016 [Oryza sativa (indica cultivar-group)] (GB:EAY72169.1); similar to Os01g0101800 [Oryza sativa (japonica cultivar-group)] (GB:NP_001041745.1)	ok			POPTR_0002s23750.1				0.532797	0.272183	0.35714	-0.0951531	-0.0949516	-0.0858222	-0.869558	-0.526263	-0.429221	-1.3284	-0.807863	-1.19777	1	1	1	1	1	1	1	1	1	2.98779e-07	1	0.00769647
PtpAffx.202635.1.S1_s_at	estExt_fgenesh4_pg.C_LG_II2363	glycosyl hydrolase family 38 protein	AT3G26720.1	similar to glycosyl hydrolase family 38 protein [Arabidopsis thaliana] (TAIR:AT5G13980.3); similar to glycosyl hydrolase family 38 protein [Arabidopsis thaliana] (TAIR:AT5G13980.1); similar to glycosyl hydrolase family 38 protein [Arabidopsis thaliana] (TAIR:AT5G13980.2); similar to Glycosyl hydrolases family 38 protein, expressed [Oryza sativa (japonica cultivar-group)] (GB:ABG22500.1); similar …	ok			POPTR_0002s23920.1				0.446508	0.705063	0.440743	0.116615	0.462944	0.743166	0.133414	1.74545	1.20024	0.10836	1.19613	0.719066	1	1	1	1	1	0.255921	1	0.014517	0.0587539	1	0.0272262	1
PtpAffx.202635.1.S1_at	estExt_fgenesh4_pg.C_LG_II2363	glycosyl hydrolase family 38 protein	AT3G26720.1	similar to glycosyl hydrolase family 38 protein [Arabidopsis thaliana] (TAIR:AT5G13980.3); similar to glycosyl hydrolase family 38 protein [Arabidopsis thaliana] (TAIR:AT5G13980.1); similar to glycosyl hydrolase family 38 protein [Arabidopsis thaliana] (TAIR:AT5G13980.2); similar to Glycosyl hydrolases family 38 protein, expressed [Oryza sativa (japonica cultivar-group)] (GB:ABG22500.1); similar …	ok			No significant hit				-0.0395827	0.914107	0.596191	0.106616	0.128933	0.338324	0.355364	2.39095	1.4375	-0.0734139	0.0194563	-0.0642803	1	0.0346756	1	1	1	1	1	1.09362e-07	0.000290806	1	1	1
PtpAffx.128559.2.S1_s_at	estExt_fgenesh4_pg.C_LG_II2363	glycosyl hydrolase family 38 protein	AT3G26720.1	similar to glycosyl hydrolase family 38 protein [Arabidopsis thaliana] (TAIR:AT5G13980.3); similar to glycosyl hydrolase family 38 protein [Arabidopsis thaliana] (TAIR:AT5G13980.1); similar to glycosyl hydrolase family 38 protein [Arabidopsis thaliana] (TAIR:AT5G13980.2); similar to Glycosyl hydrolases family 38 protein, expressed [Oryza sativa (japonica cultivar-group)] (GB:ABG22500.1); similar …	ok			POPTR_0002s23920.1				0.260658	0.324232	0.0333054	-0.054815	0.398845	1.02681		-0.0292329	0.198548				1	1	1	1	1	1.3208e-05		1	1
Ptp.4342.1.S1_at	estExt_fgenesh4_pg.C_LG_II2402	Unknown protein	AT3G07090.1	similar to unknown protein [Arabidopsis thaliana] (TAIR:AT5G25170.1); similar to unnamed protein product [Vitis vinifera] (GB:CAO46108.1); contains InterPro domain Protein of unknown function DUF862, eukaryotic (InterPro:IPR008580)	ok			POPTR_0002s24310.1				0.970945		0.00894492	0.234896	0.463372	0.825537			0.409948	0.262806	0.668091	1.00608	0.102727		1	1	1	0.0197804			1	1	1	0.545841
PtpAffx.25079.2.S1_a_at	estExt_fgenesh4_pg.C_LG_II2501	glycine-rich protein	AT4G29030.1	contains domain PROKAR_LIPOPROTEIN (PS51257)	glycine-rich protein (AT4G29020.1)			POPTR_0002s25350.1	no	no blast hit		-0.138218		-0.128253	-0.0100992	0.00992823	0.0183181	0.492443	-0.397071	0.425219	1.14757	0.885948		1		1	1	1	1	1	1	1	0.000144787	1
PtpAffx.4602.1.S1_s_at	estExt_fgenesh4_pg.C_LG_II2507	HSP60 (Heat shock protein 60); ATP binding / protein binding / unfolded protein binding	AT3G23990.1	Identical to Chaperonin CPN60, mitochondrial precursor (CPN60) [Arabidopsis Thaliana] (GB:P29197;GB:Q9LIQ8); similar to chaperonin, putative [Arabidopsis thaliana] (TAIR:AT3G13860.1); similar to chaperonin, putative [Arabidopsis thaliana] (TAIR:AT2G33210.1); similar to GroEL-like chaperone, ATPase [Medicago truncatula] (GB:ABE86688.1); similar to Chaperonin CPN60-2, mitochondrial precursor (HSP60…	ok			POPTR_0002s25420.1				-0.131915	-0.08824	-0.160748	-0.0219135	-0.330162	-0.332236	-0.622222		0.181335	-1.3253	0.0345393	-0.631656	1	1	1	1	1	1	1		1	3.34608e-07	1	1
PtpAffx.35239.2.S1_a_at	estExt_fgenesh4_pg.C_LG_II2525	Unknown protein	AT3G04300.1	similar to unknown protein [Arabidopsis thaliana] (TAIR:AT4G10300.1); similar to predicted protein [Physcomitrella patens subsp. patens] (GB:EDQ58197.1); contains InterPro domain RmlC-like jelly roll fold (InterPro:IPR014710); contains InterPro domain Protein of unknown function DUF861, cupin-3 (InterPro:IPR008579); contains InterPro domain Cupin, RmlC-type (InterPro:IPR011051)	ok			POPTR_0002s25610.1				0.535943	-0.560506	-0.173039	0.628693	0.19894	-0.320361	1.59876	0.486218	0.42227	1.67827	0.139752	0.766387	1	1	1	1	1	1	2.75854e-05	1	1	0	1	1
PtpAffx.202718.1.S1_at	estExt_fgenesh4_pg.C_LG_II2536	ATMRP9 (Arabidopsis thaliana multidrug resistance-associated protein 9)	AT3G60160.1	Identical to Multidrug resistance-associated protein 9 (MRP9) [Arabidopsis Thaliana] (GB:Q9M1C7); similar to ATMRP3 (Arabidopsis thaliana multidrug resistance-associated protein 3) [Arabidopsis thaliana] (TAIR:AT3G13080.1); similar to ATMRP5 (Arabidopsis thaliana multidrug resistance-associated protein 5) [Arabidopsis thaliana] (TAIR:AT1G04120.1); similar to ATMRP15 (Arabidopsis thaliana multidru…	ATMRP5 (Arabidopsis thaliana multidrug resistance-associated protein 5) (AT1G04120.1)			POPTR_0002s25710.1	ATMRP5; ATPase, coupled to transmembrane movement of substances / sulfonylurea receptor	AT1G04120.1		0.215899	-0.269571		0.144055	-0.311785	-0.336638	0.342962	1.68375	1.09369	-0.109552	0.560657	0.459019	1	1		1	1	1	1	0.0373383	0.476448	1	1	1
PtpAffx.13499.1.S1_s_at	estExt_fgenesh4_pg.C_LG_II2536	ATMRP9 (Arabidopsis thaliana multidrug resistance-associated protein 9)	AT3G60160.1	Identical to Multidrug resistance-associated protein 9 (MRP9) [Arabidopsis Thaliana] (GB:Q9M1C7); similar to ATMRP3 (Arabidopsis thaliana multidrug resistance-associated protein 3) [Arabidopsis thaliana] (TAIR:AT3G13080.1); similar to ATMRP5 (Arabidopsis thaliana multidrug resistance-associated protein 5) [Arabidopsis thaliana] (TAIR:AT1G04120.1); similar to ATMRP15 (Arabidopsis thaliana multidru…	ATMRP5 (Arabidopsis thaliana multidrug resistance-associated protein 5) (AT1G04120.1)			No significant hit				0.386383	-0.00467012	0.116098	0.163883	-0.424512	-0.240912	0.0877747	1.76027	1.20374	-0.310132	0.587527	0.433147	1	1	1	1	1	1	1	0.0115167	0.0546899	1	1	1
PtpAffx.26443.2.S1_a_at	estExt_fgenesh4_pg.C_LG_II2562	unknown protein	AT5G44005.1	0	no			POPTR_0002s25940.1	no	no blast hit		-0.14455	-0.00629789	-0.365601	-0.0843158	-0.465594	-0.790308	1.26149		1.69109	0.433943	-0.0321149	1.22133	1	1	1	1	1	0.0609593	0.0489522		3.68887e-07	1	1	0.00434676
PtpAffx.24672.2.A1_a_at	estExt_fgenesh4_pg.C_LG_II2596	deoxyuridine 5'-triphosphate nucleotidohydrolase family	AT3G46940.1	similar to unnamed protein product [Vitis vinifera] (GB:CAO61170.1); contains InterPro domain DeoxyUTP pyrophosphatase subfamily 1; (InterPro:IPR008181); contains InterPro domain DeoxyUTP pyrophosphatase; (InterPro:IPR008180); contains InterPro domain dCTP Deaminase; (InterPro:IPR003232)	ok			POPTR_0018s08720.1				0.128546	0.18721	0.272437	0.0936369	-0.293182	0.126871	-1.67541	-1.68191	-1.13023	-1.35169	-1.06384	-1.32318	1	1	1	1	1	1	3.99191e-06	0.0383875	0.237187	1.26545e-07	0.42996	0.000325886
PtpAffx.43742.1.S1_at	estExt_fgenesh4_pg.C_LG_III0246	JAZ6/TIFY11B (JASMONATE-ZIM-DOMAIN PROTEIN 6)	AT1G72450.1	Identical to Protein TIFY 11B (TIFY11B) [Arabidopsis Thaliana] (GB:Q9C9E3); similar to JAZ5/TIFY11A (JASMONATE-ZIM-DOMAIN PROTEIN 5) [Arabidopsis thaliana] (TAIR:AT1G17380.1); similar to hypothetical protein [Vitis vinifera] (GB:CAN83805.1); contains InterPro domain ZIM (InterPro:IPR010399)	JAZ1 (JASMONATE-ZIM-DOMAIN PROTEIN 1); protein binding (AT1G19180.1)			POPTR_0003s06670.1	JAZ1 (JASMONATE-ZIM-DOMAIN PROTEIN 1); protein binding	AT1G19180.1		1.56361	-0.157531	-0.142793	0.207828	-0.384375	-0.332213	1.37738	0.240712	0.484059				8.61581e-10	1	1	1	1	1	0.00451686	1	1
PtpAffx.59348.1.S1_at	estExt_fgenesh4_pg.C_LG_III0246	JAZ6/TIFY11B (JASMONATE-ZIM-DOMAIN PROTEIN 6)	AT1G72450.1	Identical to Protein TIFY 11B (TIFY11B) [Arabidopsis Thaliana] (GB:Q9C9E3); similar to JAZ5/TIFY11A (JASMONATE-ZIM-DOMAIN PROTEIN 5) [Arabidopsis thaliana] (TAIR:AT1G17380.1); similar to hypothetical protein [Vitis vinifera] (GB:CAN83805.1); contains InterPro domain ZIM (InterPro:IPR010399)	JAZ1 (JASMONATE-ZIM-DOMAIN PROTEIN 1); protein binding (AT1G19180.1)			POPTR_0003s06670.1	JAZ1 (JASMONATE-ZIM-DOMAIN PROTEIN 1); protein binding	AT1G19180.1		2.10268	-0.594183	-0.341477	0.581105	-0.481402	-0.745851	1.42713	-0.190732	0.748098				0	1	1	1	1	0.236358	0.00152904	1	1
PtpAffx.14710.2.S1_s_at	estExt_fgenesh4_pg.C_LG_III0306	unknown protein	AT1G15400.3	similar to unknown protein [Arabidopsis thaliana] (TAIR:AT1G80180.1); similar to hypothetical protein MtrDRAFT_AC148340g12v2 [Medicago truncatula] (GB:ABD28396.1)	ok			POPTR_0003s06070.1				-0.142821	-0.909154	-0.456354	-0.043005	0.108506	0.171162	0.453043	0.69291	0.460591	0.153278	-0.27821	-0.0218549	1	0.039867	1	1	1	1	1	1	1	1	1	1
PtpAffx.13775.1.A1_at	estExt_fgenesh4_pg.C_LG_III0321	transducin family protein / WD-40 repeat family protein	AT1G15440.1	similar to transducin family protein / WD-40 repeat family protein [Arabidopsis thaliana] (TAIR:AT3G49660.1); similar to unnamed protein product [Vitis vinifera] (GB:CAO46046.1); similar to hypothetical protein [Vitis vinifera] (GB:CAN74744.1); similar to Periodic tryptophan protein-associated region; WD40-like [Medicago truncatula] (GB:ABN08830.1); contains InterPro domain WD40 repeat-like (Inte…	ok			No significant hit				0.0600951	0.071184	0.242965	0.058549	-0.00419094	-0.16298	-1.12914	-0.5917	-0.642683	-0.969638	-0.600348	-0.543742	1	1	1	1	1	1	0.586175	1	1	0.0274164	1	1
PtpAffx.113518.1.S1_at	estExt_fgenesh4_pg.C_LG_III0496	dormancy/auxin associated protein-related	AT1G54070.1	similar to dormancy/auxin associated family protein [Arabidopsis thaliana] (TAIR:AT1G56220.1); similar to unknown [Populus trichocarpa x Populus deltoides] (GB:ABK96319.1); contains InterPro domain Dormancyauxin associated (InterPro:IPR008406)	ok			POPTR_0003s06820.1				0.171611	0.139846	-0.396362	0.0721393	0.325458		2.01327	1.29618	0.11181		0.0669269		1	1	1	1	1		2.85217e-10	1	1		1
PtpAffx.147935.1.S1_at	estExt_fgenesh4_pg.C_LG_III0571	DELTA-TIP2/TIP2;2 (tonoplast intrinsic protein 2;2); water channel	AT4G17340.1	Identical to Probable aquaporin TIP2-2 (TIP2-2) [Arabidopsis Thaliana] (GB:Q41975;GB:O23577); similar to AtTIP2,3 (Arabidopsis thaliana tonoplast intrinsic protein 2,3), water channel [Arabidopsis thaliana] (TAIR:AT5G47450.1); similar to Tonoplast intrinsic protein, putative [Brassica oleracea] (GB:ABD65120.1); contains InterPro domain Aquaporin; (InterPro:IPR012269); contains InterPro domain Maj…	ok			POPTR_0003s07550.1				-0.0329394	-0.0312514		0.00327621	0.00709084	0.0129628	1.1445	0.282163	1.25536	1.01549	0.741135	0.0688084	1	1		1	1	1	0.44517	1	0.0185428	0.00768584	1	1
PtpAffx.203072.1.S1_s_at	estExt_fgenesh4_pg.C_LG_III0677	ATOPT7 (oligopeptide transporter 7); oligopeptide transporter	AT4G10770.1	Identical to Oligopeptide transporter 7 (OPT7) [Arabidopsis Thaliana] (GB:O82485); similar to ATOPT8 (oligopeptide transporter 8), oligopeptide transporter [Arabidopsis thaliana] (TAIR:AT5G53520.1); similar to ATOPT9 (oligopeptide transporter 9), oligopeptide transporter [Arabidopsis thaliana] (TAIR:AT5G53510.1); similar to ATOPT6 (oligopeptide transporter 6), oligopeptide transporter [Arabidopsi…	ok			POPTR_0007s09650.1				-0.0484106	-0.426504	-0.976986	0.396254	-0.884567	-1.38114	-0.038512	0.441458	0.583964	-0.315858	-0.108882	0.2172	1	1	0.125784	1	0.00748909	0	1	1	1	1	1	1
PtpAffx.17980.3.A1_a_at	estExt_fgenesh4_pg.C_LG_III0742	Unknown protein	AT2G35470.1	similar to unknown [Populus trichocarpa] (GB:ABK94143.1)	ok			POPTR_0003s09420.1				0.0905762	-0.0583055	0.300541	-0.0639963	-0.177463	-0.11592	-0.918496	-1.89344	-1.79116	-0.128361	-1.744	-1.10857	1	1	1	1	1	1	1	0.00132311	1.99518e-08	1	1.19182e-08	0.060921
PtpAffx.17980.1.A1_a_at	estExt_fgenesh4_pg.C_LG_III0742	Unknown protein	AT2G35470.1	similar to unknown [Populus trichocarpa] (GB:ABK94143.1)	ok			POPTR_0003s09420.1							0.132872	-0.261172	0.12445	-0.758406	-1.7077	-1.34422	-0.446383	-0.894151	-0.810358				1	1	1	1	0.0259745	0.00260944	1	1	1
PtpAffx.69262.1.A1_at	estExt_fgenesh4_pg.C_LG_III0842	actin binding	AT4G19400.1	similar to unnamed protein product [Vitis vinifera] (GB:CAO63770.1); contains InterPro domain Profilin/allergen; (InterPro:IPR002097)	ok			POPTR_0003s10590.1				-0.136356	-0.000385012	-0.212156	-0.116157	-0.247543	-0.265698	-0.288111	-0.863487	-1.2137	0.054988	-0.573112	-0.364444	1	1	1	1	1	1	1	1	0.0445336	1	1	1
PtpAffx.159070.1.S1_s_at	estExt_fgenesh4_pg.C_LG_III0864	LUC7 N_terminus domain-containing protein	AT5G51410.1	similar to UNE6 (unfertilized embryo sac 6) [Arabidopsis thaliana] (TAIR:AT3G03340.1); similar to salt tolerance protein 3 [Beta vulgaris] (GB:CAC85244.1); contains InterPro domain LUC7 related (InterPro:IPR004882)	ok			POPTR_0003s10840.1				0.0673348	0.0933342	-0.199905	-0.333354	0.07978	-0.00775608	0.234037	0.851502	1.08715	-0.198034	1.59115	0.298204	1	1	1	1	1	1	1	1	0.538569	1	1.1958e-06	1
PtpAffx.454.8.S1_at	estExt_fgenesh4_pg.C_LG_III0867	ATHSP23.6-MITO (MITOCHONDRION-LOCALIZED SMALL HEAT SHOCK PROTEIN 23.6)	AT4G25200.1	Identical to Heat shock 22 kDa protein, mitochondrial precursor (HSP23.6) [Arabidopsis Thaliana] (GB:Q96331); similar to 23.5 kDa mitochondrial small heat shock protein (HSP23.5-M) [Arabidopsis thaliana] (TAIR:AT5G51440.1); similar to hypothetical protein [Vitis vinifera] (GB:CAN66697.1); contains InterPro domain HSP20-like chaperone (InterPro:IPR008978); contains InterPro domain Heat shock prote…	ok			POPTR_0003s10860.1							-0.178959			1.74623	2.36095	1.52073	1.71338	3.03395	3.55223				1			6.19711e-07	2.04514e-07	3.65052e-05	0	0	0
Ptp.6428.1.S1_at	estExt_fgenesh4_pg.C_LG_III0903	SKU5 (skewed 5); copper ion binding	AT4G12420.1	Identical to Putative monocopper oxidase precursor (SKU5) [Arabidopsis Thaliana] (GB:Q9SU40;GB:Q0WM56;GB:Q8H7C9); similar to SKS1 (SKU5 SIMILAR 1), copper ion binding [Arabidopsis thaliana] (TAIR:AT4G25240.1); similar to SKS2 (SKU5 SIMILAR 2), copper ion binding [Arabidopsis thaliana] (TAIR:AT5G51480.1); similar to SKS3 (SKU5 Similar 3), copper ion binding [Arabidopsis thaliana] (TAIR:AT5G48450.1…	ok			POPTR_0003s11220.1				-0.00303885	-0.0017647	0.0331282				-1.16377	-0.388877	-0.499698	-1.03918	-0.446937	-0.478567	1	1	1				0.313704	1	1	0.00389898	1	1
PtpAffx.90186.1.S1_s_at	estExt_fgenesh4_pg.C_LG_III0903	SKU5 (skewed 5); copper ion binding	AT4G12420.1	Identical to Putative monocopper oxidase precursor (SKU5) [Arabidopsis Thaliana] (GB:Q9SU40;GB:Q0WM56;GB:Q8H7C9); similar to SKS1 (SKU5 SIMILAR 1), copper ion binding [Arabidopsis thaliana] (TAIR:AT4G25240.1); similar to SKS2 (SKU5 SIMILAR 2), copper ion binding [Arabidopsis thaliana] (TAIR:AT5G51480.1); similar to SKS3 (SKU5 Similar 3), copper ion binding [Arabidopsis thaliana] (TAIR:AT5G48450.1…	ok			No significant hit				-0.174573	0.229874	0.256454	0.317801	-0.249492	0.222979	-0.990866	-0.169114	-0.490256	-1.05176	-0.341271	-0.367758	1	1	1	1	1	1	1	1	1	0.00270278	1	1
PtpAffx.141424.1.S1_at	estExt_fgenesh4_pg.C_LG_III0903	SKU5 (skewed 5); copper ion binding	AT4G12420.1	Identical to Putative monocopper oxidase precursor (SKU5) [Arabidopsis Thaliana] (GB:Q9SU40;GB:Q0WM56;GB:Q8H7C9); similar to SKS1 (SKU5 SIMILAR 1), copper ion binding [Arabidopsis thaliana] (TAIR:AT4G25240.1); similar to SKS2 (SKU5 SIMILAR 2), copper ion binding [Arabidopsis thaliana] (TAIR:AT5G51480.1); similar to SKS3 (SKU5 Similar 3), copper ion binding [Arabidopsis thaliana] (TAIR:AT5G48450.1…	ok			POPTR_0003s11220.1				0.00302856	0.00330735	0.0459156				-1.08047		0.271604	-1.53645	-0.0931523	-0.649693	1	1	1				1		1	7.76352e-11	1	1
PtpAffx.37646.1.S1_s_at	estExt_fgenesh4_pg.C_LG_III0908	BETA-VPE (vacuolar processing enzyme beta); cysteine-type endopeptidase	AT1G62710.1	Identical to Vacuolar-processing enzyme beta-isozyme precursor [Arabidopsis Thaliana] (GB:Q39044;GB:Q93VS7;GB:Q9SI79); similar to GAMMA-VPE (Vacuolar processing enzyme gamma), cysteine-type endopeptidase [Arabidopsis thaliana] (TAIR:AT4G32940.1); similar to Vacuolar-processing enzyme precursor (VPE) (GB:P49045); similar to Vacuolar-processing enzyme precursor (Pv-VPE) (GB:O24326); similar to Vacu…	ok			POPTR_0003s11280.1				0.33165	0.394843	0.500966	0.138046	0.0297166	-0.192792	-0.0455068	1.84025	0.825756	0.774629		1.50788	1	1	1	1	1	1	1	0.00319656	1	1		1.8002e-06
PtpAffx.203177.1.S1_at	estExt_fgenesh4_pg.C_LG_III0908	BETA-VPE (vacuolar processing enzyme beta); cysteine-type endopeptidase	AT1G62710.1	Identical to Vacuolar-processing enzyme beta-isozyme precursor [Arabidopsis Thaliana] (GB:Q39044;GB:Q93VS7;GB:Q9SI79); similar to GAMMA-VPE (Vacuolar processing enzyme gamma), cysteine-type endopeptidase [Arabidopsis thaliana] (TAIR:AT4G32940.1); similar to Vacuolar-processing enzyme precursor (VPE) (GB:P49045); similar to Vacuolar-processing enzyme precursor (Pv-VPE) (GB:O24326); similar to Vacu…	ok			No significant hit				0.206076	0.528181	0.345257	-0.0251114	-0.223806	-0.175828	0.117632	1.9904	1.14519	0.603505		1.28472	1	1	1	1	1	1	1	0.000249399	0.177181	1		0.000887065
PtpAffx.203177.1.S1_x_at	estExt_fgenesh4_pg.C_LG_III0908	BETA-VPE (vacuolar processing enzyme beta); cysteine-type endopeptidase	AT1G62710.1	Identical to Vacuolar-processing enzyme beta-isozyme precursor [Arabidopsis Thaliana] (GB:Q39044;GB:Q93VS7;GB:Q9SI79); similar to GAMMA-VPE (Vacuolar processing enzyme gamma), cysteine-type endopeptidase [Arabidopsis thaliana] (TAIR:AT4G32940.1); similar to Vacuolar-processing enzyme precursor (VPE) (GB:P49045); similar to Vacuolar-processing enzyme precursor (Pv-VPE) (GB:O24326); similar to Vacu…	ok			No significant hit				0.19045	0.439401	0.585438	-0.0118842	-0.328553	-0.00743421	0.329241	1.91726	1.17521	0.45862	1.02422	1.07973	1	1	1	1	1	1	1	0.000884599	0.0976222	1	0.927089	0.115156
PtpAffx.45956.1.S1_s_at	estExt_fgenesh4_pg.C_LG_III1004	RPL24A (RIBOSOMAL PROTEIN L24); structural constituent of ribosome	AT2G36620.1	Identical to 60S ribosomal protein L24-1 (RPL24A) [Arabidopsis Thaliana] (GB:Q42347;GB:Q9LF73;GB:Q9SKP1); similar to STV1 (SHORT VALVE1), structural constituent of ribosome [Arabidopsis thaliana] (TAIR:AT3G53020.1); similar to 60S ribosomal protein L24 (GB:O65743); contains InterPro domain Ribosomal protein L24e; (InterPro:IPR000988)	ok			POPTR_0003s12330.1				0.100326	-0.22092	0.157385	0.113722	-0.174815	-0.37076	-0.611818	0.166385	0.471155	-1.09206	-0.0833819	-0.415436	1	1	1	1	1	1	1	1	1	0.000812723	1	1
Ptp.6691.1.S1_x_at	estExt_fgenesh4_pg.C_LG_III1004	RPL24A (RIBOSOMAL PROTEIN L24); structural constituent of ribosome	AT2G36620.1	Identical to 60S ribosomal protein L24-1 (RPL24A) [Arabidopsis Thaliana] (GB:Q42347;GB:Q9LF73;GB:Q9SKP1); similar to STV1 (SHORT VALVE1), structural constituent of ribosome [Arabidopsis thaliana] (TAIR:AT3G53020.1); similar to 60S ribosomal protein L24 (GB:O65743); contains InterPro domain Ribosomal protein L24e; (InterPro:IPR000988)	ok			POPTR_0003s12330.1				0.169365	0.0649187	0.157516	0.0166817	-0.206573	-0.401815	-0.286527	0.373377	0.914265	-1.18771	0.0590987	-0.417288	1	1	1	1	1	1	1	1	1	3.95354e-05	1	1
PtpAffx.2048.1.S1_a_at	estExt_fgenesh4_pg.C_LG_III1085	SP1L5 (SPIRAL1-LIKE5)	AT4G23496.1	similar to SP1L2 [Arabidopsis thaliana] (TAIR:AT1G69230.2); similar to SP1L2 [Arabidopsis thaliana] (TAIR:AT1G69230.1); similar to unknown [Populus trichocarpa] (GB:ABK92866.1)	ok			POPTR_0003s13150.1				0.443215	0.538531	0.831176	-0.271096	-0.185665	-0.00885373	0.4398	0.899083	0.505284	0.991717	0.620821	1.00421	1	1	1	1	1	1	1	1	1	0.0149628	1	0.567034
PtpAffx.2048.1.S1_x_at	estExt_fgenesh4_pg.C_LG_III1085	SP1L5 (SPIRAL1-LIKE5)	AT4G23496.1	similar to SP1L2 [Arabidopsis thaliana] (TAIR:AT1G69230.2); similar to SP1L2 [Arabidopsis thaliana] (TAIR:AT1G69230.1); similar to unknown [Populus trichocarpa] (GB:ABK92866.1)	ok			POPTR_0003s13150.1				-0.0808872	-0.340204	-0.00670346	-0.177563	-0.0499501	-0.412232	0.736999	1.01685	0.699306	1.1623	0.503756	0.968194	1	1	1	1	1	1	1	1	1	9.03691e-05	1	1
PtpAffx.203295.1.S1_s_at	estExt_fgenesh4_pg.C_LG_III1146	high mobility group (HMG1/2) family protein	AT4G23800.1	similar to high mobility group (HMG1/2) family protein [Arabidopsis thaliana] (TAIR:AT4G11080.1); similar to 98b [Daucus carota] (GB:BAA32827.1); contains InterPro domain High mobility group box, HMG1/HMG2; (InterPro:IPR000910); contains InterPro domain High mobility group box, HMG (InterPro:IPR009071)	ok			POPTR_0003s13780.1				0.027022	0.0047594	0.00457428	0.234569	-0.000840992	0.00268242	-0.670571	0.495886	0.0376532	-1.15544	0.871934	-0.315272	1	1	1	1	1	1	1	1	1	0.00011264	1	1
PtpAffx.5661.1.A2_a_at	estExt_fgenesh4_pg.C_LG_III1152	RAB18 (RESPONSIVE TO ABA 18)	AT5G66400.1	Identical to Dehydrin Rab18 (RAB18) [Arabidopsis Thaliana] (GB:P30185); contains InterPro domain Dehydrin; (InterPro:IPR000167)	no			POPTR_0003s13850.1	no	no blast hit			1.98295	1.5643	0.268466	1.50047	2.66553	0.176088	3.26657		0.412452	1.10178	0.374466		0	2.19866e-09	1	0	0	1	0		1	0.200895	1
PtpAffx.5923.1.S1_at	estExt_fgenesh4_pg.C_LG_III1156	glycoside hydrolase family 28 protein / polygalacturonase (pectinase) family protein	AT4G23820.1	similar to glycoside hydrolase family 28 protein / polygalacturonase (pectinase) family protein [Arabidopsis thaliana] (TAIR:AT5G41870.1); similar to hypothetical protein OsI_006479 [Oryza sativa (indica cultivar-group)] (GB:EAY85246.1); similar to Os02g0256100 [Oryza sativa (japonica cultivar-group)] (GB:NP_001046468.1); contains InterPro domain Pectin lyase fold (InterPro:IPR012334); contains I…	ok			POPTR_0003s13890.1				-0.657396	-0.0427897	0.0695963	-0.259044		0.140864	-0.896671	-0.636403	-0.136151	-0.997902	-0.75406	-0.368822	1	1	1	1		1	1	1	1	0.0125996	1	1
PtpAffx.249.310.S1_at	estExt_fgenesh4_pg.C_LG_III1182	Unknown protein	AT5G42050.1	similar to unknown protein [Arabidopsis thaliana] (TAIR:AT3G27090.1); similar to unknown [Populus trichocarpa] (GB:ABK95892.1); contains InterPro domain Kelch related (InterPro:IPR013089); contains InterPro domain Development and cell death (InterPro:IPR013989)	ok			POPTR_0003s14180.2	no	no blast hit		0.735073	-0.370136	-0.770932	0.90918	0.246097	-0.10953	0.721332	1.20347	1.28066	0.375317	1.06029	0.739168	1	1	1	0.000142597	1	1	1	1	0.0107461	1	0.46108	1
PtpAffx.44494.1.A1_at	estExt_fgenesh4_pg.C_LG_III1229	CYP78A9 (CYTOCHROME P450 78A9); oxygen binding	AT3G61880.1	similar to CYP78A8 (cytochrome P450, family 78, subfamily A, polypeptide 8), oxygen binding [Arabidopsis thaliana] (TAIR:AT1G01190.1); similar to CYP78A6 (cytochrome P450, family 78, subfamily A, polypeptide 6), oxygen binding [Arabidopsis thaliana] (TAIR:AT2G46660.1); similar to hypothetical protein [Vitis vinifera] (GB:CAN83498.1); similar to unnamed protein product [Vitis vinifera] (GB:CAO2429…	ok			POPTR_0003s14670.1				-0.978923	-0.482709	-0.387288	-0.337379	0.601279	0.0357594		-0.0659851	-0.195614	-0.188526	-1.36778	-0.817228	0.0844887	1	1	1	1	1		1	1	1	0.000484668	1
PtpAffx.34597.1.S1_s_at	estExt_fgenesh4_pg.C_LG_III1257	EDA23 (embryo sac development arrest 23); ATP binding / protein serine/threonine kinase	AT5G44700.1	Similar to leucine-rich repeat transmembrane protein kinase, putative (AT3G47570.1)similar to leucine-rich repeat transmembrane protein kinase, putative [Arabidopsis thaliana] (TAIR:AT3G47090.1); similar to leucine-rich repeat transmembrane protein kinase, putative [Arabidopsis thaliana] (TAIR:AT3G47580.1); similar to leucine-rich repeat transmembrane protein kinase, putative [Arabidopsis thalian…	ok			POPTR_0003s14970.1	leucine-rich repeat transmembrane protein kinase, putative	AT3G47570.1		0.168094	-0.0622726	-0.0114185	0.914743	0.307226	0.265806	0.123797	0.362927	0.305327	-0.0356115	0.00460408	-0.0311323	1	1	1	0.000113938	1	1	1	1	1	1	1	1
Ptp.6811.1.S1_at	estExt_fgenesh4_pg.C_LG_III1345	ORTH2/VIM1 (VARIANT IN METHYLATION 1); DNA binding / chromatin binding / double-stranded methylated DNA binding / histone binding / methyl-CpG binding / methyl-CpNpG binding / methyl-CpNpN binding	AT1G57820.1	similar to VIM2 (VARIANT IN METHYLATION 2), protein binding / zinc ion binding [Arabidopsis thaliana] (TAIR:AT1G66050.1); similar to VIM5 (VARIANT IN METHYLATION 5), protein binding / zinc ion binding [Arabidopsis thaliana] (TAIR:AT1G57800.1); similar to ORTH1/VIM3 (VARIANT IN METHYLATION 3), methyl-CpG binding / methyl-CpNpG binding / methyl-CpNpN binding / protein binding / zinc ion binding [Ar…	ok			POPTR_0003s16080.1				0.00175503	0.00128535	0.0055438	-0.0103451	0.00761381	-0.00749673	-0.564968	-0.407262	-0.176294	-1.01055	-0.504404	-0.585261	1	1	1	1	1	1	1	1	1	0.0088382	1	1
PtpAffx.19152.1.S1_at	estExt_fgenesh4_pg.C_LG_III1388	auxin-responsive family protein	AT5G50760.1	similar to auxin-responsive protein-related [Arabidopsis thaliana] (TAIR:AT3G43120.1); similar to hypothetical protein [Vitis vinifera] (GB:CAN66812.1); contains InterPro domain Auxin responsive SAUR protein (InterPro:IPR003676)	ok			POPTR_0003s16580.1				0.532332	-0.725854	-0.566843	0.320008	-0.129461	-0.357161		-1.46496		-0.434097	-1.78544	-1.57768	1	1	1	1	1	1		0.824527		1	3.18415e-09	2.13206e-07
PtpAffx.730.1.A1_at	estExt_fgenesh4_pg.C_LG_III1543	J8; heat shock protein binding / unfolded protein binding	AT1G80920.1	Identical to Chaperone protein dnaJ 8, chloroplast precursor (ATJ8) [Arabidopsis Thaliana] (GB:Q9SAG8;GB:Q9ZSN1); similar to DNAJ heat shock N-terminal domain-containing protein [Arabidopsis thaliana] (TAIR:AT1G72070.1); similar to putative DnaJ protein [Camellia sinensis] (GB:ABC69274.2); contains InterPro domain Heat shock protein DnaJ; (InterPro:IPR003095); contains InterPro domain Heat shock …	ok			POPTR_0003s18190.1				-0.326712	-0.404304	-0.256029	-0.308216	0.426977	-0.136772	1.13952	0.502513	0.694748	1.3077	0.362544	0.382766	1	1	1	1	1	1	0.486914	1	1	6.3362e-07	1	1
PtpAffx.114565.1.A1_at	estExt_fgenesh4_pg.C_LG_III1582	protein binding	AT4G12070.1	similar to unnamed protein product [Vitis vinifera] (GB:CAO21946.1); contains InterPro domain PDZ/DHR/GLGF; (InterPro:IPR001478)	ok			POPTR_0003s22250.1				0.0636314	-0.149747	0.0730957	0.326219	0.0451646	-0.0473969	-0.247838	-1.4732	-1.3394	0.130384	-1.47339	-1.10079	1	1	1	1	1	1	1	0.739168	0.00291125	1	3.15769e-05	0.072437
PtpAffx.143576.1.S1_at	estExt_fgenesh4_pg.C_LG_III1639	ERD15 (EARLY RESPONSIVE TO DEHYDRATION 15)	AT2G41430.1	similar to unknown protein [Arabidopsis thaliana] (TAIR:AT4G14270.2); similar to unknown protein [Arabidopsis thaliana] (TAIR:AT4G14270.1); similar to ERD15 protein [Brassica rapa] (GB:ABV89651.1)	ok			No significant hit				0.146125	0.0252705	0.91906	-0.221974	0.620144	0.299837	2.82083	2.31805	1.61305	2.5594	1.5339	1.93177	1	1	0.479352	1	1	1	0	4.94069e-07	3.20684e-06	0	6.05185e-06	0
PtpAffx.143576.1.S1_s_at	estExt_fgenesh4_pg.C_LG_III1639	ERD15 (EARLY RESPONSIVE TO DEHYDRATION 15)	AT2G41430.1	similar to unknown protein [Arabidopsis thaliana] (TAIR:AT4G14270.2); similar to unknown protein [Arabidopsis thaliana] (TAIR:AT4G14270.1); similar to ERD15 protein [Brassica rapa] (GB:ABV89651.1)	ok			POPTR_0003s20130.2	no	no blast hit		0.152403	0.145978	0.894823	-0.214646	0.629407	0.230845	2.75669	2.24023	1.37642	2.83513	1.49331	2.08982	1	1	0.820477	1	1	1	0	2.35164e-06	0.00124288	0	1.84594e-05	0
Ptp.4217.2.S1_s_at	estExt_fgenesh4_pg.C_LG_III1639	ERD15 (EARLY RESPONSIVE TO DEHYDRATION 15)	AT2G41430.1	similar to unknown protein [Arabidopsis thaliana] (TAIR:AT4G14270.2); similar to unknown protein [Arabidopsis thaliana] (TAIR:AT4G14270.1); similar to ERD15 protein [Brassica rapa] (GB:ABV89651.1)	ok			POPTR_0003s20130.2	no	no blast hit		0.0703978	-0.00868228	0.629666	-0.211242	0.667854	0.32345	2.69414	2.23711	1.63743	2.46624	1.55017	1.74755	1	1	1	1	1	1	0	2.50056e-06	1.64926e-06	0	3.83899e-06	8.05727e-10
PtpAffx.11690.1.A1_at	estExt_fgenesh4_pg.C_LG_III1656 / fgenesh4_pg.C_LG_III001671	Unknown protein	AT3G54500.1	similar to dentin sialophosphoprotein-related [Arabidopsis thaliana] (TAIR:AT5G64170.1); similar to dentin sialophosphoprotein-related [Arabidopsis thaliana] (TAIR:AT5G64170.2); similar to conserved hypothetical protein [Medicago truncatula] (GB:ABD28297.1)	ok			POPTR_0003s19850.1	disease resistance protein (NBS-LRR class), putative	AT3G14460.1		0.0432539	-0.229405	-0.395911	0.116426	0.121446	-0.128306	1.05163	2.22642	1.03154	1.38857	0.96028	1.71588	1	1	1	1	1	1	1	3.08482e-06	1	3.15199e-08	1	2.3782e-09
PtpAffx.158408.1.S1_s_at	estExt_fgenesh4_pg.C_LG_III1668	glutaredoxin family protein	AT5G13810.1	similar to glutaredoxin family protein [Arabidopsis thaliana] (TAIR:AT3G57070.1); similar to Thioredoxin fold [Medicago truncatula] (GB:ABE87618.1); contains InterPro domain Thioredoxin-like fold (InterPro:IPR012336); contains InterPro domain Thioredoxin fold (InterPro:IPR012335); contains InterPro domain Glutaredoxin; (InterPro:IPR002109)	ok			POPTR_0003s19770.1				-0.231263	-0.160996	-0.480394	-0.283093	-0.151213	-0.298209	0.755815	0.210444	1.30944	0.258669	0.51918	0.436098	1	1	1	1	1	1	1	1	0.00570699	1	1	1
PtpAffx.203611.1.S1_at	estExt_fgenesh4_pg.C_LG_III1798	pyruvate kinase, putative	AT5G56350.1	similar to pyruvate kinase, putative [Arabidopsis thaliana] (TAIR:AT5G63680.1); similar to pyruvate kinase, putative [Arabidopsis thaliana] (TAIR:AT4G26390.1); similar to pyruvate kinase, putative [Arabidopsis thaliana] (TAIR:AT5G08570.1); similar to pyruvate kinase [Glycine max] (GB:CAI53675.1); similar to Pyruvate kinase, cytosolic isozyme (PK) (GB:Q42954); similar to hypothetical protein [Viti…	ok			POPTR_0003s20800.1				-0.0112567	0.0488994		0.0106513	0.00669327	0.074345	0.315293	0.152399	0.125308	1.20521	0.120299	0.851136	1	1		1	1	1	1	1	1	2.21547e-05	1	1
PtpAffx.8523.2.S1_at	estExt_fgenesh4_pg.C_LG_III1812	Unknown protein	AT1G55360.1	similar to unknown protein [Arabidopsis thaliana] (TAIR:AT5G56530.1); similar to unknown protein [Arabidopsis thaliana] (TAIR:AT3G13510.1); similar to unnamed protein product [Vitis vinifera] (GB:CAO22094.1); similar to unknown [Populus trichocarpa] (GB:ABK93966.1); similar to hypothetical protein [Vitis vinifera] (GB:CAN72570.1); contains InterPro domain Protein of unknown function DUF239, plant…	ok			POPTR_0003s20980.1				-0.0531737	-0.0970007	-0.0613704	-0.255019	-0.145686	-0.25919	-0.0097868	-0.259221	1.21598	-0.500359	0.0412682	-0.427922	1	1	1	1	1	1	1	1	0.0424797	1	1	1
PtpAffx.15797.1.S1_at	estExt_fgenesh4_pg.C_LG_III1860	Unknown protein	AT5G19875.1	similar to unknown protein [Arabidopsis thaliana] (TAIR:AT2G31940.1); similar to hypothetical protein MtrDRAFT_AC155880g29v2 [Medicago truncatula] (GB:ABN08129.1)	ok			POPTR_0003s21480.1				-0.709413	0.478719	0.478593	-0.240278	0.0850857	0.124956				1.65502	0.818156	1.94968	1	1	1	1	1	1				0	1	0
PtpAffx.98729.1.S1_s_at	estExt_fgenesh4_pg.C_LG_III1874	PRLI-interacting factor, putative	AT5G19900.1	similar to unnamed protein product [Vitis vinifera] (GB:CAO67188.1)	ok			POPTR_0003s21680.1				0.276732	0.361925	-0.140942	0.143542	0.194858	0.246229	-0.204943	0.461827	0.293635	-0.97637	0.58049	0.100747	1	1	1	1	1	1	1	1	1	0.022825	1	1
Ptp.5951.1.S1_at	estExt_fgenesh4_pg.C_LG_IV0080	THI1 (THIAZOLE REQUIRING)	AT5G54770.1	Identical to Thiazole biosynthetic enzyme, chloroplast precursor (THI1) [Arabidopsis Thaliana] (GB:Q38814); similar to Thiazole biosynthetic enzyme, chloroplast precursor (GB:O23787); contains InterPro domain Thiamine biosynthesis Thi4 protein; (InterPro:IPR002922)	ok			POPTR_0004s01990.1				-0.232346	0.429667	1.11853	-0.00555913		0.705738	0.00278094		0.0200086	0.293386	0.0393644	-0.0451668	1	1	0.00348136	1		0.754324	1		1	1	1	1
Ptp.6259.1.A1_s_at	estExt_fgenesh4_pg.C_LG_IV0203	ENT3/FUR1 (FUDR RESISTANT 1); nucleoside transmembrane transporter	AT4G05120.1	similar to equilibrative nucleoside transporter, putative (ENT4) [Arabidopsis thaliana] (TAIR:AT4G05130.1); similar to equilibrative nucleoside transporter, putative (ENT6) [Arabidopsis thaliana] (TAIR:AT4G05110.1); similar to equilibrative nucleoside transporter family protein [Arabidopsis thaliana] (TAIR:AT4G05140.1); similar to unnamed protein product [Vitis vinifera] (GB:CAO40680.1); contains…	ok			No significant hit				0.211783	0.194531	0.471941	-0.14107	0.0193563	-0.270825	-0.1412	-1.24344	-1.25898	0.918568	-0.0358892	0.00354705	1	1	1	1	1	1	1	1	0.0171616	0.105962	1	1
PtpAffx.224388.1.S1_at	estExt_fgenesh4_pg.C_LG_IV0443	ATGLR2.7 (Arabidopsis thaliana glutamate receptor 2.7)	AT2G29120.1	Identical to Glutamate receptor 2.7 precursor (GLR2.7) [Arabidopsis Thaliana] (GB:Q8LGN0;GB:O81080;GB:Q6RKN3;GB:Q8RY02); similar to ATGLR2.2 (Arabidopsis thaliana glutamate receptor 2.2) [Arabidopsis thaliana] (TAIR:AT2G24720.1); similar to ATGLR2.8 (Arabidopsis thaliana glutamate receptor 2.8) [Arabidopsis thaliana] (TAIR:AT2G29110.1); similar to ATGLR2.9 (Arabidopsis thaliana glutamate receptor…	ok			POPTR_0004s05180.1				-0.169205	-0.182884	0.140158	0.614405	0.371897	1.00269	-0.00519163	0.0261082	0.0168002		-0.0046735	-0.020439	1	1	1	1	1	3.43403e-05	1	1	1		1	1
PtpAffx.1958.1.S1_at	estExt_fgenesh4_pg.C_LG_IV0450	GDSL-motif lipase/hydrolase family protein	AT5G45950.1	similar to GDSL-motif lipase/hydrolase family protein [Arabidopsis thaliana] (TAIR:AT5G45960.1); similar to unnamed protein product [Vitis vinifera] (GB:CAO66367.1); contains InterPro domain Lipase, GDSL; (InterPro:IPR001087)	ok			POPTR_0004s05120.1				0.000397367	0.0706803	0.0346983	0.0216837		0.00288314	0.708115	0.933883	0.965194	1.0431	0.866354	0.374674	1	1	1	1		1	1	1	1	0.00347962	1	1
PtpAffx.88478.1.A1_x_at	estExt_fgenesh4_pg.C_LG_IV0455	Bet v I allergen family protein	AT5G28010.1	similar to Bet v I allergen family protein [Arabidopsis thaliana] (TAIR:AT5G28000.1); similar to major latex-like protein [Prunus persica] (GB:AAK14060.1); contains InterPro domain Bet v I allergen; (InterPro:IPR000916)	ok			POPTR_0004s05080.1				0.0872509	0.564684	0.482501	0.24819	0.909647	1.37556				-0.00644771	0.00388603	-0.0534406	1	1	1	1	0.00328249	0				1	1	1
Ptp.662.1.S1_s_at	estExt_fgenesh4_pg.C_LG_IV0455	Bet v I allergen family protein	AT5G28010.1	similar to Bet v I allergen family protein [Arabidopsis thaliana] (TAIR:AT5G28000.1); similar to major latex-like protein [Prunus persica] (GB:AAK14060.1); contains InterPro domain Bet v I allergen; (InterPro:IPR000916)	ok			No significant hit				0.0763268	0.875416	0.854055	0.148743	1.16893	1.61387		-0.181749	-0.169474	-0.0275084	-0.0053216	-0.0373714	1	0.101199	1	1	1.8138e-07	0		1	1	1	1	1
PtpAffx.14371.1.S1_at	estExt_fgenesh4_pg.C_LG_IV0521	ketol-acid reductoisomerase	AT3G58610.1	Identical to Ketol-acid reductoisomerase, chloroplast precursor [Arabidopsis Thaliana] (GB:Q05758;GB:Q42559); similar to Ketol-acid reductoisomerase, chloroplast precursor (Acetohydroxy-acid reductoisomerase) (Alpha-keto-beta-hydroxylacil reductoisomerase) (GB:O82043); similar to acetohydroxy acid isomeroreductase [Pisum sativum] (GB:CAB61890.1); similar to hypothetical protein [Vitis vinifera] (…	ok			No significant hit				-0.231726	-0.0030143	1.28554	0.016784	0.0556036	-0.104561	-0.963938	-0.854173	-1.4164	0.151773	0.192698	0.209573	1	1	2.81743e-05	1	1	1	1	1	0.000483586	1	1	1
Ptp.3038.1.A1_at	estExt_fgenesh4_pg.C_LG_IV0751	acyl-activating enzyme 12 (AAE12)	AT1G65890.1	similar to acyl-activating enzyme 11 (AAE11) [Arabidopsis thaliana] (TAIR:AT1G66120.1); similar to AMP-dependent synthetase and ligase family protein [Arabidopsis thaliana] (TAIR:AT1G68270.1); similar to BZO1, benzoate-CoA ligase [Arabidopsis thaliana] (TAIR:AT1G65880.1); similar to unknown [Populus trichocarpa] (GB:ABK95768.1); similar to hypothetical protein OsI_009616 [Oryza sativa (indica cul…	AMP-dependent synthetase and ligase family protein (AT1G65880.1)			POPTR_0004s08030.1	BZO1 (BENZOYLOXYGLUCOSINOLATE 1); benzoate-CoA ligase	AT1G65880.1		0.73814	-1.08619	-0.17832	0.523754	-0.0735828		0.912382	0.69516	0.786861	0.935976	1.20112		1	0.000175297	1	1	1		1	1	1	0.0673498	0.0243907
PtpAffx.95782.1.A1_at	estExt_fgenesh4_pg.C_LG_IV0803	ATPAO4 (POLYAMINE OXIDASE 4); amine oxidase	AT1G65840.1	similar to ATPAO2 (POLYAMINE OXIDASE 2), amine oxidase [Arabidopsis thaliana] (TAIR:AT2G43020.1); similar to unnamed protein product [Vitis vinifera] (GB:CAO38729.1); similar to OSJNBb0004A17.1 [Oryza sativa (japonica cultivar-group)] (GB:CAE03599.2); similar to Os04g0671300 [Oryza sativa (japonica cultivar-group)] (GB:NP_001054219.1); contains InterPro domain Adrenodoxin reductase; (InterPro:IPR…	ok			POPTR_0004s07430.1				1.09736	-0.0786046	-0.108474	0.87532	0.246564	0.0295075	-0.366399	-1.17522	-1.16569	0.383181	-0.396083	-1.10361	0.00389723	1	1	0.000543362	1	1	1	1	0.118119	1	1	0.0680385
PtpAffx.65996.1.S1_at	estExt_fgenesh4_pg.C_LG_IV0803	ATPAO4 (POLYAMINE OXIDASE 4); amine oxidase	AT1G65840.1	similar to ATPAO2 (POLYAMINE OXIDASE 2), amine oxidase [Arabidopsis thaliana] (TAIR:AT2G43020.1); similar to unnamed protein product [Vitis vinifera] (GB:CAO38729.1); similar to OSJNBb0004A17.1 [Oryza sativa (japonica cultivar-group)] (GB:CAE03599.2); similar to Os04g0671300 [Oryza sativa (japonica cultivar-group)] (GB:NP_001054219.1); contains InterPro domain Adrenodoxin reductase; (InterPro:IPR…	ok			POPTR_0004s07430.1				1.03641	-0.000937762	-0.418789	0.939429	0.139176	-0.0223918	-0.434171	-2.24777	-0.785816	0.0868671	0.0967862	-1.20842	0.0197725	1	1	4.14386e-05	1	1	1	2.02628e-06	1	1	1	0.00595213
PtpAffx.204064.1.S1_at	estExt_fgenesh4_pg.C_LG_IV0894	Unknown protein	AT5G15900.1	similar to unknown protein [Arabidopsis thaliana] (TAIR:AT5G15890.1); similar to unnamed protein product [Vitis vinifera] (GB:CAO49265.1); contains InterPro domain Protein of unknown function DUF231, plant (InterPro:IPR004253)	ok			POPTR_0004s10530.1				-0.562584	0.0534497	0.41891	-0.0220235	0.0247991	0.053574	0.0398876	0.212211	0.192755	1.38286	0.196457	0.743476	1	1	1	1	1	1	1	1	1	3.91799e-08	1	1
PtpAffx.115316.1.S1_at	estExt_fgenesh4_pg.C_LG_IV1238	Unknown protein	AT3G50800.1	similar to unknown protein [Arabidopsis thaliana] (TAIR:AT5G66580.1); similar to unnamed protein product [Vitis vinifera] (GB:CAO41608.1); similar to unnamed protein product [Vitis vinifera] (GB:CAO45438.1); similar to hypothetical protein [Vitis vinifera] (GB:CAN61825.1)	ok			POPTR_0004s15700.1	unknown protein	AT5G66580.1		0.979556	-0.68706	-0.51464	1.48389	-0.424625	0.431417		0.641898	1.43103		0.904325	1.74103	0.0831835	1	1	0	1	1		1	0.000340138		1	1.00066e-09
PtpAffx.4884.1.S1_at	estExt_fgenesh4_pg.C_LG_IV1267	unknown protein	AT1G49310.1	0	ok			POPTR_0004s16060.1				1.30836	-0.0824591	-0.439667	-0.304164	-0.803169	-1.4899	0.069868	0.93076	0.598904	-0.376189	0.556541	-0.0863284	7.17963e-06	1	1	1	0.0938372	0	1	1	1	1	1	1
PtpAffx.42091.2.S1_at	estExt_fgenesh4_pg.C_LG_IV1395	calcium-binding EF hand family protein	AT4G38810.2	similar to calcium-binding EF hand family protein [Arabidopsis thaliana] (TAIR:AT5G28830.1); similar to unnamed protein product [Vitis vinifera] (GB:CAO47301.1); contains InterPro domain Calcium-binding EF-hand; (InterPro:IPR002048)	ok			POPTR_0004s17420.1	calcium-binding EF hand family protein	AT4G38810.1		0.397217	0.0196583	-0.297097	-0.0206671	0.523458	0.0931948	1.90214	2.08952	1.51708	1.0556	1.96215	1.54902	1	1	1	1	1	1	7.89832e-09	4.17394e-05	4.00721e-05	0.00241488	1.27878e-11	5.1768e-07
PtpAffx.10803.1.S1_at	estExt_fgenesh4_pg.C_LG_IV1432	DNAJ heat shock N-terminal domain-containing protein (J11)	AT4G36040.1	Identical to Chaperone protein dnaJ 11, chloroplast precursor (ATJ11) [Arabidopsis Thaliana] (GB:Q9FYB5;GB:O65641); similar to DNAJ heat shock protein, putative [Arabidopsis thaliana] (TAIR:AT2G17880.1); similar to DnaJ-like protein [Phaseolus vulgaris] (GB:AAB36543.1); contains InterPro domain Heat shock protein DnaJ, N-terminal; (InterPro:IPR001623); contains InterPro domain Molecular chaperone…	ok			No significant hit				-1.58714						4.70301	2.44212	0.839241		0.0434235		3.49627e-10						0	3.69417e-08	1		1
Ptp.2399.1.S1_s_at	estExt_fgenesh4_pg.C_LG_IV1432	DNAJ heat shock N-terminal domain-containing protein (J11)	AT4G36040.1	Identical to Chaperone protein dnaJ 11, chloroplast precursor (ATJ11) [Arabidopsis Thaliana] (GB:Q9FYB5;GB:O65641); similar to DNAJ heat shock protein, putative [Arabidopsis thaliana] (TAIR:AT2G17880.1); similar to DnaJ-like protein [Phaseolus vulgaris] (GB:AAB36543.1); contains InterPro domain Heat shock protein DnaJ, N-terminal; (InterPro:IPR001623); contains InterPro domain Molecular chaperone…	ok			POPTR_0004s17810.1	DNAJ heat shock protein, putative	AT2G17880.1		-1.21232	-0.94687					3.60834	1.13806	0.0723964		0.444794		0.000143639	0.0135365					0	1	1		1
PtpAffx.9509.1.A1_s_at	estExt_fgenesh4_pg.C_LG_IV1441	nodulin family protein	AT2G16660.1	similar to nodulin family protein [Arabidopsis thaliana] (TAIR:AT4G34950.1); similar to unnamed protein product [Vitis vinifera] (GB:CAO47362.1); contains InterPro domain Major facilitator superfamily MFS-1 (InterPro:IPR011701); contains InterPro domain MFS general substrate transporter (InterPro:IPR016196); contains InterPro domain Nodulin-like (InterPro:IPR010658)	ok			POPTR_0004s17910.1				-1.06574	-0.698662	-0.38588	-0.605935	0.0979253	-0.195405	-0.564633	-0.206116	-0.24898	-1.40728	-0.883924	-1.65395	0.00915024	1	1	1	1	1	1	1	1	1.53588e-08	1	1.86227e-08
PtpAffx.160654.1.S1_at	estExt_fgenesh4_pg.C_LG_IV1449	ERD7 (EARLY-RESPONSIVE TO DEHYDRATION 7)	AT2G17840.1	similar to senescence/dehydration-associated protein-related [Arabidopsis thaliana] (TAIR:AT4G35985.1); similar to unnamed protein product [Vitis vinifera] (GB:CAO48189.1); contains InterPro domain Senescence-associated (InterPro:IPR009686)	ok			POPTR_0004s17980.1				0.542208	0.832036	0.925026	0.312275	0.369627	0.633383	0.589218	2.78798	1.5803	1.29924	2.20726	1.70819	1	0.319515	0.419111	1	1	1	1	1.06768e-11	7.71867e-06	8.58465e-07	0	3.07996e-09
PtpAffx.162211.1.A1_at	estExt_fgenesh4_pg.C_LG_IV1453	MYB4 (myb domain protein 4); transcription factor	AT4G38620.1	Identical to Transcription repressor MYB4 (MYB4) [Arabidopsis Thaliana] (GB:Q9SZP1;GB:O49774;GB:Q7DLI1); similar to AtMYB32 (myb domain protein 32), DNA binding / transcription factor [Arabidopsis thaliana] (TAIR:AT4G34990.1); similar to transcription factor MYB4 [Brassica rapa subsp. chinensis] (GB:ABQ81932.1); contains InterPro domain Myb transcription factor (InterPro:IPR015495); contains Inte…	ok			POPTR_0004s18020.1				-0.192206	-0.0247406	0.447512	-0.996457	-0.45487	-0.684512				0.140394	0.163982	0.0692497	1	1	1	3.63092e-06	1	1				1	1	1
PtpAffx.14998.3.S1_s_at	estExt_fgenesh4_pg.C_LG_IV1455	ATSYTA/NTMC2T1.1/NTMC2TYPE1.1/SYTA	AT2G20990.1	similar to ATSYTB/NTMC2T1.2/NTMC2TYPE1.2/SYTB [Arabidopsis thaliana] (TAIR:AT1G20080.1); similar to unnamed protein product [Vitis vinifera] (GB:CAO47374.1); similar to unnamed protein product [Vitis vinifera] (GB:CAO60961.1); similar to hypothetical protein [Vitis vinifera] (GB:CAN71066.1); contains InterPro domain C2 calcium-dependent membrane targeting (InterPro:IPR000008); contains InterPro d…	ok			POPTR_0004s18050.2	no	no blast hit		0.115325	0.167292	0.268229	-0.215682	0.196056	0.416987	0.438148	1.40795	2.14593	-0.404224	1.22678	0.362375	1	1	1	1	1	1	1	1	0	1	0.0137624	1
PtpAffx.204304.1.S1_at	estExt_fgenesh4_pg.C_LG_IV1455	ATSYTA/NTMC2T1.1/NTMC2TYPE1.1/SYTA	AT2G20990.1	similar to ATSYTB/NTMC2T1.2/NTMC2TYPE1.2/SYTB [Arabidopsis thaliana] (TAIR:AT1G20080.1); similar to unnamed protein product [Vitis vinifera] (GB:CAO47374.1); similar to unnamed protein product [Vitis vinifera] (GB:CAO60961.1); similar to hypothetical protein [Vitis vinifera] (GB:CAN71066.1); contains InterPro domain C2 calcium-dependent membrane targeting (InterPro:IPR000008); contains InterPro d…	ok			POPTR_0004s18040.1	no	no blast hit		0.140303	0.0760867	-0.0624532	-0.0426838	0.312898	0.218466	0.383012	1.71603	1.25186	0.065642	0.763613	0.534926	1	1	1	1	1	1	1	0.0228699	0.0199822	1	1	1
PtpAffx.2522.1.A1_a_at	estExt_fgenesh4_pg.C_LG_IV1532	ATHCHIB (BASIC CHITINASE); chitinase	AT3G12500.1	Identical to Basic endochitinase B precursor (CHI-B) [Arabidopsis Thaliana] (GB:P19171;GB:Q9S7J5;GB:Q9S838;GB:Q9SXJ2;GB:Q9SXJ3;GB:Q9SXJ4); similar to chitinase, putative [Arabidopsis thaliana] (TAIR:AT4G01700.1); similar to class I chitinase [Arabis fecunda] (GB:AAF69777.1); contains InterPro domain Endochitinase (InterPro:IPR016283); contains InterPro domain Glycoside hydrolase, family 19, catal…	ok			POPTR_0004s18880.1				-0.011507	-0.000918496	0.030432	0.238981	0.149058		1.38189	2.71936	2.573	-0.237344	-0.4256	-0.530655	1	1	1	1	1		0.00410019	7.47375e-11	0	1	1	1
PtpAffx.204364.1.S1_at	estExt_fgenesh4_pg.C_LG_IX0010	HMG1 (3-HYDROXY-3-METHYLGLUTARYL COA REDUCTASE)	AT1G76490.1	Similar to 3-hydroxy-3-methylglutaryl-coenzyme A reductase 2 (HMG2) [Arabidopsis Thaliana] (GB:P43256); similar to HMG1 (3-HYDROXY-3-METHYLGLUTARYL COA REDUCTASE) [Arabidopsis thaliana] (TAIR:AT1G76490.1); similar to 3-hydroxy-3-methylglutaryl-CoA reductase [Euphorbia pekinensis] (GB:ABK56831.1); similar to 3-hydroxy-3-methylglutaryl coenzyme A reductase [Malus x domestica] (GB:AAL03986.1); simil…	ok			POPTR_0009s17090.1							0.111222	0.325235	-0.0347026	-0.680039	-1.22766	-2.06685	-0.845107	-2.17633	-1.67372				1	1	1	1	1	0	0.657667	0	9.72071e-09
Ptp.6857.1.S1_s_at	estExt_fgenesh4_pg.C_LG_IX0044	CYCB2;4 (CYCLIN B2;4); cyclin-dependent protein kinase regulator	AT1G76310.1	Identical to Putative cyclin-B2-4 (CYCB2-4) [Arabidopsis Thaliana] (GB:Q9SFW6;GB:Q9SGQ4); similar to CYCB2,3 (CYCLIN B2,3), cyclin-dependent protein kinase regulator [Arabidopsis thaliana] (TAIR:AT1G20610.1); similar to unnamed protein product [Vitis vinifera] (GB:CAO60997.1); contains InterPro domain Cyclin (InterPro:IPR006670); contains InterPro domain Cyclin-related (InterPro:IPR013763); conta…	ok			POPTR_0009s16730.1				-0.00186606		0.00724296	0.0710281			-0.772617	-0.822479	-0.716597	-1.07215	-0.763588	-1.15709	1		1	1			1	1	1	0.00147931	1	0.0201427
Ptp.6857.2.S1_s_at	estExt_fgenesh4_pg.C_LG_IX0044	CYCB2;4 (CYCLIN B2;4); cyclin-dependent protein kinase regulator	AT1G76310.1	Identical to Putative cyclin-B2-4 (CYCB2-4) [Arabidopsis Thaliana] (GB:Q9SFW6;GB:Q9SGQ4); similar to CYCB2,3 (CYCLIN B2,3), cyclin-dependent protein kinase regulator [Arabidopsis thaliana] (TAIR:AT1G20610.1); similar to unnamed protein product [Vitis vinifera] (GB:CAO60997.1); contains InterPro domain Cyclin (InterPro:IPR006670); contains InterPro domain Cyclin-related (InterPro:IPR013763); conta…	ok			POPTR_0009s16730.1				0.20225	0.00683806	-0.00705291	-0.0618371	-0.0397335	-0.0213398	-0.910049	-0.978683	-0.206888	-1.53948	-0.654757	-1.53362	1	1	1	1	1	1	1	1	1	7.76352e-11	1	8.28548e-07
PtpAffx.102073.1.A1_s_at	estExt_fgenesh4_pg.C_LG_IX0060	FTSZ2-1 (FtsZ homolog 2-1); structural molecule	AT2G36250.1	similar to FTSZ2-2 (FtsZ2-2), structural molecule [Arabidopsis thaliana] (TAIR:AT3G52750.1); similar to hypothetical protein [Vitis vinifera] (GB:CAN80330.1); contains InterPro domain Cell division protein FtsZ; (InterPro:IPR000158); contains InterPro domain Tubulin/FtsZ, GTPase; (InterPro:IPR003008); contains InterPro domain Tubulin/FtsZ, C-terminal; (InterPro:IPR008280)	ok			POPTR_0009s16570.1				0.14953	0.683706	1.11405	0.0862553	0.0360774	0.0793414	-0.0360394	-0.861991	-0.591718	0.225748	-0.876848	-0.036991	1	1	0.00392643	1	1	1	1	1	1	1	1	1
Ptp.2329.1.S1_s_at	estExt_fgenesh4_pg.C_LG_IX0154	glycosyl hydrolase family 3 protein	AT5G20950.1	similar to glycosyl hydrolase family 3 protein [Arabidopsis thaliana] (TAIR:AT3G62710.1); similar to glycosyl hydrolase family 3 protein [Arabidopsis thaliana] (TAIR:AT5G20940.1); similar to glycosyl hydrolase family 3 protein [Arabidopsis thaliana] (TAIR:AT5G04885.1); similar to beta-D-glucan exohydrolase [Nicotiana tabacum] (GB:BAA33065.1); similar to unnamed protein product [Vitis vinifera] (G…	ok			POPTR_0009s15590.2	no	no blast hit		0.0115662	0.0509777	0.0426428	0.0975405	-0.128958	0.0206166	-0.629168	0.0631756	0.408415	-1.02636	-0.269866	-0.452796	1	1	1	1	1	1	1	1	1	0.00563871	1	1
PtpAffx.99113.1.S1_s_at	estExt_fgenesh4_pg.C_LG_IX0154	glycosyl hydrolase family 3 protein	AT5G20950.1	similar to glycosyl hydrolase family 3 protein [Arabidopsis thaliana] (TAIR:AT3G62710.1); similar to glycosyl hydrolase family 3 protein [Arabidopsis thaliana] (TAIR:AT5G20940.1); similar to glycosyl hydrolase family 3 protein [Arabidopsis thaliana] (TAIR:AT5G04885.1); similar to beta-D-glucan exohydrolase [Nicotiana tabacum] (GB:BAA33065.1); similar to unnamed protein product [Vitis vinifera] (G…	ok			POPTR_0009s15590.2	no	no blast hit		-0.164735	-0.206394	0.0857963	0.0953473	0.0222028	0.216439	-0.503241	-0.537362	0.942423	-1.14391	0.00533525	-0.435051	1	1	1	1	1	1	1	1	1	0.000162619	1	1
Ptp.6628.1.S1_at	estExt_fgenesh4_pg.C_LG_IX0162	ATCIMS (COBALAMIN-INDEPENDENT METHIONINE SYNTHASE); 5-methyltetrahydropteroyltriglutamate-homocysteine S-methyltransferase/ methionine synthase	AT5G17920.1	Identical to 5-methyltetrahydropteroyltriglutamate--homocysteine methyltransferase (CIMS) [Arabidopsis Thaliana] (GB:O50008); similar to AtMS2 (Arabidopsis thaliana methionine synthase 2) [Arabidopsis thaliana] (TAIR:AT3G03780.3); similar to AtMS2 (Arabidopsis thaliana methionine synthase 2), 5-methyltetrahydropteroyltriglutamate-homocysteine S-methyltransferase [Arabidopsis thaliana] (TAIR:AT3G0…	ok			POPTR_0009s15490.2	no	no blast hit		-0.224886	-0.520364	-0.402721	-0.114518	-0.582156	-0.979348	-0.663763		-0.363876	-0.820454	-0.0631609	-0.428138	1	1	1	1	1	8.48263e-05	1		1	1	1	1
PtpAffx.49535.1.A1_at	estExt_fgenesh4_pg.C_LG_IX0259	EMB1030 (EMBRYO DEFECTIVE 1030); ATP binding / alanine-tRNA ligase/ ligase, forming aminoacyl-tRNA and related compounds / nucleic acid binding	AT5G22800.1	similar to ALATS (ALANYL-TRNA SYNTHETASE), ATP binding / alanine-tRNA ligase/ ligase, forming aminoacyl-tRNA and related compounds / nucleic acid binding [Arabidopsis thaliana] (TAIR:AT1G50200.1); similar to hypothetical protein OsI_021572 [Oryza sativa (indica cultivar-group)] (GB:EAZ00340.1); similar to hypothetical protein OsJ_019950 [Oryza sativa (japonica cultivar-group)] (GB:EAZ36467.1); si…	ok			No significant hit				0.447889	0.661267	0.577434	-0.195738	0.180616	-0.0297514	0.0088135	0.16264		1.04624	0.683926	0.974254	1	1	1	1	1	1	1	1		0.00317575	1	1
Ptp.7247.1.A1_at	estExt_fgenesh4_pg.C_LG_IX0282	transducin family protein / WD-40 repeat family protein	AT4G35140.1	similar to transducin family protein / WD-40 repeat family protein [Arabidopsis thaliana] (TAIR:AT4G38480.1); similar to hypothetical protein [Vitis vinifera] (GB:CAN70290.1); contains InterPro domain WD40 repeat-like (InterPro:IPR011046); contains InterPro domain WD40/YVTN repeat-like (InterPro:IPR015943); contains InterPro domain WD40 repeat (InterPro:IPR001680)	ok			POPTR_0009s14100.1				-0.254443	-0.259836	-0.228306	0.0817183	0.0902972	0.230285	0.387255	0.103084	-0.503742	1.07453	-0.0271684	0.529234	1	1	1	1	1	1	1	1	1	0.00137796	1	1
PtpAffx.5465.1.A1_x_at	estExt_fgenesh4_pg.C_LG_IX0306	PIP3 (PLASMA MEMBRANE INTRINSIC PROTEIN 3); water channel	AT4G35100.1	Identical to Aquaporin PIP2-7 (PIP2-7) [Arabidopsis Thaliana] (GB:P93004;GB:O22332;GB:O49616); similar to PIP2,8/PIP3B (plasma membrane intrinsic protein 2,8), water channel [Arabidopsis thaliana] (TAIR:AT2G16850.1); similar to aquaporin [Brassica oleracea] (GB:AAG30607.1); contains InterPro domain Aquaporin; (InterPro:IPR012269); contains InterPro domain Major intrinsic protein; (InterPro:IPR000…	ok			POPTR_0009s13890.1				-0.0365415	0.426388	0.698583	-0.279496	0.423947	1.28037	-0.255345	0.69839	0.18756	0.240796	-0.0531805	0.569677	1	1	1	1	1	1.52481e-10	1	1	1	1	1	1
PtpAffx.5465.1.A1_at	estExt_fgenesh4_pg.C_LG_IX0306	PIP3 (PLASMA MEMBRANE INTRINSIC PROTEIN 3); water channel	AT4G35100.1	Identical to Aquaporin PIP2-7 (PIP2-7) [Arabidopsis Thaliana] (GB:P93004;GB:O22332;GB:O49616); similar to PIP2,8/PIP3B (plasma membrane intrinsic protein 2,8), water channel [Arabidopsis thaliana] (TAIR:AT2G16850.1); similar to aquaporin [Brassica oleracea] (GB:AAG30607.1); contains InterPro domain Aquaporin; (InterPro:IPR012269); contains InterPro domain Major intrinsic protein; (InterPro:IPR000…	ok			POPTR_0009s13890.1				-0.0390125	0.461249	0.699188	-0.409845	0.346532	1.15065	-0.174363	0.828789	0.334682	0.168926	-0.0163705	0.534162	1	1	1	1	1	6.94295e-08	1	1	1	1	1	1
Ptp.775.1.S1_x_at	estExt_fgenesh4_pg.C_LG_IX0306	PIP3 (PLASMA MEMBRANE INTRINSIC PROTEIN 3); water channel	AT4G35100.1	Identical to Aquaporin PIP2-7 (PIP2-7) [Arabidopsis Thaliana] (GB:P93004;GB:O22332;GB:O49616); similar to PIP2,8/PIP3B (plasma membrane intrinsic protein 2,8), water channel [Arabidopsis thaliana] (TAIR:AT2G16850.1); similar to aquaporin [Brassica oleracea] (GB:AAG30607.1); contains InterPro domain Aquaporin; (InterPro:IPR012269); contains InterPro domain Major intrinsic protein; (InterPro:IPR000…	ok			POPTR_0009s13890.1				-0.0567153	0.510934	0.6807	-0.308882	0.199752	1.05477	-0.229794	0.46192	-0.0534191	0.0479777	-0.117485	0.27844	1	1	1	1	1	4.24621e-06	1	1	1	1	1	1
PtpAffx.204521.1.S1_s_at	estExt_fgenesh4_pg.C_LG_IX0308	Unknown protein	AT4G35110.3	similar to unknown protein [Arabidopsis thaliana] (TAIR:AT2G16900.1); contains InterPro domain Phospholipase-like, arabidopsis (InterPro:IPR007942)	ok			POPTR_0009s13870.1	unknown protein	AT2G16900.1		-0.000970055	-0.216207	-0.329801	-0.0981602	-0.00650813	-0.132321	0.895017	2.14004	1.13513	0.690696	1.24844	1.4651	1	1	1	1	1	1	1	1.62587e-05	0.215649	1	0.00841749	6.35705e-06
PtpAffx.4942.1.S1_at	estExt_fgenesh4_pg.C_LG_IX0369	translocon-associated protein alpha (TRAP alpha) family protein	AT2G21160.1	Identical to Translocon-associated protein subunit alpha precursor [Arabidopsis Thaliana] (GB:P45434;GB:Q94A59;GB:Q9SKP7); similar to unknown protein [Arabidopsis thaliana] (TAIR:AT2G16595.1); similar to hypothetical protein OsI_023592 [Oryza sativa (indica cultivar-group)] (GB:EAZ02360.1); contains InterPro domain Translocon-associated protein (TRAP), alpha subunit (InterPro:IPR005595)	ok			POPTR_0009s13240.1							0.105975	-0.263656	-0.298515	-0.476338	0.0616076	0.0548393	-0.96109	-0.385994	-0.418585				1	1	1	1	1	1	0.0345419	1	1
Ptp.6692.1.S1_at	estExt_fgenesh4_pg.C_LG_IX0369	translocon-associated protein alpha (TRAP alpha) family protein	AT2G21160.1	Identical to Translocon-associated protein subunit alpha precursor [Arabidopsis Thaliana] (GB:P45434;GB:Q94A59;GB:Q9SKP7); similar to unknown protein [Arabidopsis thaliana] (TAIR:AT2G16595.1); similar to hypothetical protein OsI_023592 [Oryza sativa (indica cultivar-group)] (GB:EAZ02360.1); contains InterPro domain Translocon-associated protein (TRAP), alpha subunit (InterPro:IPR005595)	ok			POPTR_0009s13240.1				0.336079	-0.00531845	-0.05693	-0.14009	-0.191921	-0.480007	-0.518399	-0.11228	0.500928	-1.26929	-0.184398	-0.758096	1	1	1	1	1	1	1	1	1	2.47976e-06	1	1
PtpAffx.204574.1.S1_at	estExt_fgenesh4_pg.C_LG_IX0407	kinesin motor family protein	AT2G21300.1	similar to kinesin motor family protein [Arabidopsis thaliana] (TAIR:AT4G38950.2); similar to kinesin motor family protein [Arabidopsis thaliana] (TAIR:AT4G38950.1); similar to unnamed protein product [Vitis vinifera] (GB:CAO47250.1); similar to hypothetical protein OsI_008121 [Oryza sativa (indica cultivar-group)] (GB:EAY86888.1); similar to hypothetical protein [Vitis vinifera] (GB:CAN75924.1);…	ok			POPTR_0009s12740.1					0.366063	0.00926432	0.279636	-0.182924	-0.0445119	0.616879	0.953238	0.271639	1.12378	0.483306	0.868895		1	1	1	1	1	1	1	1	0.00030633	1	1
PtpAffx.73867.1.S1_at	estExt_fgenesh4_pg.C_LG_IX0435	Unknown protein	AT4G34630.1	similar to CM0216.450.nc [Lotus japonicus] (GB:BAF98581.1)	ok			No significant hit				0.263368	0.107872	0.0303245	0.0606078	0.395038	0.544577	1.31172	1.49585	1.04751	1.22558	1.499	1.11252	1	1	1	1	1	1	0.0178509	0.54562	1	1.11749e-05	1.58142e-05	0.055763
PtpAffx.1759.1.S1_at	estExt_fgenesh4_pg.C_LG_IX0498	BURP domain-containing protein	AT1G49320.1	similar to RD22 (RESPONSIVE TO DESSICATION 22) [Arabidopsis thaliana] (TAIR:AT5G25610.1); similar to BURP domain containing protein [Brassica napus] (GB:AAC15700.1); contains InterPro domain BURP (InterPro:IPR004873)	ok			POPTR_0009s11750.1				-0.184064	-0.332043	-0.31594			0.110554	0.517852	0.517646	-0.148347	1.07625	-0.434367	0.67824	1	1	1			1	1	1	1	0.00130882	1	1
PtpAffx.154690.1.S1_a_at	estExt_fgenesh4_pg.C_LG_IX0501	unknown protein	AT1G49310.1	0	ok			POPTR_0009s11730.1				0.0328936	0.0449375	-0.0418261	-1.06462	-0.70093	-1.10222	-1.10959	-0.17844	-0.256115	-0.563641	-0.239056	-0.224824	1	1	1	1.65177e-07	1	5.78791e-07	0.827959	1	1	1	1	1
PtpAffx.12800.1.S1_a_at	estExt_fgenesh4_pg.C_LG_IX0522	DIR1 (DEFECTIVE IN INDUCED RESISTANCE 1); lipid binding	AT5G48485.1	similar to protease inhibitor/seed storage/lipid transfer protein (LTP) family protein [Arabidopsis thaliana] (TAIR:AT5G48490.1); similar to unnamed protein product [Vitis vinifera] (GB:CAO15596.1); contains InterPro domain Plant lipid transfer protein/seed storage/trypsin-alpha amylase inhibitor (InterPro:IPR003612); contains InterPro domain Bifunctional inhibitor/plant lipid transfer protein/se…	ok			POPTR_0009s11560.1				-0.0463038	-0.0438629	0.0194525	0.0324005		0.047138	-0.818774	-1.39961	-1.03258	-1.10371	-1.53245	-1.52393	1	1	1	1		1	1	1	1	0.000569653	6.30057e-06	1.11116e-06
PtpAffx.454.27.A1_at	estExt_fgenesh4_pg.C_LG_IX0587	ATCXE5 (ARABIDOPSIS THALIANA CARBOXYESTERASE 5); carboxylesterase	AT1G49660.1	similar to cell death associated protein-related [Arabidopsis thaliana] (TAIR:AT1G49650.1); similar to CXE carboxylesterase [Malus pumila] (GB:ABB89010.1); contains InterPro domain Alpha/beta hydrolase fold-3; (InterPro:IPR013094)	ok			POPTR_0009s10790.1				-0.310378	-0.562381	0.0407252	-0.552378	-0.135446	-1.06082	-0.135585	-0.238572	-0.136827	0.0388003	-0.302514	-0.208525	1	1	1	1	1	3.30925e-06	1	1	1	1	1	1
PtpAffx.30275.1.A1_at	estExt_fgenesh4_pg.C_LG_IX0597	ICK5/ICN6/KRP7 (KIP-RELATED PROTEIN 7); cyclin binding / cyclin-dependent protein kinase inhibitor	AT1G49620.1	Identical to Cyclin-dependent kinase inhibitor 7 (KRP7) [Arabidopsis Thaliana] (GB:Q94CL9;GB:Q9FX90); similar to ICK4/KRP6 (KIP-RELATED PROTEIN 6), cyclin binding / cyclin-dependent protein kinase inhibitor [Arabidopsis thaliana] (TAIR:AT3G19150.1); similar to unknown [Populus trichocarpa] (GB:ABK94864.1); contains InterPro domain Cyclin-dependent kinase inhibitor, plant (InterPro:IPR016701); con…	ok			POPTR_0009s10640.1				0.0304656	-0.0906764	-0.0525097	0.00681845	0.102715	0.270881	0.23211	0.0255796	-0.0230844	0.958417	0.246805	0.477483	1	1	1	1	1	1	1	1	1	0.0371147	1	1
PtpAffx.163802.1.A1_at	estExt_fgenesh4_pg.C_LG_IX0695	GH3.1	AT2G14960.1	Identical to Probable indole-3-acetic acid-amido synthetase GH3.1 (GH3.1) [Arabidopsis Thaliana] (GB:O82333); similar to GH3.4, indole-3-acetic acid amido synthetase [Arabidopsis thaliana] (TAIR:AT1G59500.1); similar to YDK1 (YADOKARI 1), indole-3-acetic acid amido synthetase [Arabidopsis thaliana] (TAIR:AT4G37390.1); similar to GH3.3, indole-3-acetic acid amido synthetase [Arabidopsis thaliana] …	ok			POPTR_0009s09590.1				1.04437	-0.460515	-1.09963	0.942209	-0.567607	-0.662154	0.826536	-2.28677	-1.43069	0.29266	-1.93327	-1.32665	0.016076	1	0.00576883	3.69172e-05	1	1	1	9.30653e-07	0.000342913	1	2.55755e-11	0.000297368
PtpAffx.9007.1.S1_at	estExt_fgenesh4_pg.C_LG_IX0695	GH3.1	AT2G14960.1	Identical to Probable indole-3-acetic acid-amido synthetase GH3.1 (GH3.1) [Arabidopsis Thaliana] (GB:O82333); similar to GH3.4, indole-3-acetic acid amido synthetase [Arabidopsis thaliana] (TAIR:AT1G59500.1); similar to YDK1 (YADOKARI 1), indole-3-acetic acid amido synthetase [Arabidopsis thaliana] (TAIR:AT4G37390.1); similar to GH3.3, indole-3-acetic acid amido synthetase [Arabidopsis thaliana] …	ok			POPTR_0009s09590.1				0.484035	-0.778716	-0.767693	0.523703	-0.221074	-0.412836	0.45633	-1.74627	-0.853703	0.198039	-1.10659	-1.1384	1	1	1	1	1	1	1	0.0143339	1	1	0.182105	0.0310101
PtpAffx.204794.1.S1_at	estExt_fgenesh4_pg.C_LG_IX0868	F2KP (FRUCTOSE-2,6-BISPHOSPHATASE); fructose-2,6-bisphosphate 2-phosphatase	AT1G07110.1	similar to fructose-6-phosphate 2-kinase-related / fructose-2,6-bisphosphatase-related [Arabidopsis thaliana] (TAIR:AT3G30200.1); similar to fructose-6-phosphate 2-kinase/fructose-2,6-bisphosphatase [Bruguiera gymnorrhiza] (GB:BAB55655.1); similar to unnamed protein product [Vitis vinifera] (GB:CAO21422.1); similar to unknown [Populus trichocarpa] (GB:ABK94943.1); contains InterPro domain Phospho…	ok			POPTR_0009s07790.2	no	no blast hit		0.418686	0.981324	0.0378808	0.234415	0.475512	0.347278	0.221641	0.590179	0.247606	0.256014	0.107352	0.300211	1	0.00486842	1	1	1	1	1	1	1	1	1	1
Ptp.5118.1.S1_at	estExt_fgenesh4_pg.C_LG_IX1032	hydrolase, alpha/beta fold family protein	AT5G13800.1	similar to hydrolase, alpha/beta fold family protein [Arabidopsis thaliana] (TAIR:AT4G36530.1); similar to hydrolase, alpha/beta fold family protein [Arabidopsis thaliana] (TAIR:AT4G36530.2); similar to unnamed protein product [Vitis vinifera] (GB:CAO40741.1); contains InterPro domain Alpha/beta hydrolase fold-1 (InterPro:IPR000073)	ok			POPTR_0009s05960.1				0.446456	0.18801	-0.370838	0.470579	0.30532	0.589714	0.27889	0.249257	-0.213741	0.980635	0.419092	0.536392	1	1	1	1	1	1	1	1	1	0.0203102	1	1
PtpAffx.8959.1.A1_at	estExt_fgenesh4_pg.C_LG_IX1071	Unknown protein	AT5G27390.1	similar to unnamed protein product [Vitis vinifera] (GB:CAO17664.1); contains InterPro domain Mog1/PsbP/DUF1795, alpha/beta/alpha sandwich (InterPro:IPR016124)	no			POPTR_0009s05540.1	no	no blast hit		0.304126	0.202469	0.506496	0.165499	0.0450098	0.22572	-0.82709	-1.31784	-1.62582	-0.407913	-1.10726	-0.306478	1	1	1	1	1	1	1	1	2.2661e-06	1	0.179623	1
Ptp.4829.1.S1_at	estExt_fgenesh4_pg.C_LG_IX1158	ATPHS2/PHS2 (ALPHA-GLUCAN PHOSPHORYLASE 2); phosphorylase/ transferase, transferring glycosyl groups	AT3G46970.1	Identical to Alpha-glucan phosphorylase, H isozyme [Arabidopsis Thaliana] (GB:Q9SD76); similar to glucan phosphorylase, putative [Arabidopsis thaliana] (TAIR:AT3G29320.1); similar to Alpha-glucan phosphorylase, H isozyme (Starch phosphorylase H) (GB:P53537); similar to unnamed protein product [Vitis vinifera] (GB:CAO21516.1); similar to starch phosphorylase type H [Citrus hybrid cultivar] (GB:AAM…	ok			POPTR_0009s04650.1				0.153809	0.662666	0.896158	-0.480586		-0.437782	0.108519	1.45554	1.21931	-0.270317	0.719095	0.324623	1	1	0.796824	1		1	1	0.933711	0.0396366	1	1	1
PtpAffx.4736.2.A1_a_at	estExt_fgenesh4_pg.C_LG_IX1163	MEE59 (maternal effect embryo arrest 59)	AT4G37300.1	similar to hypothetical protein [Vitis vinifera] (GB:CAN63462.1)	ok			No significant hit				-0.0797846	0.00545663	0.450766	-0.219051	-0.146691	-0.330782	0.576219	1.69488	0.545533	1.03914			1	1	1	1	1	1	1	0.0315601	1	0.00390317
PtpAffx.4736.1.A1_s_at	estExt_fgenesh4_pg.C_LG_IX1163	MEE59 (maternal effect embryo arrest 59)	AT4G37300.1	similar to hypothetical protein [Vitis vinifera] (GB:CAN63462.1)	ok			POPTR_0009s04580.1				-0.109543	-0.0168415	0.435559	-0.241881	-0.222694	-0.296037	0.188468	1.82874	0.534599	1.06014	1.5915	2.0938	1	1	1	1	1	1	1	0.00385634	1	0.00211273	1.18398e-06	0
PtpAffx.17539.1.S1_s_at	estExt_fgenesh4_pg.C_LG_IX1183	COPT1 (COPPER TRANSPORTER 1); copper ion transmembrane transporter	AT5G59030.1	Identical to Copper transporter 1 (COPT1) [Arabidopsis Thaliana] (GB:Q39065); similar to COPT2 (Copper transporter 2), copper ion transmembrane transporter [Arabidopsis thaliana] (TAIR:AT3G46900.1); similar to unknown [Populus trichocarpa] (GB:ABK94836.1); contains InterPro domain Ctr copper transporter; (InterPro:IPR007274)	ok			POPTR_0009s04370.1				-0.428627	-0.355206	-0.0233094	-0.28468	-0.243951	-0.561252	-0.501577	-0.734612	-1.30399	-1.00165	-1.34044	-0.566408	1	1	1	1	1	1	1	1	0.00643886	0.0113485	0.000952525	1
PtpAffx.2638.1.S1_at	estExt_fgenesh4_pg.C_LG_IX1185	Unknown protein	AT5G59050.1	similar to unknown [Populus trichocarpa] (GB:ABK92460.1)	ok			POPTR_0009s04350.3	no	no blast hit		-0.419349	-0.581277	-0.631747	-0.246114	-0.366115	-0.618221	0.592162	1.62853	0.580562	0.901777	1.3294	1.44296	1	1	1	1	1	1	1	0.0846594	1	0.162833	0.00124693	1.20483e-05
PtpAffx.26773.1.A1_at	estExt_fgenesh4_pg.C_LG_IX1195	unknown protein	AT2G31090.1	0	no			No significant hit				0.023318	0.0227497	0.0227447	-0.126996		-0.117135	-1.19192	-1.47492	-1.91562	-0.55213	-1.22841	-0.808519	1	1	1	1		1	0.186342	0.722448	4.1968e-10	1	0.0132662	1
PtpAffx.204958.1.S1_at	estExt_fgenesh4_pg.C_LG_IX1223	CYP707A2 (cytochrome P450, family 707, subfamily A, polypeptide 2); oxygen binding	AT2G29090.1	Identical to Abscisic acid 8'-hydroxylase 2 (CYP707A2) [Arabidopsis Thaliana] (GB:O81077); similar to CYP707A3 (cytochrome P450, family 707, subfamily A, polypeptide 3), oxygen binding [Arabidopsis thaliana] (TAIR:AT5G45340.1); similar to unnamed protein product [Vitis vinifera] (GB:CAO21623.1); contains InterPro domain Cytochrome P450, E-class, group I; (InterPro:IPR002401); contains InterPro do…	ok			POPTR_0009s03900.1				-0.202379	-0.334185	-0.121497		0.050322	-0.0884318	1.39586	2.08744	2.29174	2.02221	1.60152	2.52582	1	1	1		1	1	0.00303328	4.33669e-05	0	0	8.86052e-07	0
PtpAffx.141636.1.S1_at	estExt_fgenesh4_pg.C_LG_IX1366	unknown protein	AT3G44350.2	Similar to NAC domain-containing protein 90 [Arabidopsis Thaliana] (GB:Q9FMR3); similar to ANAC061 (Arabidopsis NAC domain containing protein 61) [Arabidopsis thaliana] (TAIR:AT3G44350.2); similar to unnamed protein product [Vitis vinifera] (GB:CAO48713.1); contains InterPro domain No apical meristem (NAM) protein; (InterPro:IPR003441)	ok			POPTR_0009s02430.1	anacno9no (Arabidopsis NAC domain containing protein 9no); transcription factor	AT5G22380.1		0.988875	0.440518	0.00442633	0.775249	0.118835	0.0633763	0.158312	0.0625815	0.671963		1.52512	2.0442	0.0660715	1	1	0.0213847	1	1	1	1	1		7.72068e-06	0
PtpAffx.37849.1.S1_at	estExt_fgenesh4_pg.C_LG_IX1388	DNAJ heat shock N-terminal domain-containing protein	AT5G22080.1	similar to heat shock protein binding [Arabidopsis thaliana] (TAIR:AT1G65280.1); similar to unnamed protein product [Vitis vinifera] (GB:CAO70674.1); contains InterPro domain Heat shock protein DnaJ, N-terminal; (InterPro:IPR001623)	ok			POPTR_0009s02180.1				0.264585	0.664551	-0.0585324	-0.168137	0.136731	0.0420858	0.1384	0.879603	0.428884	0.131636	1.6651	0.596112	1	1	1	1	1	1	1	1	1	1	1.35333e-07	1
PtpAffx.5992.1.S1_at	estExt_fgenesh4_pg.C_LG_IX1411	PIP2;4/PIP2F (plasma membrane intrinsic protein 2;4); water channel	AT5G60660.1	Identical to Probable aquaporin PIP2-4 (PIP2-4) [Arabidopsis Thaliana] (GB:Q9FF53;GB:Q0WQH7); similar to PIP2B (plasma membrane intrinsic protein 2,2), water channel [Arabidopsis thaliana] (TAIR:AT2G37170.1); similar to MipC [Mesembryanthemum crystallinum] (GB:AAB18227.1); contains InterPro domain Aquaporin; (InterPro:IPR012269); contains InterPro domain Major intrinsic protein; (InterPro:IPR0004…	ok			POPTR_0009s01940.1				0.264207	-0.0386828	-0.00358659	-0.0639933	0.0079337	0.26033	1.58093	1.45943	1.71683	0.919209	0.393649	0.810543	1	1	1	1	1	1	4.27172e-05	0.887055	1.76867e-07	0.104222	1	1
PtpAffx.224458.1.S1_s_at	estExt_fgenesh4_pg.C_LG_IX1527	serine carboxypeptidase S28 family protein	AT5G22860.1	similar to serine carboxypeptidase S28 family protein [Arabidopsis thaliana] (TAIR:AT5G65760.1); similar to unnamed protein product [Vitis vinifera] (GB:CAO16720.1); contains InterPro domain Peptidase S28; (InterPro:IPR008758)	ok			POPTR_0009s00740.1				0.845927	-0.961672	-1.40741	-0.144539	-0.0486356	-0.14881	0.688695	0.399496	0.458875	-0.0712709		0.575018	1	0.00876054	5.61096e-07	1	1	1	1	1	1	1		1
PtpAffx.77111.1.S1_at	estExt_fgenesh4_pg.C_LG_V0184	senescence-associated protein-related	AT1G78020.1	similar to senescence-associated protein-related [Arabidopsis thaliana] (TAIR:AT1G22160.1); similar to unnamed protein product [Vitis vinifera] (GB:CAO61750.1); contains InterPro domain Protein of unknown function DUF581 (InterPro:IPR007650)	ok			POPTR_0005s08040.1				0.167016	0.32885	-0.195689	0.62255	-0.355545	0.718462	0.769486	1.67287	1.22951	0.0792814	0.577179	0.419786	1	1	1	1	1	0.525372	1	0.0439624	0.0320425	1	1	1
PtpAffx.126487.1.S1_at	estExt_fgenesh4_pg.C_LG_V0296	PYRD (PYRIMIDINE D); dihydroorotate dehydrogenase	AT5G23300.1	Identical to Dihydroorotate dehydrogenase, mitochondrial precursor (PYRD) [Arabidopsis Thaliana] (GB:P32746;GB:Q9FMX1); similar to dihydroorotate dehydrogenase [Oryza sativa (japonica cultivar-group)] (GB:BAB11988.1); similar to Os04g0676300 [Oryza sativa (japonica cultivar-group)] (GB:NP_001054255.1); contains InterPro domain Dihydroorotate dehydrogenase, class 2; (InterPro:IPR005719); contains …	ok			No significant hit				0.00980426	0.123475	0.0107758	-0.0758322	-0.594272	-0.429475	-0.615037		0.0119984	-0.952891	0.279557	-0.396247	1	1	1	1	1	1	1		1	0.0430329	1	1
PtpAffx.75330.1.A1_s_at	estExt_fgenesh4_pg.C_LG_V0296	PYRD (PYRIMIDINE D); dihydroorotate dehydrogenase	AT5G23300.1	Identical to Dihydroorotate dehydrogenase, mitochondrial precursor (PYRD) [Arabidopsis Thaliana] (GB:P32746;GB:Q9FMX1); similar to dihydroorotate dehydrogenase [Oryza sativa (japonica cultivar-group)] (GB:BAB11988.1); similar to Os04g0676300 [Oryza sativa (japonica cultivar-group)] (GB:NP_001054255.1); contains InterPro domain Dihydroorotate dehydrogenase, class 2; (InterPro:IPR005719); contains …	ok			POPTR_0005s09200.1				0.0678977	0.420145	0.270219	0.18506	-0.379062	-0.0407195	-0.674502	-0.462329	-0.451112	-1.11714	-0.3751	-0.510003	1	1	1	1	1	1	1	1	1	0.000376581	1	1
PtpAffx.126487.1.S1_s_at	estExt_fgenesh4_pg.C_LG_V0296	PYRD (PYRIMIDINE D); dihydroorotate dehydrogenase	AT5G23300.1	Identical to Dihydroorotate dehydrogenase, mitochondrial precursor (PYRD) [Arabidopsis Thaliana] (GB:P32746;GB:Q9FMX1); similar to dihydroorotate dehydrogenase [Oryza sativa (japonica cultivar-group)] (GB:BAB11988.1); similar to Os04g0676300 [Oryza sativa (japonica cultivar-group)] (GB:NP_001054255.1); contains InterPro domain Dihydroorotate dehydrogenase, class 2; (InterPro:IPR005719); contains …	ok			POPTR_0005s09200.1				0.159989	0.567088	0.48172	-0.173021	-0.899302	-0.783775	-1.08323	-1.26241	-0.0569443	-1.27633	0.0242596	-0.844831	1	1	1	1	0.00462496	0.0747324	1	1	1	1.93697e-06	1	1
Ptp.4718.1.S1_s_at	estExt_fgenesh4_pg.C_LG_V0508	ICK1 (KIP-RELATED PROTEIN 1)	AT2G23430.1	Similar to Cyclin-dependent kinase inhibitor 6 (KRP6) [Arabidopsis Thaliana] (GB:Q0WNX9;GB:Q8W2K3;GB:Q9LJL5); similar to ICK5/ICN6/KRP7 (KIP-RELATED PROTEIN 7), cyclin binding / cyclin-dependent protein kinase inhibitor [Arabidopsis thaliana] (TAIR:AT1G49620.1); similar to p27KIP1-related-protein 2 [Solanum lycopersicum] (GB:CAD29649.1); contains InterPro domain Cyclin-dependent kinase inhibitor,…	ok			POPTR_0005s18080.1	KRP6 (KIP-RELATED PROTEIN 6); cyclin binding / cyclin-dependent protein kinase inhibitor	AT3G19150.1		-0.542445	0.160361	0.268113	-0.376019	-0.115274	-0.150318	0.832407	0.759619	0.0871963	1.03588	-0.116074	0.799297	1	1	1	1	1	1	1	1	1	0.0042895	1	1
PtpAffx.91530.1.S1_at	estExt_fgenesh4_pg.C_LG_V0508	ICK1 (KIP-RELATED PROTEIN 1)	AT2G23430.1	Similar to Cyclin-dependent kinase inhibitor 6 (KRP6) [Arabidopsis Thaliana] (GB:Q0WNX9;GB:Q8W2K3;GB:Q9LJL5); similar to ICK5/ICN6/KRP7 (KIP-RELATED PROTEIN 7), cyclin binding / cyclin-dependent protein kinase inhibitor [Arabidopsis thaliana] (TAIR:AT1G49620.1); similar to p27KIP1-related-protein 2 [Solanum lycopersicum] (GB:CAD29649.1); contains InterPro domain Cyclin-dependent kinase inhibitor,…	ok			No significant hit				-0.684999	-0.497212	0.232229	-0.507984	0.12927	0.236247	0.746867	0.291045	-0.0171994	1.00931	-0.111718	0.765084	1	1	1	1	1	1	1	1	1	0.00915163	1	1
Ptp.7921.1.S1_s_at	estExt_fgenesh4_pg.C_LG_V0589	formamidase, putative / formamide amidohydrolase, putative	AT4G37560.1	similar to formamidase, putative / formamide amidohydrolase, putative [Arabidopsis thaliana] (TAIR:AT4G37550.2); similar to formamidase, putative / formamide amidohydrolase, putative [Arabidopsis thaliana] (TAIR:AT4G37550.1); similar to hypothetical protein [Vitis vinifera] (GB:CAN78133.1); similar to unnamed protein product [Vitis vinifera] (GB:CAO71991.1); similar to unnamed protein product [Vi…	formamidase, putative / formamide amidohydrolase, putative (AT4G37550.1)			POPTR_0005s18890.1	formamidase, putative / formamide amidohydrolase, putative	AT4G37550.1		-0.0103046	0.111238	0.229344	0.155291	0.109306	0.242117	0.79288	2.03564	1.22795	1.28804	1.29842	1.85133	1	1	1	1	1	1	1	0.000111431	0.0331004	1.28028e-06	0.00262413	2.59912e-11
Ptp.7921.1.S1_a_at	estExt_fgenesh4_pg.C_LG_V0589	formamidase, putative / formamide amidohydrolase, putative	AT4G37560.1	similar to formamidase, putative / formamide amidohydrolase, putative [Arabidopsis thaliana] (TAIR:AT4G37550.2); similar to formamidase, putative / formamide amidohydrolase, putative [Arabidopsis thaliana] (TAIR:AT4G37550.1); similar to hypothetical protein [Vitis vinifera] (GB:CAN78133.1); similar to unnamed protein product [Vitis vinifera] (GB:CAO71991.1); similar to unnamed protein product [Vi…	formamidase, putative / formamide amidohydrolase, putative (AT4G37550.1)			POPTR_0005s18890.1	formamidase, putative / formamide amidohydrolase, putative	AT4G37550.1		-0.222199	-0.00484854	0.0997438	0.0383451	0.0963111	0.0431554	0.599682	1.88744	0.917084	1.31662	1.25968	1.6695	1	1	1	1	1	1	1	0.0014634	1	4.59005e-07	0.00650002	1.11762e-08
PtpAffx.152352.1.S1_s_at	estExt_fgenesh4_pg.C_LG_V0589	formamidase, putative / formamide amidohydrolase, putative	AT4G37560.1	similar to formamidase, putative / formamide amidohydrolase, putative [Arabidopsis thaliana] (TAIR:AT4G37550.2); similar to formamidase, putative / formamide amidohydrolase, putative [Arabidopsis thaliana] (TAIR:AT4G37550.1); similar to hypothetical protein [Vitis vinifera] (GB:CAN78133.1); similar to unnamed protein product [Vitis vinifera] (GB:CAO71991.1); similar to unnamed protein product [Vi…	formamidase, putative / formamide amidohydrolase, putative (AT4G37550.1)			POPTR_0005s18890.2	no	no blast hit		-0.0779379	0.0500822	0.119117	0.0253189	0.0988525	0.201655	0.527403	1.81935	1.5658	1.25286	1.82718	1.57997	1	1	1	1	1	1	1	0.00449114	1.13257e-05	4.39408e-06	8.18417e-10	1.98456e-07
PtpAffx.152352.1.S1_at	estExt_fgenesh4_pg.C_LG_V0589	formamidase, putative / formamide amidohydrolase, putative	AT4G37560.1	similar to formamidase, putative / formamide amidohydrolase, putative [Arabidopsis thaliana] (TAIR:AT4G37550.2); similar to formamidase, putative / formamide amidohydrolase, putative [Arabidopsis thaliana] (TAIR:AT4G37550.1); similar to hypothetical protein [Vitis vinifera] (GB:CAN78133.1); similar to unnamed protein product [Vitis vinifera] (GB:CAO71991.1); similar to unnamed protein product [Vi…	formamidase, putative / formamide amidohydrolase, putative (AT4G37550.1)			POPTR_0005s18890.2	no	no blast hit		-0.0232019	0.0391565	0.171363				0.0875579	1.16579	1.21551	0.226785	0.818154	1.04208	1	1	1				1	1	0.0428929	1	1	0.258373
PtpAffx.33577.1.S1_at	estExt_fgenesh4_pg.C_LG_V0623	ATNIC1/NIC1/NIC2 (A. THALIANA NICOTINAMIDASE 1); catalytic/ nicotinamidase	AT2G22570.1	similar to hypothetical protein [Plantago major] (GB:CAH59421.1); contains InterPro domain Isochorismatase hydrolase; (InterPro:IPR000868)	ok			POPTR_0005s19110.5	no	no blast hit		0.298183	0.0448078	-0.184482	0.35969	0.0981806	-0.0869422	0.110332	0.337332	0.384387	1.2326	1.20504	0.986138	1	1	1	1	1	1	1	1	1	8.80481e-06	0.0223637	0.817397
PtpAffx.37591.4.A1_a_at	estExt_fgenesh4_pg.C_LG_V0845	Unknown protein	AT3G15534.1	similar to unknown protein [Arabidopsis thaliana] (TAIR:AT1G52855.1); similar to unnamed protein product [Vitis vinifera] (GB:CAO39221.1)	no			POPTR_0005s17020.3	no	no blast hit		0.938528	0.929265	0.715459	0.299643	-0.28878	-0.411307	-0.388284	-0.367903	-0.691016	-0.413442	-0.562248	-0.535515	0.223848	0.022526	1	1	1	1	1	1	1	1	1	1
Ptp.6581.1.S1_s_at	estExt_fgenesh4_pg.C_LG_V0869	SAH7	AT4G08685.1	similar to pollen Ole e 1 allergen and extensin family protein [Arabidopsis thaliana] (TAIR:AT1G78040.1); similar to pollen Ole e 1 allergen and extensin family protein [Arabidopsis thaliana] (TAIR:AT1G78040.2); similar to pollen-specific protein [Vitis pseudoreticulata] (GB:ABC86745.1); contains InterPro domain Pollen Ole e 1 allergen and extensin (InterPro:IPR006041)	ok			POPTR_0005s16600.1				0.507984	0.455469	1.0535	-0.216018	-0.0306395	-0.272357	-0.563439	-0.223297	0.157914	-0.543474	-0.22427	-0.321698	1	1	0.019137	1	1	1	1	1	1	1	1	1
Ptp.7149.1.S1_at	estExt_fgenesh4_pg.C_LG_V0881	heavy-metal-associated domain-containing protein / copper chaperone (CCH)-related	AT4G08570.1	similar to heavy-metal-associated domain-containing protein / copper chaperone (CCH)-related [Arabidopsis thaliana] (TAIR:AT4G39700.1); similar to unnamed protein product [Vitis vinifera] (GB:CAO61760.1); contains InterPro domain Heavy metal transport/detoxification protein; (InterPro:IPR006121)	ok			POPTR_0005s16490.1				0.115936	-0.00825073	-0.00430445	-0.0980419	0.2667	-0.0460343	2.48133	2.46467		3.08716			1	1	1	1	1	1	0	2.27416e-08		0
PtpAffx.154587.1.S1_s_at	estExt_fgenesh4_pg.C_LG_V1008	tetrachloro-p-hydroquinone reductive dehalogenase-related	AT1G77290.1	similar to ATGSTF5 (Arabidopsis thaliana Glutathione S-transferase (class phi) 5), glutathione transferase [Arabidopsis thaliana] (TAIR:AT1G02940.1); similar to unnamed protein product [Vitis vinifera] (GB:CAO61924.1); contains InterPro domain Thioredoxin-like fold (InterPro:IPR012336); contains InterPro domain Glutathione S-transferase, C-terminal-like (InterPro:IPR010987); contains InterPro dom…	ok			POPTR_0005s20450.2	no	no blast hit		-0.0755313	-0.521408	-0.342237	-0.143512	-0.423769	-0.635026	1.15498	1.22747	1.61501	0.40656	0.551981	0.83079	1	1	1	1	1	1	0.368265	1	3.04146e-06	1	1	1
PtpAffx.107313.1.S1_at	estExt_fgenesh4_pg.C_LG_V1038	ATSKP2;2/SKP2B (ARABIDOPSIS HOMOLOG OF HOMOLOG OF HUMAN SKP2 2); ubiquitin-protein ligase	AT1G77000.1	Identical to F-box/LRR-repeat protein 5 (FBL5) [Arabidopsis Thaliana] (GB:O49286;GB:Q680E2;GB:Q8GY48); similar to SKP2A, protein binding [Arabidopsis thaliana] (TAIR:AT1G21410.1); similar to unnamed protein product [Vitis vinifera] (GB:CAO60926.1); contains InterPro domain Cyclin-like F-box (InterPro:IPR001810); contains InterPro domain Leucine-rich repeat, cysteine-containing subtype (InterPro:I…	ok			POPTR_0005s20800.1				-0.0330349	0.0389358	-0.166033	-0.0947881	-0.0405867	0.223532	1.33631	0.897286	1.17765	1.04923	1.23341	1.40797	1	1	1	1	1	1	0.0107474	1	0.0929517	0.00291066	0.0118501	3.24698e-05
PtpAffx.74271.1.A1_at	estExt_fgenesh4_pg.C_LG_V1038	ATSKP2;2/SKP2B (ARABIDOPSIS HOMOLOG OF HOMOLOG OF HUMAN SKP2 2); ubiquitin-protein ligase	AT1G77000.1	Identical to F-box/LRR-repeat protein 5 (FBL5) [Arabidopsis Thaliana] (GB:O49286;GB:Q680E2;GB:Q8GY48); similar to SKP2A, protein binding [Arabidopsis thaliana] (TAIR:AT1G21410.1); similar to unnamed protein product [Vitis vinifera] (GB:CAO60926.1); contains InterPro domain Cyclin-like F-box (InterPro:IPR001810); contains InterPro domain Leucine-rich repeat, cysteine-containing subtype (InterPro:I…	ok			POPTR_0005s20800.2	no	no blast hit		0.02915	0.288872	-0.204687	0.375832	0.364999	0.0944436	1.27894	1.06812	0.274685	1.00697	0.00779945	0.17804	1	1	1	1	1	1	0.0346223	1	1	0.00977446	1	1
Ptp.7939.1.S1_at	estExt_fgenesh4_pg.C_LG_V1038	ATSKP2;2/SKP2B (ARABIDOPSIS HOMOLOG OF HOMOLOG OF HUMAN SKP2 2); ubiquitin-protein ligase	AT1G77000.1	Identical to F-box/LRR-repeat protein 5 (FBL5) [Arabidopsis Thaliana] (GB:O49286;GB:Q680E2;GB:Q8GY48); similar to SKP2A, protein binding [Arabidopsis thaliana] (TAIR:AT1G21410.1); similar to unnamed protein product [Vitis vinifera] (GB:CAO60926.1); contains InterPro domain Cyclin-like F-box (InterPro:IPR001810); contains InterPro domain Leucine-rich repeat, cysteine-containing subtype (InterPro:I…	ok			No significant hit				0.0543364	0.254741	-0.114495	0.285035	0.0750975	0.173467	1.02652	1.14768	0.499448		0.631437	1.47305	1	1	1	1	1	1	1	1	1		1	5.04093e-06
PtpAffx.42878.1.A1_at	estExt_fgenesh4_pg.C_LG_V1044	SCL1 (SCARECROW-LIKE 1); transcription factor	AT1G21450.1	similar to PAT1 (PHYTOCHROME A SIGNAL TRANSDUCTION 1), transcription factor [Arabidopsis thaliana] (TAIR:AT5G48150.1); similar to PAT1 (PHYTOCHROME A SIGNAL TRANSDUCTION 1), transcription factor [Arabidopsis thaliana] (TAIR:AT5G48150.2); similar to unnamed protein product [Vitis vinifera] (GB:CAO60903.1); contains InterPro domain GRAS transcription factor (InterPro:IPR005202)	ok			POPTR_0005s20890.1				0.725353	-0.0278414	0.0826671	0.596195	-0.0306753	0.135436	1.0548	0.823598	0.517191	1.2852	0.383804	1.11349	1	1	1	1	1	1	1	1	1	1.41578e-06	1	0.0545558
PtpAffx.138290.1.S1_s_at	estExt_fgenesh4_pg.C_LG_V1107	CESA2 (CELLULOSE SYNTHASE 2); cellulose synthase/ transferase, transferring glycosyl groups	AT4G39350.1	Identical to Cellulose synthase A catalytic subunit 2 [UDP-forming] (CESA2) [Arabidopsis Thaliana] (GB:O48947); similar to CESA9 (CELLULOSE SYNTHASE 9), transferase, transferring glycosyl groups [Arabidopsis thaliana] (TAIR:AT2G21770.1); similar to CESA6 (CELLULOSE SYNTHASE 6), transferase, transferring glycosyl groups [Arabidopsis thaliana] (TAIR:AT5G64740.1); similar to CESA5 (CELLULOSE SYNTHAS…	ok			POPTR_0005s21620.1				0.266419	-0.115187	0.13481	-0.0346667	-0.310762	-0.334783	-0.273243	0.403837	1.28232	-0.54538	1.07731	0.258486	1	1	1	1	1	1	1	1	0.0103638	1	0.329109	1
PtpAffx.25624.1.A1_s_at	estExt_fgenesh4_pg.C_LG_V1131	GI (GIGANTEA); binding	AT1G22770.1	Identical to Protein GIGANTEA (GI) [Arabidopsis Thaliana] (GB:Q9SQI2;GB:O64381;GB:O80545;GB:Q9S7N0); similar to LATE BLOOMER 1 [Pisum sativum] (GB:ABP81863.1); similar to GIGANTEA [Arabidopsis lyrata subsp. petraea] (GB:ABP96481.1); similar to hypothetical protein [Vitis vinifera] (GB:CAN81809.1); contains InterPro domain Armadillo-type fold; (InterPro:IPR016024)	ok			No significant hit				0.252209	0.274774	0.16589	0.0786757	0.14522	0.0571945	1.15701	1.22869	0.343209	1.38457	0.584437	1.23904	1	1	1	1	1	1	0.354936	1	1	3.67085e-08	1	0.00280952
Ptp.2473.1.A1_s_at	estExt_fgenesh4_pg.C_LG_V1131	GI (GIGANTEA); binding	AT1G22770.1	Identical to Protein GIGANTEA (GI) [Arabidopsis Thaliana] (GB:Q9SQI2;GB:O64381;GB:O80545;GB:Q9S7N0); similar to LATE BLOOMER 1 [Pisum sativum] (GB:ABP81863.1); similar to GIGANTEA [Arabidopsis lyrata subsp. petraea] (GB:ABP96481.1); similar to hypothetical protein [Vitis vinifera] (GB:CAN81809.1); contains InterPro domain Armadillo-type fold; (InterPro:IPR016024)	ok			POPTR_0005s21870.1				-0.0787568	0.0377371	-0.0894171	-0.0116001	-0.177064	-0.51116	1.11572	1.17361	0.410499	1.15102	0.782026	0.920216	1	1	1	1	1	1	0.743357	1	1	0.00012973	1	1
Ptp.5918.2.S1_a_at	estExt_fgenesh4_pg.C_LG_V1224	PSBP-1 (OXYGEN-EVOLVING ENHANCER PROTEIN 2); poly(U) binding	AT1G06680.1	Identical to Oxygen-evolving enhancer protein 2-1, chloroplast precursor (PSBP1) [Arabidopsis Thaliana] (GB:Q42029); similar to PSBP-2 (photosystem II subunit P-2), calcium ion binding [Arabidopsis thaliana] (TAIR:AT2G30790.1); similar to Oxygen-evolving enhancer protein 2, chloroplast precursor (OEE2) (23 kDa subunit of oxygen evolving system of photosystem II) (OEC 23 kDa subunit) (23 kDa thyla…	ok			POPTR_0005s22830.1				-0.395804	0.0025149	0.355719	-0.17536	0.20243	0.135032	1.68547	2.18932	2.466	1.51302	0.655734	1.79492	1	1	1	1	1	1	3.0781e-06	6.3475e-06	0	2.19966e-10	1	1.55947e-10
Ptp.2629.1.S1_s_at	estExt_fgenesh4_pg.C_LG_V1271	senescence-associated protein-related	AT3G22550.1	similar to MARD1 (MEDIATOR OF ABA-REGULATED DORMANCY 1) [Arabidopsis thaliana] (TAIR:AT3G63210.1); similar to unnamed protein product [Vitis vinifera] (GB:CAO71192.1); contains InterPro domain Protein of unknown function DUF581 (InterPro:IPR007650)	ok			POPTR_0005s23310.1				-0.127363	0.00915941	0.0519184	0.40617	0.354042	0.617597	1.18343	2.51012	1.64911	0.994973	1.03769	1.23442	1	1	1	1	1	1	0.218323	8.43467e-09	1.19514e-06	0.0136701	0.71609	0.00315013
PtpAffx.151954.3.S1_a_at	estExt_fgenesh4_pg.C_LG_V1356	PBS lyase HEAT-like repeat-containing protein	AT3G58180.1	Identical to Deoxyhypusine hydroxylase [Arabidopsis Thaliana] (GB:Q94JW0;GB:Q9M2J8); similar to PBS lyase HEAT-like repeat-containing protein [Arabidopsis thaliana] (TAIR:AT3G62530.1); similar to unnamed protein product [Vitis vinifera] (GB:CAO70690.1); contains InterPro domain Armadillo-type fold; (InterPro:IPR016024); contains InterPro domain PBS lyase HEAT-like repeat (InterPro:IPR004155); con…	ok			POPTR_0005s24310.1				-0.207659	-0.0179793	0.0812539	-0.0842488	-0.122789	-0.337362	-0.721251	-0.845702	-0.494977	-1.10083	-0.680003	-1.12986	1	1	1	1	1	1	1	1	1	0.000622146	1	0.0376892
PtpAffx.59404.1.S1_at	estExt_fgenesh4_pg.C_LG_V1395	dehydration-responsive protein-related	AT4G14360.1	similar to dehydration-responsive protein-related [Arabidopsis thaliana] (TAIR:AT1G04430.1); similar to dehydration-responsive protein-related [Arabidopsis thaliana] (TAIR:AT1G04430.2); similar to dehydration-responsive protein-related [Arabidopsis thaliana] (TAIR:AT3G23300.1); similar to hypothetical protein [Vitis vinifera] (GB:CAN63166.1); similar to unnamed protein product [Vitis vinifera] (G…	ok			POPTR_0005s24780.1				0.0832336	0.0134229	0.0645193	-0.0327537	-0.0027539	0.0930612	-0.894693		0.477651	-1.39867	-0.0763639	-0.54052	1	1	1	1	1	1	1		1	2.14014e-08	1	1
PtpAffx.6298.3.S1_s_at	estExt_fgenesh4_pg.C_LG_V1418	Unknown protein	AT1G19530.1	similar to unnamed protein product [Vitis vinifera] (GB:CAO61141.1)	ok			POPTR_0005s25020.1				-0.485052	-0.488068	0.157374	-0.563718	-0.101157	-0.777064	0.872264	1.55351		1.22294			1	1	1	1	1	0.0919744	1	0.247166		1.22194e-05
PtpAffx.33535.3.S1_at	estExt_fgenesh4_pg.C_LG_V1468	PAP1 (PURPLE ACID PHOSPHATASE 1); acid phosphatase/ protein serine/threonine phosphatase	AT2G27190.1	Similar to ATPAP10/PAP10; acid phosphatase/ protein serine/threonine phosphatase (AT2G16430.2)similar to PAP1 (PURPLE ACID PHOSPHATASE 1), acid phosphatase/ protein serine/threonine phosphatase [Arabidopsis thaliana] (TAIR:AT2G27190.1); similar to unnamed protein product [Vitis vinifera] (GB:CAO47220.1); similar to purple acid phosphatase [Medicago truncatula] (GB:AAX20028.1); similar to unnamed …	ok			POPTR_0005s25480.1				0.311045	0.178538	0.0252372	0.135759	0.563305	0.314895	0.13631	0.332592	1.25835	0.183336	0.827511	1.04376	1	1	1	1	1	1	1	1	0.0173945	1	1	0.249366
PtpAffx.8875.1.A1_a_at	estExt_fgenesh4_pg.C_LG_V1523	GASA1 (GAST1 PROTEIN HOMOLOG 1)	AT1G75750.1	Identical to Gibberellin-regulated protein 1 precursor (GASA1) [Arabidopsis Thaliana] (GB:P46689;GB:Q8W114;GB:Q9LR14); similar to unknown protein [Arabidopsis thaliana] (TAIR:AT2G18420.1); similar to snakin2 [Solanum tuberosum] (GB:CAC44012.1); contains InterPro domain Gibberellin regulated protein (InterPro:IPR003854)	ok			POPTR_0005s26040.1				-0.24527	-0.244611	-0.230876	0.0159435	-0.0134428	-0.00546802	-1.35325	-2.25147	-2.6409		-2.12074		1	1	1	1	1	1	0.00753822	1.88286e-06	0		0
PtpAffx.8875.1.A1_at	estExt_fgenesh4_pg.C_LG_V1523	GASA1 (GAST1 PROTEIN HOMOLOG 1)	AT1G75750.1	Identical to Gibberellin-regulated protein 1 precursor (GASA1) [Arabidopsis Thaliana] (GB:P46689;GB:Q8W114;GB:Q9LR14); similar to unknown protein [Arabidopsis thaliana] (TAIR:AT2G18420.1); similar to snakin2 [Solanum tuberosum] (GB:CAC44012.1); contains InterPro domain Gibberellin regulated protein (InterPro:IPR003854)	ok			POPTR_0005s26040.1				0.0463657	0.00158861	0.00891089	-0.00701624	0.00358651	0.0130747	-1.19771	-2.15298	-1.94868		-0.890985	-0.534224	1	1	1	1	1	1	0.167171	1.27246e-05	1.47455e-10		1	1
Ptp.5752.1.S1_at	estExt_fgenesh4_pg.C_LG_V1539	ROC3 (rotamase CyP 3); peptidyl-prolyl cis-trans isomerase	AT2G16600.1	Identical to Peptidyl-prolyl cis-trans isomerase CYP19-1 (CYP19-1) [Arabidopsis Thaliana] (GB:Q38900); similar to peptidyl-prolyl cis-trans isomerase / cyclophilin (CYP2) / rotamase [Arabidopsis thaliana] (TAIR:AT2G21130.1); similar to cyclophilin [Thellungiella halophila] (GB:AAR27291.1); contains InterPro domain Cyclophilin-like (InterPro:IPR015891); contains InterPro domain Peptidyl-prolyl cis…	ok			No significant hit				0.346731	0.138745	0.213947	0.275414	-0.145848	0.194582	0.694496	1.03594	0.420174	1.05694	1.06036	1.44229	1	1	1	1	1	1	1	1	1	0.00232136	0.460433	1.22802e-05
PtpAffx.3203.1.A1_s_at	estExt_fgenesh4_pg.C_LG_V1547	SHD (SHEPHERD); ATP binding	AT4G24190.1	Identical to Endoplasmin homolog precursor (SHD) [Arabidopsis Thaliana] (GB:Q9STX5;GB:O22972;GB:Q56Y38;GB:Q8VY71); similar to HSP81-1 (HEAT SHOCK PROTEIN 81-1), ATP binding / unfolded protein binding [Arabidopsis thaliana] (TAIR:AT5G52640.1); similar to hypothetical protein OsJ_021776 [Oryza sativa (japonica cultivar-group)] (GB:EAZ38293.1); similar to heat shock protein 90 [Oryza sativa] (GB:AAL…	ok			POPTR_0005s26260.1				0.678224	-0.230168	-0.509593	0.495397	-0.24258	-0.279635	0.0893684	0.866818	0.997039	-0.950209	0.157843	0.194035	1	1	1	1	1	1	1	1	1	0.0462242	1	1
PtpAffx.98826.1.S1_s_at	estExt_fgenesh4_pg.C_LG_V1547	SHD (SHEPHERD); ATP binding	AT4G24190.1	Identical to Endoplasmin homolog precursor (SHD) [Arabidopsis Thaliana] (GB:Q9STX5;GB:O22972;GB:Q56Y38;GB:Q8VY71); similar to HSP81-1 (HEAT SHOCK PROTEIN 81-1), ATP binding / unfolded protein binding [Arabidopsis thaliana] (TAIR:AT5G52640.1); similar to hypothetical protein OsJ_021776 [Oryza sativa (japonica cultivar-group)] (GB:EAZ38293.1); similar to heat shock protein 90 [Oryza sativa] (GB:AAL…	ok			POPTR_0005s26260.1				0.717319	-0.1087	-0.490789	0.447232	-0.165336	-0.117176	0.435723	1.25976	2.05823	-1.34467	0.683598	0.176162	1	1	1	1	1	1	1	1	0	1.6416e-07	1	1
PtpAffx.3203.5.S1_at	estExt_fgenesh4_pg.C_LG_V1547	SHD (SHEPHERD); ATP binding	AT4G24190.1	Identical to Endoplasmin homolog precursor (SHD) [Arabidopsis Thaliana] (GB:Q9STX5;GB:O22972;GB:Q56Y38;GB:Q8VY71); similar to HSP81-1 (HEAT SHOCK PROTEIN 81-1), ATP binding / unfolded protein binding [Arabidopsis thaliana] (TAIR:AT5G52640.1); similar to hypothetical protein OsJ_021776 [Oryza sativa (japonica cultivar-group)] (GB:EAZ38293.1); similar to heat shock protein 90 [Oryza sativa] (GB:AAL…	ok			POPTR_0005s26260.1				0.728471	-0.189778	-0.620684	0.462969	-0.204555	-0.210581	0.597703	1.00505	2.47286	-1.42242	1.03838	0.274019	1	1	1	1	1	1	1	1	0	8.52694e-09	0.706513	1
PtpAffx.3203.5.S1_a_at	estExt_fgenesh4_pg.C_LG_V1547	SHD (SHEPHERD); ATP binding	AT4G24190.1	Identical to Endoplasmin homolog precursor (SHD) [Arabidopsis Thaliana] (GB:Q9STX5;GB:O22972;GB:Q56Y38;GB:Q8VY71); similar to HSP81-1 (HEAT SHOCK PROTEIN 81-1), ATP binding / unfolded protein binding [Arabidopsis thaliana] (TAIR:AT5G52640.1); similar to hypothetical protein OsJ_021776 [Oryza sativa (japonica cultivar-group)] (GB:EAZ38293.1); similar to heat shock protein 90 [Oryza sativa] (GB:AAL…	ok			POPTR_0005s26260.1				0.968326	0.010494	-0.428768	0.541525	-0.164649	0.0362222				-1.4267	1.06913	0.217277	0.109498	1	1	1	1	1				7.20714e-09	0.387265	1
PtpAffx.100628.1.S1_s_at	estExt_fgenesh4_pg.C_LG_V1571	La domain-containing protein	AT5G66100.1	similar to La domain-containing protein [Arabidopsis thaliana] (TAIR:AT4G35890.1); similar to unnamed protein product [Vitis vinifera] (GB:CAO23265.1); contains InterPro domain Winged helix repressor DNA-binding (InterPro:IPR011991); contains InterPro domain RNA-binding protein Lupus La (InterPro:IPR006630)	ok			POPTR_0005s26500.1				0.0335731	0.0151561	-0.128113	-0.221028	-0.0955572	-0.546699	-0.425602	-1.93744	-0.0870422	-0.710982	0.260416	-0.502661	1	1	1	1	1	1	1	0.000626606	1	1	1	1
Ptp.5974.1.S1_s_at	estExt_fgenesh4_pg.C_LG_V1578	DC1 domain-containing protein	AT1G60420.1	similar to electron carrier [Arabidopsis thaliana] (TAIR:AT4G31240.1); similar to electron carrier [Arabidopsis thaliana] (TAIR:AT4G31240.2); similar to unnamed protein product [Vitis vinifera] (GB:CAO66081.1); similar to unnamed protein product [Vitis vinifera] (GB:CAO66082.1); similar to hypothetical protein [Vitis vinifera] (GB:CAN77321.1); contains InterPro domain C1-like (InterPro:IPR011424)…	ok			POPTR_0005s26610.1				1.38493	0.430836	0.460011	0.946607	0.322047	0.863717	3.16498	3.9181	3.68215	2.32784	2.44903	3.04847	5.63324e-07	1	1	3.07307e-05	1	0.00554651	0	0	0	0	0	0
Ptp.2248.1.S1_at	estExt_fgenesh4_pg.C_LG_V1578	DC1 domain-containing protein	AT1G60420.1	similar to electron carrier [Arabidopsis thaliana] (TAIR:AT4G31240.1); similar to electron carrier [Arabidopsis thaliana] (TAIR:AT4G31240.2); similar to unnamed protein product [Vitis vinifera] (GB:CAO66081.1); similar to unnamed protein product [Vitis vinifera] (GB:CAO66082.1); similar to hypothetical protein [Vitis vinifera] (GB:CAN77321.1); contains InterPro domain C1-like (InterPro:IPR011424)…	ok			POPTR_0005s26610.1				1.265	0.327701	0.456554	1.03192	0.457284	1.02671	3.02301	4.08761	3.32659	2.23719	2.15877	2.8467	2.85241e-05	1	1	7.45489e-07	1	1.32627e-05	0	0	0	0	0	0
PtpAffx.11539.1.A1_at	estExt_fgenesh4_pg.C_LG_V1578	DC1 domain-containing protein	AT1G60420.1	similar to electron carrier [Arabidopsis thaliana] (TAIR:AT4G31240.1); similar to electron carrier [Arabidopsis thaliana] (TAIR:AT4G31240.2); similar to unnamed protein product [Vitis vinifera] (GB:CAO66081.1); similar to unnamed protein product [Vitis vinifera] (GB:CAO66082.1); similar to hypothetical protein [Vitis vinifera] (GB:CAN77321.1); contains InterPro domain C1-like (InterPro:IPR011424)…	ok			POPTR_0002s01870.1				1.20539	0.882399	1.53372	1.08156	0.92292	2.48602	1.99382				2.59553		0.000176819	0.0836771	6.7733e-09	7.4346e-08	0.00210282	0	5.15585e-10				0
Ptp.3246.1.S2_x_at	estExt_fgenesh4_pg.C_LG_V1612	ERD10/LTI45 (EARLY RESPONSIVE TO DEHYDRATION 10)	AT1G20450.1	Identical to Dehydrin ERD10 (ERD10) [Arabidopsis Thaliana] (GB:P42759;GB:Q8H7D3;GB:Q94AF8;GB:Q94KJ0); similar to COR47 (cold regulated 47) [Arabidopsis thaliana] (TAIR:AT1G20440.1); similar to dehydrin [Brassica napus] (GB:AAR23753.1); contains InterPro domain Dehydrin; (InterPro:IPR000167)	COR47 (cold regulated 47) (AT1G20440.1)			POPTR_0005s26930.1	COR47 (COLD-REGULATED 47)	AT1G20440.1		0.626925	0.29162	0.227376		1.08681	1.42704	0.221821	0.916991	0.743836	0.0565393	0.708553	0.534021	1	1	1		5.20829e-06	0	1	1	1	1	1	1
Ptp.3246.1.S1_x_at	estExt_fgenesh4_pg.C_LG_V1612	ERD10/LTI45 (EARLY RESPONSIVE TO DEHYDRATION 10)	AT1G20450.1	Identical to Dehydrin ERD10 (ERD10) [Arabidopsis Thaliana] (GB:P42759;GB:Q8H7D3;GB:Q94AF8;GB:Q94KJ0); similar to COR47 (cold regulated 47) [Arabidopsis thaliana] (TAIR:AT1G20440.1); similar to dehydrin [Brassica napus] (GB:AAR23753.1); contains InterPro domain Dehydrin; (InterPro:IPR000167)	COR47 (cold regulated 47) (AT1G20440.1)			POPTR_0005s26930.1	COR47 (COLD-REGULATED 47)	AT1G20440.1		0.51576	0.425272	0.162012	0.0881968	0.705476	0.745093	0.499286	1.46168	1.40098	-0.193893	0.811172	0.400891	1	1	1	1	1	0.241732	1	0.861125	0.00069808	1	1	1
Ptp.474.1.A1_at	estExt_fgenesh4_pg.C_LG_V1631	Unknown protein	AT1G42440.1	similar to unknown protein [Arabidopsis thaliana] (TAIR:AT1G06720.1); similar to hypothetical protein OsJ_032357 [Oryza sativa (japonica cultivar-group)] (GB:EAZ18148.1); similar to unnamed protein product [Vitis vinifera] (GB:CAO66232.1); similar to hypothetical protein OsI_034649 [Oryza sativa (indica cultivar-group)] (GB:EAY80690.1); contains InterPro domain AARP2CN; (InterPro:IPR012948); cont…	ok			No significant hit				-0.123635	-0.06068	0.00717882	0.0161499	-0.35406	-0.534999	-0.870132	-1.05809	-0.722401	-0.970009	-0.423008	-0.665513	1	1	1	1	1	1	1	1	1	0.027142	1	1
PtpAffx.88294.1.A1_at	estExt_fgenesh4_pg.C_LG_V1641	BTB/POZ domain-containing protein	AT2G30600.1	similar to BTB/POZ domain-containing protein [Arabidopsis thaliana] (TAIR:AT2G46260.1); similar to unnamed protein product [Vitis vinifera] (GB:CAO66234.1); similar to unknown protein [Oryza sativa (japonica cultivar-group)] (GB:AAV43802.1); similar to hypothetical protein OsI_018850 [Oryza sativa (indica cultivar-group)] (GB:EAY97617.1); contains InterPro domain BTB/Kelch-associated (InterPro:IP…	ok			POPTR_0005s27270.1				-0.0504138	0.213212	-0.228802	0.0429327	-0.0818363	-0.28811	0.934973	1.0999	-0.220556	1.98336	0.544189	0.790399	1	1	1	1	1	1	1	1	1	0	1	1
PtpAffx.66318.1.S1_a_at	estExt_fgenesh4_pg.C_LG_V1707	ATBZIP60 (BASIC REGION/LEUCINE ZIPPER MOTIF 60); DNA binding / transcription factor	AT1G42990.1	similar to bZIP transcription factor protein [Capsicum annuum] (GB:AAX20030.1); similar to basic region leucine zipper protein [Nicotiana tabacum] (GB:BAF76429.1); contains InterPro domain Basic-leucine zipper (bZIP) transcription factor; (InterPro:IPR004827); contains InterPro domain Basic leucine zipper; (InterPro:IPR011700)	ok			POPTR_0005s27930.1				1.27676	0.0499907	-0.166874	1.17779	0.179274	0.399288	0.842775	1.3133	1.69469	0.202108	0.998028	0.641225	1.97096e-05	1	1	6.32507e-10	1	1	1	1	3.32988e-07	1	1	1
PtpAffx.66318.2.S1_at	estExt_fgenesh4_pg.C_LG_V1707	ATBZIP60 (BASIC REGION/LEUCINE ZIPPER MOTIF 60); DNA binding / transcription factor	AT1G42990.1	similar to bZIP transcription factor protein [Capsicum annuum] (GB:AAX20030.1); similar to basic region leucine zipper protein [Nicotiana tabacum] (GB:BAF76429.1); contains InterPro domain Basic-leucine zipper (bZIP) transcription factor; (InterPro:IPR004827); contains InterPro domain Basic leucine zipper; (InterPro:IPR011700)	ok			No significant hit				1.53112	0.738384	0.220883	0.969097	-0.12443	0.310397				0.0648505	1.44435	1.5155	2.97183e-09	1	1	1.18777e-05	1	1				1	6.82122e-05	1.43235e-06
PtpAffx.102316.1.S1_a_at	estExt_fgenesh4_pg.C_LG_VI0058	Unknown protein	AT5G47635.1	similar to unknown protein [Arabidopsis thaliana] (TAIR:AT2G40113.1); similar to hypothetical protein 31.t00008 [Brassica oleracea] (GB:ABD65108.1)	ok			POPTR_0006s00740.1				-0.00239357	-0.00123415	0.00790471	0.00157096	0.158637		1.57708			-0.175183		1.32302	1	1	1	1	1		4.69127e-05			1		0.000327272
PtpAffx.36103.1.S1_a_at	estExt_fgenesh4_pg.C_LG_VI0095	transferase family protein	AT3G26040.1	similar to transferase family protein [Arabidopsis thaliana] (TAIR:AT1G24420.1); similar to unnamed protein product [Vitis vinifera] (GB:CAO46689.1); contains InterPro domain Transferase (InterPro:IPR003480)	ok			POPTR_0006s01190.1				1.23311	-0.831291		0.214974		-0.524703	-0.227706	-1.2033	-1.7164	0.589088		-0.284514	7.64843e-05	0.325734		1		1	1	1	1.7909e-07	1		1
PtpAffx.36103.1.S1_at	estExt_fgenesh4_pg.C_LG_VI0095	transferase family protein	AT3G26040.1	similar to transferase family protein [Arabidopsis thaliana] (TAIR:AT1G24420.1); similar to unnamed protein product [Vitis vinifera] (GB:CAO46689.1); contains InterPro domain Transferase (InterPro:IPR003480)	ok			POPTR_0006s01190.1				1.15203	0.167651	0.199578	0.678691	0.229641	-0.114764	-0.214261	-0.979831	-1.42946	0.569237		-0.135746	0.000843167	1	1	0.497908	1	1	1	1	0.000353243	1		1
PtpAffx.149473.1.S1_at	estExt_fgenesh4_pg.C_LG_VI0095	transferase family protein	AT3G26040.1	similar to transferase family protein [Arabidopsis thaliana] (TAIR:AT1G24420.1); similar to unnamed protein product [Vitis vinifera] (GB:CAO46689.1); contains InterPro domain Transferase (InterPro:IPR003480)	ok			POPTR_0006s01190.1				1.00815	0.0769518	0.230401	0.669615	0.369747	-0.0523284	-0.404982	-2.34474	-1.59512	0.41605		-0.420467	0.04077	1	1	0.65615	1	1	1	2.85935e-07	5.19808e-06	1		1
PtpAffx.206009.1.S1_x_at	estExt_fgenesh4_pg.C_LG_VI0209	PMH2 (PUTATIVE MITOCHONDRIAL RNA HELICASE 2); ATP-dependent helicase	AT3G22330.1	Identical to DEAD-box ATP-dependent RNA helicase 53 (RH53) [Arabidopsis Thaliana] (GB:Q9LUW5); similar to PMH1 (PUTATIVE MITOCHONDRIAL RNA HELICASE 1), ATP-dependent helicase [Arabidopsis thaliana] (TAIR:AT3G22310.1); similar to hypothetical protein [Vitis vinifera] (GB:CAN60235.1); contains InterPro domain RNA helicase, DEAD-box type, Q motif (InterPro:IPR014014); contains InterPro domain Helica…	ok			POPTR_0006s02500.2	no	no blast hit		0.0485666	0.388476	0.251998	-0.192118	-0.124825	-0.0597016	-0.485261		-0.155113	-0.988526	0.0190153	-0.312368	1	1	1	1	1	1	1		1	0.0163447	1	1
PtpAffx.18355.1.S1_at	estExt_fgenesh4_pg.C_LG_VI0285	CYC1BAT (CYCLIN B 1;2); cyclin-dependent protein kinase regulator	AT5G06150.1	Identical to Cyclin-B1-2 (CYCB1-2) [Arabidopsis Thaliana] (GB:Q39067;GB:Q9FG02); similar to CYCB1,3 (CYCLIN B1,3), cyclin-dependent protein kinase regulator [Arabidopsis thaliana] (TAIR:AT3G11520.1); similar to mitotic cyclin [Sesbania rostrata] (GB:CAA99990.1); contains InterPro domain Cyclin (InterPro:IPR006670); contains InterPro domain Cyclin, A/B/D/E (InterPro:IPR014400); contains InterPro d…	ok			POPTR_0006s03370.1				-0.0644993	-0.0763323	-0.0404246				-0.192549	-0.227771	-0.174883	-1.02871	-0.357476	-0.965654	1	1	1				1	1	1	0.00527231	1	1
PtpAffx.206059.1.S1_s_at	estExt_fgenesh4_pg.C_LG_VI0304	GLU1 (FERREDOXIN-DEPENDENT GLUTAMATE SYNTHASE 1)	AT5G04140.2	Identical to Ferredoxin-dependent glutamate synthase 1, chloroplast precursor (GLU1) [Arabidopsis Thaliana] (GB:Q9ZNZ7;GB:P93649); similar to GLT1 (NADH-dependent glutamate synthase 1 gene) [Arabidopsis thaliana] (TAIR:AT5G53460.1); similar to GLU2 (Glutamate synthase) [Arabidopsis thaliana] (TAIR:AT2G41220.1); similar to Ferredoxin-dependent glutamate synthase, chloroplast (Fd-GOGAT) (GB:Q43155)…	ok			POPTR_0006s03660.1	GLU1 (GLUTAMATE SYNTHASE 1); glutamate synthase (ferredoxin)	AT5G04140.1		-0.0822473	0.461675	0.250383	-0.00216149	0.127759	-0.0867075	0.847625	1.57806	0.970458	0.915167	1.17366	0.863199	1	1	1	1	1	1	1	0.174976	1	0.115666	0.0444291	1
PtpAffx.85882.1.S1_s_at	estExt_fgenesh4_pg.C_LG_VI0304	GLU1 (FERREDOXIN-DEPENDENT GLUTAMATE SYNTHASE 1)	AT5G04140.2	Identical to Ferredoxin-dependent glutamate synthase 1, chloroplast precursor (GLU1) [Arabidopsis Thaliana] (GB:Q9ZNZ7;GB:P93649); similar to GLT1 (NADH-dependent glutamate synthase 1 gene) [Arabidopsis thaliana] (TAIR:AT5G53460.1); similar to GLU2 (Glutamate synthase) [Arabidopsis thaliana] (TAIR:AT2G41220.1); similar to Ferredoxin-dependent glutamate synthase, chloroplast (Fd-GOGAT) (GB:Q43155)…	ok			POPTR_0006s03660.1	GLU1 (GLUTAMATE SYNTHASE 1); glutamate synthase (ferredoxin)	AT5G04140.1		-0.359686	0.0875485	0.134718	-0.109876	0.114352	0.0244366	0.434235	0.473285	1.06613	0.629457	1.37969	0.573545	1	1	1	1	1	1	1	1	0.79502	1	0.000359698	1
PtpAffx.132329.2.A1_a_at	estExt_fgenesh4_pg.C_LG_VI0324	CRK1 (CDPK-RELATED KINASE 1); calcium ion binding / calcium-dependent protein serine/threonine phosphatase/ kinase	AT2G41140.1	Similar to calcium-dependent protein kinase, putative / CDPK, putative (AT3G56760.1)similar to calcium-dependent protein kinase, putative / CDPK, putative [Arabidopsis thaliana] (TAIR:AT3G19100.1); similar to CRK1 (CDPK-RELATED KINASE 1), calcium ion binding / calcium-dependent protein serine/threonine phosphatase/ kinase [Arabidopsis thaliana] (TAIR:AT2G41140.1); similar to CRK (CDPK-RELATED KIN…	ok			No significant hit				-0.370372	-0.0430167	-0.158245	-0.0669753	0.0899354	0.0495569	0.433733	0.708217	0.233476	1.24489	0.252642	1.08215	1	1	1	1	1	1	1	1	1	5.78382e-06	1	0.109236
Ptp.2630.1.S1_at	estExt_fgenesh4_pg.C_LG_VI0499	EBF1 (EIN3-BINDING F BOX PROTEIN 1); ubiquitin-protein ligase	AT2G25490.1	Identical to EIN3-binding F-box protein 1 (EBF1) [Arabidopsis Thaliana] (GB:Q9SKK0;GB:Q0WM37); similar to EBF2 (EIN3-BINDING F BOX PROTEIN 2) [Arabidopsis thaliana] (TAIR:AT5G25350.1); similar to EIN3-binding F-box protein 2 [Lycopersicon esculentum] (GB:ABC24972.1); similar to hypothetical protein [Vitis vinifera] (GB:CAN83761.1); similar to unnamed protein product [Vitis vinifera] (GB:CAO44237.…	ok			No significant hit				-0.129583		-0.266201	0.405456	-0.374802	-0.125919	0.382229	-0.143134	-0.169741	0.161704	-1.234	-0.173747	1		1	1	1	1	1	1	1	1	0.0116924	1
PtpAffx.13062.5.A1_at	estExt_fgenesh4_pg.C_LG_VI0499	EBF1 (EIN3-BINDING F BOX PROTEIN 1); ubiquitin-protein ligase	AT2G25490.1	Identical to EIN3-binding F-box protein 1 (EBF1) [Arabidopsis Thaliana] (GB:Q9SKK0;GB:Q0WM37); similar to EBF2 (EIN3-BINDING F BOX PROTEIN 2) [Arabidopsis thaliana] (TAIR:AT5G25350.1); similar to EIN3-binding F-box protein 2 [Lycopersicon esculentum] (GB:ABC24972.1); similar to hypothetical protein [Vitis vinifera] (GB:CAN83761.1); similar to unnamed protein product [Vitis vinifera] (GB:CAO44237.…	ok			No significant hit					0.193515	0.271432	-0.291672	-1.04685	-0.682458	0.199017	0.121865	0.0433812	-0.0164292	-0.0693213	-0.024453		1	1	1	2.45112e-05	1	1	1	1	1	1	1
PtpAffx.13062.4.S1_at	estExt_fgenesh4_pg.C_LG_VI0499	EBF1 (EIN3-BINDING F BOX PROTEIN 1); ubiquitin-protein ligase	AT2G25490.1	Identical to EIN3-binding F-box protein 1 (EBF1) [Arabidopsis Thaliana] (GB:Q9SKK0;GB:Q0WM37); similar to EBF2 (EIN3-BINDING F BOX PROTEIN 2) [Arabidopsis thaliana] (TAIR:AT5G25350.1); similar to EIN3-binding F-box protein 2 [Lycopersicon esculentum] (GB:ABC24972.1); similar to hypothetical protein [Vitis vinifera] (GB:CAN83761.1); similar to unnamed protein product [Vitis vinifera] (GB:CAO44237.…	ok			POPTR_0006s06770.1				-0.287672	-0.419001	-0.494699	0.12477	-0.564868	-0.623307	0.0872831	-1.80537	0.0492429	-0.223297	-0.575181	-0.450051	1	1	1	1	1	1	1	0.00562736	1	1	1	1
PtpAffx.13062.4.S1_a_at	estExt_fgenesh4_pg.C_LG_VI0499	EBF1 (EIN3-BINDING F BOX PROTEIN 1); ubiquitin-protein ligase	AT2G25490.1	Identical to EIN3-binding F-box protein 1 (EBF1) [Arabidopsis Thaliana] (GB:Q9SKK0;GB:Q0WM37); similar to EBF2 (EIN3-BINDING F BOX PROTEIN 2) [Arabidopsis thaliana] (TAIR:AT5G25350.1); similar to EIN3-binding F-box protein 2 [Lycopersicon esculentum] (GB:ABC24972.1); similar to hypothetical protein [Vitis vinifera] (GB:CAN83761.1); similar to unnamed protein product [Vitis vinifera] (GB:CAO44237.…	ok			POPTR_0006s06770.1				-0.374434	-0.472887	-0.47675	-0.0153394	-0.415139	-0.470374	0.125414	-1.77422	0.563729	-0.401722	-0.595201	-0.662447	1	1	1	1	1	1	1	0.00924526	1	1	1	1
PtpAffx.206164.1.S1_at	estExt_fgenesh4_pg.C_LG_VI0511	HY1 (HEME OXYGENASE 1)	AT2G26670.1	similar to HO3 (HEME OXYGENASE 3), heme oxygenase (decyclizing) [Arabidopsis thaliana] (TAIR:AT1G69720.1); similar to heme oxygenase 1 [Lycopersicon esculentum] (GB:AAK63012.1); contains InterPro domain Haem oxygenase-like; (InterPro:IPR016053); contains InterPro domain Haem oxygenase-like, multi-helical (InterPro:IPR016084); contains InterPro domain Heme oxygenase (decyclizing), plant (InterPro:…	ok			POPTR_0006s06900.1				0.055892	0.287169	0.35525	-0.120527	0.129973	0.376041	0.582198	0.44215	0.0177015	0.97598	-0.0259274	0.521366	1	1	1	1	1	1	1	1	1	0.0230694	1	1
PtpAffx.65912.1.S1_at	estExt_fgenesh4_pg.C_LG_VI0537	WRKY11 (WRKY DNA-binding protein 11); transcription factor	AT4G31550.1	Similar to Probable WRKY transcription factor 17 (WRKY17) [Arabidopsis Thaliana] (GB:Q9SJA8;GB:Q93WV1); similar to WRKY11 (WRKY DNA-binding protein 11), transcription factor [Arabidopsis thaliana] (TAIR:AT4G31550.1); similar to WRKY transcription factor 11 [Capsella rubella] (GB:AAS66778.1); contains InterPro domain DNA-binding WRKY; (InterPro:IPR003657)	ok			POPTR_0006s07170.1				0.619367	-0.133067	-0.179341	1.08779	0.148802	-0.0600875	0.145402	0.441686	0.618963	-0.686317	0.395789	-0.337774	1	1	1	5.52522e-08	1	1	1	1	1	1	1	1
PtpAffx.10196.3.A1_a_at	estExt_fgenesh4_pg.C_LG_VI0646	short-chain dehydrogenase/reductase (SDR) family protein	AT5G02540.1	similar to short-chain dehydrogenase/reductase (SDR) family protein [Arabidopsis thaliana] (TAIR:AT2G37540.1); similar to unnamed protein product [Vitis vinifera] (GB:CAO18030.1); contains InterPro domain Glucose/ribitol dehydrogenase; (InterPro:IPR002347); contains InterPro domain Short-chain dehydrogenase/reductase SDR; (InterPro:IPR002198); contains InterPro domain NAD(P)-binding; (InterPro:IP…	ok			POPTR_0006s08410.2	no	no blast hit		-0.415816	-0.316121	-0.657352	-0.267634	-0.407798	-0.981553		-0.145711	-0.0768086	0.398653	0.0174401	0.619662	1	1	1	1	1	7.79484e-05		1	1	1	1	1
PtpAffx.206270.1.S1_at	estExt_fgenesh4_pg.C_LG_VI0713	CYT1 (CYTOKINESIS DEFECTIVE 1); nucleotidyltransferase	AT2G39770.1	similar to GDP-mannose pyrophosphorylase, putative [Arabidopsis thaliana] (TAIR:AT3G55590.1); similar to GDP-mannose pyrophosphorylase [Malpighia glabra] (GB:ABB53473.1); similar to unnamed protein product [Vitis vinifera] (GB:CAO69137.1); similar to GMPase [Medicago sativa] (GB:AAT58365.1); contains InterPro domain Nucleotidyl transferase; (InterPro:IPR005835); contains InterPro domain Bacterial…	ok			No significant hit				0.141493	-0.0865571	0.0447003	0.188748	0.27272	-0.348904	0.0224348	-0.183456	-0.259066	-0.190417	-1.24898	-0.595835	1	1	1	1	1	1	1	1	1	1	0.00831409	1
Ptp.6445.1.A1_at	estExt_fgenesh4_pg.C_LG_VI0717	mitochondrial glycoprotein family protein / MAM33 family protein	AT5G02050.1	similar to mitochondrial glycoprotein family protein / MAM33 family protein [Arabidopsis thaliana] (TAIR:AT3G55605.1); similar to unnamed protein product [Vitis vinifera] (GB:CAO69135.1); contains InterPro domain Mitochondrial glycoprotein; (InterPro:IPR003428)	ok			POPTR_0006s09170.1				0.199059	0.248875	0.12279	0.178681	-0.410287	-0.144055	-1.41531	-0.276252	-0.111062	-1.43304	-0.0963329	-0.853949	1	1	1	1	1	1	0.00198424	1	1	5.61562e-09	1	1
PtpAffx.206282.1.S1_at	estExt_fgenesh4_pg.C_LG_VI0728	proton-dependent oligopeptide transport (POT) family protein	AT2G37900.1	similar to proton-dependent oligopeptide transport (POT) family protein [Arabidopsis thaliana] (TAIR:AT3G53960.1); similar to hypothetical protein [Vitis vinifera] (GB:CAN73118.1); similar to unnamed protein product [Vitis vinifera] (GB:CAO69126.1); contains InterPro domain TGF-beta receptor, type I/II extracellular region; (InterPro:IPR000109); contains InterPro domain MFS general substrate tran…	ok			POPTR_0006s09310.1				-0.787026	-1.12316	-0.653266	-0.110027	0.351427	-0.431534	0.12256	0.703419	0.0538021	0.0482487	-0.272868	0.66524	1	5.03313e-05	1	1	1	1	1	1	1	1	1	1
PtpAffx.121349.1.A1_at	estExt_fgenesh4_pg.C_LG_VI0748	protein kinase family protein	AT3G54030.1	similar to protein kinase family protein [Arabidopsis thaliana] (TAIR:AT5G41260.1); similar to protein kinase-related [Arabidopsis thaliana] (TAIR:AT5G59010.1); similar to protein kinase family protein [Arabidopsis thaliana] (TAIR:AT4G00710.1); similar to TPR-containing protein kinase [Glycine max] (GB:AAX61123.1); similar to unnamed protein product [Vitis vinifera] (GB:CAO21539.1); similar to un…	ok			POPTR_0006s09500.2	no	no blast hit			-0.462808	-0.49043	0.0155298	-0.0502879	-0.0535653	-0.612619	-1.84552	-0.429934	-0.562295	-0.337414	-0.524744		1	1	1	1	1	1	0.00293202	1	1	1	1
PtpAffx.249.192.S1_at	estExt_fgenesh4_pg.C_LG_VI0961	phospholipase A2 beta, secretory low molecular weight	AT2G19690.1	similar to phospholipase A2 gamma, secretory low molecular weight [Arabidopsis thaliana] (TAIR:AT4G29460.1); similar to phospholipase A2 [Nicotiana tabacum] (GB:BAD90926.1); contains InterPro domain Phospholipase A2, eukaryotic; (InterPro:IPR001211); contains InterPro domain Phospholipase A2, active site; (InterPro:IPR013090); contains InterPro domain Phospholipase A2 (InterPro:IPR016090)	ok			No significant hit				0.101468	-0.575732	-0.459116	-0.0971738	-0.128989	-0.481954	-0.304332	-0.846136	-0.646073	-1.18408	-1.02369	-0.500662	1	1	1	1	1	1	1	1	1	4.45356e-05	0.936391	1
PtpAffx.163561.1.S1_a_at	estExt_fgenesh4_pg.C_LG_VI1370	ATCWINV2 (ARABIDOPSIS THALIANA CELL WALL INVERTASE 2); hydrolase, hydrolyzing O-glycosyl compounds	AT3G52600.1	similar to ATCWINV4 (ARABIDOPSIS THALIANA CELL WALL INVERTASE 4), hydrolase, hydrolyzing O-glycosyl compounds [Arabidopsis thaliana] (TAIR:AT2G36190.1); similar to beta-fructofuranosidase [Daucus carota] (GB:CAA49162.1); similar to cell-wall invertase [Populus alba x Populus grandidentata] (GB:ABY81289.1); similar to cell-wall invertase [Populus alba x Populus grandidentata] (GB:ABY81288.1); cont…	ok			POPTR_0006s22710.1				0.249648	0.281978	0.661518	-0.390075	0.518628	-0.573858	-0.00849512		1.26327	-0.172776	0.218773	-0.206797	1	1	1	1	1	1	1		0.0156524	1	1	1
PtpAffx.163561.1.S1_x_at	estExt_fgenesh4_pg.C_LG_VI1370	ATCWINV2 (ARABIDOPSIS THALIANA CELL WALL INVERTASE 2); hydrolase, hydrolyzing O-glycosyl compounds	AT3G52600.1	similar to ATCWINV4 (ARABIDOPSIS THALIANA CELL WALL INVERTASE 4), hydrolase, hydrolyzing O-glycosyl compounds [Arabidopsis thaliana] (TAIR:AT2G36190.1); similar to beta-fructofuranosidase [Daucus carota] (GB:CAA49162.1); similar to cell-wall invertase [Populus alba x Populus grandidentata] (GB:ABY81289.1); similar to cell-wall invertase [Populus alba x Populus grandidentata] (GB:ABY81288.1); cont…	ok			POPTR_0006s22710.1				0.215051	0.254888	0.832616	-0.555929	0.399249	-0.520054	0.00758527		1.20848	-0.227748	0.297491	-0.191034	1	1	1	1	1	1	1		0.0496067	1	1	1
PtpAffx.141448.1.S1_s_at	estExt_fgenesh4_pg.C_LG_VI1454	CID7; ATP binding / damaged DNA binding	AT2G26280.1	similar to PRLI-interacting factor, putative [Arabidopsis thaliana] (TAIR:AT5G58720.1); similar to unknown [Populus trichocarpa x Populus deltoides] (GB:ABK96374.1); similar to unnamed protein product [Vitis vinifera] (GB:CAO43904.1); contains InterPro domain Smr protein/MutS2 C-terminal (InterPro:IPR002625); contains InterPro domain Region of unknown function DUF1771 (InterPro:IPR013899)	ok			POPTR_0006s23550.2	no	no blast hit		-0.0282538	0.386646	-0.269514	-0.344074	-0.128585	-0.256555	-0.183876	0.22756	0.855024	-0.590771	1.5806	0.0980172	1	1	1	1	1	1	1	1	1	1	1.61911e-06	1
PtpAffx.19675.1.A1_s_at	estExt_fgenesh4_pg.C_LG_VI1454	CID7; ATP binding / damaged DNA binding	AT2G26280.1	similar to PRLI-interacting factor, putative [Arabidopsis thaliana] (TAIR:AT5G58720.1); similar to unknown [Populus trichocarpa x Populus deltoides] (GB:ABK96374.1); similar to unnamed protein product [Vitis vinifera] (GB:CAO43904.1); contains InterPro domain Smr protein/MutS2 C-terminal (InterPro:IPR002625); contains InterPro domain Region of unknown function DUF1771 (InterPro:IPR013899)	ok			POPTR_0006s23550.1					0.489154	-0.125952	-0.134416	-0.0948645	-0.32821	0.383927	2.35102	1.31125	-0.617457	1.60421	0.239493		1	1	1	1	1	1	2.51172e-07	0.00548105	1	8.19671e-07	1
PtpAffx.84285.1.A1_at	estExt_fgenesh4_pg.C_LG_VI1472	Unknown protein	AT2G06040.1	similar to unknown protein [Arabidopsis thaliana] (TAIR:AT5G21900.1); similar to unnamed protein product [Vitis vinifera] (GB:CAO65254.1); contains InterPro domain Leucine-rich repeat, cysteine-containing subtype (InterPro:IPR006553)	ok			POPTR_0006s23720.1				0.458485	0.102562	-0.0467629	0.367475	0.195429	0.00713957	0.32894	0.805616	0.187031	0.294672	1.23368	0.273473	1	1	1	1	1	1	1	1	1	1	0.0117781	1
Ptp.5995.1.S1_at	estExt_fgenesh4_pg.C_LG_VI1508	WRKY50 (WRKY DNA-binding protein 50); transcription factor	AT5G26170.1	Identical to Probable WRKY transcription factor 50 (WRKY50) [Arabidopsis Thaliana] (GB:Q8VWQ5); similar to WRKY51 (WRKY DNA-binding protein 51), transcription factor [Arabidopsis thaliana] (TAIR:AT5G64810.1); similar to hypothetical protein [Vitis vinifera] (GB:CAN73664.1); contains InterPro domain DNA-binding WRKY; (InterPro:IPR003657)	ok			POPTR_0006s24050.1				0.797289	-0.335277	-0.693169	1.44195	0.624786	0.643762				-0.00266463	-0.00164327	0.0365763	1	1	1	0	1	1				1	1	1
PtpAffx.5423.2.A1_a_at	estExt_fgenesh4_pg.C_LG_VI1611	phosphofructokinase family protein	AT4G26270.1	similar to phosphofructokinase family protein [Arabidopsis thaliana] (TAIR:AT4G32840.1); similar to phosphofructokinase family protein [Arabidopsis thaliana] (TAIR:AT5G56630.1); similar to phosphofructokinase family protein [Arabidopsis thaliana] (TAIR:AT4G29220.1); similar to unnamed protein product [Vitis vinifera] (GB:CAO43755.1); similar to unnamed protein product [Vitis vinifera] (GB:CAO6542…	ok			POPTR_0006s25170.1				-0.0052547	0.134689	-8.37151e-05	0.0368346	0.187109	-0.0161391	-1.32736	-0.261301	-0.654993	-1.38724	-0.96929	-1.01476	1	1	1	1	1	1	0.0129414	1	1	3.31502e-08	1	0.456739
PtpAffx.96963.1.S1_at	estExt_fgenesh4_pg.C_LG_VI1611	phosphofructokinase family protein	AT4G26270.1	similar to phosphofructokinase family protein [Arabidopsis thaliana] (TAIR:AT4G32840.1); similar to phosphofructokinase family protein [Arabidopsis thaliana] (TAIR:AT5G56630.1); similar to phosphofructokinase family protein [Arabidopsis thaliana] (TAIR:AT4G29220.1); similar to unnamed protein product [Vitis vinifera] (GB:CAO43755.1); similar to unnamed protein product [Vitis vinifera] (GB:CAO6542…	ok			POPTR_0006s25170.1				0.0472608	0.0388468		-0.0764356	-0.0743729	0.133776	-0.664237	-1.01834	-0.00123401	-1.68465	-0.614842	-1.1099	1	1		1	1	1	1	1	1	0	1	0.0591312
Ptp.1247.1.S1_s_at	estExt_fgenesh4_pg.C_LG_VI1672	ASP3 (ASPARTATE AMINOTRANSFERASE 3)	AT5G11520.1	Identical to Aspartate aminotransferase, chloroplast precursor (ASP3) [Arabidopsis Thaliana] (GB:P46644); similar to ASP2 (ASPARTATE AMINOTRANSFERASE 2) [Arabidopsis thaliana] (TAIR:AT5G19550.1); similar to unnamed protein product [Vitis vinifera] (GB:CAO44060.1); similar to aspartate aminotransferase glyoxysomal isozyme AAT1 precursor [Glycine max] (GB:AAC50014.1); similar to aspartate aminotran…	ok			POPTR_0006s25830.1				-0.165432	-0.300077	-0.154204	-0.0419043	0.0309894	0.0884089	0.499636	0.446268	0.692384	0.979025	0.781947	0.243261	1	1	1	1	1	1	1	1	1	0.0212266	1	1
PtpAffx.119058.1.S1_s_at	estExt_fgenesh4_pg.C_LG_VI1734	Unknown protein	AT2G25625.1	similar to unnamed protein product [Vitis vinifera] (GB:CAO44157.1)	ok			POPTR_0006s26440.1				1.07433	-0.0498733	-0.931716	1.07645	0.361485	0.172198	0.539524	1.35446	0.606195	1.09116	1.2965	0.858177	0.00727216	1	0.360171	9.47048e-08	1	1	1	1	1	0.000835178	0.00274647	1
PtpAffx.82464.1.A1_at	estExt_fgenesh4_pg.C_LG_VI1766	phospholipase/carboxylesterase family protein	AT3G15650.1	Similar to phospholipase/carboxylesterase family protein (AT5G20060.2)similar to phospholipase/carboxylesterase family protein [Arabidopsis thaliana] (TAIR:AT1G52700.1); similar to unnamed protein product [Vitis vinifera] (GB:CAO65622.1); contains InterPro domain Phospholipase/carboxylesterase (InterPro:IPR003140)	ok			POPTR_0006s26730.1	phospholipase/carboxylesterase family protein	AT5G20060.1		-0.392307	-0.0314149	-0.131505	-0.123928	-0.377549	-0.520135	-0.662224	-0.161148	-0.460042	-1.01321	-0.163708	-0.526607	1	1	1	1	1	1	1	1	1	0.00819735	1	1
PtpAffx.4434.1.S1_s_at	estExt_fgenesh4_pg.C_LG_VI1784	DEAD/DEAH box helicase, putative (RH15)	AT5G11170.1	Similar to DEAD-box ATP-dependent RNA helicase 56 (RH56) [Arabidopsis Thaliana] (GB:Q9LFN6;GB:Q93VJ8); similar to DEAD/DEAH box helicase, putative (RH15) [Arabidopsis thaliana] (TAIR:AT5G11170.2); similar to DEAD/DEAH box helicase, putative (RH15) [Arabidopsis thaliana] (TAIR:AT5G11170.1); similar to unknown [Populus trichocarpa] (GB:ABK93079.1); similar to predicted protein [Physcomitrella paten…	ok			POPTR_0006s26940.1				-0.130529	-0.0473607	-0.108415				-0.886426	-1.72105	-0.733424	-1.00846	-0.145315	-0.680755	1	1	1				1	0.021174	1	0.00937462	1	1
PtpAffx.206967.1.S1_at	estExt_fgenesh4_pg.C_LG_VII0194	Unknown protein	AT1G05870.1	similar to unknown protein [Arabidopsis thaliana] (TAIR:AT2G31560.1); similar to unknown protein [Arabidopsis thaliana] (TAIR:AT2G31560.2); similar to hypothetical protein [Vitis vinifera] (GB:CAN60580.1); contains InterPro domain Protein of unknown function DUF1685 (InterPro:IPR012881)	ok			No significant hit				0.959814	0.272605	-0.637637				0.957272	2.70008	1.93766	0.868058	2.74691	1.32881	0.134594	1	1				1	1.06768e-10	2.04169e-10	0.377431	0	0.000280814
PtpAffx.75677.1.A1_at	estExt_fgenesh4_pg.C_LG_VII0194	Unknown protein	AT1G05870.1	similar to unknown protein [Arabidopsis thaliana] (TAIR:AT2G31560.1); similar to unknown protein [Arabidopsis thaliana] (TAIR:AT2G31560.2); similar to hypothetical protein [Vitis vinifera] (GB:CAN60580.1); contains InterPro domain Protein of unknown function DUF1685 (InterPro:IPR012881)	ok			No significant hit				0.990579	0.345426					0.547413	2.27556	1.40665	0.538183	2.01963	1.43826	0.0633322	1					1	1.16548e-06	0.000610107	1	0	1.37848e-05
PtpAffx.116237.1.A1_a_at	estExt_fgenesh4_pg.C_LG_VII0442	zinc finger (C3HC4-type RING finger) family protein	AT5G10380.1	Identical to RING-H2 finger protein ATL5F (ATL5F) [Arabidopsis Thaliana] (GB:Q9LX93); similar to zinc finger (C3HC4-type RING finger) family protein [Arabidopsis thaliana] (TAIR:AT1G72220.1); similar to hypothetical protein [Vitis vinifera] (GB:CAN61677.1); similar to unnamed protein product [Vitis vinifera] (GB:CAO22352.1); contains InterPro domain Zinc finger, RING/FYVE/PHD-type (InterPro:IPR01…	ok			No significant hit				0.49056	-0.320705	-0.261246	0.276242	-0.0664616	-0.12702	1.21958	1.87113	1.2302	1.02183	0.901183	1.50163	1	1	1	1	1	1	0.11045	0.00192097	0.0315816	0.00641887	1	2.16916e-06
PtpAffx.11483.1.A1_at	estExt_fgenesh4_pg.C_LG_VII0648	R1/RNR1 (RIBONUCLEOTIDE REDUCTASE 1); ribonucleoside-diphosphate reductase	AT2G21790.1	Identical to Ribonucleoside-diphosphate reductase large subunit (RNR1) [Arabidopsis Thaliana] (GB:Q9SJ20;GB:O82573); similar to ribonucleotide reductase [Nicotiana tabacum] (GB:CAA71815.1); similar to ribonucleotide reductase large subunit A [Glycine max] (GB:AAN87547.1); similar to ribonucleotide reductase [Nicotiana tabacum] (GB:CAA71816.1); contains InterPro domain Ribonucleotide reductase lar…	ok			No significant hit				0.144892	0.19537	0.0618475	-0.0726958	-0.0759945	-0.155484	-1.35689	-1.04802	-1.12931	-0.854954	-0.86695	-0.767871	1	1	1	1	1	1	0.00698261	1	0.241424	0.519103	1	1
PtpAffx.11483.2.A1_at	estExt_fgenesh4_pg.C_LG_VII0648	R1/RNR1 (RIBONUCLEOTIDE REDUCTASE 1); ribonucleoside-diphosphate reductase	AT2G21790.1	Identical to Ribonucleoside-diphosphate reductase large subunit (RNR1) [Arabidopsis Thaliana] (GB:Q9SJ20;GB:O82573); similar to ribonucleotide reductase [Nicotiana tabacum] (GB:CAA71815.1); similar to ribonucleotide reductase large subunit A [Glycine max] (GB:AAN87547.1); similar to ribonucleotide reductase [Nicotiana tabacum] (GB:CAA71816.1); contains InterPro domain Ribonucleotide reductase lar…	ok			POPTR_0007s07100.1				-0.21201	-0.0147871	0.159128	-0.1083	0.0127939	-0.000964976	-1.14904	-1.43037	-1.47915	-0.887889	-0.894944	-0.921504	1	1	1	1	1	1	0.410138	1	0.000104374	0.231028	1	1
PtpAffx.103510.1.S1_at	estExt_fgenesh4_pg.C_LG_VII0648	R1/RNR1 (RIBONUCLEOTIDE REDUCTASE 1); ribonucleoside-diphosphate reductase	AT2G21790.1	Identical to Ribonucleoside-diphosphate reductase large subunit (RNR1) [Arabidopsis Thaliana] (GB:Q9SJ20;GB:O82573); similar to ribonucleotide reductase [Nicotiana tabacum] (GB:CAA71815.1); similar to ribonucleotide reductase large subunit A [Glycine max] (GB:AAN87547.1); similar to ribonucleotide reductase [Nicotiana tabacum] (GB:CAA71816.1); contains InterPro domain Ribonucleotide reductase lar…	ok			POPTR_0007s07100.1				-0.127914	0.0190227	0.184813	-0.0503859	0.116719	0.126004	-1.21928	-1.66895	-1.05749	-0.908538	-0.626635	-0.941182	1	1	1	1	1	1	0.111075	0.0466163	0.931189	0.137086	1	1
Ptp.7575.1.S1_s_at	estExt_fgenesh4_pg.C_LG_VII0739	ATGSR1 (Arabidopsis thaliana glutamine synthase clone R1); glutamate-ammonia ligase	AT5G37600.1	Identical to Glutamine synthetase cytosolic isozyme 1-1 (GLN1-1) [Arabidopsis Thaliana] (GB:Q56WN1;GB:Q9FHR0); similar to ATGSR2 (Arabidopsis thaliana glutamine synthase clone R2), glutamate-ammonia ligase [Arabidopsis thaliana] (TAIR:AT1G66200.1); similar to GLN1,4 (Glutamine synthetase 1,4), glutamate-ammonia ligase [Arabidopsis thaliana] (TAIR:AT5G16570.1); similar to glutamate--ammonia ligase…	ok			POPTR_0799s00200.1				-0.0603459	-0.406952	-0.485395	0.0987521	-0.107365	-0.282802	0.731124	-0.284939	0.048857	1.30372	0.715724	0.926048	1	1	1	1	1	1	1	1	1	7.31207e-07	1	1
PtpAffx.207274.1.S1_s_at	estExt_fgenesh4_pg.C_LG_VII0891	Unknown protein	AT1G14870.1	Identical to Uncharacterized protein At1g14870 [Arabidopsis Thaliana] (GB:Q9LQU4); similar to unknown protein [Arabidopsis thaliana] (TAIR:AT5G35525.1); similar to unnamed protein product [Vitis vinifera] (GB:CAO42338.1); contains InterPro domain Aspartic acid and asparagine hydroxylation site (InterPro:IPR000152); contains InterPro domain Protein of unknown function Cys-rich (InterPro:IPR006461)	ok			POPTR_0007s11140.1				0.0037726	-0.0214483	-0.157653	0.00322564	0.00543941	0.0145428	-0.370224	-1.88491	-1.37622	0.117625	-0.936212	-0.80016	1	1	1	1	1	1	1	0.00152664	0.00124857	1	1	1
PtpAffx.59718.1.S1_at	estExt_fgenesh4_pg.C_LG_VII0935	reticulon family protein (RTNLB13)	AT2G23640.1	similar to reticulon family protein [Arabidopsis thaliana] (TAIR:AT3G10915.3); similar to unnamed protein product [Vitis vinifera] (GB:CAO43334.1); contains InterPro domain Reticulon; (InterPro:IPR003388)	ok			POPTR_0007s11570.1				0.189435	0.552451	0.40052	0.846816	0.609	0.890592		0.538842	0.00353013	-0.00380552	0.00836912	0.00431573	1	1	1	0.00161417	1	0.00219426		1	1	1	1	1
Ptp.4576.1.S1_at	estExt_fgenesh4_pg.C_LG_VII0989	Unknown protein	AT2G23690.1	similar to unknown protein [Arabidopsis thaliana] (TAIR:AT4G37240.1); similar to unnamed protein product [Vitis vinifera] (GB:CAO41608.1); similar to unnamed protein product [Vitis vinifera] (GB:CAO45438.1); similar to hypothetical protein [Vitis vinifera] (GB:CAN61825.1)	ok			POPTR_0007s12090.1	unknown protein	AT4G37240.1		0.027635	0.0073108	0.00958833	0.00668911	0.00785537	0.182971	-1.47774	-2.38696	-1.04091	-0.902459	-1.27157	-1.32048	1	1	1	1	1	1	0.000489418	1.18918e-07	1	0.160037	0.00493384	0.000349997
PtpAffx.3064.2.S1_at	estExt_fgenesh4_pg.C_LG_VII1013	DGL1 (defective glycosylation 1); dolichyl-diphosphooligosaccharide-protein glycotransferase	AT5G66680.1	similar to unknown [Populus trichocarpa] (GB:ABK93841.1); contains InterPro domain Dolichyl-diphosphooligosaccharide-protein glycosyltransferase 48kDa subunit; (InterPro:IPR005013)	ok			POPTR_0007s12340.1				0.178503	0.0887917	0.148803	0.0861278	-0.244032	-0.0370336	-0.611106	-1.03455	0.25994	-1.12263	0.043655	-0.447393	1	1	1	1	1	1	1	1	1	0.000317499	1	1
PtpAffx.70836.1.S1_at	estExt_fgenesh4_pg.C_LG_VII1056	CHR01/DDM1 (DECREASED DNA METHYLATION 1); helicase	AT5G66750.1	similar to CHR17 (CHROMATIN REMODELING FACTOR17), DNA-dependent ATPase [Arabidopsis thaliana] (TAIR:AT5G18620.1); similar to CHR17 (CHROMATIN REMODELING FACTOR17), DNA-dependent ATPase [Arabidopsis thaliana] (TAIR:AT5G18620.2); similar to unnamed protein product [Vitis vinifera] (GB:CAO22862.1); similar to Swi2/Snf2-related protein DDM1; decrease in DNA methylation 1; CHR1 [Arabidopsis arenosa] (…	ok			POPTR_0007s12710.1				-0.0360837	-0.0277659	-0.0438667	-0.0121883	0.0117982	0.0114949	-0.576464	0.0707204	-0.33986	-0.955334	-0.23125	-0.558004	1	1	1	1	1	1	1	1	1	0.0403128	1	1
PtpAffx.207379.1.S1_s_at	estExt_fgenesh4_pg.C_LG_VII1110	heavy-metal-associated domain-containing protein	AT3G05920.1	similar to heavy-metal-associated domain-containing protein [Arabidopsis thaliana] (TAIR:AT5G26690.1); similar to hypothetical protein [Vitis vinifera] (GB:CAN78416.1); contains InterPro domain Heavy metal transport/detoxification protein; (InterPro:IPR006121)	ok			POPTR_0007s13270.1				-0.0320432	-0.0278058	-0.0153027	0.0651173	-0.00697958	-0.0160159	0.07202	1.68268	1.14795	0.350447	0.313838	1.28353	1	1	1	1	1	1	1	0.0379436	0.167842	1	1	0.000914449
PtpAffx.24919.1.A1_s_at	estExt_fgenesh4_pg.C_LG_VII1183	PIN1AT (parvulin 1At)	AT2G18040.1	Identical to Peptidyl-prolyl cis-trans isomerase 1 (PIN1) [Arabidopsis Thaliana] (GB:Q9SL42;GB:Q42334); similar to peptidyl-prolyl cis-trans isomerase PPIC-type family protein [Arabidopsis thaliana] (TAIR:AT1G26550.1); similar to parvulin-type peptidyl-prolyl cis/trans isomerase [Lotus japonicus] (GB:CAM59671.1); contains InterPro domain Peptidyl-prolyl cis-trans isomerase, PpiC-type; (InterPro:I…	ok			POPTR_0007s14010.1				0.403873	0.467605	0.00303718	0.109619	-0.113277	-0.146632	0.149399	0.992106	0.62594	-0.145607	1.36652	0.378932	1	1	1	1	1	1	1	1	1	1	0.000500134	1
PtpAffx.144732.1.S1_at	estExt_fgenesh4_pg.C_LG_VII1225	unknown protein	AT2G22720.2	similar to unknown protein [Arabidopsis thaliana] (TAIR:AT4G37860.1); similar to unnamed protein product [Vitis vinifera] (GB:CAO41059.1); contains InterPro domain Chromatin SPT2 (InterPro:IPR013256)	ok			POPTR_0007s14450.1	unknown protein	AT4G37860.1		0.379926	0.410125	0.0919384	0.0553493	0.16376	0.0679871	0.723719	1.62824	1.45066	-0.367563	1.06846	0.23772	1	1	1	1	1	1	1	0.0850167	0.00021102	1	0.392407	1
PtpAffx.70584.1.S1_s_at	estExt_fgenesh4_pg.C_LG_VII1280	TWN2 (TWIN 2); ATP binding / aminoacyl-tRNA ligase	AT1G14610.1	Identical to Valyl-tRNA synthetase (VALRS) [Arabidopsis Thaliana] (GB:P93736;GB:Q8W4A8;GB:Q9MA22); similar to EMB2247 (EMBRYO DEFECTIVE 2247), ATP binding / aminoacyl-tRNA ligase [Arabidopsis thaliana] (TAIR:AT5G16715.1); similar to Valyl-tRNA synthetase, putative [Oryza sativa (japonica cultivar-group)] (GB:AAP54522.1); similar to hypothetical protein OsJ_011711 [Oryza sativa (japonica cultivar-…	ok			POPTR_0007s15020.1				-0.0577155	0.2172	-0.214111	0.0281304	-0.153897	-0.133465	-0.0389734	0.186569	1.60133	-1.11432	1.21404	-0.158989	1	1	1	1	1	1	1	1	4.40072e-06	0.000410921	0.018313	1
PtpAffx.5420.1.A1_at	estExt_fgenesh4_pg.C_LG_VII1313	HMGB6 (High mobility group B 6); transcription factor	AT5G23420.1	similar to high mobility group (HMG1/2) family protein [Arabidopsis thaliana] (TAIR:AT5G23405.1); similar to hypothetical protein [Vitis vinifera] (GB:CAN61363.1); contains InterPro domain High mobility group box, HMG1/HMG2; (InterPro:IPR000910); contains InterPro domain High mobility group box, HMG (InterPro:IPR009071)	ok			POPTR_0007s15320.1				-0.0140896	0.0181217	0.0396656	0.0793362	0.0133619	0.00709737	-1.54857	-0.10029	-0.193904	-1.51307	0.151546	-0.882753	1	1	1	1	1	1	9.33356e-05	1	1	2.19966e-10	1	1
PtpAffx.65322.1.S1_s_at	estExt_fgenesh4_pg.C_LG_VIII0105	UBP12 (UBIQUITIN-SPECIFIC PROTEASE 12); ubiquitin-specific protease	AT5G06600.1	Identical to Ubiquitin carboxyl-terminal hydrolase 12 (UBP12) [Arabidopsis Thaliana] (GB:Q9FPT1;GB:Q9C5K1;GB:Q9FG10); similar to ubiquitin-specific protease, putative [Arabidopsis thaliana] (TAIR:AT3G11910.1); similar to CM0545.290.nc [Lotus japonicus] (GB:BAF98601.1); similar to unnamed protein product [Vitis vinifera] (GB:CAO39873.1); similar to unnamed protein product [Vitis vinifera] (GB:CAO6…	ok			POPTR_0008s01330.1				0.0183132	-0.10379	-0.288964	-0.00161155	-0.267542	-0.173298	0.15376	0.0444947	1.48619	-0.655666	0.625306	-0.128172	1	1	1	1	1	1	1	1	8.75334e-05	1	1	1
PtpAffx.32417.1.S1_at	estExt_fgenesh4_pg.C_LG_VIII0243	malate dehydrogenase (NADP), chloroplast, putative	AT5G58330.1	similar to malate dehydrogenase, cytosolic, putative [Arabidopsis thaliana] (TAIR:AT5G56720.1); similar to hypothetical protein [Vitis vinifera] (GB:CAN70407.1); similar to Malate dehydrogenase [NADP], chloroplast precursor (NADP-MDH) (GB:P21528); similar to Malate dehydrogenase [NADP], chloroplast precursor (NADP-MDH) (GB:O48902); contains InterPro domain Lactate dehydrogenase/glycoside hydrolas…	ok			POPTR_0008s03160.1				0.0548124	0.169732	0.156427	0.162621	0.331351	0.587878	0.0362279	1.03829	0.298941	0.91604	0.812374	1.313	1	1	1	1	1	1	1	1	1	0.113095	1	0.000426038
PtpAffx.128701.1.S1_at	estExt_fgenesh4_pg.C_LG_VIII0293	PAL1 (PHE AMMONIA LYASE 1); phenylalanine ammonia-lyase	AT2G37040.1	Identical to Phenylalanine ammonia-lyase 1 (PAL1) [Arabidopsis Thaliana] (GB:P35510;GB:Q94AN1;GB:Q9ZQD6); similar to PAL2 (phenylalanine ammonia-lyase 2), phenylalanine ammonia-lyase [Arabidopsis thaliana] (TAIR:AT3G53260.1); similar to PAL3 (PHENYL ALANINE AMMONIA-LYASE 3), phenylalanine ammonia-lyase [Arabidopsis thaliana] (TAIR:AT5G04230.1); similar to phenylalanine ammonia-lyase, putative [Ar…	ok			POPTR_0008s03810.1				-0.198037	-0.351205	-0.464938	-0.27367	-0.450957	-1.02656	-0.318756	-1.34904	0.348041	0.146757	0.591722	0.0559944	1	1	1	1	1	1.33397e-05	1	1	1	1	1	1
PtpAffx.128701.1.S1_s_at	estExt_fgenesh4_pg.C_LG_VIII0293	PAL1 (PHE AMMONIA LYASE 1); phenylalanine ammonia-lyase	AT2G37040.1	Identical to Phenylalanine ammonia-lyase 1 (PAL1) [Arabidopsis Thaliana] (GB:P35510;GB:Q94AN1;GB:Q9ZQD6); similar to PAL2 (phenylalanine ammonia-lyase 2), phenylalanine ammonia-lyase [Arabidopsis thaliana] (TAIR:AT3G53260.1); similar to PAL3 (PHENYL ALANINE AMMONIA-LYASE 3), phenylalanine ammonia-lyase [Arabidopsis thaliana] (TAIR:AT5G04230.1); similar to phenylalanine ammonia-lyase, putative [Ar…	ok			POPTR_0008s03810.1				-0.0720392	-0.332799	-0.462085	-0.434082	-0.505511	-1.13737	-0.339679	-1.30759	0.493859	0.102078	0.647185	0.0145135	1	1	1	1	1	1.25288e-07	1	1	1	1	1	1
PtpAffx.3437.1.S1_a_at	estExt_fgenesh4_pg.C_LG_VIII0311	PLA IIB/PLP6 (Patatin-like protein 6); nutrient reservoir	AT2G39220.1	similar to PLA IIIA/PLP7 (Patatin-like protein 7) [Arabidopsis thaliana] (TAIR:AT3G54950.1); similar to unnamed protein product [Vitis vinifera] (GB:CAO68954.1); contains InterPro domain Acyl transferase/acyl hydrolase/lysophospholipase; (InterPro:IPR016035); contains InterPro domain Patatin; (InterPro:IPR002641)	ok			No significant hit				-0.811916	-1.05701	-0.703199	-0.759041	0.0694776	-0.584995	0.738527	-1.00986	-0.489617	0.640129	-0.180587	-0.0278083	1	0.000456475	1	0.0372681	1	1	1	1	1	1	1	1
PtpAffx.22318.1.S1_at	estExt_fgenesh4_pg.C_LG_VIII0315	LHCA1; chlorophyll binding	AT3G54890.1	similar to LHCB4.2 (LIGHT HARVESTING COMPLEX PSII) [Arabidopsis thaliana] (TAIR:AT3G08940.2); similar to chlorophyll a/b-binding protein (GB:AAA34140.1); contains InterPro domain Chlorophyll A-B binding protein; (InterPro:IPR001344)	ok			No significant hit				-0.00266808	0.720712	1.1595	-0.224491	0.40114	0.365056					0.0114623	-0.0132768	1	1	0.00113244	1	1	1					1	1
Ptp.4648.1.S1_s_at	estExt_fgenesh4_pg.C_LG_VIII0455	ACT11 (ACTIN-11); structural constituent of cytoskeleton	AT3G12110.1	Identical to Actin-11 (ACT11) [Arabidopsis Thaliana] (GB:P53496); similar to ACT3 (ACTIN 3), structural constituent of cytoskeleton [Arabidopsis thaliana] (TAIR:AT3G53750.1); similar to ACT1 (ACTIN 1), structural constituent of cytoskeleton [Arabidopsis thaliana] (TAIR:AT2G37620.1); similar to ACT1 (ACTIN 1), structural constituent of cytoskeleton [Arabidopsis thaliana] (TAIR:AT2G37620.2); simila…	ok			POPTR_0008s05560.2	no	no blast hit		0.140872	-0.000180877	0.00228848	0.166188	-0.0176058	0.0198143	-0.856647	-1.97974	-0.748991	-0.914868	-0.32578	-0.7768	1	1	1	1	1	1	1	0.000300777	1	0.116558	1	1
PtpAffx.17914.3.A1_a_at	estExt_fgenesh4_pg.C_LG_VIII0467 / fgenesh4_pg.C_LG_X001844	ATEXPA4 (ARABIDOPSIS THALIANA EXPANSIN A4)	AT2G39700.1	Identical to Expansin-A4 precursor (EXPA4) [Arabidopsis Thaliana] (GB:O48818;GB:P80837;GB:Q8LDZ1); similar to ATEXPA16 (ARABIDOPSIS THALIANA EXPANSIN A16) [Arabidopsis thaliana] (TAIR:AT3G55500.1); similar to unnamed protein product [Vitis vinifera] (GB:CAO21642.1); contains InterPro domain Expansin 45, endoglucanase-like (InterPro:IPR007112); contains InterPro domain Rare lipoprotein A (InterPro…	ok			POPTR_0008s05720.1				0.0600073	-0.167244	0.189787	0.0648648	-0.158834	-0.112032	1.3805	1.3068	1.35721	0.988765	-0.512751	1.68258	1	1	1	1	1	1	0.0042247	1	0.00193815	0.0162368	1	7.25155e-09
PtpAffx.123468.1.S1_at	estExt_fgenesh4_pg.C_LG_VIII0518	protease inhibitor/seed storage/lipid transfer protein (LTP) family protein	AT5G05960.1	similar to protease inhibitor/seed storage/lipid transfer protein (LTP) family protein [Arabidopsis thaliana] (TAIR:AT3G53980.2); similar to protease inhibitor/seed storage/lipid transfer protein (LTP) family protein [Arabidopsis thaliana] (TAIR:AT3G53980.1); similar to hypothetical protein [Plantago major] (GB:CAH59408.1); contains InterPro domain Plant lipid transfer protein/seed storage/trypsi…	ok			No significant hit				0.0162631	-0.035505	-0.0287905	-0.0254107	-0.00308877		0.834962	2.00787	1.64951	0.402658	-0.374839	0.571646	1	1	1	1	1		1	0.000183077	1.18203e-06	1	1	1
PtpAffx.13506.2.S1_at	estExt_fgenesh4_pg.C_LG_VIII0532	60S ribosomal protein L35a (RPL35aC)	AT1G74270.1	Similar to 60S ribosomal protein L35a-1 (RPL35AA) [Arabidopsis Thaliana] (GB:Q9LMK0); similar to 60S ribosomal protein L35a (RPL35aC) [Arabidopsis thaliana] (TAIR:AT1G74270.1); similar to unknown [Populus trichocarpa] (GB:ABK93065.1); contains InterPro domain Ribosomal protein L35Ae; (InterPro:IPR001780)	ok			No significant hit				-0.126569	0.301985	-0.0552949	0.109565	-0.183541	-0.488474	-0.975984	-1.23613	-1.45787	-0.697659	-0.939987	-0.48359	1	1	1	1	1	1	1	1	0.000176811	1	1	1
PtpAffx.10107.2.A1_at	estExt_fgenesh4_pg.C_LG_VIII0590	FAD8 (FATTY ACID DESATURASE 8); omega-3 fatty acid desaturase	AT5G05580.1	Identical to Temperature-sensitive omega-3 fatty acid desaturase, chloroplast precursor (FAD8) [Arabidopsis Thaliana] (GB:P48622); similar to FAD7 (FATTY ACID DESATURASE 7), omega-3 fatty acid desaturase [Arabidopsis thaliana] (TAIR:AT3G11170.1); similar to omega-3 fatty acid desaturase [Descurainia sophia] (GB:ABK91880.1); similar to omega-3 fatty acid desaturase [Descurainia sophia] (GB:ABK9188…	ok			POPTR_0008s06960.1				-0.030868	0.000626616	-0.0233709	-0.275119	-0.750792	-1.12474		0.00512083	0.00912154	-0.0265248	-0.0244435	-0.0100022	1	1	1	1	0.423369	2.18251e-07		1	1	1	1	1
PtpAffx.162370.1.S1_at	estExt_fgenesh4_pg.C_LG_VIII0748	RNS1 (RIBONUCLEASE 1); endoribonuclease	AT2G02990.1	Identical to Ribonuclease 1 precursor (RNS1) [Arabidopsis Thaliana] (GB:P42813;GB:A0MEM0;GB:Q1PF62;GB:Q42188;GB:Q6LAC8;GB:Q8LC78); similar to ribonuclease T2 family protein [Arabidopsis thaliana] (TAIR:AT1G14220.1); similar to ribonuclease T2 [Cicer arietinum] (GB:CAA10130.1); contains InterPro domain Ribonuclease T2; (InterPro:IPR001568)	ok			POPTR_0008s08630.1				-0.0585527	-0.137931	1.01209	-0.262329	0.0382923	-0.389241	1.79626	3.14684	2.3431			1.88104	1	1	0.053903	1	1	1	1.58943e-07	0	0			1.29956e-11
PtpAffx.58609.1.A1_s_at	estExt_fgenesh4_pg.C_LG_VIII0862	ATPDR9/PDR9 (PLEIOTROPIC DRUG RESISTANCE 9); ATPase, coupled to transmembrane movement of substances	AT3G53480.1	Identical to Probable pleiotropic drug resistance protein 9 (PDR9) [Arabidopsis Thaliana] (GB:Q9LFH0); similar to ATPDR5/PDR5 (PLEIOTROPIC DRUG RESISTANCE 5), ATPase, coupled to transmembrane movement of substances [Arabidopsis thaliana] (TAIR:AT2G37280.1); similar to ATPDR13/PDR13 (PLEIOTROPIC DRUG RESISTANCE 13), ATP binding / ATPase/ nucleoside-triphosphatase/ nucleotide binding [Arabidopsis t…	ok			POPTR_0008s09830.1				-0.0019053	0.00600482	0.0211571	-0.143774		-0.177301	0.155472	0.215201	0.110571	0.853241	0.974197	1.58712	1	1	1	1		1	1	1	1	0.541014	1	1.58598e-07
PtpAffx.61572.2.S1_a_at	estExt_fgenesh4_pg.C_LG_VIII0903	GAL1 (GALACTOSE KINASE 1); ATP binding / galactokinase	AT3G06580.1	Identical to Galactokinase (GAL1) [Arabidopsis Thaliana] (GB:Q9SEE5;GB:O24021;GB:O48936); similar to ARA1 (ARABINOSE KINASE), ATP binding / galactokinase [Arabidopsis thaliana] (TAIR:AT4G16130.1); similar to hypothetical protein OsJ_012668 [Oryza sativa (japonica cultivar-group)] (GB:EAZ29185.1); similar to putative galactose kinase [Trifolium pratense] (GB:BAE71243.1); similar to galactokinase […	ok			POPTR_0008s10240.1				0.0522633	0.184476	0.0838959	0.0138327	0.390282	0.568243	0.718594	0.318543	1.2176	0.850157	1.25895	0.52884	1	1	1	1	1	1	1	1	0.0410704	0.582709	0.0066107	1
PtpAffx.12059.1.S1_at	estExt_fgenesh4_pg.C_LG_VIII0936	ALPHA-DOX1 (ALPHA-DIOXYGENASE 1)	AT3G01420.1	similar to pathogen-responsive alpha-dioxygenase, putative [Arabidopsis thaliana] (TAIR:AT1G73680.1); similar to unnamed protein product [Vitis vinifera] (GB:CAO14811.1); similar to pathogen-inducible alpha-dioxygenase [Nicotiana attenuata] (GB:AAG59584.1); similar to alpha-DOX1 [Lycopersicon esculentum] (GB:AAR05646.1); contains InterPro domain Haem peroxidase, animal; (InterPro:IPR002007); cont…	ok			POPTR_0008s10590.1				-0.327757	-0.395939	-0.265208	-0.221195	-0.379314	-0.975075	-0.153365	0.569923		-0.12316	0.197318	0.591957	1	1	1	1	1	9.98757e-05	1	1		1	1	1
PtpAffx.95076.1.A1_at	estExt_fgenesh4_pg.C_LG_VIII0955	Unknown protein	AT5G49350.1	similar to unknown protein [Arabidopsis thaliana] (TAIR:AT1G56320.1); similar to unnamed protein product [Vitis vinifera] (GB:CAO44880.1); contains domain PTHR10499 (PTHR10499)	ok			POPTR_0008s10780.1				0.0132373	0.0228265	0.22984	-0.00384215	-0.0057698	0.00498591	1.11015	1.86628		1.29808	0.815236	1.9076	1	1	1	1	1	1	0.819866	0.00208209		8.95134e-07	1	0
Ptp.3996.1.S1_s_at	estExt_fgenesh4_pg.C_LG_VIII1061	Unknown protein	AT1G13360.1	similar to unknown protein [Arabidopsis thaliana] (TAIR:AT3G25870.1); similar to unknown [Populus trichocarpa] (GB:ABK92948.1)	ok			POPTR_0008s11850.1				0.213607	-0.0225849	0.160637	0.0772005	0.258056	0.0282477	0.833244	0.734274	0.430713	0.990727	0.424289	0.916013	1	1	1	1	1	1	1	1	1	0.0153792	1	1
PtpAffx.11154.1.S1_s_at	estExt_fgenesh4_pg.C_LG_VIII1075	Unknown protein	AT1G68490.1	similar to unknown protein [Arabidopsis thaliana] (TAIR:AT1G13390.2); similar to unknown protein [Arabidopsis thaliana] (TAIR:AT1G13390.1); similar to unknown [Paeonia suffruticosa] (GB:ABW74476.1)	ok			POPTR_0008s11990.1				0.0606742	-0.0240875	0.139677	0.144195	0.785574	1.47424	0.794353	0.206816	0.233938	1.03109	-0.00197951	0.678754	1	1	1	1	0.157299	0	1	1	1	0.00492396	1	1
PtpAffx.41255.2.S1_at	estExt_fgenesh4_pg.C_LG_VIII1123	Unknown protein	AT2G01100.1	similar to Os01g0120700 [Oryza sativa (japonica cultivar-group)] (GB:NP_001041870.1); similar to hypothetical protein OsI_000168 [Oryza sativa (indica cultivar-group)] (GB:EAY72321.1)	ok			POPTR_0008s12570.1							0.279081	0.338392	0.393699	0.903338	2.31227	2.01113	-0.329743	1.25665	0.858414				1	1	1	1	5.55684e-07	2.26854e-11	1	0.00697023	1
Ptp.6643.1.S1_at	estExt_fgenesh4_pg.C_LG_VIII1163	C2 domain-containing protein	AT2G01540.1	similar to C2 domain-containing protein [Arabidopsis thaliana] (TAIR:AT1G70790.1); similar to C2 domain-containing protein [Arabidopsis thaliana] (TAIR:AT1G70790.2); similar to hypothetical protein [Vitis vinifera] (GB:CAN75112.1); contains InterPro domain C2 calcium-dependent membrane targeting (InterPro:IPR000008); contains InterPro domain C2 calcium/lipid-binding region, CaLB (InterPro:IPR0089…	ok			POPTR_0008s13070.2	no	no blast hit		0.066061	-0.250978	-0.260144	-0.00612422	0.0490165	-0.100596	0.677631	1.68005	0.54134	0.640619	1.03874	0.910153	1	1	1	1	1	1	1	0.039476	1	1	0.701746	1
PtpAffx.160100.1.A1_at	estExt_fgenesh4_pg.C_LG_VIII1209	CCoAMT (caffeoyl-CoA 3-O-methyltransferase); caffeoyl-CoA O-methyltransferase	AT1G67980.1	Identical to Putative caffeoyl-CoA O-methyltransferase At1g67980 [Arabidopsis Thaliana] (GB:Q9C9W3;GB:Q39166); similar to caffeoyl-CoA 3-O-methyltransferase, putative [Arabidopsis thaliana] (TAIR:AT1G67990.1); similar to unknown [Populus trichocarpa] (GB:ABK94201.1); contains InterPro domain O-methyltransferase, family 3; (InterPro:IPR002935)	ok			POPTR_0008s13600.1				0.917678	0.0563004	1.05279	-0.151022	-0.11099	-0.103494	0.915363	2.22459	0.987146	-0.00502598	0.00147492	-0.0144356	0.364689	1	0.0194869	1	1	1	1	3.19753e-06	1	1	1	1
Ptp.5133.1.S1_s_at	estExt_fgenesh4_pg.C_LG_VIII1493	PGR5 (PROTON GRADIENT REGULATION 5)	AT2G05620.1	similar to proton gradient regulation 5 [Cucumis melo] (GB:ABY56089.1)	ok			POPTR_0008s17090.1				0.0646792	0.0903515	-0.380652	0.203535	-0.1372	-0.227597	0.851039	1.47425	0.750003	1.05363	0.458402	1.10725	1	1	1	1	1	1	1	0.728872	1	0.00255859	1	0.0627444
PtpAffx.23427.1.S1_s_at	estExt_fgenesh4_pg.C_LG_VIII1530	ATGSTU7 (GLUTATHIONE S-TRANSFERASE 25); glutathione transferase	AT2G29420.1	similar to ATGSTU4 (GLUTATHIONE S-TRANSFERASE 22), glutathione transferase [Arabidopsis thaliana] (TAIR:AT2G29460.1); similar to unnamed protein product [Vitis vinifera] (GB:CAO21553.1); contains InterPro domain Thioredoxin-like fold (InterPro:IPR012336); contains InterPro domain Glutathione S-transferase, C-terminal-like (InterPro:IPR010987); contains InterPro domain Thioredoxin fold (InterPro:I…	ok			POPTR_0008s17500.1				0.653498	-0.58495	-0.995775	0.436167	0.23397	0.251312	1.40713	0.775878	0.482461	1.55374	0.330273	0.701453	1	1	0.080192	1	1	1	0.00237346	1	1	3.88176e-11	1	1
Ptp.7096.1.S1_x_at	estExt_fgenesh4_pg.C_LG_VIII1530	ATGSTU7 (GLUTATHIONE S-TRANSFERASE 25); glutathione transferase	AT2G29420.1	similar to ATGSTU4 (GLUTATHIONE S-TRANSFERASE 22), glutathione transferase [Arabidopsis thaliana] (TAIR:AT2G29460.1); similar to unnamed protein product [Vitis vinifera] (GB:CAO21553.1); contains InterPro domain Thioredoxin-like fold (InterPro:IPR012336); contains InterPro domain Glutathione S-transferase, C-terminal-like (InterPro:IPR010987); contains InterPro domain Thioredoxin fold (InterPro:I…	ok			POPTR_1996s00210.1				0.494885	-0.526795	-0.961756	0.303677	0.303968	0.184492	1.36281	0.73814	0.339293	1.9063	0.606251	1.23784	1	1	0.18012	1	1	1	0.00615978	1	1	0	1	0.00289443
PtpAffx.4170.1.A1_x_at	estExt_fgenesh4_pg.C_LG_VIII1596	PSBY (photosystem II BY)	AT1G67740.1	Identical to Photosystem II core complex proteins psbY, chloroplast precursor (PSBY) [Arabidopsis Thaliana] (GB:O49347); similar to unknown [Populus trichocarpa x Populus deltoides] (GB:ABK96304.1); similar to unknown [Populus trichocarpa x Populus deltoides] (GB:ABK96551.1)	ok			POPTR_0008s18230.1				-0.455305	-0.0626431	0.355467	-0.0892328	0.226449	0.597393	1.39309	0.647698	1.27205	1.16262	-0.274597	1.15312	1	1	1	1	1	1	0.00322066	1	0.0129523	8.94509e-05	1	0.0220868
PtpAffx.25940.1.S1_at	estExt_fgenesh4_pg.C_LG_VIII1848	integral membrane family protein	AT4G15630.1	Identical to UPF0497 membrane protein At4g15630 [Arabidopsis Thaliana] (GB:Q8L8Z1;GB:O23414); similar to integral membrane family protein [Arabidopsis thaliana] (TAIR:AT4G15620.1); similar to unnamed protein product [Vitis vinifera] (GB:CAO71017.1); contains InterPro domain Conserved hypothetical protein CHP01569, trans-membrane plant (InterPro:IPR006459); contains InterPro domain Protein of unkn…	ok			POPTR_0008s20960.1				-0.706974	-0.298888	-0.0700977	-0.122223	-0.0101157	-0.144156	-0.0912886	-0.235522	-0.356261	1.0835	0.144898	1.39206	1	1	1	1	1	1	1	1	1	0.00105277	1	5.05729e-05
PtpAffx.208431.1.S1_s_at	estExt_fgenesh4_pg.C_LG_X0029	CIPK1 (CBL-INTERACTING PROTEIN KINASE 1); kinase	AT3G17510.1	Identical to CBL-interacting serine/threonine-protein kinase 1 (CIPK1) [Arabidopsis Thaliana] (GB:Q8RWC9;GB:Q3EB49;GB:Q9FUK2;GB:Q9LUP6); similar to CIPK17 (SNF1-RELATED PROTEIN KINASE 3.21), kinase [Arabidopsis thaliana] (TAIR:AT1G48260.1); similar to CBL-interacting protein kinase 1 [Populus trichocarpa] (GB:ABJ91209.1); contains InterPro domain NAF; (InterPro:IPR004041); contains InterPro domai…	ok			POPTR_0010s00490.2	no	no blast hit		-0.834724	-0.69396	-1.59642				0.341924	-0.330098	-0.36394	0.726551	0.121608	0.136407	1	1	6.61963e-10				1	1	1	1	1	1
PtpAffx.23710.1.S1_at	estExt_fgenesh4_pg.C_LG_X0029	CIPK1 (CBL-INTERACTING PROTEIN KINASE 1); kinase	AT3G17510.1	Identical to CBL-interacting serine/threonine-protein kinase 1 (CIPK1) [Arabidopsis Thaliana] (GB:Q8RWC9;GB:Q3EB49;GB:Q9FUK2;GB:Q9LUP6); similar to CIPK17 (SNF1-RELATED PROTEIN KINASE 3.21), kinase [Arabidopsis thaliana] (TAIR:AT1G48260.1); similar to CBL-interacting protein kinase 1 [Populus trichocarpa] (GB:ABJ91209.1); contains InterPro domain NAF; (InterPro:IPR004041); contains InterPro domai…	ok			No significant hit				-0.434037	-0.5138	-1.14763				-0.0270746	-0.0494994	-0.140856	0.667728	-0.0963987	-0.0114002	1	1	0.00157398				1	1	1	1	1	1
PtpAffx.34439.1.S1_at	estExt_fgenesh4_pg.C_LG_X0030	ATECP63 (EMBRYONIC CELL PROTEIN 63)	AT2G36640.1	similar to late embryogenesis abundant protein, putative / LEA protein, putative [Arabidopsis thaliana] (TAIR:AT3G53040.1); similar to BP8 [Betula pendula] (GB:CAA79329.1); contains InterPro domain Late embryogenesis abundant protein (InterPro:IPR004238)	ok			POPTR_0010s00500.1	unknown protein	AT4G36600.1		1.84453	0.254055	0.412655	0.672104	0.142172	0.252755	-0.0302061	1.48499	0.142634	-0.0786733	0.0154135	0.00716887	0	1	1	0.608533	1	1	1	0.631434	1	1	1	1
PtpAffx.208450.1.S1_at	estExt_fgenesh4_pg.C_LG_X0072	protein phosphatase 2C, putative / PP2C, putative	AT3G05640.1	similar to protein phosphatase 2C, putative / PP2C, putative [Arabidopsis thaliana] (TAIR:AT5G27930.2); similar to protein phosphatase 2C, putative / PP2C, putative [Arabidopsis thaliana] (TAIR:AT5G27930.1); similar to unknown [Populus trichocarpa] (GB:ABK92926.1); contains InterPro domain Protein phosphatase 2C-related; (InterPro:IPR001932); contains InterPro domain Protein phosphatase 2C; (Inte…	ok			POPTR_0010s00830.1	protein phosphatase 2C, putative / PP2C, putative	AT5G27930.1		0.00323474	-0.0506469	-0.504038	-0.280569	-0.7717	-1.62385	0.0117201	0.0576413	0.00637268	0.0203325		0.0571511	1	1	1	1	0.23464	0	1	1	1	1		1
PtpAffx.20250.1.S1_at	estExt_fgenesh4_pg.C_LG_X0144	senescence-associated protein-related	AT5G49120.1	similar to senescence-associated protein-related [Arabidopsis thaliana] (TAIR:AT1G78020.1); similar to unnamed protein product [Vitis vinifera] (GB:CAO44805.1); contains InterPro domain Protein of unknown function DUF581 (InterPro:IPR007650)	ok			POPTR_0010s01540.1				-0.148966	0.0296802	0.197655	0.00345432	0.013316	0.00915049	1.63002	2.1696	1.32626	-0.070864	0.150293	-0.0597951	1	1	1	1	1	1	1.26717e-05	9.27126e-06	0.00391772	1	1	1
PtpAffx.249.48.S1_x_at	estExt_fgenesh4_pg.C_LG_X0149	ATDI21 (Arabidopsis thaliana drought-induced 21)	AT4G15910.1	similar to late embryogenesis abundant 3 family protein / LEA3 family protein [Arabidopsis thaliana] (TAIR:AT1G02820.1); similar to unknown [Populus trichocarpa] (GB:ABK93850.1); contains InterPro domain Late embryogenesis abundant protein 3; (InterPro:IPR004926)	ok			POPTR_0010s01590.1				0.121554	-0.0408473	0.0878936	0.771235	0.482081	1.21811	1.04807	1.70744	1.44789	0.675217	1.00998	0.873104	1	1	1	0.0245633	1	3.12585e-09	1	0.0260775	0.0002258	1	1	1
PtpAffx.74457.1.S1_s_at	estExt_fgenesh4_pg.C_LG_X0484	GAPC (GLYCERALDEHYDE-3-PHOSPHATE DEHYDROGENASE C SUBUNIT); glyceraldehyde-3-phosphate dehydrogenase	AT3G04120.1	Identical to Glyceraldehyde-3-phosphate dehydrogenase, cytosolic (GAPC) [Arabidopsis Thaliana] (GB:P25858;GB:Q42352;GB:Q9M8W8); similar to GAPC-2, glyceraldehyde-3-phosphate dehydrogenase [Arabidopsis thaliana] (TAIR:AT1G13440.1); similar to Glyceraldehyde-3-phosphate dehydrogenase, cytosolic (GB:P04796); contains InterPro domain Glyceraldehyde-3-phosphate dehydrogenase, type I; (InterPro:IPR0064…	ok			POPTR_0010s06560.2	no	no blast hit		-0.217828	-0.323237	-0.86475	-0.147182	-0.18905	0.0604996	-1.05033	-1.9647	-0.300683	-1.92747	-1.01022	-1.45307	1	1	1	1	1	1	1	0.000391138	1	0	1	9.00728e-06
PtpAffx.208661.1.S1_at	estExt_fgenesh4_pg.C_LG_X0558	sphere organelles protein-related	AT1G13030.1	similar to hypothetical protein [Brassica rapa] (GB:ABQ50545.1); contains domain PTHR15197 (PTHR15197)	ok			POPTR_0010s05870.1				0.721836	1.11553	1.02226	-0.132581	-0.022454	0.132712	0.387187	0.706915	0.559658	-0.0696775	0.563496	0.214535	1	6.533e-05	0.0419485	1	1	1	1	1	1	1	1	1
PtpAffx.26558.2.S1_s_at	estExt_fgenesh4_pg.C_LG_X0561	glycosyl hydrolase family protein 27 / alpha-galactosidase family protein / melibiase family protein	AT3G26380.1	similar to alpha-galactosidase, putative / melibiase, putative / alpha-D-galactoside galactohydrolase, putative [Arabidopsis thaliana] (TAIR:AT3G56310.1); similar to hypothetical protein OsJ_001952 [Oryza sativa (japonica cultivar-group)] (GB:EAZ12127.1); similar to unnamed protein product [Vitis vinifera] (GB:CAO42503.1); similar to Glycoside hydrolase, clan GH-D; Ricin B-related lectin [Medicag…	ok			POPTR_0010s05830.1				-0.307481	0.138329	0.375879	-0.393841	0.245865	0.199275	0.595984	0.885366	1.37434	0.712507	0.340974	0.82332	1	1	1	1	1	1	1	1	0.0013045	1	1	1
PtpAffx.208679.1.S1_at	estExt_fgenesh4_pg.C_LG_X0586	F-box family protein	AT1G70590.1	Identical to F-box protein At1g70590 [Arabidopsis Thaliana] (GB:Q94C27;GB:Q9S730); similar to suppressor of lin-12-like protein-related / sel-1 protein-related [Arabidopsis thaliana] (TAIR:AT1G18260.1); similar to unnamed protein product [Vitis vinifera] (GB:CAO16114.1); contains InterPro domain Tetratricopeptide-like helical; (InterPro:IPR011990); contains InterPro domain Cyclin-like F-box (Inte…	ok			No significant hit				-0.494016	-0.262874	-0.270115	-0.0953502	0.0543557	-0.0452777	0.872223	0.59919	0.0055383	1.40149	0.757643	0.737056	1	1	1	1	1	1	1	1	1	1.92018e-08	1	1
PtpAffx.152787.1.S1_s_at	estExt_fgenesh4_pg.C_LG_X0586	F-box family protein	AT1G70590.1	Identical to F-box protein At1g70590 [Arabidopsis Thaliana] (GB:Q94C27;GB:Q9S730); similar to suppressor of lin-12-like protein-related / sel-1 protein-related [Arabidopsis thaliana] (TAIR:AT1G18260.1); similar to unnamed protein product [Vitis vinifera] (GB:CAO16114.1); contains InterPro domain Tetratricopeptide-like helical; (InterPro:IPR011990); contains InterPro domain Cyclin-like F-box (Inte…	ok			POPTR_0010s05550.2	no	no blast hit		-0.724289	-0.46457	-0.593645	-0.0959794	0.0220115	-0.174997	0.514029	0.450505	0.416217	1.51599	1.10552	0.833736	1	1	1	1	1	1	1	1	1	1.94088e-10	0.186134	1
PtpAffx.4795.1.A1_s_at	estExt_fgenesh4_pg.C_LG_X0606	integral membrane family protein	AT3G55390.1	Identical to UPF0497 membrane protein At3g55390 [Arabidopsis Thaliana] (GB:Q9M2U0); similar to unnamed protein product [Vitis vinifera] (GB:CAO69225.1); contains InterPro domain Conserved hypothetical protein CHP01569, trans-membrane plant (InterPro:IPR006459); contains InterPro domain Protein of unknown function DUF588 (InterPro:IPR006702)	no			No significant hit				-1.29594	0.535982	0.665771	-0.486463	0.261149		1.33814	2.95423		1.50646	1.20097	1.40288	1.07083e-05	1	1	1	1		0.0103456	0		2.84663e-10	0.0244739	3.74423e-05
Ptp.5135.2.S1_at	estExt_fgenesh4_pg.C_LG_X0618	ATGOLS4 (ARABIDOPSIS THALIANA GALACTINOL SYNTHASE 4); transferase, transferring glycosyl groups / transferase, transferring hexosyl groups	AT1G60470.1	similar to ATGOLS7 (ARABIDOPSIS THALIANA GALACTINOL SYNTHASE 7), transferase, transferring glycosyl groups / transferase, transferring hexosyl groups [Arabidopsis thaliana] (TAIR:AT1G60450.1); similar to unknown [Populus trichocarpa] (GB:ABK93731.1); contains InterPro domain Glycosyl transferase, family 8; (InterPro:IPR002495)	ok			No significant hit				-0.535242	0.0539638	0.0959181	-0.0783265	0.0569273	0.0985985	0.986579	0.291297	-0.156705	1.27688	0.00145664	0.910159	1	1	1	1	1	1	1	1	1	1.89967e-06	1	1
PtpAffx.224640.1.S1_at	estExt_fgenesh4_pg.C_LG_X0704	pentatricopeptide (PPR) repeat-containing protein	AT2G37230.1	similar to pentatricopeptide (PPR) repeat-containing protein [Arabidopsis thaliana] (TAIR:AT1G02060.1); similar to unnamed protein product [Vitis vinifera] (GB:CAO18165.1); contains InterPro domain Pentatricopeptide repeat (InterPro:IPR002885)	ok			POPTR_0010s08800.1				0.335935	0.0848603	0.405953	0.300421	-0.269859	-0.254185	-0.694219	-0.281851	-0.00103595	-1.03305	-0.378931	-0.726198	1	1	1	1	1	1	1	1	1	0.00465336	1	1
PtpAffx.55455.1.S1_a_at	estExt_fgenesh4_pg.C_LG_X0722	beta-ketoacyl-CoA synthase, putative	AT5G43760.1	Identical to 3-ketoacyl-CoA synthase 19 (KCS19) [Arabidopsis Thaliana] (GB:Q9FG87;GB:Q94CA1); similar to beta-ketoacyl-CoA synthase, putative [Arabidopsis thaliana] (TAIR:AT1G04220.1); similar to beta-ketoacyl-CoA synthase, putative [Arabidopsis thaliana] (TAIR:AT2G26640.1); similar to unknown [Populus trichocarpa x Populus deltoides] (GB:ABK96299.1); similar to unnamed protein product [Vitis vin…	ok			POPTR_0008s15990.1				-0.425229	-0.357966	-0.0533931	-0.0266822	-0.189347	-0.287356	1.23945	2.83001		0.644744		1.07601	1	1	1	1	1	1	0.0753312	0		1		0.124889
PtpAffx.208807.1.S1_x_at	estExt_fgenesh4_pg.C_LG_X0857	dehydration-responsive family protein	AT1G26850.1	Similar to F-box protein At1g70590 [Arabidopsis Thaliana] (GB:Q94C27;GB:Q9S730); similar to suppressor of lin-12-like protein-related / sel-1 protein-related [Arabidopsis thaliana] (TAIR:AT1G18260.1); similar to unnamed protein product [Vitis vinifera] (GB:CAO16114.1); contains InterPro domain Tetratricopeptide-like helical; (InterPro:IPR011990); contains InterPro domain Cyclin-like F-box (InterP…	ok			POPTR_0010s10420.1				0.0387985	-0.102863	0.0631154	-0.213631		-0.168818	-0.791625	-0.295321	0.143584	-1.1274	-0.409687	-0.469234	1	1	1	1		1	1	1	1	0.000273514	1	1
PtpAffx.208807.1.S1_at	estExt_fgenesh4_pg.C_LG_X0857	dehydration-responsive family protein	AT1G26850.1	similar to dehydration-responsive family protein [Arabidopsis thaliana] (TAIR:AT4G18030.1); similar to dehydration-responsive family protein [Arabidopsis thaliana] (TAIR:AT4G10440.1); similar to dehydration-responsive family protein [Arabidopsis thaliana] (TAIR:AT1G33170.1); similar to unnamed protein product [Vitis vinifera] (GB:CAO48396.1); similar to putative methyltransferase [Solanum tuberos…	ok			POPTR_0010s10420.1				0.216671	0.0159257	0.0627983	-0.018991		-0.00660068	-0.760289	-0.281909	-0.0118623	-1.23475	-0.696641	-0.300685	1	1	1	1		1	1	1	1	8.18424e-06	1	1
PtpAffx.3868.1.A1_s_at	estExt_fgenesh4_pg.C_LG_X0857	dehydration-responsive family protein	AT1G26850.1	similar to dehydration-responsive family protein [Arabidopsis thaliana] (TAIR:AT4G18030.1); similar to dehydration-responsive family protein [Arabidopsis thaliana] (TAIR:AT4G10440.1); similar to dehydration-responsive family protein [Arabidopsis thaliana] (TAIR:AT1G33170.1); similar to unnamed protein product [Vitis vinifera] (GB:CAO48396.1); similar to putative methyltransferase [Solanum tuberos…	ok			POPTR_0010s10420.1				0.0522619		-0.0933084	0.0436947	0.206916	-0.000952616	-1.17929	-1.11844	0.293605	-1.69545	0.0573985	-0.628014	1		1	1	1	1	0.235743	1	1	0	1	1
PtpAffx.208818.1.S1_at	estExt_fgenesh4_pg.C_LG_X0879	Unknown protein	AT1G68660.1	similar to unknown [Populus trichocarpa] (GB:ABK92624.1); contains InterPro domain Ribosomal protein L7/L12, C-terminal/adaptor protein ClpS-like (InterPro:IPR014719); contains InterPro domain Adaptor protein ClpS, core (InterPro:IPR003769)	ok			POPTR_0010s10670.1				0.571118	0.923923	0.355533	-0.151883	-0.15455	-0.0871423	-0.163758	1.16877	0.455622	-0.237022	0.770509	0.235936	1	0.0262443	1	1	1	1	1	1	1	1	1	1
PtpAffx.30574.1.A1_at	estExt_fgenesh4_pg.C_LG_X0985	Unknown protein	AT1G14870.1	Identical to Uncharacterized protein At1g14870 [Arabidopsis Thaliana] (GB:Q9LQU4); similar to unknown protein [Arabidopsis thaliana] (TAIR:AT5G35525.1); similar to unnamed protein product [Vitis vinifera] (GB:CAO42338.1); contains InterPro domain Aspartic acid and asparagine hydroxylation site (InterPro:IPR000152); contains InterPro domain Protein of unknown function Cys-rich (InterPro:IPR006461)	ok			POPTR_0010s11930.1				1.17182		-0.11191	0.695634	-0.0145015	0.283149	-0.0364245	-0.46096	-0.105905	0.0409012	-0.1769	-0.189131	0.000476065		1	0.294737	1	1	1	1	1	1	1	1
PtpAffx.157992.1.A1_at	estExt_fgenesh4_pg.C_LG_X0989	phosphoglucomutase, cytoplasmic, putative / glucose phosphomutase, putative	AT1G23190.1	Identical to Probable phosphoglucomutase, cytoplasmic 1 [Arabidopsis Thaliana] (GB:O49299;GB:Q9LR42); similar to PGM (PHOSPHOGLUCOMUTASE) [Arabidopsis thaliana] (TAIR:AT5G51820.1); similar to phosphoglucomutase, cytoplasmic, putative / glucose phosphomutase, putative [Arabidopsis thaliana] (TAIR:AT1G70730.1); similar to Phosphoglucomutase, cytoplasmic (Glucose phosphomutase) (PGM) (GB:Q9ZSQ4); si…	ok			No significant hit				0.329487	0.392898	0.130818	-0.257741	-1.00849	0.55295	0.0842027	-0.156235	-0.256938	0.877731	1.20503	0.541836	1	1	1	1	0.000102913	1	1	1	1	0.297448	0.0223704	1
PtpAffx.249.204.S1_s_at	estExt_fgenesh4_pg.C_LG_X1001	MLP34 (MLP-LIKE PROTEIN 34)	AT1G70850.1	Identical to MLP-like protein 34 (MLP34) [Arabidopsis Thaliana] (GB:Q9SSK7); similar to MLP28 (MLP-LIKE PROTEIN 28) [Arabidopsis thaliana] (TAIR:AT1G70830.1); similar to major latex-like protein [Prunus persica] (GB:AAK14060.1); contains InterPro domain Bet v I allergen; (InterPro:IPR000916)	ok			POPTR_0010s12110.1				-0.751747	-0.195871	0.169389	-0.789609			0.600702	0.817125	0.63798	1.04572	0.733353	0.704352	1	1	1	0.0129541			1	1	1	0.0032241	1	1
PtpAffx.14325.2.A1_a_at	estExt_fgenesh4_pg.C_LG_X1023	DNAJ heat shock N-terminal domain-containing protein	AT1G56300.1	similar to DNAJ heat shock N-terminal domain-containing protein [Arabidopsis thaliana] (TAIR:AT1G71000.1); similar to DnaJ-like protein [Glycine max] (GB:AAM23263.1); contains InterPro domain Heat shock protein DnaJ, N-terminal; (InterPro:IPR001623); contains InterPro domain Molecular chaperone, heat shock protein, Hsp40, DnaJ (InterPro:IPR015609)	ok			POPTR_0010s12370.2	no	no blast hit		1.11431		0.197905	0.862696	-0.0331079	1.00378	1.09714	1.41634	0.530736	0.20576		0.982411	0.00244279		1	0.000883768	1	3.29118e-05	1	1	1	1		0.880749
PtpAffx.8551.1.A1_at	estExt_fgenesh4_pg.C_LG_X1117	ethylene-responsive protein, putative	AT1G09740.1	similar to universal stress protein (USP) family protein [Arabidopsis thaliana] (TAIR:AT3G11930.1); similar to unnamed protein product [Vitis vinifera] (GB:CAO61617.1); contains InterPro domain UspA; (InterPro:IPR006016); contains InterPro domain Universal stress protein (Usp) (InterPro:IPR006015); contains InterPro domain Rossmann-like alpha/beta/alpha sandwich fold (InterPro:IPR014729)	ok			POPTR_0010s13330.1				-0.229632	-0.118116	0.114989	-0.124901	0.482125	0.542795	0.771165	0.506076	0.0130883	1.06407	0.0560159	0.601972	1	1	1	1	1	1	1	1	1	0.00188075	1	1
PtpAffx.17806.1.S1_at	estExt_fgenesh4_pg.C_LG_X1132	ATHMT-1/HMT-1; homocysteine S-methyltransferase	AT3G25900.1	Identical to Homocysteine S-methyltransferase 1 (HMT-1) [Arabidopsis Thaliana] (GB:Q9SDL7); similar to HMT3 (Homocysteine S-methyltransferase 3), homocysteine S-methyltransferase [Arabidopsis thaliana] (TAIR:AT3G22740.1); similar to homocysteine methyltransferase 1 [Brassica oleracea var. italica] (GB:ABG74913.1); contains InterPro domain Homocysteine S-methyltransferase; (InterPro:IPR003726)	ok			POPTR_0010s13500.1				0.0463857	-0.331714	-0.28363	0.891012	-1.10753	-0.924805	-0.299291	-0.311641	-0.164167	-0.235434	-0.0336368	0.27959	1	1	1	0.000294063	2.28286e-06	0.000648264	1	1	1	1	1	1
PtpAffx.145486.1.S1_at	estExt_fgenesh4_pg.C_LG_X1149	Unknown protein	AT1G13340.1	similar to unknown protein [Arabidopsis thaliana] (TAIR:AT1G34220.2); similar to unknown [Carica papaya] (GB:ABS01355.1); contains InterPro domain Protein of unknown function DUF292, eukaryotic (InterPro:IPR005061)	ok			POPTR_0010s13710.1				1.25941	-0.13933	0.27569	0.157072	-0.125944	-0.113529				-0.00877409	0.534276	0.1855	3.39738e-05	1	1	1	1	1				1	1	1
PtpAffx.390.3.S1_at	estExt_fgenesh4_pg.C_LG_X1149	Unknown protein	AT1G13340.1	similar to unknown protein [Arabidopsis thaliana] (TAIR:AT1G34220.2); similar to unknown [Carica papaya] (GB:ABS01355.1); contains InterPro domain Protein of unknown function DUF292, eukaryotic (InterPro:IPR005061)	ok			POPTR_0010s13710.1				1.21578	-0.275476	-0.157532	1.11977	0.27851	0.437544	-0.116887	0.459082	1.49816		0.908491	1.02931	0.00012945	1	1	1.17409e-08	1	1	1	1	6.47807e-05		1	0.337803
PtpAffx.49889.1.A1_s_at	estExt_fgenesh4_pg.C_LG_X1194	DNA binding / ligand-dependent nuclear receptor	AT1G44191.1	similar to unknown protein [Arabidopsis thaliana] (TAIR:AT3G50580.1); contains domain PRICHEXTENSN (PR01217)	no			POPTR_0010s14190.1	no	no blast hit		0.490309	0.248838	0.0275576	0.0689615	0.212136	0.176251	0.603914	1.74223	0.630149	0.359161		0.796617	1	1	1	1	1	1	1	0.0152623	1	1		1
PtpAffx.249.8.A2_s_at	estExt_fgenesh4_pg.C_LG_X1353	stable protein 1-related	AT3G17210.1	Identical to Putative protein Pop3 [Arabidopsis Thaliana] (GB:Q9LUV2;GB:Q8LCB1); similar to unknown protein [Arabidopsis thaliana] (TAIR:AT5G22580.1); similar to unnamed protein product [Vitis vinifera] (GB:CAO44961.1); contains InterPro domain Dimeric alpha-beta barrel (InterPro:IPR011008); contains InterPro domain Stress responsive alpha-beta barrel (InterPro:IPR013097)	ok			POPTR_0010s16050.1				0.262553	0.0786053	0.199208	-0.184936	0.0141619	0.234377	1.70292	1.99493	2.14111	2.26912	2.58192	2.63515	1	1	1	1	1	1	1.95336e-06	0.000230217	0	0	0	0
PtpAffx.249.54.A1_at	estExt_fgenesh4_pg.C_LG_X1353	stable protein 1-related	AT3G17210.1	Identical to Putative protein Pop3 [Arabidopsis Thaliana] (GB:Q9LUV2;GB:Q8LCB1); similar to unknown protein [Arabidopsis thaliana] (TAIR:AT5G22580.1); similar to unnamed protein product [Vitis vinifera] (GB:CAO44961.1); contains InterPro domain Dimeric alpha-beta barrel (InterPro:IPR011008); contains InterPro domain Stress responsive alpha-beta barrel (InterPro:IPR013097)	ok			POPTR_0010s16050.1				0.21123	-0.0144488	0.150636	-0.161835	0.0362434	0.168357	1.69487	1.79693	2.0284	2.47206	2.57498	2.7036	1	1	1	1	1	1	2.41025e-06	0.00644197	1.13427e-11	0	0	0
PtpAffx.11317.2.A1_a_at	estExt_fgenesh4_pg.C_LG_X1411	beta-1,3-glucanase-related	AT1G69295.1	similar to beta-1,3-glucanase-related [Arabidopsis thaliana] (TAIR:AT1G26450.1); similar to hypothetical protein [Vitis vinifera] (GB:CAN73948.1); contains InterPro domain X8 (InterPro:IPR012946)	beta-1,3-glucanase-related (AT1G13830.1)			POPTR_0010s16640.1	PDCB3 (PLASMODESMATA CALLOSE-BINDING PROTEIN 3); callose binding / polysaccharide binding	AT1G18650.1		0.300398	0.243147	0.385089	-0.131115	-0.0549317	-0.152211	-0.954212	-0.945656	0.179628	-1.15634	-0.360402	-0.354219	1	1	1	1	1	1	1	1	1	0.000109428	1	1
PtpAffx.11317.1.A1_x_at	estExt_fgenesh4_pg.C_LG_X1411	beta-1,3-glucanase-related	AT1G69295.1	similar to beta-1,3-glucanase-related [Arabidopsis thaliana] (TAIR:AT1G26450.1); similar to hypothetical protein [Vitis vinifera] (GB:CAN73948.1); contains InterPro domain X8 (InterPro:IPR012946)	beta-1,3-glucanase-related (AT1G13830.1)			POPTR_0010s16640.1	PDCB3 (PLASMODESMATA CALLOSE-BINDING PROTEIN 3); callose binding / polysaccharide binding	AT1G18650.1		0.225459	0.206723		-0.140066	0.086961	0.0850158	-0.82764	-0.949665	0.150001	-1.18732	-0.447981	-0.410999	1	1		1	1	1	1	1	1	4.00462e-05	1	1
PtpAffx.11317.6.A1_a_at	estExt_fgenesh4_pg.C_LG_X1411	beta-1,3-glucanase-related	AT1G69295.1	similar to beta-1,3-glucanase-related [Arabidopsis thaliana] (TAIR:AT1G26450.1); similar to hypothetical protein [Vitis vinifera] (GB:CAN73948.1); contains InterPro domain X8 (InterPro:IPR012946)	beta-1,3-glucanase-related (AT1G13830.1)			POPTR_0010s16640.1	PDCB3 (PLASMODESMATA CALLOSE-BINDING PROTEIN 3); callose binding / polysaccharide binding	AT1G18650.1		-0.0392462	0.0668708	-0.136885	0.0930548	-0.116317	0.112754	-1.03939	-1.09661	0.484655	-1.37846	-0.232519	-0.572705	1	1	1	1	1	1	1	1	1	4.62965e-08	1	1
PtpAffx.79261.1.S1_a_at	estExt_fgenesh4_pg.C_LG_X1514	Unknown protein	AT3G19900.1	similar to unknown [Picea sitchensis] (GB:ABK25235.1)	ok			POPTR_0010s17680.1				-0.018547	-0.071151	-0.242215	-0.000534273	0.0978735	0.0703144	0.808069	1.08316	-0.205804	1.35962	0.352592	0.750919	1	1	1	1	1	1	1	1	1	9.41327e-08	1	1
PtpAffx.6163.2.A1_at	estExt_fgenesh4_pg.C_LG_X1518	DWF1 (DIMINUTO 1); catalytic	AT3G19820.1	Identical to Cell elongation protein DIMINUTO (DIM) [Arabidopsis Thaliana] (GB:Q39085;GB:Q38808;GB:Q8RXF4); similar to brassinosteroid biosynthetic protein LKB [Pisum sativum] (GB:AAK15493.1); similar to hypothetical protein [Vitis vinifera] (GB:CAN79299.1); similar to ovule/fiber cell elongation protein Ghfe1 [Gossypium hirsutum] (GB:AAM47602.1); contains InterPro domain FAD-binding, type 2; (In…	ok			POPTR_0010s17710.1				-0.0119217	-0.00678495	-0.00271786	-0.000764769		0.00772664	-0.842043	-1.90101	-0.878091				1	1	1	1		1	1	0.00116482	1
Ptp.7858.1.S1_s_at	estExt_fgenesh4_pg.C_LG_X1678	oxidoreductase, 2OG-Fe(II) oxygenase family protein	AT5G05600.1	similar to oxidoreductase, 2OG-Fe(II) oxygenase family protein [Arabidopsis thaliana] (TAIR:AT3G11180.1); similar to hypothetical protein [Vitis vinifera] (GB:CAN59837.1); contains InterPro domain 2OG-Fe(II) oxygenase (InterPro:IPR005123); contains InterPro domain Isopenicillin N synthase; (InterPro:IPR002283)	ok			POPTR_0010s19530.1				0.308052	0.00429089		0.354257	0.0987061	0.0260446	1.17842	-0.372918	-0.43248	1.18983	0.211246	0.202331	1	1		1	1	1	0.239577	1	1	3.68799e-05	1	1
PtpAffx.106480.1.A1_at	estExt_fgenesh4_pg.C_LG_X1678	oxidoreductase, 2OG-Fe(II) oxygenase family protein	AT5G05600.1	similar to oxidoreductase, 2OG-Fe(II) oxygenase family protein [Arabidopsis thaliana] (TAIR:AT3G11180.1); similar to hypothetical protein [Vitis vinifera] (GB:CAN59837.1); contains InterPro domain 2OG-Fe(II) oxygenase (InterPro:IPR005123); contains InterPro domain Isopenicillin N synthase; (InterPro:IPR002283)	ok			No significant hit				0.103295	0.0437585	0.0227195	-0.0678706	-0.0577713	-0.0808622	1.67015		0.269689	0.858222	0.744568	0.647317	1	1	1	1	1	1	4.57168e-06		1	0.479641	1	1
Ptp.7203.1.S1_s_at	estExt_fgenesh4_pg.C_LG_X1761	Unknown protein	AT3G55646.1	similar to unknown protein [Arabidopsis thaliana] (TAIR:AT2G39855.2)	ok			POPTR_0010s20370.1				-0.0863175	0.213536	0.868229	-0.477699	0.811004	-0.629966	2.05824	3.39329		2.19942	0.883404		1	1	1	1	0.0742982	1	6.58193e-11	0		0	1
Ptp.6077.1.S1_s_at	estExt_fgenesh4_pg.C_LG_X1782	Unknown protein	AT5G60030.1	similar to unknown protein [Arabidopsis thaliana] (TAIR:AT1G75335.1); similar to hypothetical protein [Vitis vinifera] (GB:CAN66187.1)	no			POPTR_0010s20560.1	no	no blast hit		1.16274	-0.926755	-1.40683	1.61704	0.872782	0.377846	0.457454	1.09554	1.64411	0.243123	1.38548	0.826597	0.000619479	0.0242055	5.72208e-07	0	0.0109527	1	1	1	1.37197e-06	1	0.000310804	1
PtpAffx.249.475.S1_a_at	estExt_fgenesh4_pg.C_LG_X1852	HSP70 (heat shock protein 70); ATP binding	AT3G12580.1	similar to heat shock cognate 70 kDa protein 3 (HSC70-3) (HSP70-3) [Arabidopsis thaliana] (TAIR:AT3G09440.1); similar to heat shock cognate 70 kDa protein 2 (HSC70-2) (HSP70-2) [Arabidopsis thaliana] (TAIR:AT5G02490.1); similar to HSC70-1 (heat shock cognate 70 kDa protein 1), ATP binding [Arabidopsis thaliana] (TAIR:AT5G02500.1); similar to heat shock protein 70-3 [Nicotiana tabacum] (GB:AAR1708…	ok			POPTR_0010s21350.1				1.28844		0.830633	0.564752	0.163692	1.29686	1.03492	1.33617	2.09119	0.531431	2.38565	2.34943	1.36052e-05		1	1	1	6.35336e-11	1	1	0	1	0	0
PtpAffx.3989.2.S1_at	estExt_fgenesh4_pg.C_LG_X1886	GAMMA-TIP3/TIP1;3 (tonoplast intrinsic protein 1;3); water channel	AT4G01470.1	Identical to Aquaporin TIP1-3 (TIP1-3) [Arabidopsis Thaliana] (GB:O82598;GB:A0MF47;GB:Q1PEC5); similar to GAMMA-TIP (Tonoplast intrinsic protein (TIP) gamma), water channel [Arabidopsis thaliana] (TAIR:AT2G36830.1); similar to unknown [Populus trichocarpa] (GB:ABK94058.1); contains InterPro domain Aquaporin; (InterPro:IPR012269); contains InterPro domain Major intrinsic protein; (InterPro:IPR0004…	ok			POPTR_0010s21700.1				1.28739	0.548106	0.34246				1.22277	1.39268	1.4243		0.535297	0.894008	1.40698e-05	1	1				0.103894	1	0.000400053		1	1
PtpAffx.61669.1.S1_at	estExt_fgenesh4_pg.C_LG_X2015	BME3/BME3-ZF (BLUE MICROPLYLAR END3); transcription factor	AT3G54810.1	Identical to GATA transcription factor 10 (GATA10) [Arabidopsis Thaliana] (GB:Q9SV30); similar to zinc finger (GATA type) family protein [Arabidopsis thaliana] (TAIR:AT1G08010.1); similar to zinc finger (GATA type) family protein [Arabidopsis thaliana] (TAIR:AT1G08010.2); similar to AG-motif binding protein-5 [Nicotiana tabacum] (GB:BAC98495.1); contains InterPro domain Zinc finger, NHR/GATA-type…	ok			POPTR_0010s23010.2	no	no blast hit		0.396451	0.0185864	0.00572779	-0.00902199	-0.0691	-0.0508751	-0.484465	-1.80356	-0.483204	-0.360657	-0.210642	-0.273614	1	1	1	1	1	1	1	0.00579279	1	1	1	1
PtpAffx.15748.1.S1_at	estExt_fgenesh4_pg.C_LG_X2089	oxidoreductase, 2OG-Fe(II) oxygenase family protein	AT2G36690.1	similar to oxidoreductase, acting on paired donors, with incorporation or reduction of molecular oxygen, 2-oxoglutarate as one donor, and incorporation of one atom each of oxygen into both donors [Arabidopsis thaliana] (TAIR:AT3G60290.1); similar to unnamed protein product [Vitis vinifera] (GB:CAO62980.1); contains InterPro domain 2OG-Fe(II) oxygenase (InterPro:IPR005123)	ok			POPTR_0008s02970.2	no	no blast hit		-0.567607	-0.276113	-0.250345	-0.152017	0.104647	-0.479755	-2.75339	-2.9881	-2.82655	-3.25346	-3.85574	-3.89634	1	1	1	1	1	1	0	0	0	0	0	0
Ptp.7066.1.S1_at	estExt_fgenesh4_pg.C_LG_X2089	oxidoreductase, 2OG-Fe(II) oxygenase family protein	AT2G36690.1	similar to oxidoreductase, acting on paired donors, with incorporation or reduction of molecular oxygen, 2-oxoglutarate as one donor, and incorporation of one atom each of oxygen into both donors [Arabidopsis thaliana] (TAIR:AT3G60290.1); similar to unnamed protein product [Vitis vinifera] (GB:CAO62980.1); contains InterPro domain 2OG-Fe(II) oxygenase (InterPro:IPR005123)	ok			POPTR_0008s02970.2	no	no blast hit		-0.441004	-0.0877003	-0.0717601	0.0440852	0.255452	-0.192941	-1.89049	-1.86194	-1.86532				1	1	1	1	1	1	1.10906e-08	0.00223733	2.06437e-09
PtpAffx.38333.1.S1_at	estExt_fgenesh4_pg.C_LG_XI0017	MATE efflux family protein	AT3G21690.1	similar to MATE efflux family protein [Arabidopsis thaliana] (TAIR:AT1G61890.1); similar to unnamed protein product [Vitis vinifera] (GB:CAO17929.1); similar to unnamed protein product [Vitis vinifera] (GB:CAO24133.1); similar to unnamed protein product [Vitis vinifera] (GB:CAO24131.1); contains InterPro domain Multi antimicrobial extrusion protein MatE; (InterPro:IPR002528)	ok			POPTR_0021s00850.1				0.31003	0.186548	0.913855	-0.0457158	-0.851201	0.162741			1.79894	0.742447	1.46749	1.83379	1	1	0.538594	1	0.0216993	1			1.58004e-08	1	3.69682e-05	3.89868e-11
Ptp.3040.1.A1_at	estExt_fgenesh4_pg.C_LG_XI0017	MATE efflux family protein	AT3G21690.1	similar to MATE efflux family protein [Arabidopsis thaliana] (TAIR:AT1G61890.1); similar to unnamed protein product [Vitis vinifera] (GB:CAO17929.1); similar to unnamed protein product [Vitis vinifera] (GB:CAO24133.1); similar to unnamed protein product [Vitis vinifera] (GB:CAO24131.1); contains InterPro domain Multi antimicrobial extrusion protein MatE; (InterPro:IPR002528)	ok			POPTR_0021s00850.1				0.226142	0.292963	0.560493	-0.206597	-0.17593	-0.00562052	1.19723	1.435	1.48792	0.588167	0.651306	1.53501	1	1	1	1	1	1	0.168671	1	8.3832e-05	1	1	7.942e-07
PtpAffx.11747.1.S1_at	estExt_fgenesh4_pg.C_LG_XI0229	ATPMEPCRA; pectinesterase	AT1G11580.1	similar to pectin methylesterase, putative [Arabidopsis thaliana] (TAIR:AT1G11590.1); similar to pectin methylesterase [Sesbania rostrata] (GB:CAD29733.1); contains InterPro domain Pectin lyase fold (InterPro:IPR012334); contains InterPro domain Pectinesterase, catalytic; (InterPro:IPR000070); contains InterPro domain Pectin lyase fold/virulence factor (InterPro:IPR011050); contains InterPro doma…	ok			POPTR_0011s00480.1				-0.126905	-0.325311	-0.198646	-0.244633	1.14032	0.484161	-0.0796117	-0.645209	0.0367647	-0.302705	-0.285321	-0.204317	1	1	1	1	6.00136e-07	1	1	1	1	1	1	1
PtpAffx.11747.2.A1_a_at	estExt_fgenesh4_pg.C_LG_XI0229	ATPMEPCRA; pectinesterase	AT1G11580.1	similar to pectin methylesterase, putative [Arabidopsis thaliana] (TAIR:AT1G11590.1); similar to pectin methylesterase [Sesbania rostrata] (GB:CAD29733.1); contains InterPro domain Pectin lyase fold (InterPro:IPR012334); contains InterPro domain Pectinesterase, catalytic; (InterPro:IPR000070); contains InterPro domain Pectin lyase fold/virulence factor (InterPro:IPR011050); contains InterPro doma…	ok			POPTR_0011s00480.1				0.00393854	0.21668	0.21299	-0.750774		0.047993	-0.126601	-0.832423	0.194576	-0.560409	-0.461344	-0.526386	1	1	1	0.0492673		1	1	1	1	1	1	1
PtpAffx.61228.1.S1_at	estExt_fgenesh4_pg.C_LG_XI0324	Unknown protein	AT1G11240.1	similar to hypothetical protein OsI_011255 [Oryza sativa (indica cultivar-group)] (GB:EAY90022.1); similar to Os03g0353500 [Oryza sativa (japonica cultivar-group)] (GB:NP_001050128.1); contains domain PTHR14577 (PTHR14577)	ok			POPTR_0011s04320.1				0.650861	1.08847	0.325807	-0.0413773	-0.229468	-0.352107	-0.252523	1.27834	0.652185	-0.907588	1.12581	-0.146981	1	0.000162538	1	1	1	1	1	1	1	0.140453	0.122516	1
PtpAffx.49881.1.A1_at	estExt_fgenesh4_pg.C_LG_XI0435	JAZ8/TIFY5A (JASMONATE-ZIM-DOMAIN PROTEIN 8)	AT1G30135.1	Identical to Protein TIFY 5A (TIFY5A) [Arabidopsis Thaliana] (GB:Q8LBM2); similar to JAZ7/TIFY5B (JASMONATE-ZIM-DOMAIN PROTEIN 7) [Arabidopsis thaliana] (TAIR:AT2G34600.1); similar to unnamed protein product [Vitis vinifera] (GB:CAO40332.1); contains InterPro domain ZIM (InterPro:IPR010399)	ok			POPTR_0011s02260.1				-0.000440569	0.00287682	0.00064299	0.00298705								-1.36089	1	1	1	1								0.000118825
PtpAffx.12388.1.S1_at	estExt_fgenesh4_pg.C_LG_XI0622	ATMRP2 (MULTIDRUG RESISTANCE-ASSOCIATED PROTEIN 2); ATPase, coupled to transmembrane movement of substances	AT2G34660.1	Identical to Multidrug resistance-associated protein 2 (MRP2) [Arabidopsis Thaliana] (GB:Q42093;GB:O22449;GB:O24526;GB:O48907;GB:O48908;GB:O64590); similar to ATMRP13 (Arabidopsis thaliana multidrug resistance-associated protein 13) [Arabidopsis thaliana] (TAIR:AT1G30410.1); similar to ATMRP1 (Arabidopsis thaliana multidrug resistance-associated protein 1), xenobiotic-transporting ATPase [Arabido…	ok			No significant hit				1.00796	0.308792	0.202462	-0.425954	0.156759	0.486992	-0.573906	0.341668	-0.345764	0.318105	-0.0176247	0.413873	0.040969	1	1	1	1	1	1	1	1	1	1	1
Ptp.1088.1.S1_s_at	estExt_fgenesh4_pg.C_LG_XI0786	RD21 (RESPONSIVE TO DEHYDRATION 21); cysteine-type peptidase	AT1G47128.1	Identical to Cysteine proteinase RD21a precursor (RD21A) [Arabidopsis Thaliana] (GB:P43297); similar to cysteine proteinase, putative / thiol protease, putative [Arabidopsis thaliana] (TAIR:AT5G43060.1); similar to unknown [Populus trichocarpa] (GB:ABK95110.1); similar to senescence-associated cysteine protease [Brassica oleracea] (GB:AAL60579.1); similar to senescence-associated cysteine proteas…	XBCP3 (XYLEM BARK CYSTEINE PEPTIDASE 3); cysteine-type peptidase (AT1G09850.1)			POPTR_0011s07300.1	XBCP3 (xylem bark cysteine peptidase 3); cysteine-type endopeptidase/ cysteine-type peptidase	AT1G09850.1		0.479404	0.444381	0.49528	-0.0477275	-0.360503	-0.145614	1.11176	1.92431	1.85467	-0.52312	0.0573675	0.154175	1	1	1	1	1	1	0.796971	0.000784455	2.88105e-09	1	1	1
PtpAffx.224746.1.S1_s_at	estExt_fgenesh4_pg.C_LG_XI0788	cysteine proteinase, putative / thiol protease, putative	AT5G43060.1	Similar to XBCP3 (XYLEM BARK CYSTEINE PEPTIDASE 3); cysteine-type peptidase (AT1G09850.1)similar to cysteine proteinase, putative / thiol protease, putative [Arabidopsis thaliana] (TAIR:AT5G43060.1); similar to hypothetical protein OsI_019869 [Oryza sativa (indica cultivar-group)] (GB:EAY98636.1); contains InterPro domain Peptidase C1A, papain; (InterPro:IPR013128); contains InterPro domain Pepti…	ok			POPTR_0011s07310.1	XBCP3 (xylem bark cysteine peptidase 3); cysteine-type endopeptidase/ cysteine-type peptidase	AT1G09850.1		0.631673	0.182707	0.101801	0.223786	-1.71026	0.0370771		-0.00516396	0.433662	-1.41006	-0.326161	-0.203825	1	1	1	1	0	1		1	1	1.37932e-08	1	1
PtpAffx.378.2.S1_at	estExt_fgenesh4_pg.C_LG_XI0914	(S)-2-hydroxy-acid oxidase, peroxisomal, putative / glycolate oxidase, putative / short chain alpha-hydroxy acid oxidase, putative	AT3G14420.1	Identical to Probable peroxisomal [Arabidopsis Thaliana] (GB:Q9LRR9;GB:Q8VZA4;GB:Q944K6); similar to (S)-2-hydroxy-acid oxidase, peroxisomal, putative / glycolate oxidase, putative / short chain alpha-hydroxy acid oxidase, putative [Arabidopsis thaliana] (TAIR:AT3G14415.1); similar to glycolate oxidase [Brassica napus] (GB:AAV28535.1); contains InterPro domain FMN-dependent alpha-hydroxy acid deh…	ok			No significant hit				-1.01784	-0.251995	-0.238071	-0.719899	0.423362	0.296081				-0.368833	-0.322104	-0.138069	0.031878	1	1	0.136245	1	1				1	1	1
Ptp.4865.1.A1_s_at	estExt_fgenesh4_pg.C_LG_XI0914	(S)-2-hydroxy-acid oxidase, peroxisomal, putative / glycolate oxidase, putative / short chain alpha-hydroxy acid oxidase, putative	AT3G14420.1	Identical to Probable peroxisomal [Arabidopsis Thaliana] (GB:Q9LRR9;GB:Q8VZA4;GB:Q944K6); similar to (S)-2-hydroxy-acid oxidase, peroxisomal, putative / glycolate oxidase, putative / short chain alpha-hydroxy acid oxidase, putative [Arabidopsis thaliana] (TAIR:AT3G14415.1); similar to glycolate oxidase [Brassica napus] (GB:AAV28535.1); contains InterPro domain FMN-dependent alpha-hydroxy acid deh…	ok			POPTR_0011s11390.1				-0.312827	-0.337186	-0.235723	0.0406094	0.29749	0.119998	-0.791143	-1.95578	-1.75876	-0.599018	-1.52001	-0.747944	1	1	1	1	1	1	1	0.000456629	5.22218e-08	1	8.89322e-06	1
Ptp.4865.1.A1_x_at	estExt_fgenesh4_pg.C_LG_XI0914	(S)-2-hydroxy-acid oxidase, peroxisomal, putative / glycolate oxidase, putative / short chain alpha-hydroxy acid oxidase, putative	AT3G14420.1	Identical to Probable peroxisomal [Arabidopsis Thaliana] (GB:Q9LRR9;GB:Q8VZA4;GB:Q944K6); similar to (S)-2-hydroxy-acid oxidase, peroxisomal, putative / glycolate oxidase, putative / short chain alpha-hydroxy acid oxidase, putative [Arabidopsis thaliana] (TAIR:AT3G14415.1); similar to glycolate oxidase [Brassica napus] (GB:AAV28535.1); contains InterPro domain FMN-dependent alpha-hydroxy acid deh…	ok			POPTR_0011s11390.1				-0.309256	-0.231189	-0.175377	-0.033533	0.186269	0.0544825	-0.836824	-1.94143	-1.54098	-0.770666	-1.01716	-0.884726	1	1	1	1	1	1	1	0.000585077	2.16625e-05	1	1	1
Ptp.6667.1.S1_s_at	estExt_fgenesh4_pg.C_LG_XI0914	(S)-2-hydroxy-acid oxidase, peroxisomal, putative / glycolate oxidase, putative / short chain alpha-hydroxy acid oxidase, putative	AT3G14420.1	Identical to Probable peroxisomal [Arabidopsis Thaliana] (GB:Q9LRR9;GB:Q8VZA4;GB:Q944K6); similar to (S)-2-hydroxy-acid oxidase, peroxisomal, putative / glycolate oxidase, putative / short chain alpha-hydroxy acid oxidase, putative [Arabidopsis thaliana] (TAIR:AT3G14415.1); similar to glycolate oxidase [Brassica napus] (GB:AAV28535.1); contains InterPro domain FMN-dependent alpha-hydroxy acid deh…	ok			POPTR_0011s11390.1				-0.173096	-0.140438	-0.126884	0.00518175	0.0302269	-0.028033	-0.790494	-2.55526	-1.19958	-0.855259	-0.948387	-0.935751	1	1	1	1	1	1	1	3.09627e-09	0.0595551	0.515302	1	1
PtpAffx.76309.1.A1_at	estExt_fgenesh4_pg.C_LG_XI1019	NADP-dependent oxidoreductase, putative	AT5G16960.1	similar to NADP-dependent oxidoreductase, putative [Arabidopsis thaliana] (TAIR:AT5G16990.1); similar to hypothetical protein [Vitis vinifera] (GB:CAN61471.1); contains InterPro domain NAD(P)-binding; (InterPro:IPR016040); contains InterPro domain GroES-like (InterPro:IPR011032); contains InterPro domain Alcohol dehydrogenase, zinc-binding (InterPro:IPR013149); contains InterPro domain Alcohol de…	no			POPTR_0011s12610.1	no	no blast hit		-0.0703378	0.548831	0.659952	-0.181007	-0.187356	-0.0981702	-0.47	-1.05468	-1.24666	-0.672041	-0.824295	-0.644794	1	1	1	1	1	1	1	1	0.0223153	1	1	1
Ptp.4823.1.S1_at	estExt_fgenesh4_pg.C_LG_XI1028	dynein light chain, putative	AT4G27360.1	similar to dynein light chain, putative [Arabidopsis thaliana] (TAIR:AT3G16120.1); similar to unnamed protein product [Vitis vinifera] (GB:CAO39197.1); contains InterPro domain Dynein light chain, type 1 and 2; (InterPro:IPR001372)	ok			POPTR_0011s12700.1				0.086054	0.0480958	-0.100161	0.345307	0.189221	0.559731				2.2205	0.568312	1.8574	1	1	1	1	1	1				0	1	1.29956e-11
PtpAffx.46007.1.S1_s_at	estExt_fgenesh4_pg.C_LG_XI1100	ATOCT4 (ARABIDOPSIS THALIANA ORGANIC CATION/CARNITINE TRANSPORTER4); carbohydrate transmembrane transporter/ sugar:hydrogen ion symporter	AT3G20660.1	similar to ATOCT1 (ARABIDOPSIS THALIANA ORGANIC CATION/CARNITINE TRANSPORTER1), carbohydrate transmembrane transporter/ carnitine transporter/ transporter [Arabidopsis thaliana] (TAIR:AT1G73220.1); similar to unnamed protein product [Vitis vinifera] (GB:CAO39080.1); similar to Major facilitator superfamily [Medicago truncatula] (GB:ABN09063.1); contains InterPro domain Major facilitator superfami…	ok			POPTR_0489s00210.1				0.308812	0.11725	0.0242814	0.0546227	-0.0172976	-0.160282	1.80225	0.523367	0.335414	2.11208	0.425124	1.50876	1	1	1	1	1	1	1.34743e-07	1	1	0	1	1.75352e-06
PtpAffx.210019.1.S1_at	estExt_fgenesh4_pg.C_LG_XI1100	ATOCT4 (ARABIDOPSIS THALIANA ORGANIC CATION/CARNITINE TRANSPORTER4); carbohydrate transmembrane transporter/ sugar:hydrogen ion symporter	AT3G20660.1	similar to ATOCT1 (ARABIDOPSIS THALIANA ORGANIC CATION/CARNITINE TRANSPORTER1), carbohydrate transmembrane transporter/ carnitine transporter/ transporter [Arabidopsis thaliana] (TAIR:AT1G73220.1); similar to unnamed protein product [Vitis vinifera] (GB:CAO39080.1); similar to Major facilitator superfamily [Medicago truncatula] (GB:ABN09063.1); contains InterPro domain Major facilitator superfami…	ok			POPTR_0489s00210.1				0.0282324	-0.19408	-0.121435	-0.0181236	0.0142784	-0.0507897	1.02995	0.511716	0.108009	1.37676	0.326299	0.953322	1	1	1	1	1	1	1	1	1	4.93889e-08	1	1
PtpAffx.79804.1.S1_at	estExt_fgenesh4_pg.C_LG_XI1245	MSP2 (MICROSPORE-SPECIFIC PROMOTER 2)	AT5G46795.1	0	no			POPTR_0011s14900.1				-0.00193743	0.017122	0.0259332	0.0014976	0.0129716	0.0213762	0.289237	0.385624	0.443748	1.07426	0.595466	0.968777	1	1	1	1	1	1	1	1	1	0.00138901	1	1
Ptp.7286.1.S1_at	estExt_fgenesh4_pg.C_LG_XI1253	NIP5;1/NLM6/NLM8 (NOD26-like intrinsic protein 5;1); boron transporter/ water channel	AT4G10380.1	Identical to Probable aquaporin NIP5-1 (NIP5-1) [Arabidopsis Thaliana] (GB:Q9SV84); similar to NIP6,1 (NOD26-like intrinsic protein 6,1), water channel [Arabidopsis thaliana] (TAIR:AT1G80760.1); similar to unnamed protein product [Vitis vinifera] (GB:CAO62847.1); contains InterPro domain Major intrinsic protein; (InterPro:IPR000425)	ok			POPTR_0011s14990.1				0.781611	0.392521	0.449708	0.0797834	-0.0304919	-0.264783	0.528916	-0.953138		1.41865	0.965649	0.794536	1	1	1	1	1	1	1	1		9.87261e-09	1	1
PtpAffx.18308.1.A1_at	estExt_fgenesh4_pg.C_LG_XI1253	NIP5;1/NLM6/NLM8 (NOD26-like intrinsic protein 5;1); boron transporter/ water channel	AT4G10380.1	Identical to Probable aquaporin NIP5-1 (NIP5-1) [Arabidopsis Thaliana] (GB:Q9SV84); similar to NIP6,1 (NOD26-like intrinsic protein 6,1), water channel [Arabidopsis thaliana] (TAIR:AT1G80760.1); similar to unnamed protein product [Vitis vinifera] (GB:CAO62847.1); contains InterPro domain Major intrinsic protein; (InterPro:IPR000425)	ok			No significant hit				0.701725	0.5517	-0.0506976	0.237198		-0.630531	0.290122	-2.44566		0.631898	-0.36834	0.342581	1	1	1	1		1	1	3.42405e-08		1	1	1
PtpAffx.5873.1.S1_at	estExt_fgenesh4_pg.C_LG_XI1292	BRH1 (BRASSINOSTEROID-RESPONSIVE RING-H2); protein binding / zinc ion binding	AT3G61460.1	similar to zinc finger (C3HC4-type RING finger) family protein [Arabidopsis thaliana] (TAIR:AT5G41400.1); similar to unnamed protein product [Vitis vinifera] (GB:CAO39675.1); contains InterPro domain Zinc finger, RING/FYVE/PHD-type (InterPro:IPR013083); contains InterPro domain Zinc finger, RING-type; (InterPro:IPR001841)	ok			POPTR_0011s15390.1				-0.894799	-0.660473	0.451212	-0.48992	0.228276	-0.0504863	0.22831	-0.742275	-0.77331	1.08062	-0.942474	0.1462	0.615837	1	1	1	1	1	1	1	1	0.00114808	1	1
PtpAffx.99659.1.S1_at	estExt_fgenesh4_pg.C_LG_XI1325	integral membrane family protein	AT4G20390.1	Identical to UPF0497 membrane protein At4g20390 [Arabidopsis Thaliana] (GB:Q9SUP0;GB:Q8LCV4); similar to integral membrane family protein [Arabidopsis thaliana] (TAIR:AT5G44550.1); similar to unnamed protein product [Vitis vinifera] (GB:CAO46778.1); contains InterPro domain Conserved hypothetical protein CHP01569, trans-membrane plant (InterPro:IPR006459); contains InterPro domain Protein of unkn…	ok			POPTR_0011s15820.1							0.0117627		0.0245332	1.25016	1.39044		1.45831		1.95093				1		1	0.0611441	1		2.05733e-09		0
PtpAffx.59601.1.S1_a_at	estExt_fgenesh4_pg.C_LG_XI1340	HSR8/MUR4/UXE1 (MURUS 4); UDP-arabinose 4-epimerase/ catalytic	AT1G30620.1	Identical to UDP-arabinose 4-epimerase 1 (MUR4) [Arabidopsis Thaliana] (GB:Q9SA77;GB:Q570B0;GB:Q8H7B9); similar to NAD-dependent epimerase/dehydratase family protein [Arabidopsis thaliana] (TAIR:AT4G20460.1); similar to DUR (DEFECTIVE UGE IN ROOT), catalytic [Arabidopsis thaliana] (TAIR:AT5G44480.1); similar to UDP-galactose 4-epimerase-like protein [Oryza sativa (japonica cultivar-group)] (GB:BA…	ok			POPTR_0011s15960.2	no	no blast hit		0.206731	-0.156162	-0.235761	0.0580944	-0.389314	-0.44237	-0.618394	-0.429465	0.593103	-1.19552	0.115394	-0.720003	1	1	1	1	1	1	1	1	1	3.05656e-05	1	1
PtpAffx.5034.2.S1_at	estExt_fgenesh4_pg.C_LG_XI1346	Unknown protein	AT3G23290.2	similar to unknown protein [Arabidopsis thaliana] (TAIR:AT2G31160.1); similar to unknown [Populus trichocarpa] (GB:ABK96211.1); contains InterPro domain Protein of unknown function DUF640 (InterPro:IPR006936)	ok			POPTR_0011s16010.1	LSH3 (LIGHT SENSITIVE HYPOCOTYLS 3)	AT2G31160.1		0.212335	-0.103951	-0.311943	0.797937	0.31099	0.773871	-0.0456322	0.484257	0.158839	0.744798	-0.17572	1.27863	1	1	1	0.00964795	1	0.101463	1	1	1	1	1	0.00103673
PtpAffx.22551.1.S1_s_at	estExt_fgenesh4_pg.C_LG_XII0050	eukaryotic translation initiation factor 2 family protein / eIF-2 family protein	AT1G76810.1	similar to translation initiation factor [Arabidopsis thaliana] (TAIR:AT1G76825.1); similar to translation initiation factor [Arabidopsis thaliana] (TAIR:AT1G21160.1); similar to translation initiation factor [Arabidopsis thaliana] (TAIR:AT1G76720.1); similar to hypothetical protein OsI_020488 [Oryza sativa (indica cultivar-group)] (GB:EAY99255.1); similar to translation initiation factor [Pisum …	ok			POPTR_0012s03630.1	GTP binding / GTPase	AT1G76820.1		-0.0701267	0.309827	-0.642532	-0.0710641	0.378468	-0.0350233	-0.0573635	1.49206	0.27809	-0.222898	1.83324	-0.255114	1	1	1	1	1	1	1	0.574201	1	1	6.64964e-10	1
PtpAffx.37637.1.A1_a_at	estExt_fgenesh4_pg.C_LG_XII0108	Unknown protein	AT5G53330.1	similar to hypothetical protein [Vitis vinifera] (GB:CAN66995.1); contains InterPro domain Ubiquitin-associated/translation elongation factor EF1B, N-terminal, eukaryote (InterPro:IPR015940)	ok			POPTR_0012s01220.1				-0.0638728	0.259681	0.205733	0.248802	0.0667021	0.209637	0.195883	0.0454155	-0.451876	1.34524	0.604278	0.853897	1	1	1	1	1	1	1	1	1	1.60744e-07	1	1
PtpAffx.112304.1.A1_at	estExt_fgenesh4_pg.C_LG_XII0141	Unknown protein	AT2G46420.1	similar to unknown protein [Arabidopsis thaliana] (TAIR:AT3G61700.1); similar to unnamed protein product [Vitis vinifera] (GB:CAO39750.1); contains InterPro domain Conserved hypothetical protein CHP01589, plant (InterPro:IPR006476)	ok			POPTR_0012s01640.1				0.439528	0.0422487	-0.657641	0.25382	0.16218	0.163653	0.368541	1.17773	0.0778934	0.78747	1.08771	1.21243	1	1	1	1	1	1	1	1	1	1	0.267171	0.00540027
PtpAffx.50969.1.S1_s_at	estExt_fgenesh4_pg.C_LG_XII0243	ATOPT9 (oligopeptide transporter 9); oligopeptide transporter	AT5G53510.1	Identical to Probable oligopeptide transporter 9 (OPT9) [Arabidopsis Thaliana] (GB:Q9FJD2); similar to ATOPT7 (oligopeptide transporter 7), oligopeptide transporter [Arabidopsis thaliana] (TAIR:AT4G10770.1); similar to ATOPT8 (oligopeptide transporter 8), oligopeptide transporter [Arabidopsis thaliana] (TAIR:AT5G53520.1); similar to ATOPT6 (oligopeptide transporter 6), oligopeptide transporter [A…	ok			POPTR_0012s02660.1				-0.302244	0.136965	0.395554	-0.26035	0.516624	0.190618	-1.59216	-2.30141	-2.47301	-1.22073	-1.55863	-1.18398	1	1	1	1	1	1	3.24475e-05	6.92636e-07	0	1.31663e-05	3.02511e-06	0.0107014
PtpAffx.5006.1.A1_at	estExt_fgenesh4_pg.C_LG_XII0382	aldose 1-epimerase family protein	AT3G17940.1	similar to aldose 1-epimerase family protein [Arabidopsis thaliana] (TAIR:AT3G47800.1); similar to unnamed protein product [Vitis vinifera] (GB:CAO68210.1); contains InterPro domain Aldose 1-epimerase; (InterPro:IPR008183); contains InterPro domain Glycoside hydrolase-type carbohydrate-binding; (InterPro:IPR011013); contains InterPro domain Aldose-1-epimerase (InterPro:IPR015443); contains InterP…	ok			POPTR_0012s04330.1				0.224435	-0.0207673	0.443058	-0.00216631	0.378241	0.952369	-0.268089	0.598911	0.564835	-0.0651282	0.633437	0.361346	1	1	1	1	1	0.000235182	1	1	1	1	1	1
PtpAffx.134772.1.S1_s_at	estExt_fgenesh4_pg.C_LG_XII0687	ATATH1 (ABC2 homolog 1); ATPase, coupled to transmembrane movement of substances	AT3G47730.1	Identical to ABC2 homolog 1 (ATH1) [Arabidopsis Thaliana] (GB:Q84K47;GB:Q9STU0); similar to ATATH15 (ABC2 homolog 15), ATPase, coupled to transmembrane movement of substances [Arabidopsis thaliana] (TAIR:AT5G61690.1); similar to ATATH11 (ABC2 homolog 11), ATPase, coupled to transmembrane movement of substances [Arabidopsis thaliana] (TAIR:AT5G61730.1); similar to unnamed protein product [Vitis vi…	ok			POPTR_0012s07160.2	no	no blast hit		0.932803	-0.248724	-0.887023	1.00515	0.0690184	-0.711344	0.638904	0.531442	1.02193	1.51356	1.71284	1.77906	0.256209	1	0.972696	2.47487e-06	1	0.643672	1	1	1	2.19966e-10	3.15219e-08	2.72908e-10
PtpAffx.210514.1.S1_at	estExt_fgenesh4_pg.C_LG_XII0687	ATATH1 (ABC2 homolog 1); ATPase, coupled to transmembrane movement of substances	AT3G47730.1	Identical to ABC2 homolog 1 (ATH1) [Arabidopsis Thaliana] (GB:Q84K47;GB:Q9STU0); similar to ATATH15 (ABC2 homolog 15), ATPase, coupled to transmembrane movement of substances [Arabidopsis thaliana] (TAIR:AT5G61690.1); similar to ATATH11 (ABC2 homolog 11), ATPase, coupled to transmembrane movement of substances [Arabidopsis thaliana] (TAIR:AT5G61730.1); similar to unnamed protein product [Vitis vi…	ok			POPTR_0012s07160.2	no	no blast hit		0.831969	-0.645114	-1.16518	1.26915		-0.5633	0.124284	0.244607	0.518288	1.08026	0.971432	1.22399	1	1	0.000966355	0		1	1	1	1	0.00116057	1	0.00407265
Ptp.2379.2.S1_a_at	estExt_fgenesh4_pg.C_LG_XII0768	ALDH2B4 (ALDEHYDE DEHYDROGENASE 2); 3-chloroallyl aldehyde dehydrogenase/ aldehyde dehydrogenase (NAD)	AT3G48000.1	Identical to Aldehyde dehydrogenase 2B4, mitochondrial precursor (ALDH2B4) [Arabidopsis Thaliana] (GB:Q9SU63;GB:Q42090); similar to ALDH2B7 (Aldehyde dehydrogenase 2B7), 3-chloroallyl aldehyde dehydrogenase/ aldehyde dehydrogenase (NAD) [Arabidopsis thaliana] (TAIR:AT1G23800.1); similar to aldehyde dehydrogenase [Vitis pseudoreticulata] (GB:AAZ79355.1); similar to aldehyde dehydrogenase 1 precurs…	ok			POPTR_0012s08010.1							0.00359471	0.102569		1.22936	1.0718	1.02656	1.38143	1.53747	1.97563				1	1		0.0915436	1	1	4.13537e-08	5.47878e-06	0
Ptp.6978.1.A1_at	estExt_fgenesh4_pg.C_LG_XII0829	octicosapeptide/Phox/Bem1p (PB1) domain-containing protein	AT5G63130.1	similar to octicosapeptide/Phox/Bem1p (PB1) domain-containing protein [Arabidopsis thaliana] (TAIR:AT3G48240.1); similar to hypothetical protein [Vitis vinifera] (GB:CAN80873.1); contains InterPro domain Octicosapeptide/Phox/Bem1p (InterPro:IPR000270)	ok			POPTR_0012s08690.1				0.342764	-0.199698	0.393321	0.367093	0.230514	-0.213558	1.0131	1.09514	0.473486	1.21637	0.947412	1.59411	1	1	1	1	1	1	1	1	1	1.52496e-05	1	1.27279e-07
Ptp.4637.1.S1_s_at	estExt_fgenesh4_pg.C_LG_XII1068	calnexin 1 (CNX1)	AT5G61790.1	Identical to Calnexin homolog 1 precursor (CNX1) [Arabidopsis Thaliana] (GB:P29402); similar to calnexin, putative [Arabidopsis thaliana] (TAIR:AT5G07340.1); similar to calnexin [Glycine max] (GB:BAD81043.1); similar to putative papillar cell-specific calnexin [Brassica napus] (GB:AAK84429.1); similar to Calnexin homolog precursor (GB:Q39817); contains InterPro domain Calreticulin/calnexin, P; (I…	ok			POPTR_0012s11290.1				0.378509	-0.128808	-0.0678428	0.214318	-0.249169	-0.245379	-0.271388	0.464022	0.760461	-1.16259	-0.0968038	-0.123537	1	1	1	1	1	1	1	1	1	8.95346e-05	1	1
Ptp.3085.1.S1_at	estExt_fgenesh4_pg.C_LG_XII1068	calnexin 1 (CNX1)	AT5G61790.1	Identical to Calnexin homolog 1 precursor (CNX1) [Arabidopsis Thaliana] (GB:P29402); similar to calnexin, putative [Arabidopsis thaliana] (TAIR:AT5G07340.1); similar to calnexin [Glycine max] (GB:BAD81043.1); similar to putative papillar cell-specific calnexin [Brassica napus] (GB:AAK84429.1); similar to Calnexin homolog precursor (GB:Q39817); contains InterPro domain Calreticulin/calnexin, P; (I…	ok			POPTR_0012s11290.1				0.291459	-0.271672	-0.175269	0.222624	-0.0666632	-0.0907432	-0.257485	-0.201107	0.943419	-1.32896	0.121878	-0.128726	1	1	1	1	1	1	1	1	1	2.92737e-07	1	1
PtpAffx.153847.1.A1_at	estExt_fgenesh4_pg.C_LG_XII1123	ADF7 (ACTIN DEPOLYMERIZING FACTOR 7); actin binding	AT4G25590.1	Identical to Actin-depolymerizing factor 7 (ADF7) [Arabidopsis Thaliana] (GB:Q67ZM4;GB:O65603;GB:Q7FEI4); similar to actin-depolymerizing factor, putative [Arabidopsis thaliana] (TAIR:AT5G52360.1); similar to pollen specific actin-depolymerizing factor 2 [Nicotiana tabacum] (GB:AAL91667.1); contains InterPro domain Actin-binding, cofilin/tropomyosin type; (InterPro:IPR002108)	ok			POPTR_0012s13150.1				0.0135128	0.00445644	0.0104649	0.00412041	0.0102896		0.537808	-0.251277	0.279222	1.13165	0.243404	0.556314	1	1	1	1	1		1	1	1	0.000239444	1	1
PtpAffx.16691.2.S1_a_at	estExt_fgenesh4_pg.C_LG_XII1187	sorbitol dehydrogenase, putative / L-iditol 2-dehydrogenase, putative	AT5G51970.1	similar to oxidoreductase, zinc-binding dehydrogenase family protein [Arabidopsis thaliana] (TAIR:AT5G63620.1); similar to unnamed protein product [Vitis vinifera] (GB:CAO24583.1); contains InterPro domain Alcohol dehydrogenase GroES-like (InterPro:IPR013154); contains InterPro domain NAD(P)-binding; (InterPro:IPR016040); contains InterPro domain GroES-like (InterPro:IPR011032); contains InterPro…	ok			POPTR_0012s13790.1				-0.221588	0.0289819	-0.00436277	-0.314942	0.133219	-0.00827999	1.16826	0.953115	0.893909	0.964556	0.479828	0.538191	1	1	1	1	1	1	0.288916	1	1	0.0314602	1	1
PtpAffx.92754.1.S1_at	estExt_fgenesh4_pg.C_LG_XII1207	AGL42 (AGAMOUS LIKE 42); transcription factor	AT5G62165.1	similar to AGL20 (AGAMOUS-LIKE 20), transcription factor [Arabidopsis thaliana] (TAIR:AT2G45660.1); similar to MADS-box protein [Vitis vinifera] (GB:ABF56527.1); similar to SOC1 [Glycine max] (GB:ABC75835.1); contains InterPro domain Transcription factor, MADS-box; (InterPro:IPR002100); contains InterPro domain Transcription factor, K-box; (InterPro:IPR002487)	ok			POPTR_0012s13980.1				-0.0133273	0.106888	0.061876	0.0831781	0.330155	0.2605	0.501904	2.69256	2.15169	0.75637	2.67504	3.20769	1	1	1	1	1	1	1	1.28122e-10	0	1	0	0
PtpAffx.249.861.A1_at	estExt_fgenesh4_pg.C_LG_XIII0070	dormancy/auxin associated family protein	AT1G56220.3	similar to dormancy/auxin associated protein-related [Arabidopsis thaliana] (TAIR:AT1G54070.1); similar to unnamed protein product [Vitis vinifera] (GB:CAO17488.1); contains InterPro domain Dormancyauxin associated (InterPro:IPR008406)	ok			No significant hit				-0.360807	-0.551141	-0.145303	-0.373879	-0.00739648	-0.487091	1.27332	1.2327	0.266008	1.87127	-0.0983677	1.0654	1	1	1	1	1	1	0.0387295	1	1	0	1	0.157109
Ptp.4111.3.S1_s_at	estExt_fgenesh4_pg.C_LG_XIII0070	dormancy/auxin associated family protein	AT1G56220.3	similar to dormancy/auxin associated protein-related [Arabidopsis thaliana] (TAIR:AT1G54070.1); similar to unnamed protein product [Vitis vinifera] (GB:CAO17488.1); contains InterPro domain Dormancyauxin associated (InterPro:IPR008406)	ok			POPTR_0013s01640.4	no	no blast hit		-0.235455	-0.408114	0.245066	-0.304059	0.0152929	-0.598495	1.14823	0.853003	0.52261	1.96643	0.268015	1.31245	1	1	1	1	1	1	0.416166	1	1	0	1	0.000432202
PtpAffx.249.51.A1_a_at	estExt_fgenesh4_pg.C_LG_XIII0070	dormancy/auxin associated family protein	AT1G56220.3	similar to dormancy/auxin associated protein-related [Arabidopsis thaliana] (TAIR:AT1G54070.1); similar to unnamed protein product [Vitis vinifera] (GB:CAO17488.1); contains InterPro domain Dormancyauxin associated (InterPro:IPR008406)	ok			No significant hit				-0.274138	-0.472255	0.033206	-0.145012	0.0398288	-0.458047	0.937239	0.924558	0.180366	1.46031	0.0898383	1.02001	1	1	1	1	1	1	1	1	1	1.90206e-09	1	0.409838
Ptp.4111.2.S1_at	estExt_fgenesh4_pg.C_LG_XIII0070	dormancy/auxin associated family protein	AT1G56220.3	similar to dormancy/auxin associated protein-related [Arabidopsis thaliana] (TAIR:AT1G54070.1); similar to unnamed protein product [Vitis vinifera] (GB:CAO17488.1); contains InterPro domain Dormancyauxin associated (InterPro:IPR008406)	ok			POPTR_0013s01640.4	no	no blast hit		-0.626653	-0.333917	-0.292879	-0.415834	-0.0705492	-0.418602	0.563055	0.0327768	-0.197917	1.45922	-0.0492352	0.684966	1	1	1	1	1	1	1	1	1	1.99264e-09	1	1
PtpAffx.33579.1.A1_at	estExt_fgenesh4_pg.C_LG_XIII0178	Ndr family protein	AT5G56750.1	similar to Ndr family protein [Arabidopsis thaliana] (TAIR:AT2G19620.1); similar to unnamed protein product [Vitis vinifera] (GB:CAO65385.1); contains InterPro domain Pollen specific protein SF21 (InterPro:IPR015511); contains InterPro domain Ndr (InterPro:IPR004142)	ok			POPTR_0013s03430.2	no	no blast hit		0.64999	0.406667	0.936001	0.348731	7.64494e-05	0.891685	-1.52328	-1.36203	-1.50663	-1.14168	-0.797443	-1.3196	1	1	0.326678	1	1	0.00211178	0.000170076	1	5.2286e-05	0.000174551	1	0.000358226
PtpAffx.124822.1.S1_at	estExt_fgenesh4_pg.C_LG_XIII0178	Ndr family protein	AT5G56750.1	similar to Ndr family protein [Arabidopsis thaliana] (TAIR:AT2G19620.1); similar to unnamed protein product [Vitis vinifera] (GB:CAO65385.1); contains InterPro domain Pollen specific protein SF21 (InterPro:IPR015511); contains InterPro domain Ndr (InterPro:IPR004142)	ok			POPTR_0013s03430.2	no	no blast hit		0.390383	-0.475834		0.278964	-0.0818286	0.72513	-1.55912	-1.86885	-1.22201	-1.37732	-0.696969	-1.67519	1	1		1	1	0.433612	7.24603e-05	0.0019953	0.0374738	4.83409e-08	1	9.26587e-09
PtpAffx.132467.1.S1_s_at	estExt_fgenesh4_pg.C_LG_XIII0193	GME (GDP-D-MANNOSE 3',5'-EPIMERASE); GDP-mannose 3,5-epimerase/ NAD binding / catalytic	AT5G28840.1	Identical to GDP-mannose 3,5-epimerase [Arabidopsis Thaliana] (GB:Q93VR3); similar to UXS2 (UDP-GLUCURONIC ACID DECARBOXYLASE 2), catalytic/ dTDP-glucose 4,6-dehydratase [Arabidopsis thaliana] (TAIR:AT3G62830.1); similar to UXS2 (UDP-GLUCURONIC ACID DECARBOXYLASE 2) [Arabidopsis thaliana] (TAIR:AT3G62830.2); similar to unnamed protein product [Vitis vinifera] (GB:CAO43062.1); similar to unknown […	ok			POPTR_0013s03790.4	no	no blast hit		-0.283669	-0.157651	0.0856411	-0.227035	0.0708644	-0.0189419	0.171794	-1.68935	-0.558694	0.606401	0.265546	0.13439	1	1	1	1	1	1	1	0.0343157	1	1	1	1
Ptp.2463.1.S1_s_at	estExt_fgenesh4_pg.C_LG_XIII0199	PR4 (PATHOGENESIS-RELATED 4)	AT3G04720.1	Identical to Hevein-like protein precursor (HEL) [Arabidopsis Thaliana] (GB:P43082); similar to hevein-like protein [Eutrema wasabi] (GB:BAC16357.1); contains InterPro domain Glycoside hydrolase, family 19, catalytic; (InterPro:IPR000726); contains InterPro domain Chitin-binding, type 1; (InterPro:IPR001002); contains InterPro domain Barwin; (InterPro:IPR001153); contains InterPro domain Barwin-r…	ok			POPTR_0013s03890.1				-0.430107	-1.25067		-0.418426	-0.216085	-0.939449	-1.49248	1.16614	0.295915		-0.302752	0.342649	1	5.01187e-07		1	1	0.000379606	0.000348774	1	1		1	1
Ptp.2463.1.S1_a_at	estExt_fgenesh4_pg.C_LG_XIII0199	PR4 (PATHOGENESIS-RELATED 4)	AT3G04720.1	Identical to Hevein-like protein precursor (HEL) [Arabidopsis Thaliana] (GB:P43082); similar to hevein-like protein [Eutrema wasabi] (GB:BAC16357.1); contains InterPro domain Glycoside hydrolase, family 19, catalytic; (InterPro:IPR000726); contains InterPro domain Chitin-binding, type 1; (InterPro:IPR001002); contains InterPro domain Barwin; (InterPro:IPR001153); contains InterPro domain Barwin-r…	ok			POPTR_0013s03890.1				-0.577834			-0.839058	-0.301593	-1.5198	-1.47111	0.892945	-0.518083				1			0.00215824	1	0	0.000569453	1	1
Ptp.7279.1.A1_s_at	estExt_fgenesh4_pg.C_LG_XIII0289	ATCIMS (COBALAMIN-INDEPENDENT METHIONINE SYNTHASE); 5-methyltetrahydropteroyltriglutamate-homocysteine S-methyltransferase/ methionine synthase	AT5G17920.1	Identical to 5-methyltetrahydropteroyltriglutamate--homocysteine methyltransferase (CIMS) [Arabidopsis Thaliana] (GB:O50008); similar to AtMS2 (Arabidopsis thaliana methionine synthase 2) [Arabidopsis thaliana] (TAIR:AT3G03780.3); similar to AtMS2 (Arabidopsis thaliana methionine synthase 2), 5-methyltetrahydropteroyltriglutamate-homocysteine S-methyltransferase [Arabidopsis thaliana] (TAIR:AT3G0…	ok			POPTR_0013s05850.2	no	no blast hit		0.252296	-0.302041	-0.0952732	0.109378	-0.299881	-0.80763	-0.11129	-0.295524	-0.242648	0.133408	0.198155	0.101022	1	1	1	1	1	0.0352513	1	1	1	1	1	1
PtpAffx.160922.1.S1_at	estExt_fgenesh4_pg.C_LG_XIII0289	ATCIMS (COBALAMIN-INDEPENDENT METHIONINE SYNTHASE); 5-methyltetrahydropteroyltriglutamate-homocysteine S-methyltransferase/ methionine synthase	AT5G17920.1	Identical to 5-methyltetrahydropteroyltriglutamate--homocysteine methyltransferase (CIMS) [Arabidopsis Thaliana] (GB:O50008); similar to AtMS2 (Arabidopsis thaliana methionine synthase 2) [Arabidopsis thaliana] (TAIR:AT3G03780.3); similar to AtMS2 (Arabidopsis thaliana methionine synthase 2), 5-methyltetrahydropteroyltriglutamate-homocysteine S-methyltransferase [Arabidopsis thaliana] (TAIR:AT3G0…	ok			POPTR_0013s05850.2	no	no blast hit		0.382458	-0.333054	-0.212824	-0.0521662	-0.475844	-0.89639	-0.703548		-0.0499495	-0.608187	0.334676	-0.67269	1	1	1	1	1	0.00179008	1		1	1	1	1
PtpAffx.120325.1.S1_s_at	estExt_fgenesh4_pg.C_LG_XIII0337	TT7 (TRANSPARENT TESTA 7); flavonoid 3'-monooxygenase/ oxygen binding	AT5G07990.1	Identical to Flavonoid 3'-monooxygenase (CYP75B1) [Arabidopsis Thaliana] (GB:Q9SD85); similar to CYP706A5 (cytochrome P450, family 706, subfamily A, polypeptide 5), oxygen binding [Arabidopsis thaliana] (TAIR:AT4G12310.1); similar to flavonoid 3'-hydroxylase [Matthiola incana] (GB:AAG49301.1); similar to flavonoid 3'-hydroxylase [Lobelia erinus] (GB:BAF49324.1); similar to flavonoid 3'-hydroxylas…	ok			POPTR_0013s07050.1				0.185118	0.12806	-0.229392	0.114291	-0.771409	-0.423466	-0.303279	-0.225964	1.43705	-0.777949	0.323752	-0.0827246	1	1	1	1	0.236598	1	1	1	0.000294023	1	1	1
PtpAffx.20898.1.A1_at	estExt_fgenesh4_pg.C_LG_XIII0447	ATHSP22.0 (Arabidopsis thaliana heat shock protein 22.0)	AT4G10250.1	similar to 17.8 kDa class I heat shock protein (HSP17.8-CI) [Arabidopsis thaliana] (TAIR:AT1G07400.1); similar to 22.0 kDa class IV heat shock protein precursor (GB:P30236); contains InterPro domain HSP20-like chaperone (InterPro:IPR008978); contains InterPro domain Heat shock protein Hsp20 (InterPro:IPR002068)	ok			POPTR_0013s09600.1				0.00110154	-0.174419	-0.146948	-0.0127801	0.0121115	0.0111237	1.55766	6.41305		0.661553	1.02319	2.25056	1	1	1	1	1	1	7.50505e-05	0		1	0.945333	0
PtpAffx.53694.1.S1_at	estExt_fgenesh4_pg.C_LG_XIV0052	Unknown protein	AT4G10810.1	similar to unknown protein [Arabidopsis thaliana] (TAIR:AT4G24026.1)	ok			POPTR_0014s01410.1				-0.0695437	-0.0824773	-0.0618844	-0.00374588	-0.000718786	0.0069154	0.67739	0.463092	-0.137779	1.17856	0.0355674	0.516581	1	1	1	1	1	1	1	1	1	5.33488e-05	1	1
PtpAffx.111725.1.S1_at	estExt_fgenesh4_pg.C_LG_XIV0205	ANAC014; transcription factor	AT1G33060.2	Similar to ANAC038/ANAC039; transcription factor (AT2G24430.1)similar to ANAC058 (Arabidopsis NAC domain containing protein 58), transcription factor [Arabidopsis thaliana] (TAIR:AT3G18400.1); similar to unnamed protein product [Vitis vinifera] (GB:CAO43957.1); contains InterPro domain No apical meristem (NAM) protein; (InterPro:IPR003441)	ok			POPTR_0002s15540.1	no	no blast hit			0.68786	0.214654	0.537343	0.439811	0.489421	0.549266	2.08201	1.33534	0.457865	2.38131	1.57983		1	1	1	1	1	1	4.7927e-05	0.003192	1	0	1.99327e-07
PtpAffx.211500.1.S1_s_at	estExt_fgenesh4_pg.C_LG_XIV0205	ANAC014; transcription factor	AT1G33060.2	Similar to ANAC038/ANAC039; transcription factor (AT2G24430.1)similar to ANAC058 (Arabidopsis NAC domain containing protein 58), transcription factor [Arabidopsis thaliana] (TAIR:AT3G18400.1); similar to unnamed protein product [Vitis vinifera] (GB:CAO43957.1); contains InterPro domain No apical meristem (NAM) protein; (InterPro:IPR003441)	ok			POPTR_0014s07220.1				0.105674	0.00399382	0.0146089	1.17254	0.692667	0.422995		0.0609555	0.00464609	-0.0335197	0.535163		1	1	1	8.30166e-10	1	1		1	1	1	1
PtpAffx.32723.3.S1_at	estExt_fgenesh4_pg.C_LG_XIV0453	CIPK9 (CBL-INTERACTING PROTEIN KINASE 9); kinase	AT1G01140.3	similar to CIPK23 (CBL-INTERACTING PROTEIN KINASE 23), kinase [Arabidopsis thaliana] (TAIR:AT1G30270.2); similar to CIPK23 (CBL-INTERACTING PROTEIN KINASE 23), kinase [Arabidopsis thaliana] (TAIR:AT1G30270.1); similar to CBL-interacting protein kinase 12 [Populus trichocarpa] (GB:ABJ91219.1); contains InterPro domain NAF; (InterPro:IPR004041); contains InterPro domain Serine/threonine protein kin…	ok			POPTR_0014s10000.1				0.0434311	-0.514686	-0.623115	0.471616	0.294046	0.222799	0.0401392	0.0933182	0.0296132	0.062684	-0.00263196	1.1627	1	1	1	1	1	1	1	1	1	1	1	0.0176732
PtpAffx.22961.2.S1_at	estExt_fgenesh4_pg.C_LG_XIV0499	Unknown protein	AT1G02330.1	similar to unnamed protein product [Vitis vinifera] (GB:CAO40200.1); contains InterPro domain Hepatocellular carcinoma-associated antigen 59 (InterPro:IPR010756)	ok			POPTR_0014s10580.3	no	no blast hit		0.175831	0.0406631	-0.175736	0.014006	0.272632	0.0583763	0.398048	1.16691	1.51301	-0.514153	0.74895	0.279799	1	1	1	1	1	1	1	1	4.44544e-05	1	1	1
PtpAffx.211671.1.S1_at	estExt_fgenesh4_pg.C_LG_XIV0512	PIF3 (PHYTOCHROME INTERACTING FACTOR 3); DNA binding / transcription factor/ transcription regulator	AT1G09530.1	Similar to PIL1 (PHYTOCHROME INTERACTING FACTOR 3-LIKE 1); transcription factor (AT2G46970.1)similar to PIL2 (PHYTOCHROME INTERACTING FACTOR 3-LIKE 2) [Arabidopsis thaliana] (TAIR:AT3G62090.2); similar to unnamed protein product [Vitis vinifera] (GB:CAO17337.1); contains InterPro domain Basic helix-loop-helix dimerisation region bHLH; (InterPro:IPR001092); contains InterPro domain Helix-loop-heli…	ok			POPTR_0014s10700.1				-0.213502	-0.358052	-0.491512	-0.0136121	0.341655	-0.0576463	-0.0229211	-0.479528	-0.832111	0.845203	0.616799	1.21465	1	1	1	1	1	1	1	1	1	0.656161	1	0.00511623
PtpAffx.211779.1.S1_at	estExt_fgenesh4_pg.C_LG_XIV0743	EMB3004/MEE32 (EMBRYO DEFECTIVE 3004); 3-dehydroquinate dehydratase/ NADP binding / binding / catalytic/ shikimate 5-dehydrogenase	AT3G06350.1	Identical to Bifunctional 3-dehydroquinate dehydratase/shikimate dehydrogenase, chloroplast precursor (EMB3004) [Arabidopsis Thaliana] (GB:Q9SQT8;GB:Q3ZLP7;GB:Q56ZH7;GB:Q6NLY1); similar to 3-dehydroquinate dehydratase/shikimate 5-dehydrogenase [Juglans regia] (GB:AAW65140.1); similar to putative 3-dehydroquinate dehydratase/shikimate dehydrogenase [Fagus sylvatica] (GB:ABA54867.1); similar to unn…	ok			No significant hit				0.513286	0.250844	0.197998	0.136318	0.00598304	0.00319744	1.43775	0.68332	0.262502	2.1078	1.72421	1.83564	1	1	1	1	1	1	0.00120776	1	1	0	2.21484e-08	3.89868e-11
PtpAffx.95066.1.A1_s_at	estExt_fgenesh4_pg.C_LG_XIV0743	EMB3004/MEE32 (EMBRYO DEFECTIVE 3004); 3-dehydroquinate dehydratase/ NADP binding / binding / catalytic/ shikimate 5-dehydrogenase	AT3G06350.1	Identical to Bifunctional 3-dehydroquinate dehydratase/shikimate dehydrogenase, chloroplast precursor (EMB3004) [Arabidopsis Thaliana] (GB:Q9SQT8;GB:Q3ZLP7;GB:Q56ZH7;GB:Q6NLY1); similar to 3-dehydroquinate dehydratase/shikimate 5-dehydrogenase [Juglans regia] (GB:AAW65140.1); similar to putative 3-dehydroquinate dehydratase/shikimate dehydrogenase [Fagus sylvatica] (GB:ABA54867.1); similar to unn…	ok			POPTR_0014s13020.1				1.40213	0.665911	0.495285	0.272582	-0.286764	-0.022505	1.41163	0.739325	0.452949	3.87122	3.34628	3.33559	3.1208e-07	1	1	1	1	1	0.00215122	1	1	0	0	0
PtpAffx.1564.2.A1_s_at	estExt_fgenesh4_pg.C_LG_XIV0888	peptidyl-prolyl cis-trans isomerase, putative / FK506-binding protein, putative	AT5G48570.1	similar to ROF1 (ROTAMASE FKBP 1), FK506 binding / calmodulin binding / peptidyl-prolyl cis-trans isomerase [Arabidopsis thaliana] (TAIR:AT3G25230.1); similar to ROF1 (ROTAMASE FKBP 1) [Arabidopsis thaliana] (TAIR:AT3G25230.2); similar to unnamed protein product [Vitis vinifera] (GB:CAO15270.1); similar to 70 kDa peptidyl-prolyl isomerase (Peptidyl-prolyl cis-trans isomerase) (PPIase) (Rotamase) …	ok			POPTR_0014s14690.2	no	no blast hit		1.87521			0.219411	0.0467525		1.47068	2.79198	1.54775	0.952458	1.72598	2.31038	0			1	1		0.00057502	1.06768e-11	1.81709e-05	0.0435339	2.09592e-08	0
PtpAffx.1564.1.A1_s_at	estExt_fgenesh4_pg.C_LG_XIV0888	peptidyl-prolyl cis-trans isomerase, putative / FK506-binding protein, putative	AT5G48570.1	similar to ROF1 (ROTAMASE FKBP 1), FK506 binding / calmodulin binding / peptidyl-prolyl cis-trans isomerase [Arabidopsis thaliana] (TAIR:AT3G25230.1); similar to ROF1 (ROTAMASE FKBP 1) [Arabidopsis thaliana] (TAIR:AT3G25230.2); similar to unnamed protein product [Vitis vinifera] (GB:CAO15270.1); similar to 70 kDa peptidyl-prolyl isomerase (Peptidyl-prolyl cis-trans isomerase) (PPIase) (Rotamase) …	ok			POPTR_0014s14690.1				1.95308			0.268828			1.39351	2.61324	1.5406	0.797276	1.61294	2.15925	0			1			0.00319149	8.3279e-10	2.18771e-05	1	6.35488e-07	0
PtpAffx.1564.1.A1_at	estExt_fgenesh4_pg.C_LG_XIV0888	peptidyl-prolyl cis-trans isomerase, putative / FK506-binding protein, putative	AT5G48570.1	similar to ROF1 (ROTAMASE FKBP 1), FK506 binding / calmodulin binding / peptidyl-prolyl cis-trans isomerase [Arabidopsis thaliana] (TAIR:AT3G25230.1); similar to ROF1 (ROTAMASE FKBP 1) [Arabidopsis thaliana] (TAIR:AT3G25230.2); similar to unnamed protein product [Vitis vinifera] (GB:CAO15270.1); similar to 70 kDa peptidyl-prolyl isomerase (Peptidyl-prolyl cis-trans isomerase) (PPIase) (Rotamase) …	ok			POPTR_0014s14690.1				1.23541		0.685078				0.76831	1.29682	0.899395	0.515573	0.731143	1.73809	7.12901e-05		1				1	1	1	1	1	1.11762e-09
PtpAffx.163969.1.S1_s_at	estExt_fgenesh4_pg.C_LG_XIV0888	peptidyl-prolyl cis-trans isomerase, putative / FK506-binding protein, putative	AT5G48570.1	similar to ROF1 (ROTAMASE FKBP 1), FK506 binding / calmodulin binding / peptidyl-prolyl cis-trans isomerase [Arabidopsis thaliana] (TAIR:AT3G25230.1); similar to ROF1 (ROTAMASE FKBP 1) [Arabidopsis thaliana] (TAIR:AT3G25230.2); similar to unnamed protein product [Vitis vinifera] (GB:CAO15270.1); similar to 70 kDa peptidyl-prolyl isomerase (Peptidyl-prolyl cis-trans isomerase) (PPIase) (Rotamase) …	ok			POPTR_0014s14690.2	no	no blast hit		1.79917			0.361356	0.136186		1.47432	3.28609	2.83313	0.325631	2.13437	1.87746	0			1	1		0.00052921	0	0	1	0	1.29956e-11
PtpAffx.57533.1.S1_a_at	estExt_fgenesh4_pg.C_LG_XIV0981	MPL1 (MYZUS PERSICAE-INDUCED LIPASE 1); catalytic	AT5G14180.1	Identical to Triacylglycerol lipase 2 precursor (LIP2) [Arabidopsis Thaliana] (GB:Q67ZU1;GB:Q681B0;GB:Q6VY31;GB:Q94AE7;GB:Q9FMT2;GB:Q9FMT3); similar to ATLIP1 (ARABIDOPSIS THALIANA LIPASE 1), galactolipase/ hydrolase/ phospholipase/ triacylglycerol lipase [Arabidopsis thaliana] (TAIR:AT2G15230.1); similar to lipase [Ricinus communis] (GB:AAY17358.1); contains InterPro domain Lipase, active site; …	ok			POPTR_0014s15800.1				-0.65319	0.657517	1.97651	-0.243601	0.943854		-0.034901	0.0516054	0.103158	-0.0304113	0.0334879	-0.0962038	1	1	0	1	0.00102899		1	1	1	1	1	1
PtpAffx.80854.1.S1_s_at	estExt_fgenesh4_pg.C_LG_XIV1000	FDH (FORMATE DEHYDROGENASE); NAD binding / binding / catalytic/ cofactor binding / oxidoreductase, acting on the CH-OH group of donors, NAD or NADP as acceptor	AT5G14780.1	Identical to Formate dehydrogenase, mitochondrial precursor (FDH1) [Arabidopsis Thaliana] (GB:Q9S7E4); similar to PGDH (3-PHOSPHOGLYCERATE DEHYDROGENASE), phosphoglycerate dehydrogenase [Arabidopsis thaliana] (TAIR:AT1G17745.1); similar to hypothetical protein [Vitis vinifera] (GB:CAN71454.1); contains InterPro domain D-isomer specific 2-hydroxyacid dehydrogenase, NAD-binding; (InterPro:IPR006140…	ok			POPTR_0014s15960.1				0.448802	-0.314004	-0.215931	0.159607	-0.127235	-0.17294	1.35242	1.01691	1.01436	1.70282	0.944589	1.2367	1	1	1	1	1	1	0.00767182	1	1	0	1	0.00297746
PtpAffx.249.278.A1_s_at	estExt_fgenesh4_pg.C_LG_XIV1000	FDH (FORMATE DEHYDROGENASE); NAD binding / binding / catalytic/ cofactor binding / oxidoreductase, acting on the CH-OH group of donors, NAD or NADP as acceptor	AT5G14780.1	Identical to Formate dehydrogenase, mitochondrial precursor (FDH1) [Arabidopsis Thaliana] (GB:Q9S7E4); similar to PGDH (3-PHOSPHOGLYCERATE DEHYDROGENASE), phosphoglycerate dehydrogenase [Arabidopsis thaliana] (TAIR:AT1G17745.1); similar to hypothetical protein [Vitis vinifera] (GB:CAN71454.1); contains InterPro domain D-isomer specific 2-hydroxyacid dehydrogenase, NAD-binding; (InterPro:IPR006140…	ok			POPTR_0014s15960.1				0.461536	-0.225337	0.0262419	0.395741	0.0508846	-0.0218692	1.33374	1.5261	0.772138	1.78237	0.69275	1.32273	1	1	1	1	1	1	0.0113372	0.361403	1	0	1	0.000329843
PtpAffx.128129.1.A1_at	estExt_fgenesh4_pg.C_LG_XIV1029	glycosyl hydrolase family protein 17	AT5G35740.1	similar to glycosyl hydrolase family protein 17 [Arabidopsis thaliana] (TAIR:AT2G04910.1); similar to unnamed protein product [Vitis vinifera] (GB:CAO41187.1); contains InterPro domain X8 (InterPro:IPR012946)	ok			POPTR_0014s16250.1				-0.0592488	-0.0315789	-0.0577392	-0.0131821	0.018765	-0.00831729	-0.834759	-0.973024	-0.767021	-1.07175	-0.601226	-1.49318	1	1	1	1	1	1	1	1	1	0.0014969	1	2.78753e-06
Ptp.3911.1.S1_s_at	estExt_fgenesh4_pg.C_LG_XIV1029	glycosyl hydrolase family protein 17	AT5G35740.1	similar to glycosyl hydrolase family protein 17 [Arabidopsis thaliana] (TAIR:AT2G04910.1); similar to unnamed protein product [Vitis vinifera] (GB:CAO41187.1); contains InterPro domain X8 (InterPro:IPR012946)	ok			POPTR_0014s16250.1				0.00538606	-0.00160423	0.00875263	-0.00164424	0.00960856	0.125296	-0.846427	-1.05231	-0.786301	-1.21863	-0.925995	-1.60998	1	1	1	1	1	1	1	1	1	1.4133e-05	1	7.6986e-08
PtpAffx.212060.1.S1_at	estExt_fgenesh4_pg.C_LG_XIV1414	catalytic	AT4G03200.1	similar to unnamed protein product [Vitis vinifera] (GB:CAO22400.1); similar to hypothetical protein [Vitis vinifera] (GB:CAN68939.1); similar to cold-induced thioredoxin domain-containing protein [Ammopiptanthus mongolicus] (GB:ABI97349.1); contains InterPro domain Six-hairpin glycosidase-like; (InterPro:IPR008928); contains InterPro domain Protein of unknown function DUF255 (InterPro:IPR004879)…	ok			POPTR_0020s00520.1				-0.168687	0.0608074	-0.197314	0.0484771	-0.0294574	-0.0421078	0.611256	1.16796	0.489884	0.998131	0.729278	0.998461	1	1	1	1	1	1	1	1	1	0.0125195	1	0.637425
PtpAffx.212106.1.S1_at	estExt_fgenesh4_pg.C_LG_XIX0080	CDPK9 (CALCIUM-DEPENDENT PROTEIN KINASE 9); calmodulin-dependent protein kinase/ kinase	AT5G23580.1	Identical to Calcium-dependent protein kinase 12 (CPK12) [Arabidopsis Thaliana] (GB:Q42396); similar to ATCDPK2 (CALCIUM-DEPENDENT PROTEIN KINASE 2), calmodulin-dependent protein kinase/ kinase [Arabidopsis thaliana] (TAIR:AT1G35670.1); similar to CPK4 (calcium-dependent protein kinase 4), calmodulin-dependent protein kinase/ kinase [Arabidopsis thaliana] (TAIR:AT4G09570.1); similar to unnamed pr…	ok			POPTR_0019s00630.1				-0.346158	-0.199959	-0.074856	-0.184296	-0.0786726	-0.330239	-0.391918	0.428016	0.293955	-1.02031	-0.655149	-0.879797	1	1	1	1	1	1	1	1	1	0.00670193	1	1
Ptp.334.2.S1_at	estExt_fgenesh4_pg.C_LG_XIX0215	transcription factor	AT3G04450.1	similar to myb family transcription factor [Arabidopsis thaliana] (TAIR:AT5G29000.2); similar to unnamed protein product [Vitis vinifera] (GB:CAO44634.1); contains InterPro domain Homeodomain-related; (InterPro:IPR012287); contains InterPro domain Homeodomain-like (InterPro:IPR009057); contains InterPro domain Myb, DNA-binding (InterPro:IPR014778); contains InterPro domain Myb-like DNA-binding re…	ok			POPTR_0019s03750.1	myb family transcription factor	AT5G29000.1		0.0522669	0.111826	-0.630667	-0.0926249	-0.443192	-0.194436	0.493298	0.914981	1.40935	-0.56119	1.11207	0.0461163	1	1	1	1	1	1	1	1	0.000572253	1	0.162743	1
PtpAffx.32412.1.S1_a_at	estExt_fgenesh4_pg.C_LG_XIX0400	carbohydrate binding / catalytic	AT1G64770.1	similar to carbohydrate binding / catalytic [Arabidopsis thaliana] (TAIR:AT1G55370.2); similar to unnamed protein product [Vitis vinifera] (GB:CAO23488.1); contains InterPro domain Glycoside hydrolase-type carbohydrate-binding; (InterPro:IPR011013)	ok			POPTR_0019s04970.1				-0.0641191	0.649601	1.36043	-0.208591	0.522657	0.436632	0.0451901	0.804066	0.211276	0.114596	-0.0768206	-0.0720086	1	1	2.64367e-06	1	1	1	1	1	1	1	1	1
PtpAffx.32412.1.S1_at	estExt_fgenesh4_pg.C_LG_XIX0400	carbohydrate binding / catalytic	AT1G64770.1	similar to carbohydrate binding / catalytic [Arabidopsis thaliana] (TAIR:AT1G55370.2); similar to unnamed protein product [Vitis vinifera] (GB:CAO23488.1); contains InterPro domain Glycoside hydrolase-type carbohydrate-binding; (InterPro:IPR011013)	ok			POPTR_0019s04970.1				-0.195271	0.682145	1.16979	-0.236728	0.361215	0.317051	0.121361	0.259782	0.180309	0.00656246	0.0359562	0.0620635	1	1	0.000848997	1	1	1	1	1	1	1	1	1
PtpAffx.59002.1.S1_s_at	estExt_fgenesh4_pg.C_LG_XIX0409	GDH1 (GLUTAMATE DEHYDROGENASE 1); oxidoreductase	AT5G18170.1	Identical to Glutamate dehydrogenase 1 (GDH1) [Arabidopsis Thaliana] (GB:Q43314); similar to GDH2 (GLUTAMATE DEHYDROGENASE 2), oxidoreductase [Arabidopsis thaliana] (TAIR:AT5G07440.1); similar to glutamate dehydrogenase, putative [Arabidopsis thaliana] (TAIR:AT3G03910.1); similar to GDH2 (GLUTAMATE DEHYDROGENASE 2) [Arabidopsis thaliana] (TAIR:AT5G07440.2); similar to unnamed protein product [Vit…	ok			POPTR_0019s05050.1				-0.418466	-0.121504	-0.284567	-0.555768	-0.00782428	-1.1853	0.639593	-0.310112		0.667116	-1.65409	-1.26236	1	1	1	1	1	1.44221e-08	1	1		1	1.88338e-07	0.00156723
PtpAffx.53076.1.S1_at	estExt_fgenesh4_pg.C_LG_XIX0430	glycosyl hydrolase family 3 protein	AT5G20950.1	similar to glycosyl hydrolase family 3 protein [Arabidopsis thaliana] (TAIR:AT3G62710.1); similar to glycosyl hydrolase family 3 protein [Arabidopsis thaliana] (TAIR:AT5G20940.1); similar to glycosyl hydrolase family 3 protein [Arabidopsis thaliana] (TAIR:AT5G04885.1); similar to beta-D-glucan exohydrolase [Nicotiana tabacum] (GB:BAA33065.1); similar to unnamed protein product [Vitis vinifera] (G…	ok			POPTR_0019s05340.2	no	no blast hit		0.0117225	0.0981929	0.625769	-0.955997	0.262435	-0.346636	-0.015416	-0.0389906	0.359526	1.01506	0.894025	0.918222	1	1	1	2.07173e-05	1	1	1	1	1	0.0077795	1	1
PtpAffx.212299.1.S1_at	estExt_fgenesh4_pg.C_LG_XIX0602	CYP716A1 (cytochrome P450, family 716, subfamily A, polypeptide 1); oxygen binding	AT5G36110.1	similar to CYP716A2 (cytochrome P450, family 716, subfamily A, polypeptide 2), heme binding / iron ion binding / monooxygenase [Arabidopsis thaliana] (TAIR:AT5G36140.1); similar to unnamed protein product [Vitis vinifera] (GB:CAO66555.1); contains InterPro domain Cytochrome P450, E-class, group I; (InterPro:IPR002401); contains InterPro domain Cytochrome P450; (InterPro:IPR001128)	ok			POPTR_0019s08620.1				0.35691	-0.603905	-0.758706	0.313645	-0.797193	-0.798051	0.683598	0.962117		0.800236	0.361842	-0.114195	1	1	1	1	0.111968	0.0477863	1	1		1	1	1
PtpAffx.212317.1.S1_at	estExt_fgenesh4_pg.C_LG_XIX0639	CNX7/SIR5; catalytic	AT4G10100.1	similar to unnamed protein product [Vitis vinifera] (GB:CAO44583.1); contains InterPro domain Molybdopterin synthase/thiamin biosynthesis sulphur carrier, beta-grasp (InterPro:IPR016155); contains InterPro domain ThiamineS; (InterPro:IPR003749); contains InterPro domain Molybdopterin converting factor, subunit 1; (InterPro:IPR010034); contains InterPro domain Beta-grasp fold, ferredoxin-type (Int…	ok			No significant hit				0.000770375	-0.00748219	0.00363942	-0.0333404	0.0925611	-0.0277614	-0.158317	0.0564978	-0.152941	1.07016	0.0768805	0.0872586	1	1	1	1	1	1	1	1	1	0.00156969	1	1
PtpAffx.59940.1.S1_s_at	estExt_fgenesh4_pg.C_LG_XIX0853	ATEP3 (Arabidopsis thaliana chitinase class IV); chitinase	AT3G54420.1	similar to chitinase, putative [Arabidopsis thaliana] (TAIR:AT2G43590.1); similar to unnamed protein product [Vitis vinifera] (GB:CAO46255.1); contains InterPro domain Endochitinase (InterPro:IPR016283); contains InterPro domain Glycoside hydrolase, family 19, catalytic; (InterPro:IPR000726); contains InterPro domain Chitin-binding, type 1; (InterPro:IPR001002)	ok			POPTR_0019s12370.1				-0.14421	-0.0319159	0.064919	-0.120365	-0.32341	-1.17698	-0.0661864	0.0564547	0.0360435	-0.0520211	0.0324023	-0.0509835	1	1	1	1	1	2.11313e-08	1	1	1	1	1	1
PtpAffx.249.52.S1_x_at	estExt_fgenesh4_pg.C_LG_XIX0984	trypsin and protease inhibitor family protein / Kunitz family protein	AT1G73325.1	similar to ATDR4 (Arabidopsis thaliana drought-repressed 4) [Arabidopsis thaliana] (TAIR:AT1G73330.1); similar to water-soluble chlorophyll protein precursor [Lepidium virginicum] (GB:BAA19578.2); contains InterPro domain Kunitz inhibitor ST1-like (InterPro:IPR011065); contains InterPro domain Proteinase inhibitor I3, Kunitz legume; (InterPro:IPR002160)	ok			POPTR_0019s14540.1				0.658823	-0.817849		-0.219503	-0.605813	-1.85469	0.915358	0.700864	0.922073	0.436319	0.0289339	0.201318	1	0.459952		1	1	0	1	1	1	1	1	1
PtpAffx.249.7.S1_x_at	estExt_fgenesh4_pg.C_LG_XIX0984	trypsin and protease inhibitor family protein / Kunitz family protein	AT1G73325.1	similar to ATDR4 (Arabidopsis thaliana drought-repressed 4) [Arabidopsis thaliana] (TAIR:AT1G73330.1); similar to water-soluble chlorophyll protein precursor [Lepidium virginicum] (GB:BAA19578.2); contains InterPro domain Kunitz inhibitor ST1-like (InterPro:IPR011065); contains InterPro domain Proteinase inhibitor I3, Kunitz legume; (InterPro:IPR002160)	ok			POPTR_0019s14540.1				0.478389	-1.05886		-0.251503	-0.546185	-1.70324	0.842303	0.470562	0.757473	0.397949	0.0498595	0.201113	1	0.00042998		1	1	0	1	1	1	1	1	1
PtpAffx.5661.2.S1_s_at	estExt_fgenesh4_pg.C_LG_XV0082	Unknown protein	AT4G27720.1	similar to unknown protein [Arabidopsis thaliana] (TAIR:AT1G64650.2); similar to unknown protein [Arabidopsis thaliana] (TAIR:AT1G64650.1); similar to unknown protein [Arabidopsis thaliana] (TAIR:AT3G49310.1); similar to unknown [Populus trichocarpa] (GB:ABK93582.1); similar to unnamed protein product [Vitis vinifera] (GB:CAO48607.1); similar to unnamed protein product [Vitis vinifera] (GB:CAO629…	ok			POPTR_0015s01050.1				0.320496	0.0256986	0.0753772	-0.0164656	-0.144648	0.144151	-0.64706	0.30105	0.20887	-1.08408	0.0258576	-0.207573	1	1	1	1	1	1	1	1	1	0.00103454	1	1
PtpAffx.29168.1.S1_s_at	estExt_fgenesh4_pg.C_LG_XV0114	Unknown protein	AT5G53020.1	similar to unknown protein [Arabidopsis thaliana] (TAIR:AT3G45900.1); similar to unnamed protein product [Vitis vinifera] (GB:CAO48642.1); contains domain gb def: Emb|CAB82814.1 (PTHR21596:SF5); contains domain RIBONUCLEASE P PROTEIN SUBUNIT P38-RELATED (PTHR21596)	ok			POPTR_0015s01430.1				-0.307726	-0.0755766	-0.464169	-0.336943	-0.371593	-1.29838	0.0346524	0.686681	-0.099578	-0.112886	-0.265633	-0.0110927	1	1	1	1	1	6.35336e-11	1	1	1	1	1	1
PtpAffx.45383.2.A1_a_at	estExt_fgenesh4_pg.C_LG_XV0123	Unknown protein	AT4G22000.1	similar to hypothetical protein [Vitis vinifera] (GB:CAN76661.1)	ok			POPTR_0015s01500.1				0.000919034	0.079513	-0.073801	0.06454	0.00621513	-0.178456	0.0344081	0.980789	0.637931	0.0975562	1.17541	0.905325	1	1	1	1	1	1	1	1	1	1	0.0427844	1
PtpAffx.11009.2.S1_at	estExt_fgenesh4_pg.C_LG_XV0138	Unknown protein	AT5G53420.1	similar to unknown protein [Arabidopsis thaliana] (TAIR:AT4G27900.1); similar to unknown protein [Arabidopsis thaliana] (TAIR:AT4G27900.2); similar to Os05g0595300 [Oryza sativa (japonica cultivar-group)] (GB:NP_001056514.1); similar to hypothetical protein OsI_020507 [Oryza sativa (indica cultivar-group)] (GB:EAY99274.1); contains InterPro domain CCT (InterPro:IPR010402)	ok			POPTR_0012s02130.1				0.185326	-0.193082	-0.0726851	0.771755	-1.49887	0.102501	-0.162308	1.67675	0.592947	-0.257824	0.273983	0.103175	1	1	1	0.0241277	0	1	1	0.0414817	1	1	1	1
PtpAffx.162982.1.S1_s_at	estExt_fgenesh4_pg.C_LG_XV0338	transducin family protein / WD-40 repeat family protein	AT3G18060.1	similar to transducin family protein / WD-40 repeat family protein [Arabidopsis thaliana] (TAIR:AT2G01330.1); similar to WD40-like [Medicago truncatula] (GB:ABE80134.1); similar to unnamed protein product [Vitis vinifera] (GB:CAO68164.1); similar to hypothetical protein OsI_000206 [Oryza sativa (indica cultivar-group)] (GB:EAY72359.1); contains InterPro domain WD40 repeat-like (InterPro:IPR011046…	ok			POPTR_0015s04290.1				-0.165542	-0.26443	-0.266018	-0.0783902	-0.0657645	-0.0828096	-0.378838	-1.72455	-0.54977	-0.431445	-0.33396	-0.519413	1	1	1	1	1	1	1	0.0200638	1	1	1	1
PtpAffx.159473.1.A1_at	estExt_fgenesh4_pg.C_LG_XV0343	Unknown protein	AT3G18050.1	similar to unknown protein [Arabidopsis thaliana] (TAIR:AT4G28100.1); similar to unknown [Populus trichocarpa] (GB:ABK95654.1)	ok			POPTR_0015s04320.1				0.00302985	-0.00426143	0.365383	-0.0280147	-0.0245961	0.082742	-1.19553	-0.887292	-0.969194	-0.839177	-1.30932	-0.373755	1	1	1	1	1	1	0.174136	1	1	0.757441	0.00202324	1
Ptp.6661.1.S1_s_at	estExt_fgenesh4_pg.C_LG_XV0343	Unknown protein	AT3G18050.1	similar to unknown protein [Arabidopsis thaliana] (TAIR:AT4G28100.1); similar to unknown [Populus trichocarpa] (GB:ABK95654.1)	ok			POPTR_0015s04320.1				-0.0186812	0.00819058	-0.00731896	0.188268	-0.0100042	0.0116772				-1.15564	-1.30224	-0.85515	1	1	1	1	1	1				0.000111898	0.00239621	1
PtpAffx.72546.1.S1_s_at	estExt_fgenesh4_pg.C_LG_XV0528	Unknown protein	AT5G66540.1	similar to hypothetical protein OsI_036143 [Oryza sativa (indica cultivar-group)] (GB:EAY82184.1); similar to hypothetical protein OsJ_031573 [Oryza sativa (japonica cultivar-group)] (GB:EAZ17364.1); similar to Os12g0133900 [Oryza sativa (japonica cultivar-group)] (GB:NP_001066092.1); contains InterPro domain U3 small nucleolar ribonucleoprotein complex, subunit Mpp10p; (InterPro:IPR012173); cont…	ok			POPTR_0015s08960.2	no	no blast hit		0.863904	1.0633	0.554378	-0.0932614	-0.0455701	-0.0511448	-0.218554	0.306961	0.342609	-0.734708	1.02103	0.325307	1	0.000372109	1	1	1	1	1	1	1	1	0.984982	1
PtpAffx.212806.1.S1_at	estExt_fgenesh4_pg.C_LG_XV0575	copper amine oxidase, putative	AT2G42490.1	similar to copper amine oxidase, putative [Arabidopsis thaliana] (TAIR:AT3G43670.1); similar to unnamed protein product [Vitis vinifera] (GB:CAO16112.1); similar to peroxisomal copper-containing amine oxidase [Glycine max] (GB:AAD40979.1); similar to hypothetical protein [Vitis vinifera] (GB:CAN62304.1); contains InterPro domain Copper amine oxidase, N3-terminal; (InterPro:IPR015802); contains In…	ok			POPTR_0015s09450.1				-0.0608064	-0.147139	0.171548	-0.218306	-0.144989	-0.200254	0.866702	0.912308	0.514348	0.894325	1.1837	1.20453	1	1	1	1	1	1	1	1	1	0.196576	0.0357388	0.00654021
PtpAffx.212806.1.S1_x_at	estExt_fgenesh4_pg.C_LG_XV0575	copper amine oxidase, putative	AT2G42490.1	similar to copper amine oxidase, putative [Arabidopsis thaliana] (TAIR:AT3G43670.1); similar to unnamed protein product [Vitis vinifera] (GB:CAO16112.1); similar to peroxisomal copper-containing amine oxidase [Glycine max] (GB:AAD40979.1); similar to hypothetical protein [Vitis vinifera] (GB:CAN62304.1); contains InterPro domain Copper amine oxidase, N3-terminal; (InterPro:IPR015802); contains In…	ok			POPTR_0015s09450.1				-0.152241	0.0217175	0.66761	0.15264	0.0967107	0.208056	0.699577	1.09221	0.503445	0.981843	1.12016	1.07829	1	1	1	1	1	1	1	1	1	0.0196478	0.137748	0.118845
[truncated: 6,087 more rows]
