# Supplementary material for: Comparative transcriptomics of drought responses in Populus: a meta-analysis of genome-wide expression profiling in mature leaves and root apices across two genotypes
Source: BMC Genomics. 2010 Nov 12;11:630. doi: 10.1186/1471-2164-11-630 (PMC3091765; doi:10.1186/1471-2164-11-630)
Supplement: Additional file 3 — (Microsoft Excel file) Functional annotation enrichment analysis (iGA) among differentially expressed genes. For each functional class, annotation, probability of change (PC), and number of changed versus total group numbers (%) are given as well as composition in genes (The Populus genome v1.1). [file 1471-2164-11-630-S3.XLS]

## Sheet: Additional file 3
iGA category	P-Value Changed	Percent Changed
gene models V1.1		rank	key word and annotation used in the iGA procedure
SL-LMO vs SL-CTL up-regulation
GO:0004722 protein serine/threonine phosphatase activity_PP2C	0.000112	100
gw1.I.1127.1		23	proteinserine/threoninephosphatasecomplex|GO:0008287|proteinserine/threoninephosphataseactivity|GO:0004722|proteinaminoaciddephosphorylation|GO:0006470|Proteinphosphatase2C,manganese/magnesiumaspartatebindingsite|Proteinphosphatase2C-related|
fgenesh4_pg.C_LG_IX001205		45	Protein phosphatase 2C-like |Protein phosphatase 2C ||protein serine/threonine phosphatase activity (GO:0004722)|protein amino acid dephosphorylation (GO:0006470)|protein serine/threonine phosphatase complex (GO:0008287)|catalytic activity (GO:0003824)|protein phosphatase type 2A activity (GO:0000158)|phosphoprotein phosphatase activity (GO:0004721)|calcium-dependent protein serine/threonine phos…
grail3.0022022401		48	Protein phosphatase 2C-like |Protein phosphatase 2C ||protein serine/threonine phosphatase activity (GO:0004722)|protein amino acid dephosphorylation (GO:0006470)|protein serine/threonine phosphatase complex (GO:0008287)|catalytic activity (GO:0003824)|protein phosphatase type 2A activity (GO:0000158)|phosphoprotein phosphatase activity (GO:0004721)|calcium-dependent protein serine/threonine phos…
gw1.XII.1331.1		57	Protein phosphatase 2C-like |Protein phosphatase 2C ||protein serine/threonine phosphatase activity (GO:0004722)|protein amino acid dephosphorylation (GO:0006470)|protein serine/threonine phosphatase complex (GO:0008287)|catalytic activity (GO:0003824)|protein phosphatase type 2A activity (GO:0000158)|phosphoprotein phosphatase activity (GO:0004721)|calcium-dependent protein serine/threonine phos…
Protein of unknown function UPF0057_RCI2A (RARE-COLD-INDUCIBLE 2A)	0.000377	100
eugene3.01310022		2	Protein of unknown function UPF0057 |molecular function unknown (GO:0005554)|integral to membrane (GO:0016021)|
eugene3.00080380		11	Protein of unknown function UPF0057 |molecular function unknown (GO:0005554)|integral to membrane (GO:0016021)|
GO:0009687 ABA metabolic process_Xerico, Abscisic acid 8'-hydroxylase	0.00241	100
fgenesh4_pg.C_scaffold_86000151		14	Cytochrome P450 |E-class P450, group I ||electron transport (GO:0006118)|monooxygenase activity (GO:0004497)|oxidoreductase activity, acting on paired donors, with incorporation or reduction of molecular oxygen (GO:0016705)|fluorene oxygenase activity| Identical to Abscisic acid 8'-hydroxylase 1 [a thaliana]
estExt_Genewise1_v1.C_LG_XIV3857		27	proteinbinding|GO:0005515|abscisicacidmetabolicprocess|GO:0009687|Zincfinger,RING-type|
GO:0016051 glycosyl transferase, family 8_ Galactinol synthase -like	0.00555	33.3333
fgenesh4_pm.C_LG_X000590		1	Glycosyl transferase, family 8 |carbohydrate biosynthesis (GO:0016051)|transferase activity, transferring hexosyl groups (GO:0016758)|glycogenin glucosyltransferase activity (GO:0008466)|
No Apical Meristem protein	0.00546	100
fgenesh4_pg.C_scaffold_107000083		34	No apical meristem (NAM) protein |
fgenesh4_pm.C_LG_XII000069		84	No apical meristem (NAM) protein |
grail3.0014014001		96	No apical meristem (NAM) protein |
GO:0000160 two-component signal transduction system	0.00852	100
grail3.0005005001		75	Responseregulatorreceiver|two-componentresponseregulatoractivity|GO:0000156|two-componentsignaltransductionsystem|phosphorelay|GO:0000160|DNAbinding|GO:0003677|regulationoftranscription,DNA-dependent|GO:0006355|
estExt_fgenesh4_pg.C_LG_I1368		90	Ras GTPase |Ras small GTPase, Ras type |Ras small GTPase, Rho type |Ras small GTPase, Rab type |GTP-binding nuclear protein Ran |Small GTP-binding protein domain |Sigma-54 factor, interaction region |GTP binding (GO:0005525)|small GTPase mediated signal transduction (GO:0007264)|intracellular protein transport (GO:0006886)|two-component signal transduction system (phosphorelay) (GO:0000160)|DNA b…
gw1.XIV.3720.1		122	Response regulator receiver |Bacterial sensor protein, C-terminal |Histidine kinase A, N-terminal |ATP-binding region, ATPase-like |CHASE |Histidine kinase ||two-component response regulator activity (GO:0000156)|two-component signal transduction system (phosphorelay) (GO:0000160)|DNA binding (GO:0003677)|regulation of transcription, DNA-dependent (GO:0006355)|ATP binding (GO:0005524)|two-compone…
gw1.XVI.1327.1		144	Response regulator receiver |two-component response regulator activity (GO:0000156)|two-component signal transduction system (phosphorelay) (GO:0000160)|DNA binding (GO:0003677)|regulation of transcription, DNA-dependent (GO:0006355)|
SL-LMO vs SL-CTL down-regulation
GO:0004553 hydrolase activity, hydrolyzing O-glycosyl compounds_ beta-glucosidase	0.000289023	60
gw1.XVIII.2837.1		1	Beta-glucanase |Glycoside hydrolase, family 16 |Xyloglucan endo-transglycosylase, C-terminal |Glycoside hydrolase, family 16, active site ||hydrolase activity, hydrolyzing O-glycosyl compounds (GO:0004553)|carbohydrate metabolism (GO:0005975)|cell wall (GO:0005618)|glucan metabolism (GO:0006073)|xyloglucan:xyloglucosyl transferase activity (GO:0016762)|apoplast (GO:0048046)|
gw1.309.19.1		10	6-phospho-beta-galactosidase, eukaryotic |Glycoside hydrolase, family 1 ||hydrolase activity, hydrolyzing O-glycosyl compounds (GO:0004553)|carbohydrate metabolism (GO:0005975)|glucosidase activity (GO:0015926)|beta-glucosidase activity (GO:0008422)|
gw1.IV.4301.1		22	6-phospho-beta-galactosidase, eukaryotic |Glycoside hydrolase, family 1 ||hydrolase activity, hydrolyzing O-glycosyl compounds (GO:0004553)|carbohydrate metabolism (GO:0005975)|glucosidase activity (GO:0015926)|beta-glucosidase activity (GO:0008422)|
eugene3.15340002		46	6-phospho-beta-galactosidase, eukaryotic |Glycoside hydrolase, family 1 ||hydrolase activity, hydrolyzing O-glycosyl compounds (GO:0004553)|carbohydrate metabolism (GO:0005975)|glucosidase activity (GO:0015926)|beta-glucosidase activity (GO:0008422)|
fgenesh4_pg.C_LG_X001297		51	Glycoside hydrolase, family 17 |hydrolase activity, hydrolyzing O-glycosyl compounds (GO:0004553)|carbohydrate metabolism (GO:0005975)|glucan endo-1,3-beta-D-glucosidase activity (GO:0042973)|
fgenesh4_pg.C_scaffold_164000005		63	Glycoside hydrolase, clan GH-D |Glycoside hydrolase, family 27 ||hydrolase activity, hydrolyzing O-glycosyl compounds (GO:0004553)|carbohydrate metabolism (GO:0005975)|alpha-galactosidase activity (GO:0004557)|
Tetratricopeptide repeat-protein	0.000408476	50
fgenesh4_pg.C_LG_II002416		4	TPR repeat |
eugene3.200000001		5	TPR repeat |
GO:0005279 amino acid transport	0.00881933	100
eugene3.00020735		20	Amino acid/polyamine transporter II |amino acid-polyamine transporter activity (GO:0005279)|amino acid transport (GO:0006865)|membrane (GO:0016020)|
eugene3.06730001		48	membrane|GO:0016020|aminoacidtransmembranetransporteractivity|GO:0015171|basicaminoacidtransport|GO:0015802|Aminoacidtransporter,transmembrane|
fgenesh4_pm.C_LG_II001036		83	Amino acid/polyamine transporter II |amino acid-polyamine transporter activity (GO:0005279)|amino acid transport (GO:0006865)|membrane (GO:0016020)|
estExt_fgenesh4_pm.C_LG_X0700		157	Aromatic amino acid permease |Amino acid/polyamine transporter II ||amino acid-polyamine transporter activity (GO:0005279)|amino acid transport (GO:0006865)|membrane (GO:0016020)|
eugene3.155120001		184	Amino acid/polyamine transporter II |amino acid-polyamine transporter activity (GO:0005279)|amino acid transport (GO:0006865)|membrane (GO:0016020)|
fgenesh4_pm.C_LG_X000463		187	Amino acid permease-associated region |Amino acid/polyamine transporter I |Protein prenyltransferase, alpha subunit |protein prenyltransferase activity (GO:0008318)|protein amino acid prenylation (GO:0018346)|amino acid-polyamine transporter activity (GO:0005279)|amino acid transport (GO:0006865)|membrane (GO:0016020)|transport (GO:0006810)|
gw1.XIV.3123.1		203	Amino acid/polyamine transporter II |amino acid-polyamine transporter activity (GO:0005279)|amino acid transport (GO:0006865)|membrane (GO:0016020)|
fgenesh4_pg.C_LG_II000117		245	Amino acid/polyamine transporter II |amino acid-polyamine transporter activity (GO:0005279)|amino acid transport (GO:0006865)|membrane (GO:0016020)|
SL-LMI vs SL-CTL up-regulation
GO:0016051 glycosyl transferase, family 8_ Galactinol synthase -like	0.00898878	50
fgenesh4_pm.C_LG_X000590		1	Glycosyl transferase, family 8 |carbohydrate biosynthesis (GO:0016051)|transferase activity, transferring hexosyl groups (GO:0016758)|glycogenin glucosyltransferase activity (GO:0008466)|
GO:0015996 chlorophyll catabolism_ chlorophyllase	0.0121746	100
gw1.V.975.1		20	Chlorophyllase |Esterase/lipase/thioesterase ||catalytic activity (GO:0003824)|chlorophyll catabolism (GO:0015996)|chlorophyllase activity (GO:0047746)|
gw1.831.2.1		25	vacuole|GO:0005773|chlorophyllaseactivity|GO:0047746|chlorophyllcatabolicprocess|GO:0015996|Chlorophyllase|
GO:0016021 integral to membrane	0.0152557	85.7143
eugene3.01310022		2	Protein of unknown function UPF0057 |molecular function unknown (GO:0005554)|integral to membrane (GO:0016021)|
eugene3.00130015		32	Protein of unknown function UPF0057 |molecular function unknown (GO:0005554)|integral to membrane (GO:0016021)|
eugene3.00020047		53	General substrate transporter |Major facilitator superfamily |Sugar transporter superfamily |transporter activity (GO:0005215)|transport (GO:0006810)|integral to membrane (GO:0016021)|membrane (GO:0016020)|
grail3.0025015501		73	Sodium/calcium exchanger membrane region |Calcium/proton exchanger |Calcium/proton exchanger superfamily |cation transport (GO:0006812)|cation transporter activity (GO:0008324)|integral to membrane (GO:0016021)|
gw1.VIII.813.1		84	Sugar transporter |Thioredoxin-related |General substrate transporter |Major facilitator superfamily |Sugar transporter superfamily |sugar porter activity (GO:0005351)|carbohydrate transport (GO:0008643)|membrane (GO:0016020)|transporter activity (GO:0005215)|transport (GO:0006810)|integral to membrane (GO:0016021)|electron transporter activity (GO:0005489)|electron transport (GO:0006118)|L-arabi…
gw1.XVIII.49.1		87
Protein of unknown function UPF0057_RCI2A (RARE-COLD-INDUCIBLE 2A)	0.017937	50
eugene3.01310022		2	Protein of unknown function UPF0057 |molecular function unknown (GO:0005554)|integral to membrane (GO:0016021)|
GO:0006952 defense response_disease resistance protein	0.0188706	100
grail3.0002037401		12	defenseresponseGO:0006952|
fgenesh4_pg.C_scaffold_1066000002		31	Disease resistance protein |defense response (GO:0006952)|defense response to pathogen (GO:0042829)|
SL-LMI vs SL-CTL down-regulation
Tetratricopeptide repeat-protein	0.000405853	40
eugene3.200000001		1	TPR repeat |
fgenesh4_pg.C_LG_II002416		2	TPR repeat |
GO:0016020 membrane	0.00533629	100
estExt_fgenesh4_pg.C_LG_II0511		12	Multi antimicrobial extrusion protein MatE |multidrug transport (GO:0006855)|drug transporter activity (GO:0015238)|antiporter activity (GO:0015297)|membrane (GO:0016020)|
estExt_Genewise1_v1.C_LG_XII0217		14	Multi antimicrobial extrusion protein MatE |multidrug transport (GO:0006855)|drug transporter activity (GO:0015238)|antiporter activity (GO:0015297)|membrane (GO:0016020)|
estExt_fgenesh4_pm.C_LG_X0700		22	Aromatic amino acid permease |Amino acid/polyamine transporter II ||amino acid-polyamine transporter activity (GO:0005279)|amino acid transport (GO:0006865)|membrane (GO:0016020)|
fgenesh4_pg.C_LG_V001238		29	Multi antimicrobial extrusion protein MatE |multidrug transport (GO:0006855)|drug transporter activity (GO:0015238)|antiporter activity (GO:0015297)|membrane (GO:0016020)|
fgenesh4_pm.C_LG_I000043		78	Fatty acid desaturase subdomain |Fatty acid desaturase ||oxidoreductase activity (GO:0016491)|fatty acid desaturation (GO:0006636)|membrane (GO:0016020)|oxidoreductase activity, acting on paired donors, with oxidation of a pair of donors resulting in the reduction of molecular oxygen to two molecules of water (GO:0016717)|CoA desaturase activity (GO:0016215)|DDT 2,3-dioxygenase activity (GO:00186…
fgenesh4_pg.C_LG_II000117		80	Amino acid/polyamine transporter II |amino acid-polyamine transporter activity (GO:0005279)|amino acid transport (GO:0006865)|membrane (GO:0016020)|
gw1.II.2203.1		82	K+ channel, two pore |K+ channel, pore region |Calcium-binding EF-hand |potassium channel activity (GO:0005267)|potassium ion transport (GO:0006813)|membrane (GO:0016020)|calcium ion binding (GO:0005509)|
eugene3.00080540		96	Exostosin-like |membrane (GO:0016020)|
estExt_fgenesh4_pg.C_LG_V0296		98	Dihydroorotate dehydrogenase |Dihydroorotate dehydrogenase 2 |FMN/related compound-binding core |Sugar transporter superfamily ||dihydroorotate dehydrogenase activity (GO:0004152)|'de novo' pyrimidine base biosynthesis (GO:0006207)|dihydroorotate oxidase activity (GO:0004158)|membrane (GO:0016020)|transporter activity (GO:0005215)|transport (GO:0006810)|
fgenesh4_pg.C_LG_VIII001934		108	TGF-beta receptor, type I/II extracellular region |transporter activity (GO:0005215)|oligopeptide transport (GO:0006857)|membrane (GO:0016020)|
eugene3.00040363		110	Cellulose synthase |membrane (GO:0016020)|cellulose synthase (UDP-forming) activity (GO:0016760)|cellulose biosynthesis (GO:0030244)|
estExt_fgenesh4_pg.C_280128		120	Glycosyl transferase, family 43 |galactosylgalactosylxylosylprotein 3-beta-glucuronosyltransferase activity (GO:0015018)|membrane (GO:0016020)|
eugene3.01500015		122	TGF-beta receptor, type I/II extracellular region |transporter activity (GO:0005215)|oligopeptide transport (GO:0006857)|membrane (GO:0016020)|
estExt_fgenesh4_pg.C_LG_XI0017		124	Multi antimicrobial extrusion protein MatE |multidrug transport (GO:0006855)|drug transporter activity (GO:0015238)|antiporter activity (GO:0015297)|membrane (GO:0016020)|
estExt_fgenesh4_pm.C_LG_X0870		141	Mitochondrial carrier protein |Calcium-binding EF-hand |Mitochondrial substrate carrier |binding (GO:0005488)|transport (GO:0006810)|membrane (GO:0016020)|calcium ion binding (GO:0005509)|mitochondrial inner membrane (GO:0005743)|
gw1.VIII.813.1		143	Sugar transporter |Thioredoxin-related |General substrate transporter |Major facilitator superfamily |Sugar transporter superfamily |sugar porter activity (GO:0005351)|carbohydrate transport (GO:0008643)|membrane (GO:0016020)|transporter activity (GO:0005215)|transport (GO:0006810)|integral to membrane (GO:0016021)|electron transporter activity (GO:0005489)|electron transport (GO:0006118)|L-arabi…
gw1.134.172.1		145	Cyclic nucleotide-binding |Ion transport protein ||ion channel activity (GO:0005216)|ion transport (GO:0006811)|membrane (GO:0016020)|
gw1.X.5216.1		152	Phosphate transporter |inorganic phosphate transporter activity (GO:0005315)|phosphate transport (GO:0006817)|membrane (GO:0016020)|
gw1.1468.4.1		174	Protein kinase |Tyrosine protein kinase |Serine/threonine protein kinase |Serine/threonine protein kinase, active site |Sugar transporter superfamily |protein kinase activity (GO:0004672)|ATP binding (GO:0005524)|protein amino acid phosphorylation (GO:0006468)|protein-tyrosine kinase activity (GO:0004713)|protein serine/threonine kinase activity (GO:0004674)|transporter activity (GO:0005215)|tran…
eugene3.00020047		176	General substrate transporter |Major facilitator superfamily |Sugar transporter superfamily |transporter activity (GO:0005215)|transport (GO:0006810)|integral to membrane (GO:0016021)|membrane (GO:0016020)|
eugene3.00011653		178	Major intrinsic protein |transporter activity (GO:0005215)|transport (GO:0006810)|membrane (GO:0016020)|
gw1.XVIII.392.1		179	ATPase, E1-E2 type |Cation transporting ATPase |E1-E2 ATPase-associated region |Cation transporting ATPase, C-terminal |Cation transporting ATPase, N-terminal |Haloacid dehalogenase-like hydrolase |Calcium-translocating P-type ATPase, PMCA-type |ATP binding (GO:0005524)|cation transport (GO:0006812)|ATPase activity, coupled to transmembrane movement of ions, phosphorylative mechanism (GO:0015662)…
eugene3.00400297		180	Ionotropic glutamate receptor |Extracellular ligand-binding receptor |Solute-binding protein/glutamate receptor |transporter activity (GO:0005215)|transport (GO:0006810)|ionotropic glutamate receptor activity (GO:0004970)|glutamate-gated ion channel activity (GO:0005234)|membrane (GO:0016020)|
GO:0008234 cysteine-type peptidase activity_ Papain	0.0062091	100
estExt_fgenesh4_pg.C_LG_XI0788		4	Peptidase C1A, papain |Granulin |Peptidase, eukaryotic cysteine peptidase active site |cysteine-type endopeptidase activity (GO:0004197)|proteolysis and peptidolysis (GO:0006508)|cysteine-type peptidase activity (GO:0008234)|cathepsin F activity (GO:0016946)|
estExt_Genewise1_v1.C_LG_IV2709		18	Peptidase C1A, papain |Granulin |Peptidase, eukaryotic cysteine peptidase active site |cysteine-type endopeptidase activity (GO:0004197)|proteolysis and peptidolysis (GO:0006508)|cysteine-type peptidase activity (GO:0008234)|cathepsin F activity (GO:0016946)|
UDP-glucuronosyl / UDP-glucosyltransferase	0.00731302	100
grail3.0038022401		28	UDP-glucuronosyl/UDP-glucosyltransferase |metabolism (GO:0008152)|transferase activity, transferring hexosyl groups (GO:0016758)|flavonol 3-O-glucosyltransferase activity (GO:0047893)|
fgenesh4_pg.C_LG_IV000861		37	UDP-glucuronosyl/UDP-glucosyltransferase |metabolism (GO:0008152)|transferase activity, transferring hexosyl groups (GO:0016758)|flavonol 3-O-glucosyltransferase activity (GO:0047893)|
gw1.IX.2395.1		44	UDP-glucuronosyl/UDP-glucosyltransferase |metabolism (GO:0008152)|transferase activity, transferring hexosyl groups (GO:0016758)|
GO:0015238 drug transporter activity_ MatE	0.0073535	75
estExt_fgenesh4_pg.C_LG_II0511		12	Multi antimicrobial extrusion protein MatE |multidrug transport (GO:0006855)|drug transporter activity (GO:0015238)|antiporter activity (GO:0015297)|membrane (GO:0016020)|
estExt_Genewise1_v1.C_LG_XII0217		14	Multi antimicrobial extrusion protein MatE |multidrug transport (GO:0006855)|drug transporter activity (GO:0015238)|antiporter activity (GO:0015297)|membrane (GO:0016020)|
fgenesh4_pg.C_LG_V001238		29	Multi antimicrobial extrusion protein MatE |multidrug transport (GO:0006855)|drug transporter activity (GO:0015238)|antiporter activity (GO:0015297)|membrane (GO:0016020)|
SL-EAR vs SL-CTL down-regulation
GO:0008422 beta-glucosidase activity	8.16192e-08	100
gw1.309.19.1		1	6-phospho-beta-galactosidase, eukaryotic |Glycoside hydrolase, family 1 ||hydrolase activity, hydrolyzing O-glycosyl compounds (GO:0004553)|carbohydrate metabolism (GO:0005975)|glucosidase activity (GO:0015926)|beta-glucosidase activity (GO:0008422)|
gw1.IV.4301.1		2	6-phospho-beta-galactosidase, eukaryotic |Glycoside hydrolase, family 1 ||hydrolase activity, hydrolyzing O-glycosyl compounds (GO:0004553)|carbohydrate metabolism (GO:0005975)|glucosidase activity (GO:0015926)|beta-glucosidase activity (GO:0008422)|
eugene3.15340002		3	6-phospho-beta-galactosidase, eukaryotic |Glycoside hydrolase, family 1 ||hydrolase activity, hydrolyzing O-glycosyl compounds (GO:0004553)|carbohydrate metabolism (GO:0005975)|glucosidase activity (GO:0015926)|beta-glucosidase activity (GO:0008422)|
GO:0006355 regulation of transcription, DNA-dependent_bZIP, pathogenesis-related transcriptional factor and ERF	0.00230333	19.0476
gw1.70.190.1		4	Basic-leucine zipper (bZIP) transcription factor |Eukaryotic transcription factor, DNA-binding ||DNA binding (GO:0003677)|nucleus (GO:0005634)|regulation of transcription, DNA-dependent (GO:0006355)|
gw1.I.8242.1		9	Pathogenesis-related transcriptional factor and ERF |transcription factor activity (GO:0003700)|nucleus (GO:0005634)|regulation of transcription, DNA-dependent (GO:0006355)|
estExt_Genewise1_v1.C_LG_XIII1499		10	Basic-leucine zipper (bZIP) transcription factor |DNA binding (GO:0003677)|nucleus (GO:0005634)|regulation of transcription, DNA-dependent (GO:0006355)|
gw1.I.8249.1		13	Pathogenesis-related transcriptional factor and ERF |transcription factor activity (GO:0003700)|nucleus (GO:0005634)|regulation of transcription, DNA-dependent (GO:0006355)|
Protein of unknown function DUF247	0.00252208	100
eugene3.16440001		12	Plant protein of unknown function |molecular function unknown (GO:0005554)|
fgenesh4_pg.C_scaffold_131000068		22	Plant protein of unknown function |molecular function unknown (GO:0005554)|
GO:0015979 photosynthesis	0.00543212	66.6667
gw1.1199.28.1		25	chloroplast|GO:0009507|oxidoreductaseactivityactingonNADHorNADPH|photosynthesis|GO:0015979|Respiratory-chainNADHdehydrogenase,subunit1,conservedsite|
eugene3.00040932		55	Photosystem I psaA and psaB |electron transport (GO:0006118)|photosystem I (GO:0009522)|thylakoid (GO:0009579)|photosynthesis (GO:0015979)|integral to membrane (GO:0016021)|
eugene3.11990011		73	chloroplast|GO:0009507|Ycf1|
gw1.431.20.1		75	Photosystem I psaA and psaB |electron transport (GO:0006118)|photosystem I (GO:0009522)|thylakoid (GO:0009579)|photosynthesis (GO:0015979)|integral to membrane (GO:0016021)|
gw1.IX.4681.1		81	Photosystem I psaA and psaB |Photosystem I psaB ||electron transport (GO:0006118)|photosystem I (GO:0009522)|thylakoid (GO:0009579)|photosynthesis (GO:0015979)|integral to membrane (GO:0016021)|
gw1.14119.3.1		97	chloroplastthylakoidmembrane|GO:0009535|chlorophyllbinding|GO:0016168|photosystemIIassembly|GO:0010207|Photosystemantennaprotein-like|
estExt_fgenesh4_pg.C_1070073		66	Glucose/ribitol dehydrogenase |Short-chain dehydrogenase/reductase SDR |Light-dependent protochlorophyllide reductase |metabolism (GO:0008152)|oxidoreductase activity (GO:0016491)|chloroplast (GO:0009507)|chlorophyll biosynthesis (GO:0015995)|protochlorophyllide reductase activity (GO:0016630)|photosynthesis, dark reaction (GO:0019685)|
GO:0015986 ATP synthesis coupled proton transport	0.0066544	100
gw1.XIII.3025.1		48	H+-transporting two-sector ATPase, alpha/beta subunit, central region |H+-transporting two-sector ATPase, alpha/beta subunit, C-terminal |H+-transporting two-sector ATPase, alpha/beta subunit, N-terminal |AAA ATPase |ATP synthase F1, beta subunit |ATP binding (GO:0005524)|ATP synthesis coupled proton transport (GO:0015986)|proton-transporting two-sector ATPase complex (GO:0016469)|hydrogen-transp…
eugene3.63990002		51	H+-transporting two-sector ATPase, alpha/beta subunit, N-terminal |ATP synthesis coupled proton transport (GO:0015986)|proton-transporting two-sector ATPase complex (GO:0016469)|hydrogen-transporting ATP synthase activity, rotational mechanism (GO:0046933)|hydrogen-transporting ATPase activity, rotational mechanism (GO:0046961)|
eugene3.382240001		100	H+-transporting two-sector ATPase, delta/epsilon subunit |ATP synthesis coupled proton transport (GO:0015986)|proton-transporting two-sector ATPase complex (GO:0016469)|hydrogen-transporting ATP synthase activity, rotational mechanism (GO:0046933)|hydrogen-transporting ATPase activity, rotational mechanism (GO:0046961)|hydrogen-transporting two-sector ATPase activity (GO:0003936)|
gw1.20770.4.1		105	H+-transporting two-sector ATPase, alpha/beta subunit, central region |H+-transporting two-sector ATPase, alpha/beta subunit, C-terminal ||ATP binding (GO:0005524)|ATP synthesis coupled proton transport (GO:0015986)|proton-transporting two-sector ATPase complex (GO:0016469)|hydrogen-transporting ATP synthase activity, rotational mechanism (GO:0046933)|hydrogen-transporting ATPase activity, rotati…
GO:0009579 thylakoid	0.0065525	100
eugene3.00040932		55	Photosystem I psaA and psaB |electron transport (GO:0006118)|photosystem I (GO:0009522)|thylakoid (GO:0009579)|photosynthesis (GO:0015979)|integral to membrane (GO:0016021)|
gw1.431.20.1		75	Photosystem I psaA and psaB |electron transport (GO:0006118)|photosystem I (GO:0009522)|thylakoid (GO:0009579)|photosynthesis (GO:0015979)|integral to membrane (GO:0016021)|
gw1.IX.4681.1		81	Photosystem I psaA and psaB |Photosystem I psaB ||electron transport (GO:0006118)|photosystem I (GO:0009522)|thylakoid (GO:0009579)|photosynthesis (GO:0015979)|integral to membrane (GO:0016021)|
GO:0005524 ATP binding	0.0092601	100
gw1.XIII.3025.1		48	H+-transporting two-sector ATPase, alpha/beta subunit, central region |H+-transporting two-sector ATPase, alpha/beta subunit, C-terminal |H+-transporting two-sector ATPase, alpha/beta subunit, N-terminal |AAA ATPase |ATP synthase F1, beta subunit |ATP binding (GO:0005524)|ATP synthesis coupled proton transport (GO:0015986)|proton-transporting two-sector ATPase complex (GO:0016469)|hydrogen-transp…
eugene3.00110401		60	ATPbinding|GO:0005524|defenseresponse|GO:0006952|NB-ARC|
estExt_fgenesh4_pg.C_1070073		66	Glucose/ribitol dehydrogenase |Short-chain dehydrogenase/reductase SDR |Light-dependent protochlorophyllide reductase |metabolism (GO:0008152)|oxidoreductase activity (GO:0016491)|chloroplast (GO:0009507)|chlorophyll biosynthesis (GO:0015995)|protochlorophyllide reductase activity (GO:0016630)|photosynthesis, dark reaction (GO:0019685)|
gw1.I.8326.1		87	Protein kinase |Leucine-rich repeat |Tyrosine protein kinase |Serine/threonine protein kinase |Leucine-rich repeat, plant specific |Serine/threonine protein kinase, active site ||protein kinase activity (GO:0004672)|ATP binding (GO:0005524)|protein amino acid phosphorylation (GO:0006468)|protein-tyrosine kinase activity (GO:0004713)|protein serine/threonine kinase activity (GO:0004674)|transmembr…
gw1.20770.4.1		105	H+-transporting two-sector ATPase, alpha/beta subunit, central region |H+-transporting two-sector ATPase, alpha/beta subunit, C-terminal ||ATP binding (GO:0005524)|ATP synthesis coupled proton transport (GO:0015986)|proton-transporting two-sector ATPase complex (GO:0016469)|hydrogen-transporting ATP synthase activity, rotational mechanism (GO:0046933)|hydrogen-transporting ATPase activity, rotati…
gw1.I.4122.1		108	Adenylylsulfate kinase |sulfate assimilation (GO:0000103)|ATP binding (GO:0005524)|kinase activity (GO:0016301)|transferase activity, transferring phosphorus-containing groups (GO:0016772)|adenylyl-sulfate kinase activity (GO:0004020)|
gw1.70.254.1		110	Protein kinase |Tyrosine protein kinase |Serine/threonine protein kinase |Serine/threonine protein kinase, active site |Peptidase M14, carboxypeptidase A |protein kinase activity (GO:0004672)|ATP binding (GO:0005524)|protein amino acid phosphorylation (GO:0006468)|carboxypeptidase A activity (GO:0004182)|proteolysis and peptidolysis (GO:0006508)|protein-tyrosine kinase activity (GO:0004713)|prote…
gw1.70.510.1		146	Eukaryotic glutathione synthase |Eukaryotic glutathione synthase, ATP-binding ||glutathione synthase activity (GO:0004363)|glutathione biosynthesis (GO:0006750)|ATP binding (GO:0005524)|
fgenesh4_pg.C_scaffold_482000003		149	Protein kinase |Leucine-rich repeat |Tyrosine protein kinase |Serine/threonine protein kinase |Leucine-rich repeat, cysteine-containing type |Leucine-rich repeat, typical subtype |Leucine-rich repeat, plant specific |Tyrosine protein kinase, active site ||protein kinase activity (GO:0004672)|ATP binding (GO:0005524)|protein amino acid phosphorylation (GO:0006468)|protein-tyrosine kinase activity …
gw1.IX.4548.1		176	Protein kinase |Tyrosine protein kinase |Serine/threonine protein kinase |Serine/threonine protein kinase, active site ||protein kinase activity (GO:0004672)|ATP binding (GO:0005524)|protein amino acid phosphorylation (GO:0006468)|protein-tyrosine kinase activity (GO:0004713)|protein serine/threonine kinase activity (GO:0004674)|transmembrane receptor protein serine/threonine kinase activity (GO:…
gw1.XV.472.1		178	Protein kinase |Tyrosine protein kinase |Serine/threonine protein kinase |Serine/threonine protein kinase, active site ||protein kinase activity (GO:0004672)|ATP binding (GO:0005524)|protein amino acid phosphorylation (GO:0006468)|protein-tyrosine kinase activity (GO:0004713)|protein serine/threonine kinase activity (GO:0004674)|
gw1.V.1006.1		180	ATPase, E1-E2 type |H+ transporting ATPase, proton pump |E1-E2 ATPase-associated region |Cation transporting ATPase, C-terminal |Cation transporting ATPase, N-terminal |Haloacid dehalogenase-like hydrolase |Calcium-translocating P-type ATPase, PMCA-type |ATP binding (GO:0005524)|ATPase activity, coupled to transmembrane movement of ions, phosphorylative mechanism (GO:0015662)|proton transport (GO…
gw1.X.95.1		188	Protein kinase |Tyrosine protein kinase |Serine/threonine protein kinase |Serine/threonine protein kinase, active site ||protein kinase activity (GO:0004672)|ATP binding (GO:0005524)|protein amino acid phosphorylation (GO:0006468)|protein-tyrosine kinase activity (GO:0004713)|protein serine/threonine kinase activity (GO:0004674)|
gw1.II.2011.1		189	Protein kinase |Tyrosine protein kinase |Serine/threonine protein kinase |Serine/threonine protein kinase, active site ||protein kinase activity (GO:0004672)|ATP binding (GO:0005524)|protein amino acid phosphorylation (GO:0006468)|protein-tyrosine kinase activity (GO:0004713)|protein serine/threonine kinase activity (GO:0004674)|transmembrane receptor protein serine/threonine kinase activity (GO:…
fgenesh4_pm.C_LG_VIII000643		206	Protein kinase |Tyrosine protein kinase |Serine/threonine protein kinase |Serine/threonine protein kinase, active site ||protein kinase activity (GO:0004672)|ATP binding (GO:0005524)|protein amino acid phosphorylation (GO:0006468)|protein-tyrosine kinase activity (GO:0004713)|protein serine/threonine kinase activity (GO:0004674)|transmembrane receptor protein serine/threonine kinase activity (GO:…
gw1.IX.1704.1		208	AAA ATPase, central region |AAA ATPase ||nucleotide binding (GO:0000166)|nucleoside-triphosphatase activity (GO:0017111)|ATP binding (GO:0005524)|
gw1.XIX.95.1		211	Disease resistance protein |NB-ARC |TIR |AAA ATPase ||transmembrane receptor activity (GO:0004888)|membrane (GO:0016020)|defense response (GO:0006952)|defense response to pathogen (GO:0042829)|ATP binding (GO:0005524)|apoptosis (GO:0006915)|nucleotide binding (GO:0000166)|nucleoside-triphosphatase activity (GO:0017111)|
gw1.64.232.1		214	Protein kinase |Tyrosine protein kinase |Serine/threonine protein kinase |Serine/threonine protein kinase, active site ||protein kinase activity (GO:0004672)|ATP binding (GO:0005524)|protein amino acid phosphorylation (GO:0006468)|protein-tyrosine kinase activity (GO:0004713)|protein serine/threonine kinase activity (GO:0004674)|
eugene3.00040007		224	AAA ATPase, central region |AAA ATPase ||nucleotide binding (GO:0000166)|nucleoside-triphosphatase activity (GO:0017111)|ATP binding (GO:0005524)|
eugene3.00040817		227	Heat shock protein Hsp90 |ATP-binding region, ATPase-like ||protein folding (GO:0006457)|unfolded protein binding (GO:0051082)|ATP binding (GO:0005524)|chaperonin ATPase activity (GO:0003763)|
estExt_fgenesh4_pg.C_400229		233	Disease resistance protein |Leucine-rich repeat |NB-ARC |defense response (GO:0006952)|defense response to pathogen (GO:0042829)|ATP binding (GO:0005524)|apoptosis (GO:0006915)|
eugene3.00130329		253	Protein kinase |Tyrosine protein kinase |Serine/threonine protein kinase |Serine/threonine protein kinase, active site ||protein kinase activity (GO:0004672)|ATP binding (GO:0005524)|protein amino acid phosphorylation (GO:0006468)|protein-tyrosine kinase activity (GO:0004713)|protein serine/threonine kinase activity (GO:0004674)|
estExt_fgenesh4_pg.C_LG_III1257		266	Protein kinase |Leucine-rich repeat |Tyrosine protein kinase |Serine/threonine protein kinase |Leucine-rich repeat, typical subtype |Leucine-rich repeat, plant specific |RNA-binding region RNP-1 (RNA recognition motif) |Serine/threonine protein kinase, active site ||nucleic acid binding (GO:0003676)|protein kinase activity (GO:0004672)|ATP binding (GO:0005524)|protein amino acid phosphorylation (…
eugene3.00410067		275	Protein kinase |Leucine-rich repeat |Tyrosine protein kinase |Serine/threonine protein kinase |Leucine-rich repeat, cysteine-containing type |Leucine-rich repeat, typical subtype |Leucine-rich repeat, plant specific |protein kinase activity (GO:0004672)|ATP binding (GO:0005524)|protein amino acid phosphorylation (GO:0006468)|protein-tyrosine kinase activity (GO:0004713)|protein serine/threonine k…
gw1.867.6.1		287	Protein kinase |Leucine-rich repeat |Tyrosine protein kinase |Serine/threonine protein kinase |Leucine-rich repeat, cysteine-containing type |Leucine-rich repeat, typical subtype |Leucine-rich repeat, plant specific |Serine/threonine protein kinase, active site ||protein kinase activity (GO:0004672)|ATP binding (GO:0005524)|protein amino acid phosphorylation (GO:0006468)|protein-tyrosine kinase a…
eugene3.02020026		294	Protein kinase |Tyrosine protein kinase |Serine/threonine protein kinase |Serine/threonine protein kinase, active site ||protein kinase activity (GO:0004672)|ATP binding (GO:0005524)|protein amino acid phosphorylation (GO:0006468)|protein-tyrosine kinase activity (GO:0004713)|protein serine/threonine kinase activity (GO:0004674)|
fgenesh4_pg.C_scaffold_395000005		299	Protein kinase |Leucine-rich repeat |Tyrosine protein kinase |Serine/threonine protein kinase |Leucine-rich repeat, cysteine-containing type |Leucine-rich repeat, typical subtype |Leucine-rich repeat, plant specific |Tyrosine protein kinase, active site ||protein kinase activity (GO:0004672)|ATP binding (GO:0005524)|protein amino acid phosphorylation (GO:0006468)|protein-tyrosine kinase activity …
gw1.1530.4.1		306	Protein kinase |Tyrosine protein kinase |Serine/threonine protein kinase |Serine/threonine protein kinase, active site ||protein kinase activity (GO:0004672)|ATP binding (GO:0005524)|protein amino acid phosphorylation (GO:0006468)|protein-tyrosine kinase activity (GO:0004713)|protein serine/threonine kinase activity (GO:0004674)|
fgenesh4_pm.C_LG_VIII000028		308	Protein kinase |Leucine-rich repeat |Tyrosine protein kinase |Serine/threonine protein kinase |Leucine-rich repeat, typical subtype |Leucine-rich repeat, plant specific |Serine/threonine protein kinase, active site |protein kinase activity (GO:0004672)|ATP binding (GO:0005524)|protein amino acid phosphorylation (GO:0006468)|protein-tyrosine kinase activity (GO:0004713)|protein serine/threonine ki…
estExt_fgenesh4_pg.C_LG_XII0687		309	ABC transporter |AAA ATPase |ATP/GTP-binding site motif A (P-loop) |ATP binding (GO:0005524)|ATPase activity (GO:0016887)|nucleotide binding (GO:0000166)|nucleoside-triphosphatase activity (GO:0017111)|
gw1.X.1746.1		313	Protein kinase |Tyrosine protein kinase |Serine/threonine protein kinase |Serine/threonine protein kinase, active site ||protein kinase activity (GO:0004672)|ATP binding (GO:0005524)|protein amino acid phosphorylation (GO:0006468)|protein-tyrosine kinase activity (GO:0004713)|protein serine/threonine kinase activity (GO:0004674)|
gw1.293.6.1		315	Protein kinase |Tyrosine protein kinase |Serine/threonine protein kinase |Serine/threonine protein kinase, active site ||protein kinase activity (GO:0004672)|ATP binding (GO:0005524)|protein amino acid phosphorylation (GO:0006468)|protein-tyrosine kinase activity (GO:0004713)|protein serine/threonine kinase activity (GO:0004674)|
eugene3.00190765		318	Protein kinase |Leucine-rich repeat |Tyrosine protein kinase |Serine/threonine protein kinase |Leucine-rich repeat, typical subtype |Leucine-rich repeat, plant specific |Pyruvate kinase |protein kinase activity (GO:0004672)|ATP binding (GO:0005524)|protein amino acid phosphorylation (GO:0006468)|protein-tyrosine kinase activity (GO:0004713)|pyruvate kinase activity (GO:0004743)|glycolysis (GO:000…
fgenesh4_pg.C_LG_XI000360		321	Protein kinase |Tyrosine protein kinase |Serine/threonine protein kinase |Serine/threonine protein kinase, active site ||protein kinase activity (GO:0004672)|ATP binding (GO:0005524)|protein amino acid phosphorylation (GO:0006468)|protein-tyrosine kinase activity (GO:0004713)|protein serine/threonine kinase activity (GO:0004674)|
fgenesh4_pg.C_LG_XIX000714		330	Protein kinase |Tyrosine protein kinase |Serine/threonine protein kinase |Serine/threonine protein kinase, active site ||protein kinase activity (GO:0004672)|ATP binding (GO:0005524)|protein amino acid phosphorylation (GO:0006468)|protein-tyrosine kinase activity (GO:0004713)|protein serine/threonine kinase activity (GO:0004674)|transmembrane receptor protein serine/threonine kinase activity (GO:…
grail3.0015020701		344	Protein kinase |Leucine-rich repeat |Tyrosine protein kinase |Serine/threonine protein kinase |Leucine-rich repeat, plant specific |Serine/threonine protein kinase, active site ||protein kinase activity (GO:0004672)|ATP binding (GO:0005524)|protein amino acid phosphorylation (GO:0006468)|protein-tyrosine kinase activity (GO:0004713)|protein serine/threonine kinase activity (GO:0004674)|transmembr…
eugene3.00191036		353	Protein kinase |Curculin-like (mannose-binding) lectin |Tyrosine protein kinase |Serine/threonine protein kinase |Apple-like |Serine/threonine protein kinase, active site ||protein kinase activity (GO:0004672)|ATP binding (GO:0005524)|protein amino acid phosphorylation (GO:0006468)|protein-tyrosine kinase activity (GO:0004713)|sugar binding (GO:0005529)|protein serine/threonine kinase activity (G…
fgenesh4_pg.C_LG_III000669		360	ATPase, E1-E2 type |H+ transporting ATPase, proton pump |E1-E2 ATPase-associated region |Cation transporting ATPase, C-terminal |Cation transporting ATPase, N-terminal |Haloacid dehalogenase-like hydrolase |Calcium-translocating P-type ATPase, PMCA-type |ATP binding (GO:0005524)|ATPase activity, coupled to transmembrane movement of ions, phosphorylative mechanism (GO:0015662)|proton transport (GO…
gw1.VI.1923.1		367	Leucine-rich repeat |Disease resistance protein |NB-ARC |Leucine-rich repeat, typical subtype |AAA ATPase |defense response (GO:0006952)|defense response to pathogen (GO:0042829)|ATP binding (GO:0005524)|apoptosis (GO:0006915)|nucleotide binding (GO:0000166)|nucleoside-triphosphatase activity (GO:0017111)|
eugene3.34410001		369	Protein kinase |Tyrosine protein kinase |Serine/threonine protein kinase |Myb, DNA-binding |Serine/threonine protein kinase, active site |protein kinase activity (GO:0004672)|ATP binding (GO:0005524)|protein amino acid phosphorylation (GO:0006468)|DNA binding (GO:0003677)|nucleus (GO:0005634)|protein-tyrosine kinase activity (GO:0004713)|protein serine/threonine kinase activity (GO:0004674)|
gw1.XVIII.2706.1		383	Protein kinase |Tyrosine protein kinase |Serine/threonine protein kinase |Serine/threonine protein kinase, active site ||protein kinase activity (GO:0004672)|ATP binding (GO:0005524)|protein amino acid phosphorylation (GO:0006468)|protein-tyrosine kinase activity (GO:0004713)|protein serine/threonine kinase activity (GO:0004674)|
gw1.XVI.2117.1		386	Protein kinase |Calcium-binding EF-hand |Tyrosine protein kinase |Serine/threonine protein kinase |Serine/threonine protein kinase, active site |protein kinase activity (GO:0004672)|ATP binding (GO:0005524)|protein amino acid phosphorylation (GO:0006468)|protein-tyrosine kinase activity (GO:0004713)|calcium ion binding (GO:0005509)|protein serine/threonine kinase activity (GO:0004674)|transmembra…
GO:0005515 protein binding	0.00898332	42.8571
fgenesh4_pg.C_LG_XIV000653		8	chloroplast|GO:0009507|proteinbinding|GO:0005515|Leucine-richrepeat|
grail3.0092000801		17	proteinbinding|GO:0005515|Ankyrin|
estExt_fgenesh4_pm.C_LG_II0046		30	BTB/POZ |Coagulation factor 5/8 type, C-terminal ||protein binding (GO:0005515)|cell adhesion (GO:0007155)|
GO:0003723 RNA binding	0.00897031	100
gw1.II.1849.1		69	Ribonuclease II |Nucleic acid-binding OB-fold ||RNA binding (GO:0003723)|ribonuclease activity (GO:0004540)|nucleic acid binding (GO:0003676)|3'-5'-exoribonuclease activity (GO:0000175)|5'-3' exoribonuclease activity (GO:0004534)|exoribonuclease activity, producing 5'-phosphomonoesters (GO:0016896)|
eugene3.00290106		109	endomembranesystem|GO:0012505|RNAbinding|GO:0003723|RNAprocessing|GO:0006396|tRNA/rRNAmethyltransferase,SpoU|
estExt_fgenesh4_pg.C_LG_XVIII0504		113	RNA-binding region RNP-1 (RNA recognition motif) |SWAP/Surp |Regulation of nuclear pre-mRNA protein |DNA-binding SAP ||RNA binding (GO:0003723)|RNA processing (GO:0006396)|nucleic acid binding (GO:0003676)|DNA binding (GO:0003677)|
gw1.17991.5.1		132	chloroplast|GO:0009507|RNAbinding|GO:0003723|RNAsplicing|GO:0008380|Maturase,MatK,N-terminal|
estExt_Genewise1_v1.C_95310004		137	chloroplastthylakoidmembrane|GO:0009535|RNAbinding|GO:0003723|rRNAprocessing|GO:0006364|Gar1proteinRNA-bindingregion|
SL-EAR vs SL-CTL up-regulation
GO:0005509 calcium ion binding_EF-hand	2.88277e-06	88.8889
gw1.XVII.1145.1		7	Calcium-binding EF-hand |Parvalbumin ||calcium ion binding (GO:0005509)|
fgenesh4_pm.C_LG_II000355		29	Calcium-binding EF-hand |calcium ion binding (GO:0005509)|
gw1.IV.49.1		32	Calcium-binding EF-hand |Parvalbumin ||calcium ion binding (GO:0005509)|
eugene3.00140472		40	Calcium-binding EF-hand |calcium ion binding (GO:0005509)|
gw1.XVI.2117.1		55	Protein kinase |Calcium-binding EF-hand |Tyrosine protein kinase |Serine/threonine protein kinase |Serine/threonine protein kinase, active site |protein kinase activity (GO:0004672)|ATP binding (GO:0005524)|protein amino acid phosphorylation (GO:0006468)|protein-tyrosine kinase activity (GO:0004713)|calcium ion binding (GO:0005509)|protein serine/threonine kinase activity (GO:0004674)|transmembra…
grail3.0028032501		56	Calcium-binding EF-hand |calcium ion binding (GO:0005509)|
fgenesh4_pg.C_scaffold_57000219		61	Calcium-binding EF-hand |calcium ion binding (GO:0005509)|
fgenesh4_pg.C_LG_VI001575		69	Calcium-binding EF-hand |Recoverin ||calcium ion binding (GO:0005509)|protein phosphatase type 2A activity (GO:0000158)|phosphoprotein phosphatase activity (GO:0004721)|calcium-dependent protein serine/threonine phosphatase activity (GO:0004723)|magnesium-dependent protein serine/threonine phosphatase activity (GO:0004724)|magnesium-dependent protein serine/threonine phosphatase complex (GO:00059…
GO:000367 DNA binding_WRKY	0.000304779	58.8235
estExt_fgenesh4_pm.C_LG_XIV0172		4	DNA-binding WRKY |DNA binding (GO:0003677)|
gw1.III.2417.1		6	DNA-binding WRKY |DNA binding (GO:0003677)|
eugene3.00161228		9	DNA-binding WRKY |DNA binding (GO:0003677)|
grail3.0007034202		11	DNA-binding WRKY |DNA binding (GO:0003677)|
eugene3.00061944		33	DNA-binding WRKY |DNA binding (GO:0003677)|
gw1.XI.1362.1		45	DNA-binding WRKY |DNA binding (GO:0003677)|
estExt_fgenesh4_pg.C_LG_VI1508		47	DNA-binding WRKY |DNA binding (GO:0003677)|
estExt_fgenesh4_pg.C_LG_II1537		65	DNA-binding WRKY |DNA binding (GO:0003677)|
gw1.XVIII.2175.1		76	DNA-binding WRKY |DNA binding (GO:0003677)|
fgenesh4_pg.C_LG_V000253		84	DNA-binding WRKY |DNA binding (GO:0003677)|
GO:0006468 protein amino acid phosphorylation	0.00110782	100
gw1.XVI.2117.1		55	Protein kinase |Calcium-binding EF-hand |Tyrosine protein kinase |Serine/threonine protein kinase |Serine/threonine protein kinase, active site |protein kinase activity (GO:0004672)|ATP binding (GO:0005524)|protein amino acid phosphorylation (GO:0006468)|protein-tyrosine kinase activity (GO:0004713)|calcium ion binding (GO:0005509)|protein serine/threonine kinase activity (GO:0004674)|transmembra…
gw1.XVIII.2706.1		57	Protein kinase |Tyrosine protein kinase |Serine/threonine protein kinase |Serine/threonine protein kinase, active site ||protein kinase activity (GO:0004672)|ATP binding (GO:0005524)|protein amino acid phosphorylation (GO:0006468)|protein-tyrosine kinase activity (GO:0004713)|protein serine/threonine kinase activity (GO:0004674)|
eugene3.34410001		70	Protein kinase |Tyrosine protein kinase |Serine/threonine protein kinase |Myb, DNA-binding |Serine/threonine protein kinase, active site |protein kinase activity (GO:0004672)|ATP binding (GO:0005524)|protein amino acid phosphorylation (GO:0006468)|DNA binding (GO:0003677)|nucleus (GO:0005634)|protein-tyrosine kinase activity (GO:0004713)|protein serine/threonine kinase activity (GO:0004674)|
grail3.0015020701		85	Protein kinase |Leucine-rich repeat |Tyrosine protein kinase |Serine/threonine protein kinase |Leucine-rich repeat, plant specific |Serine/threonine protein kinase, active site ||protein kinase activity (GO:0004672)|ATP binding (GO:0005524)|protein amino acid phosphorylation (GO:0006468)|protein-tyrosine kinase activity (GO:0004713)|protein serine/threonine kinase activity (GO:0004674)|transmembr…
eugene3.00191036		91	Protein kinase |Curculin-like (mannose-binding) lectin |Tyrosine protein kinase |Serine/threonine protein kinase |Apple-like |Serine/threonine protein kinase, active site ||protein kinase activity (GO:0004672)|ATP binding (GO:0005524)|protein amino acid phosphorylation (GO:0006468)|protein-tyrosine kinase activity (GO:0004713)|sugar binding (GO:0005529)|protein serine/threonine kinase activity (G…
fgenesh4_pg.C_LG_XIX000714		113	Protein kinase |Tyrosine protein kinase |Serine/threonine protein kinase |Serine/threonine protein kinase, active site ||protein kinase activity (GO:0004672)|ATP binding (GO:0005524)|protein amino acid phosphorylation (GO:0006468)|protein-tyrosine kinase activity (GO:0004713)|protein serine/threonine kinase activity (GO:0004674)|transmembrane receptor protein serine/threonine kinase activity (GO:…
fgenesh4_pg.C_LG_XI000360		123	Protein kinase |Tyrosine protein kinase |Serine/threonine protein kinase |Serine/threonine protein kinase, active site ||protein kinase activity (GO:0004672)|ATP binding (GO:0005524)|protein amino acid phosphorylation (GO:0006468)|protein-tyrosine kinase activity (GO:0004713)|protein serine/threonine kinase activity (GO:0004674)|
eugene3.00190765		127	Protein kinase |Leucine-rich repeat |Tyrosine protein kinase |Serine/threonine protein kinase |Leucine-rich repeat, typical subtype |Leucine-rich repeat, plant specific |Pyruvate kinase |protein kinase activity (GO:0004672)|ATP binding (GO:0005524)|protein amino acid phosphorylation (GO:0006468)|protein-tyrosine kinase activity (GO:0004713)|pyruvate kinase activity (GO:0004743)|glycolysis (GO:000…
gw1.293.6.1		129	Protein kinase |Tyrosine protein kinase |Serine/threonine protein kinase |Serine/threonine protein kinase, active site ||protein kinase activity (GO:0004672)|ATP binding (GO:0005524)|protein amino acid phosphorylation (GO:0006468)|protein-tyrosine kinase activity (GO:0004713)|protein serine/threonine kinase activity (GO:0004674)|
gw1.X.1746.1		132	Protein kinase |Tyrosine protein kinase |Serine/threonine protein kinase |Serine/threonine protein kinase, active site ||protein kinase activity (GO:0004672)|ATP binding (GO:0005524)|protein amino acid phosphorylation (GO:0006468)|protein-tyrosine kinase activity (GO:0004713)|protein serine/threonine kinase activity (GO:0004674)|
fgenesh4_pm.C_LG_VIII000028		135	Protein kinase |Leucine-rich repeat |Tyrosine protein kinase |Serine/threonine protein kinase |Leucine-rich repeat, typical subtype |Leucine-rich repeat, plant specific |Serine/threonine protein kinase, active site |protein kinase activity (GO:0004672)|ATP binding (GO:0005524)|protein amino acid phosphorylation (GO:0006468)|protein-tyrosine kinase activity (GO:0004713)|protein serine/threonine ki…
gw1.1530.4.1		140	Protein kinase |Tyrosine protein kinase |Serine/threonine protein kinase |Serine/threonine protein kinase, active site ||protein kinase activity (GO:0004672)|ATP binding (GO:0005524)|protein amino acid phosphorylation (GO:0006468)|protein-tyrosine kinase activity (GO:0004713)|protein serine/threonine kinase activity (GO:0004674)|
fgenesh4_pg.C_scaffold_395000005		145	Protein kinase |Leucine-rich repeat |Tyrosine protein kinase |Serine/threonine protein kinase |Leucine-rich repeat, cysteine-containing type |Leucine-rich repeat, typical subtype |Leucine-rich repeat, plant specific |Tyrosine protein kinase, active site ||protein kinase activity (GO:0004672)|ATP binding (GO:0005524)|protein amino acid phosphorylation (GO:0006468)|protein-tyrosine kinase activity …
eugene3.02020026		154	Protein kinase |Tyrosine protein kinase |Serine/threonine protein kinase |Serine/threonine protein kinase, active site ||protein kinase activity (GO:0004672)|ATP binding (GO:0005524)|protein amino acid phosphorylation (GO:0006468)|protein-tyrosine kinase activity (GO:0004713)|protein serine/threonine kinase activity (GO:0004674)|
gw1.867.6.1		157	Protein kinase |Leucine-rich repeat |Tyrosine protein kinase |Serine/threonine protein kinase |Leucine-rich repeat, cysteine-containing type |Leucine-rich repeat, typical subtype |Leucine-rich repeat, plant specific |Serine/threonine protein kinase, active site ||protein kinase activity (GO:0004672)|ATP binding (GO:0005524)|protein amino acid phosphorylation (GO:0006468)|protein-tyrosine kinase a…
eugene3.00410067		175	Protein kinase |Leucine-rich repeat |Tyrosine protein kinase |Serine/threonine protein kinase |Leucine-rich repeat, cysteine-containing type |Leucine-rich repeat, typical subtype |Leucine-rich repeat, plant specific |protein kinase activity (GO:0004672)|ATP binding (GO:0005524)|protein amino acid phosphorylation (GO:0006468)|protein-tyrosine kinase activity (GO:0004713)|protein serine/threonine k…
estExt_fgenesh4_pg.C_LG_III1257		176	Protein kinase |Leucine-rich repeat |Tyrosine protein kinase |Serine/threonine protein kinase |Leucine-rich repeat, typical subtype |Leucine-rich repeat, plant specific |RNA-binding region RNP-1 (RNA recognition motif) |Serine/threonine protein kinase, active site ||nucleic acid binding (GO:0003676)|protein kinase activity (GO:0004672)|ATP binding (GO:0005524)|protein amino acid phosphorylation (…
eugene3.00130329		187	Protein kinase |Tyrosine protein kinase |Serine/threonine protein kinase |Serine/threonine protein kinase, active site ||protein kinase activity (GO:0004672)|ATP binding (GO:0005524)|protein amino acid phosphorylation (GO:0006468)|protein-tyrosine kinase activity (GO:0004713)|protein serine/threonine kinase activity (GO:0004674)|
gw1.IV.2045.1		209	plasmamembrane|GO:0005886|sugarbinding|GO:0005529|proteinaminoacidphosphorylation|GO:0006468|Proteinkinase,core|Apple-like|
fgenesh4_pm.C_LG_VIII000643		219	Protein kinase |Tyrosine protein kinase |Serine/threonine protein kinase |Serine/threonine protein kinase, active site ||protein kinase activity (GO:0004672)|ATP binding (GO:0005524)|protein amino acid phosphorylation (GO:0006468)|protein-tyrosine kinase activity (GO:0004713)|protein serine/threonine kinase activity (GO:0004674)|transmembrane receptor protein serine/threonine kinase activity (GO:…
gw1.64.232.1		228	Protein kinase |Tyrosine protein kinase |Serine/threonine protein kinase |Serine/threonine protein kinase, active site ||protein kinase activity (GO:0004672)|ATP binding (GO:0005524)|protein amino acid phosphorylation (GO:0006468)|protein-tyrosine kinase activity (GO:0004713)|protein serine/threonine kinase activity (GO:0004674)|
gw1.II.2011.1		234	Protein kinase |Tyrosine protein kinase |Serine/threonine protein kinase |Serine/threonine protein kinase, active site ||protein kinase activity (GO:0004672)|ATP binding (GO:0005524)|protein amino acid phosphorylation (GO:0006468)|protein-tyrosine kinase activity (GO:0004713)|protein serine/threonine kinase activity (GO:0004674)|transmembrane receptor protein serine/threonine kinase activity (GO:…
gw1.X.95.1		239	Protein kinase |Tyrosine protein kinase |Serine/threonine protein kinase |Serine/threonine protein kinase, active site ||protein kinase activity (GO:0004672)|ATP binding (GO:0005524)|protein amino acid phosphorylation (GO:0006468)|protein-tyrosine kinase activity (GO:0004713)|protein serine/threonine kinase activity (GO:0004674)|
gw1.IX.4548.1		251	Protein kinase |Tyrosine protein kinase |Serine/threonine protein kinase |Serine/threonine protein kinase, active site ||protein kinase activity (GO:0004672)|ATP binding (GO:0005524)|protein amino acid phosphorylation (GO:0006468)|protein-tyrosine kinase activity (GO:0004713)|protein serine/threonine kinase activity (GO:0004674)|transmembrane receptor protein serine/threonine kinase activity (GO:…
gw1.XV.472.1		253	Protein kinase |Tyrosine protein kinase |Serine/threonine protein kinase |Serine/threonine protein kinase, active site ||protein kinase activity (GO:0004672)|ATP binding (GO:0005524)|protein amino acid phosphorylation (GO:0006468)|protein-tyrosine kinase activity (GO:0004713)|protein serine/threonine kinase activity (GO:0004674)|
eugene3.02740014		266	plasmamembrane|GO:0005886|kinaseactivity|GO:0016301|proteinaminoacidphosphorylation|GO:0006468|Serine/threonineproteinkinase,activesite|Serine/threonineproteinkinase-related|
fgenesh4_pg.C_scaffold_482000003		283	Protein kinase |Leucine-rich repeat |Tyrosine protein kinase |Serine/threonine protein kinase |Leucine-rich repeat, cysteine-containing type |Leucine-rich repeat, typical subtype |Leucine-rich repeat, plant specific |Tyrosine protein kinase, active site ||protein kinase activity (GO:0004672)|ATP binding (GO:0005524)|protein amino acid phosphorylation (GO:0006468)|protein-tyrosine kinase activity …
fgenesh4_pg.C_scaffold_782000001		314	plasmamembrane|GO:0005886|kinaseactivity|GO:0016301|proteinaminoacidphosphorylation|GO:0006468|Serine/threonineproteinkinase,activesite|Serine/threonineproteinkinase-related|
gw1.70.254.1		316	Protein kinase |Tyrosine protein kinase |Serine/threonine protein kinase |Serine/threonine protein kinase, active site |Peptidase M14, carboxypeptidase A |protein kinase activity (GO:0004672)|ATP binding (GO:0005524)|protein amino acid phosphorylation (GO:0006468)|carboxypeptidase A activity (GO:0004182)|proteolysis and peptidolysis (GO:0006508)|protein-tyrosine kinase activity (GO:0004713)|prote…
gw1.I.8326.1		345	Protein kinase |Leucine-rich repeat |Tyrosine protein kinase |Serine/threonine protein kinase |Leucine-rich repeat, plant specific |Serine/threonine protein kinase, active site ||protein kinase activity (GO:0004672)|ATP binding (GO:0005524)|protein amino acid phosphorylation (GO:0006468)|protein-tyrosine kinase activity (GO:0004713)|protein serine/threonine kinase activity (GO:0004674)|transmembr…
GO:0005524 ATP binding	0.000972611	97.561
fgenesh4_pg.C_LG_III000669		41	ATPase, E1-E2 type |H+ transporting ATPase, proton pump |E1-E2 ATPase-associated region |Cation transporting ATPase, C-terminal |Cation transporting ATPase, N-terminal |Haloacid dehalogenase-like hydrolase |Calcium-translocating P-type ATPase, PMCA-type |ATP binding (GO:0005524)|ATPase activity, coupled to transmembrane movement of ions, phosphorylative mechanism (GO:0015662)|proton transport (GO…
gw1.XVI.2117.1		55	Protein kinase |Calcium-binding EF-hand |Tyrosine protein kinase |Serine/threonine protein kinase |Serine/threonine protein kinase, active site |protein kinase activity (GO:0004672)|ATP binding (GO:0005524)|protein amino acid phosphorylation (GO:0006468)|protein-tyrosine kinase activity (GO:0004713)|calcium ion binding (GO:0005509)|protein serine/threonine kinase activity (GO:0004674)|transmembra…
gw1.XVIII.2706.1		57	Protein kinase |Tyrosine protein kinase |Serine/threonine protein kinase |Serine/threonine protein kinase, active site ||protein kinase activity (GO:0004672)|ATP binding (GO:0005524)|protein amino acid phosphorylation (GO:0006468)|protein-tyrosine kinase activity (GO:0004713)|protein serine/threonine kinase activity (GO:0004674)|
eugene3.34410001		70	Protein kinase |Tyrosine protein kinase |Serine/threonine protein kinase |Myb, DNA-binding |Serine/threonine protein kinase, active site |protein kinase activity (GO:0004672)|ATP binding (GO:0005524)|protein amino acid phosphorylation (GO:0006468)|DNA binding (GO:0003677)|nucleus (GO:0005634)|protein-tyrosine kinase activity (GO:0004713)|protein serine/threonine kinase activity (GO:0004674)|
estExt_fgenesh4_pg.C_LG_XII0687		74	ABC transporter |AAA ATPase |ATP/GTP-binding site motif A (P-loop) |ATP binding (GO:0005524)|ATPase activity (GO:0016887)|nucleotide binding (GO:0000166)|nucleoside-triphosphatase activity (GO:0017111)|
gw1.VI.1923.1		75	Leucine-rich repeat |Disease resistance protein |NB-ARC |Leucine-rich repeat, typical subtype |AAA ATPase |defense response (GO:0006952)|defense response to pathogen (GO:0042829)|ATP binding (GO:0005524)|apoptosis (GO:0006915)|nucleotide binding (GO:0000166)|nucleoside-triphosphatase activity (GO:0017111)|
grail3.0015020701		85	Protein kinase |Leucine-rich repeat |Tyrosine protein kinase |Serine/threonine protein kinase |Leucine-rich repeat, plant specific |Serine/threonine protein kinase, active site ||protein kinase activity (GO:0004672)|ATP binding (GO:0005524)|protein amino acid phosphorylation (GO:0006468)|protein-tyrosine kinase activity (GO:0004713)|protein serine/threonine kinase activity (GO:0004674)|transmembr…
eugene3.00191036		91	Protein kinase |Curculin-like (mannose-binding) lectin |Tyrosine protein kinase |Serine/threonine protein kinase |Apple-like |Serine/threonine protein kinase, active site ||protein kinase activity (GO:0004672)|ATP binding (GO:0005524)|protein amino acid phosphorylation (GO:0006468)|protein-tyrosine kinase activity (GO:0004713)|sugar binding (GO:0005529)|protein serine/threonine kinase activity (G…
fgenesh4_pg.C_LG_XIX000714		113	Protein kinase |Tyrosine protein kinase |Serine/threonine protein kinase |Serine/threonine protein kinase, active site ||protein kinase activity (GO:0004672)|ATP binding (GO:0005524)|protein amino acid phosphorylation (GO:0006468)|protein-tyrosine kinase activity (GO:0004713)|protein serine/threonine kinase activity (GO:0004674)|transmembrane receptor protein serine/threonine kinase activity (GO:…
fgenesh4_pg.C_LG_XI000360		123	Protein kinase |Tyrosine protein kinase |Serine/threonine protein kinase |Serine/threonine protein kinase, active site ||protein kinase activity (GO:0004672)|ATP binding (GO:0005524)|protein amino acid phosphorylation (GO:0006468)|protein-tyrosine kinase activity (GO:0004713)|protein serine/threonine kinase activity (GO:0004674)|
eugene3.00190765		127	Protein kinase |Leucine-rich repeat |Tyrosine protein kinase |Serine/threonine protein kinase |Leucine-rich repeat, typical subtype |Leucine-rich repeat, plant specific |Pyruvate kinase |protein kinase activity (GO:0004672)|ATP binding (GO:0005524)|protein amino acid phosphorylation (GO:0006468)|protein-tyrosine kinase activity (GO:0004713)|pyruvate kinase activity (GO:0004743)|glycolysis (GO:000…
gw1.293.6.1		129	Protein kinase |Tyrosine protein kinase |Serine/threonine protein kinase |Serine/threonine protein kinase, active site ||protein kinase activity (GO:0004672)|ATP binding (GO:0005524)|protein amino acid phosphorylation (GO:0006468)|protein-tyrosine kinase activity (GO:0004713)|protein serine/threonine kinase activity (GO:0004674)|
gw1.X.1746.1		132	Protein kinase |Tyrosine protein kinase |Serine/threonine protein kinase |Serine/threonine protein kinase, active site ||protein kinase activity (GO:0004672)|ATP binding (GO:0005524)|protein amino acid phosphorylation (GO:0006468)|protein-tyrosine kinase activity (GO:0004713)|protein serine/threonine kinase activity (GO:0004674)|
fgenesh4_pm.C_LG_VIII000028		135	Protein kinase |Leucine-rich repeat |Tyrosine protein kinase |Serine/threonine protein kinase |Leucine-rich repeat, typical subtype |Leucine-rich repeat, plant specific |Serine/threonine protein kinase, active site |protein kinase activity (GO:0004672)|ATP binding (GO:0005524)|protein amino acid phosphorylation (GO:0006468)|protein-tyrosine kinase activity (GO:0004713)|protein serine/threonine ki…
gw1.1530.4.1		140	Protein kinase |Tyrosine protein kinase |Serine/threonine protein kinase |Serine/threonine protein kinase, active site ||protein kinase activity (GO:0004672)|ATP binding (GO:0005524)|protein amino acid phosphorylation (GO:0006468)|protein-tyrosine kinase activity (GO:0004713)|protein serine/threonine kinase activity (GO:0004674)|
fgenesh4_pg.C_scaffold_395000005		145	Protein kinase |Leucine-rich repeat |Tyrosine protein kinase |Serine/threonine protein kinase |Leucine-rich repeat, cysteine-containing type |Leucine-rich repeat, typical subtype |Leucine-rich repeat, plant specific |Tyrosine protein kinase, active site ||protein kinase activity (GO:0004672)|ATP binding (GO:0005524)|protein amino acid phosphorylation (GO:0006468)|protein-tyrosine kinase activity …
eugene3.02020026		154	Protein kinase |Tyrosine protein kinase |Serine/threonine protein kinase |Serine/threonine protein kinase, active site ||protein kinase activity (GO:0004672)|ATP binding (GO:0005524)|protein amino acid phosphorylation (GO:0006468)|protein-tyrosine kinase activity (GO:0004713)|protein serine/threonine kinase activity (GO:0004674)|
gw1.867.6.1		157	Protein kinase |Leucine-rich repeat |Tyrosine protein kinase |Serine/threonine protein kinase |Leucine-rich repeat, cysteine-containing type |Leucine-rich repeat, typical subtype |Leucine-rich repeat, plant specific |Serine/threonine protein kinase, active site ||protein kinase activity (GO:0004672)|ATP binding (GO:0005524)|protein amino acid phosphorylation (GO:0006468)|protein-tyrosine kinase a…
eugene3.00410067		175	Protein kinase |Leucine-rich repeat |Tyrosine protein kinase |Serine/threonine protein kinase |Leucine-rich repeat, cysteine-containing type |Leucine-rich repeat, typical subtype |Leucine-rich repeat, plant specific |protein kinase activity (GO:0004672)|ATP binding (GO:0005524)|protein amino acid phosphorylation (GO:0006468)|protein-tyrosine kinase activity (GO:0004713)|protein serine/threonine k…
estExt_fgenesh4_pg.C_LG_III1257		176	Protein kinase |Leucine-rich repeat |Tyrosine protein kinase |Serine/threonine protein kinase |Leucine-rich repeat, typical subtype |Leucine-rich repeat, plant specific |RNA-binding region RNP-1 (RNA recognition motif) |Serine/threonine protein kinase, active site ||nucleic acid binding (GO:0003676)|protein kinase activity (GO:0004672)|ATP binding (GO:0005524)|protein amino acid phosphorylation (…
eugene3.00130329		187	Protein kinase |Tyrosine protein kinase |Serine/threonine protein kinase |Serine/threonine protein kinase, active site ||protein kinase activity (GO:0004672)|ATP binding (GO:0005524)|protein amino acid phosphorylation (GO:0006468)|protein-tyrosine kinase activity (GO:0004713)|protein serine/threonine kinase activity (GO:0004674)|
estExt_fgenesh4_pg.C_400229		202	Disease resistance protein |Leucine-rich repeat |NB-ARC |defense response (GO:0006952)|defense response to pathogen (GO:0042829)|ATP binding (GO:0005524)|apoptosis (GO:0006915)|
eugene3.00040817		206	Heat shock protein Hsp90 |ATP-binding region, ATPase-like ||protein folding (GO:0006457)|unfolded protein binding (GO:0051082)|ATP binding (GO:0005524)|chaperonin ATPase activity (GO:0003763)|
eugene3.00040007		210	AAA ATPase, central region |AAA ATPase ||nucleotide binding (GO:0000166)|nucleoside-triphosphatase activity (GO:0017111)|ATP binding (GO:0005524)|
fgenesh4_pm.C_LG_VIII000643		219	Protein kinase |Tyrosine protein kinase |Serine/threonine protein kinase |Serine/threonine protein kinase, active site ||protein kinase activity (GO:0004672)|ATP binding (GO:0005524)|protein amino acid phosphorylation (GO:0006468)|protein-tyrosine kinase activity (GO:0004713)|protein serine/threonine kinase activity (GO:0004674)|transmembrane receptor protein serine/threonine kinase activity (GO:…
gw1.IX.1704.1		221	AAA ATPase, central region |AAA ATPase ||nucleotide binding (GO:0000166)|nucleoside-triphosphatase activity (GO:0017111)|ATP binding (GO:0005524)|
gw1.XIX.95.1		224	Disease resistance protein |NB-ARC |TIR |AAA ATPase ||transmembrane receptor activity (GO:0004888)|membrane (GO:0016020)|defense response (GO:0006952)|defense response to pathogen (GO:0042829)|ATP binding (GO:0005524)|apoptosis (GO:0006915)|nucleotide binding (GO:0000166)|nucleoside-triphosphatase activity (GO:0017111)|
gw1.64.232.1		228	Protein kinase |Tyrosine protein kinase |Serine/threonine protein kinase |Serine/threonine protein kinase, active site ||protein kinase activity (GO:0004672)|ATP binding (GO:0005524)|protein amino acid phosphorylation (GO:0006468)|protein-tyrosine kinase activity (GO:0004713)|protein serine/threonine kinase activity (GO:0004674)|
gw1.II.2011.1		234	Protein kinase |Tyrosine protein kinase |Serine/threonine protein kinase |Serine/threonine protein kinase, active site ||protein kinase activity (GO:0004672)|ATP binding (GO:0005524)|protein amino acid phosphorylation (GO:0006468)|protein-tyrosine kinase activity (GO:0004713)|protein serine/threonine kinase activity (GO:0004674)|transmembrane receptor protein serine/threonine kinase activity (GO:…
gw1.X.95.1		239	Protein kinase |Tyrosine protein kinase |Serine/threonine protein kinase |Serine/threonine protein kinase, active site ||protein kinase activity (GO:0004672)|ATP binding (GO:0005524)|protein amino acid phosphorylation (GO:0006468)|protein-tyrosine kinase activity (GO:0004713)|protein serine/threonine kinase activity (GO:0004674)|
gw1.IX.4548.1		251	Protein kinase |Tyrosine protein kinase |Serine/threonine protein kinase |Serine/threonine protein kinase, active site ||protein kinase activity (GO:0004672)|ATP binding (GO:0005524)|protein amino acid phosphorylation (GO:0006468)|protein-tyrosine kinase activity (GO:0004713)|protein serine/threonine kinase activity (GO:0004674)|transmembrane receptor protein serine/threonine kinase activity (GO:…
gw1.XV.472.1		253	Protein kinase |Tyrosine protein kinase |Serine/threonine protein kinase |Serine/threonine protein kinase, active site ||protein kinase activity (GO:0004672)|ATP binding (GO:0005524)|protein amino acid phosphorylation (GO:0006468)|protein-tyrosine kinase activity (GO:0004713)|protein serine/threonine kinase activity (GO:0004674)|
gw1.V.1006.1		255	ATPase, E1-E2 type |H+ transporting ATPase, proton pump |E1-E2 ATPase-associated region |Cation transporting ATPase, C-terminal |Cation transporting ATPase, N-terminal |Haloacid dehalogenase-like hydrolase |Calcium-translocating P-type ATPase, PMCA-type |ATP binding (GO:0005524)|ATPase activity, coupled to transmembrane movement of ions, phosphorylative mechanism (GO:0015662)|proton transport (GO…
gw1.70.510.1		280	Eukaryotic glutathione synthase |Eukaryotic glutathione synthase, ATP-binding ||glutathione synthase activity (GO:0004363)|glutathione biosynthesis (GO:0006750)|ATP binding (GO:0005524)|
fgenesh4_pg.C_scaffold_482000003		283	Protein kinase |Leucine-rich repeat |Tyrosine protein kinase |Serine/threonine protein kinase |Leucine-rich repeat, cysteine-containing type |Leucine-rich repeat, typical subtype |Leucine-rich repeat, plant specific |Tyrosine protein kinase, active site ||protein kinase activity (GO:0004672)|ATP binding (GO:0005524)|protein amino acid phosphorylation (GO:0006468)|protein-tyrosine kinase activity …
gw1.70.254.1		316	Protein kinase |Tyrosine protein kinase |Serine/threonine protein kinase |Serine/threonine protein kinase, active site |Peptidase M14, carboxypeptidase A |protein kinase activity (GO:0004672)|ATP binding (GO:0005524)|protein amino acid phosphorylation (GO:0006468)|carboxypeptidase A activity (GO:0004182)|proteolysis and peptidolysis (GO:0006508)|protein-tyrosine kinase activity (GO:0004713)|prote…
estExt_fgenesh4_pg.C_1070073		319	Glucose/ribitol dehydrogenase |Short-chain dehydrogenase/reductase SDR |Light-dependent protochlorophyllide reductase |metabolism (GO:0008152)|oxidoreductase activity (GO:0016491)|chloroplast (GO:0009507)|chlorophyll biosynthesis (GO:0015995)|protochlorophyllide reductase activity (GO:0016630)|photosynthesis, dark reaction (GO:0019685)|
gw1.20770.4.1		328	H+-transporting two-sector ATPase, alpha/beta subunit, central region |H+-transporting two-sector ATPase, alpha/beta subunit, C-terminal ||ATP binding (GO:0005524)|ATP synthesis coupled proton transport (GO:0015986)|proton-transporting two-sector ATPase complex (GO:0016469)|hydrogen-transporting ATP synthase activity, rotational mechanism (GO:0046933)|hydrogen-transporting ATPase activity, rotati…
gw1.I.4122.1		331	Adenylylsulfate kinase |sulfate assimilation (GO:0000103)|ATP binding (GO:0005524)|kinase activity (GO:0016301)|transferase activity, transferring phosphorus-containing groups (GO:0016772)|adenylyl-sulfate kinase activity (GO:0004020)|
gw1.I.8326.1		345	Protein kinase |Leucine-rich repeat |Tyrosine protein kinase |Serine/threonine protein kinase |Leucine-rich repeat, plant specific |Serine/threonine protein kinase, active site ||protein kinase activity (GO:0004672)|ATP binding (GO:0005524)|protein amino acid phosphorylation (GO:0006468)|protein-tyrosine kinase activity (GO:0004713)|protein serine/threonine kinase activity (GO:0004674)|transmembr…
Ankyrin repeat family protein	0.00948346	100
eugene3.00151039		1	ankyrin repeat family protein
eugene3.01520066		20	ankyrin repeat family protein
estExt_fgenesh4_pm.C_LG_X0729		44	Ankyrin |Zn-finger, C-x8-C-x5-C-x3-H type ||nucleic acid binding (GO:0003676)| CZF1/ZFAR1; transcription factor;
gw1.146.74.1		64	Ankyrin |Retinal pigment epithelial membrane protein ||beta-carotene 15,15'-monooxygenase activity (GO:0003834)| Identical to 9-cis-epoxycarotenoid dioxygenase NCED3
estExt_Genewise1_v1.C_LG_X2383		89	ankyrin repeat family protein
fgenesh4_pm.C_scaffold_152000027		106	ankyrin repeat family protein
eugene3.00150979		122	ankyrin repeat family protein
gw1.VIII.1386.1		139	Ankyrin |Zn-finger, C-x8-C-x5-C-x3-H type ||nucleic acid binding (GO:0003676)| CZF1/ZFAR1; transcription factor;
SR-LMO vs SR-CTL up-regulation
Heat shock protein 20	1.01604e-05	42.8571
grail3.0023024001		1	Heat shock protein Hsp20 |
eugene3.00080557		2	Heat shock protein Hsp20 |
estExt_fgenesh4_pg.C_LG_III0867		25	Heat shock protein Hsp20 |
estExt_fgenesh4_pm.C_LG_VI0650		36	Heat shock protein Hsp20 |
eugene3.00012051		45	Heat shock protein Hsp20 |
estExt_Genewise1_v1.C_LG_XIX2021		49	responsetoheat|GO:0009408|HSP20-like chaperone
grail3.0022018701		53	Heat shock protein Hsp20 |
estExt_Genewise1_v1.C_LG_III1704		56	responsetoheat|GO:0009408|HSP20-like chaperone
estExt_Genewise1_v1.C_LG_IX0700		156	responsetoheat|GO:0009408|HSP20-like chaperone
GO:0003834 beta-carotene15,15'-monooxygenase activity_NCED	0.000298237	66.6667
eugene3.00110845		10	Retinal pigment epithelial membrane protein |beta-carotene 15,15'-monooxygenase activity (GO:0003834)|
gw1.146.74.1		13	Ankyrin |Retinal pigment epithelial membrane protein ||beta-carotene 15,15'-monooxygenase activity (GO:0003834)| Identical to 9-cis-epoxycarotenoid dioxygenase NCED3
GO:0012505 endomembrane system_Glycine rich protein	0.00190385	100
estExt_fgenesh4_pm.C_LG_XVIII0321		32	|exo-alpha-sialidase activity (GO:0004308)|
eugene3.00061340		55	|exo-alpha-sialidase activity (GO:0004308)|
Remorin family protein	0.00436282	100
gw1.XVI.1724.1		15	Remorin, C-terminal region |
gw1.VI.1266.1		83	Remorin, C-terminal region |
GO:0004722 protein serine/threonine phosphatase activity_PP2C	0.00475798	54.5455
gw1.XII.1331.1		7	Protein phosphatase 2C-like |Protein phosphatase 2C ||protein serine/threonine phosphatase activity (GO:0004722)|protein amino acid dephosphorylation (GO:0006470)|protein serine/threonine phosphatase complex (GO:0008287)|catalytic activity (GO:0003824)|protein phosphatase type 2A activity (GO:0000158)|phosphoprotein phosphatase activity (GO:0004721)|calcium-dependent protein serine/threonine phos…
gw1.XV.503.1		20	Protein phosphatase 2C-like |Protein phosphatase 2C ||protein serine/threonine phosphatase activity (GO:0004722)|protein amino acid dephosphorylation (GO:0006470)|protein serine/threonine phosphatase complex (GO:0008287)|catalytic activity (GO:0003824)|protein phosphatase type 2A activity (GO:0000158)|phosphoprotein phosphatase activity (GO:0004721)|calcium-dependent protein serine/threonine phos…
gw1.I.1127.1		21	proteinserine/threoninephosphatasecomplex|GO:0008287|proteinserine/threoninephosphataseactivity|GO:0004722|proteinaminoaciddephosphorylation|GO:0006470|Proteinphosphatase2C,manganese/magnesiumaspartatebindingsite|Proteinphosphatase2C-related|
fgenesh4_pg.C_LG_IX001205		54	Protein phosphatase 2C-like |Protein phosphatase 2C ||protein serine/threonine phosphatase activity (GO:0004722)|protein amino acid dephosphorylation (GO:0006470)|protein serine/threonine phosphatase complex (GO:0008287)|catalytic activity (GO:0003824)|protein phosphatase type 2A activity (GO:0000158)|phosphoprotein phosphatase activity (GO:0004721)|calcium-dependent protein serine/threonine phos…
fgenesh4_pm.C_LG_XII000477		93	Protein phosphatase 2C-like |Protein phosphatase 2C ||protein serine/threonine phosphatase activity (GO:0004722)|protein amino acid dephosphorylation (GO:0006470)|protein serine/threonine phosphatase complex (GO:0008287)|catalytic activity (GO:0003824)|protein phosphatase type 2A activity (GO:0000158)|phosphoprotein phosphatase activity (GO:0004721)|calcium-dependent protein serine/threonine phos…
eugene3.00012784		100	Protein phosphatase 2C-like |catalytic activity (GO:0003824)|
eugene3.00011863		131	Protein phosphatase 2C-like |Protein phosphatase 2C ||protein serine/threonine phosphatase activity (GO:0004722)|protein amino acid dephosphorylation (GO:0006470)|protein serine/threonine phosphatase complex (GO:0008287)|catalytic activity (GO:0003824)|protein phosphatase type 2A activity (GO:0000158)|phosphoprotein phosphatase activity (GO:0004721)|calcium-dependent protein serine/threonine phos…
Isoflavone reductase	0.00479807	50
eugene3.00090496		3	Isoflavone reductase |catalytic activity (GO:0003824)|oxidoreductase activity, acting on the CH-CH group of donors, NAD or NADP as acceptor (GO:0016628)|enoyl-[acyl-carrier protein] reductase activity (GO:0016631)|2,3-dihydroxy-2,3-dihydro-phenylpropionate dehydrogenase activity (GO:0018498)|cis-2,3-dihydrodiol DDT dehydrogenase activity (GO:0018499)|trans-9R,10R-dihydrodiolphenanthrene dehydroge…
GO:0004364 GlutathioneS-transferase activity	0.00481942	70
gw1.VIII.2464.1		30	Glutathione S-transferase, C-terminal |Glutathione S-transferase, N-terminal ||glutathione transferase activity (GO:0004364)|
eugene3.00020134		82	Glutathione S-transferase, C-terminal |Glutathione S-transferase, N-terminal ||glutathione transferase activity (GO:0004364)|
grail3.0104000601		132	Glutathione S-transferase, C-terminal |Glutathione S-transferase, N-terminal ||glutathione transferase activity (GO:0004364)|
gw1.942.4.1		179	Glutathione S-transferase, C-terminal |Glutathione S-transferase, N-terminal ||glutathione transferase activity (GO:0004364)|
fgenesh4_pg.C_scaffold_3983000002		192	Glutathione S-transferase, C-terminal |glutathione transferase activity (GO:0004364)|
gw1.28.365.1		238	Glutathione S-transferase, omega-class |Glutathione S-transferase, N-terminal |Glutathione S-transferase, C-terminal |glutathione transferase activity (GO:0004364)|cytoplasm (GO:0005737)|metabolism (GO:0008152)|
gw1.XVI.2617.1		250	Glutathione S-transferase, omega-class |Glutathione S-transferase, N-terminal |Glutathione S-transferase, C-terminal |glutathione transferase activity (GO:0004364)|cytoplasm (GO:0005737)|metabolism (GO:0008152)|
GO:0015979 photosynthesis	0.00526772	76.9231
eugene3.00020518		57	Photosystem II reaction center protein PsbP |calcium ion binding (GO:0005509)|oxygen evolving complex (GO:0009654)|photosynthesis (GO:0015979)|extrinsic to membrane (GO:0019898)|
estExt_Genewise1_v1.C_LG_III1082		88	chloroplastthylakoidmembrane|GO:0009535|photosynthesis|GO:0015979|PhotosystemIreactioncentresubunitVI|
eugene3.00100819		95	Photosystem I protein PsaD |photosystem I reaction center (GO:0009538)|photosynthesis (GO:0015979)|
grail3.0015031101		143	chloroplastthylakoidmembrane|GO:0009535|photosynthesisGO:0015979|
estExt_fgenesh4_pm.C_LG_VII0139		154	Photosystem I reaction centre subunit N |protein binding (GO:0005515)|photosystem I (GO:0009522)|photosynthesis (GO:0015979)|thylakoid membrane (GO:0042651)|
estExt_Genewise1_v1.C_280006		161	Photosystem II reaction centre X |photosystem II (GO:0009523)|photosynthesis (GO:0015979)|membrane (GO:0016020)|
estExt_fgenesh4_kg.C_LG_VII0034		172	Manganese-stabilizing protein/photosystem II polypeptide |calcium ion binding (GO:0005509)|oxygen evolving complex (GO:0009654)|photosynthesis (GO:0015979)|extrinsic to membrane (GO:0019898)|photosystem II stabilization (GO:0042549)|
estExt_Genewise1_v1.C_LG_I8285		229	chloroplastenvelope|GO:0009941|photosynthesis|GO:0015979|PhotosystemIreactioncentreproteinPsaF,subunitIII|
estExt_fgenesh4_pg.C_LG_V1224		263	Photosystem II reaction center protein PsbP |calcium ion binding (GO:0005509)|oxygen evolving complex (GO:0009654)|photosynthesis (GO:0015979)|extrinsic to membrane (GO:0019898)|
estExt_Genewise1_v1.C_LG_V2453		287	Photosystem I reaction centre subunit N |protein binding (GO:0005515)|photosystem I (GO:0009522)|photosynthesis (GO:0015979)|thylakoid membrane (GO:0042651)|
UDP-glucuronosyl/UDP-glucosyltransferase	0.00540902	100
estExt_Genewise1_v1.C_LG_VII0493		12	UDP-glucuronosyl/UDP-glucosyltransferase |metabolism (GO:0008152)|transferase activity, transferring hexosyl groups (GO:0016758)|flavonol 3-O-glucosyltransferase activity (GO:0047893)|
gw1.1589.3.1		197	UDP-glucuronosyl/UDP-glucosyltransferase |metabolism (GO:0008152)|transferase activity, transferring hexosyl groups (GO:0016758)|flavonol 3-O-glucosyltransferase activity (GO:0047893)|
gw1.II.3843.1		269	UDP-glucuronosyl/UDP-glucosyltransferase |metabolism (GO:0008152)|transferase activity, transferring hexosyl groups (GO:0016758)|
eugene3.00091201		312	UDP-glucuronosyl/UDP-glucosyltransferase |metabolism (GO:0008152)|transferase activity, transferring hexosyl groups (GO:0016758)|flavonol 3-O-glucosyltransferase activity (GO:0047893)|
Stable protein-like_HS1	0.00613206	100
estExt_fgenesh4_pg.C_LG_X1353		69	plasmamembrane|GO:0005886|defenseresponsetobacteriumGO:0042742|Dimericalpha-betabarrel|
estExt_fgenesh4_kg.C_LG_X0041		157	plasma membrane| GO:0005886|defense response to bacterium GO:0042742| Dimeric alpha-beta barrel|
estExt_Genewise1_v1.C_LG_X0701		214	plasmamembrane|GO:0005886|defenseresponsetobacteriumGO:0042742|Dimericalpha-betabarrel|
Tetratricopeptide repeat-protein	0.00656507	100
estExt_fgenesh4_pg.C_LG_XIV0888		114	Peptidylprolyl isomerase, FKBP-type |TPR repeat ||protein folding (GO:0006457)|peptidyl-prolyl cis-trans isomerase activity (GO:0003755)|cyclophilin (GO:0004600)|FK506-sensitive peptidyl-prolyl cis-trans isomerase (GO:0030051)|cyclophilin-type peptidyl-prolyl cis-trans isomerase activity (GO:0042027)|
eugene3.200000001		118	TPR repeat |
fgenesh4_pg.C_LG_II002416		302	TPR repeat |
gw1.VIII.723.1		376	TPR-related region |TPR repeat ||
eugene3.00031467		427	TPR repeat |
GO:0004866 endopeptidase inhibitor activity_ Kunitz	0.0070287	100
eugene3.00040289		29	Proteinase inhibitor I3, Kunitz legume |endopeptidase inhibitor activity (GO:0004866)|
eugene3.00070346		144	Proteinase inhibitor I3, Kunitz legume |RNA-binding region RNP-1 (RNA recognition motif) ||nucleic acid binding (GO:0003676)|endopeptidase inhibitor activity (GO:0004866)|
estExt_fgenesh4_pg.C_2010041		173	Proteinase inhibitor I3, Kunitz legume |endopeptidase inhibitor activity (GO:0004866)|
eugene3.02010035		286	Proteinase inhibitor I3, Kunitz legume |endopeptidase inhibitor activity (GO:0004866)|
eugene3.01660079		338	Proteinase inhibitor I3, Kunitz legume |endopeptidase inhibitor activity (GO:0004866)|
eugene3.00012306		512	Proteinase inhibitor I3, Kunitz legume |Fumarate lyase ||catalytic activity (GO:0003824)|endopeptidase inhibitor activity (GO:0004866)|
Major intrinsic protein	0.00815907	100
grail3.0037015101		73	Major intrinsic protein |transporter activity (GO:0005215)|transport (GO:0006810)|membrane (GO:0016020)|
estExt_fgenesh4_pm.C_LG_VI0336		206	Major intrinsic protein |transporter activity (GO:0005215)|transport (GO:0006810)|membrane (GO:0016020)|
grail3.0049030302		311	Major intrinsic protein |transporter activity (GO:0005215)|transport (GO:0006810)|membrane (GO:0016020)|
eugene3.00011331		454	Major intrinsic protein |transporter activity (GO:0005215)|transport (GO:0006810)|membrane (GO:0016020)|
eugene3.00090399		548	Major intrinsic protein |transporter activity (GO:0005215)|transport (GO:0006810)|membrane (GO:0016020)|
estExt_fgenesh4_pg.C_280159		572	Major intrinsic protein |transporter activity (GO:0005215)|transport (GO:0006810)|membrane (GO:0016020)|
estExt_fgenesh4_pm.C_LG_XVI0408		594	Major intrinsic protein |transporter activity (GO:0005215)|transport (GO:0006810)|membrane (GO:0016020)|
GO:0046872 metal ion binding _Plant metallothionein, Heavy metal transport/detoxification protein	0.00959124	90.9091
estExt_fgenesh4_pm.C_LG_X0440		18	Heavy metal transport/detoxification protein |Heavy metal binding ||metal ion transport (GO:0030001)|metal ion binding (GO:0046872)|
estExt_fgenesh4_pg.C_2080003		44	Plant metallothionein, family 15 |metal ion binding (GO:0046872)|
eugene3.26710001		169	Plant metallothionein, family 15 |metal ion binding (GO:0046872)|
eugene3.00110909		198	Plant metallothionein, family 15 |metal ion binding (GO:0046872)|
eugene3.00060718		348	Plant metallothionein, family 15 |metal ion binding (GO:0046872)|
grail3.0024011301		392	Plant metallothionein, family 15 |metal ion binding (GO:0046872)|
gw1.X.3496.1		509	Plant metallothionein, family 15 |metal ion binding (GO:0046872)|
fgenesh4_pm.C_LG_XIV000540		544	Heavy metal transport/detoxification protein |metal ion transport (GO:0030001)|metal ion binding (GO:0046872)|
estExt_fgenesh4_pg.C_LG_VII1110		599	Heavy metal transport/detoxification protein |Heavy metal binding ||metal ion transport (GO:0030001)|metal ion binding (GO:0046872)|
fgenesh4_pm.C_LG_XII000127		619	Heavy metal transport/detoxification protein |metal ion transport (GO:0030001)|metal ion binding (GO:0046872)|
GO:0017111 nucleoside-triphosphatase activity_ AAA ATPase, ABC transporter	0.0098633	70.5882
gw1.XVIII.2596.1		79	ABC transporter |ABC transporter, transmembrane region |AAA ATPase |ATP/GTP-binding site motif A (P-loop) ||ATP binding (GO:0005524)|transport (GO:0006810)|integral to membrane (GO:0016021)|ATPase activity, coupled to transmembrane movement of substances (GO:0042626)|ATPase activity (GO:0016887)|nucleotide binding (GO:0000166)|nucleoside-triphosphatase activity (GO:0017111)|
fgenesh4_pg.C_LG_X001203		136	ABC transporter |AAA ATPase |ATP/GTP-binding site motif A (P-loop) |TonB box, N-terminal ||ATP binding (GO:0005524)|ATPase activity (GO:0016887)|nucleotide binding (GO:0000166)|nucleoside-triphosphatase activity (GO:0017111)|
fgenesh4_pg.C_LG_VI001750		171	ABC transporter |AAA ATPase |ATP/GTP-binding site motif A (P-loop) |ATP binding (GO:0005524)|ATPase activity (GO:0016887)|nucleotide binding (GO:0000166)|nucleoside-triphosphatase activity (GO:0017111)|
eugene3.00080924		215	ABC transporter |AAA ATPase |ATP/GTP-binding site motif A (P-loop) |ATP binding (GO:0005524)|ATPase activity (GO:0016887)|nucleotide binding (GO:0000166)|nucleoside-triphosphatase activity (GO:0017111)|
eugene3.00190357		221	Nucleoside phosphatase GDA1/CD39 |hydrolase activity (GO:0016787)|nucleoside-triphosphatase activity (GO:0017111)|
eugene3.42360001		232	AAA ATPase, central region |AAA ATPase ||nucleotide binding (GO:0000166)|nucleoside-triphosphatase activity (GO:0017111)|ATP binding (GO:0005524)|
estExt_fgenesh4_pg.C_LG_XII0687		271	ABC transporter |AAA ATPase |ATP/GTP-binding site motif A (P-loop) |ATP binding (GO:0005524)|ATPase activity (GO:0016887)|nucleotide binding (GO:0000166)|nucleoside-triphosphatase activity (GO:0017111)|
gw1.VIII.2613.1		305	AAA ATPase, central region |ATP binding (GO:0005524)|
gw1.41.272.1		316	ABC transporter |AAA ATPase |ATP/GTP-binding site motif A (P-loop) |ATP binding (GO:0005524)|ATPase activity (GO:0016887)|nucleotide binding (GO:0000166)|nucleoside-triphosphatase activity (GO:0017111)|
estExt_fgenesh4_pg.C_LG_VIII0862		367	ABC transporter |AAA ATPase |ATP/GTP-binding site motif A (P-loop) |ATP binding (GO:0005524)|ATPase activity (GO:0016887)|nucleotide binding (GO:0000166)|nucleoside-triphosphatase activity (GO:0017111)|
eugene3.00040007		374	AAA ATPase, central region |AAA ATPase ||nucleotide binding (GO:0000166)|nucleoside-triphosphatase activity (GO:0017111)|ATP binding (GO:0005524)|
eugene3.00570141		389	AAA ATPase, central region |AAA ATPase ||nucleotide binding (GO:0000166)|nucleoside-triphosphatase activity (GO:0017111)|ATP binding (GO:0005524)|
gw1.VII.3672.1		441	AAA ATPase, central region |AAA ATPase ||nucleotide binding (GO:0000166)|nucleoside-triphosphatase activity (GO:0017111)|ATP binding (GO:0005524)|
SR-LMO vs SR-CTL down-regulation
Protein of unknown function DUF26_protein kinase family protein	0.00114437	40
gw1.1233.3.1		5	Protein kinase |Protein of unknown function DUF26 |Tyrosine protein kinase |Serine/threonine protein kinase |Serine/threonine protein kinase, active site |protein kinase activity (GO:0004672)|ATP binding (GO:0005524)|protein amino acid phosphorylation (GO:0006468)|protein-tyrosine kinase activity (GO:0004713)|protein serine/threonine kinase activity (GO:0004674)|
gw1.XI.1918.1		14	Protein kinase |Protein of unknown function DUF26 |Tyrosine protein kinase |Serine/threonine protein kinase |Serine/threonine protein kinase, active site |protein kinase activity (GO:0004672)|ATP binding (GO:0005524)|protein amino acid phosphorylation (GO:0006468)|protein-tyrosine kinase activity (GO:0004713)|protein serine/threonine kinase activity (GO:0004674)|
Leucine-rich repeat	0.00118151	41.6667
fgenesh4_pg.C_LG_IX000531		51	Leucine-rich repeat |Leucine-rich repeat, cysteine-containing type |Leucine-rich repeat, typical subtype |Leucine-rich repeat, plant specific ||
eugene3.00110777		58	Leucine-rich repeat |Leucine-rich repeat, typical subtype |Leucine-rich repeat, plant specific |
gw1.168.18.1		72	Leucine-rich repeat |Leucine-rich repeat, typical subtype |Leucine-rich repeat, plant specific |
gw1.IV.2493.1		85	Protein kinase |Leucine-rich repeat |Tyrosine protein kinase |Serine/threonine protein kinase |Leucine-rich repeat, typical subtype |Leucine-rich repeat, plant specific |Serine/threonine protein kinase, active site |protein kinase activity (GO:0004672)|ATP binding (GO:0005524)|protein amino acid phosphorylation (GO:0006468)|protein-tyrosine kinase activity (GO:0004713)|protein serine/threonine ki…
grail3.0019026401		95	Leucine-rich repeat |Leucine-rich repeat, cysteine-containing type |Leucine-rich repeat, typical subtype |Leucine-rich repeat, plant specific ||
Protein of unknown function DUF706_Myo-inositol oxygenase	0.00132692	100
gw1.VIII.2.1		34	Protein of unknown function DUF706 |
estExt_Genewise1_v1.C_1450155		46	cytoplasm|GO:0005737|inositoloxygenaseactivity|GO:0050113|inositolcatabolicprocess|GO:0019310|ProteinofunknownfunctionDUF706|
GO:0005215 transporter activity	0.0021353	16.129
eugene3.00060297		8	TGF-beta receptor, type I/II extracellular region |transporter activity (GO:0005215)|oligopeptide transport (GO:0006857)|membrane (GO:0016020)|
gw1.273.41.1		22	Major facilitator superfamily |transporter activity (GO:0005215)|transport (GO:0006810)|integral to membrane (GO:0016021)|
gw1.11781.4.1		26	Major facilitator superfamily |transporter activity (GO:0005215)|transport (GO:0006810)|integral to membrane (GO:0016021)|
eugene3.25930001		28	TGF-beta receptor, type I/II extracellular region |transporter activity (GO:0005215)|oligopeptide transport (GO:0006857)|membrane (GO:0016020)|
eugene3.02730014		39	General substrate transporter |Phosphate permease |Major facilitator superfamily |inorganic phosphate transporter activity (GO:0005315)|phosphate transport (GO:0006817)|integral to membrane (GO:0016021)|transporter activity (GO:0005215)|transport (GO:0006810)|
gw1.XVIII.3388.1		61	Sugar transporter |General substrate transporter |Major facilitator superfamily |Sugar transporter superfamily ||sugar porter activity (GO:0005351)|carbohydrate transport (GO:0008643)|membrane (GO:0016020)|transporter activity (GO:0005215)|transport (GO:0006810)|integral to membrane (GO:0016021)|L-arabinose isomerase activity (GO:0008733)|
GO:0051341 regulation of oxidoreductase activity	0.00240096	33.3333
fgenesh4_pg.C_LG_VI000988		1	2OG-Fe(II) oxygenase superfamily |oxidoreductase activity (GO:0016491)|regulation of oxidoreductase activity (GO:0051341)|
Putative methyltransferase DUF248_ dehydration-responsive family protein	0.00293908	66.6667
gw1.XII.1602.1		32	Putative methyltransferase DUF248 |Generic methyltransferase ||methyltransferase activity (GO:0008168)|molecular function unknown (GO:0005554)|
eugene3.00021435		40	Putative methyltransferase DUF248 |Generic methyltransferase ||methyltransferase activity (GO:0008168)|molecular function unknown (GO:0005554)|
GO:0007001 chromosome organization and biogenesis	0.00294145	100
estExt_fgenesh4_pm.C_LG_IV0058		148	Histone H2A |Histone core |Histone-fold/TFIID-TAF/NF-Y |nucleosome (GO:0000786)|DNA binding (GO:0003677)|nucleus (GO:0005634)|nucleosome assembly (GO:0006334)|chromosome organization and biogenesis (sensu Eukaryota) (GO:0007001)|
grail3.0016024101		164	Histone H2A |Histone core |Histone-fold/TFIID-TAF/NF-Y |nucleosome (GO:0000786)|DNA binding (GO:0003677)|nucleus (GO:0005634)|nucleosome assembly (GO:0006334)|chromosome organization and biogenesis (sensu Eukaryota) (GO:0007001)|
fgenesh4_kg.C_LG_XIV000011		255	Histone H3 |Histone core |Histone-fold/TFIID-TAF/NF-Y |nucleosome (GO:0000786)|DNA binding (GO:0003677)|nucleus (GO:0005634)|nucleosome assembly (GO:0006334)|chromosome organization and biogenesis (sensu Eukaryota) (GO:0007001)|
estExt_fgenesh4_pm.C_700058		267	Histone H2A |Histone core |Histone-fold/TFIID-TAF/NF-Y |nucleosome (GO:0000786)|DNA binding (GO:0003677)|nucleus (GO:0005634)|nucleosome assembly (GO:0006334)|chromosome organization and biogenesis (sensu Eukaryota) (GO:0007001)|
fgenesh4_pm.C_LG_X000419		302	Linker histone, N-terminal |HMG-I and HMG-Y, DNA-binding |High mobility group proteins HMG-I and HMG-Y |Histone H1/H5 ||chromatin (GO:0000785)|DNA binding (GO:0003677)|nucleus (GO:0005634)|regulation of transcription, DNA-dependent (GO:0006355)|chromosome organization and biogenesis (sensu Eukaryota) (GO:0007001)|nucleosome (GO:0000786)|nucleosome assembly (GO:0006334)|
gw1.133.51.1		330	Histone H2A |Histone core |Histone-fold/TFIID-TAF/NF-Y |nucleosome (GO:0000786)|DNA binding (GO:0003677)|nucleus (GO:0005634)|nucleosome assembly (GO:0006334)|chromosome organization and biogenesis (sensu Eukaryota) (GO:0007001)|
grail3.0121000801		353	Histone H4 |Histone core |Histone-fold/TFIID-TAF/NF-Y |nucleosome (GO:0000786)|DNA binding (GO:0003677)|nucleus (GO:0005634)|nucleosome assembly (GO:0006334)|chromosome organization and biogenesis (sensu Eukaryota) (GO:0007001)|
GO:0031072 Heat shock protein binding_DnaJ	0.0032	50
eugene3.00060017		2	Heat shock protein DnaJ |Heat shock protein DnaJ, N-terminal ||protein folding (GO:0006457)|heat shock protein binding (GO:0031072)|unfolded protein binding (GO:0051082)|
GO:0030976 thiamin pyrophosphate binding_ Pyruvate decarboxylase/TPP-binding enzyme	0.0035308	100
gw1.XI.3391.1		106	Pyruvate decarboxylase |pyruvate decarboxylase activity (GO:0004737)|
grail3.19782000101		111	Pyruvate decarboxylase |pyruvate decarboxylase activity (GO:0004737)|
estExt_fgenesh4_pm.C_LG_XVI0442		167	Pyruvate decarboxylase |pyruvate decarboxylase activity (GO:0004737)|
GO:0009058 biosynthesis	0.00418613	90
estExt_fgenesh4_pg.C_280066		71	Glycosyl transferase, group 1 |Sucrose synthase ||sucrose metabolism (GO:0005985)|biosynthesis (GO:0009058)|sucrose synthase activity (GO:0016157)|
estExt_fgenesh4_pm.C_LG_XVIII0241		128	Aspartate/other aminotransferase |Aminotransferase, class I and II |Aminotransferases class-I pyridoxal-phosphate-binding site |amino acid metabolism (GO:0006520)|transaminase activity (GO:0008483)|catalytic activity (GO:0003824)|biosynthesis (GO:0009058)|transferase activity, transferring nitrogenous groups (GO:0016769)|aspartate transaminase activity (GO:0004069)|
estExt_fgenesh4_pg.C_LG_IX0010		177	Hydroxymethylglutaryl-coenzyme A reductase |3-hydroxy-3-methylglutaryl Coenzyme A reductase ||hydroxymethylglutaryl-CoA reductase (NADPH) activity (GO:0004420)|biosynthesis (GO:0009058)|lipid metabolism (GO:0006629)|integral to membrane (GO:0016021)|
gw1.XI.3048.1		184	Glycosyl transferase, group 1 |biosynthesis (GO:0009058)|
eugene3.00660225		254	Hydroxymethylglutaryl-coenzyme A reductase |3-hydroxy-3-methylglutaryl Coenzyme A reductase ||hydroxymethylglutaryl-CoA reductase (NADPH) activity (GO:0004420)|biosynthesis (GO:0009058)|lipid metabolism (GO:0006629)|integral to membrane (GO:0016021)|
estExt_fgenesh4_pm.C_640067		268	1-aminocyclopropane-1-carboxylate synthase |Aminotransferase, class I and II |Tyrosine/nicotianamine aminotransferase |biosynthesis (GO:0009058)|1-aminocyclopropane-1-carboxylate synthase activity (GO:0016847)|transferase activity, transferring nitrogenous groups (GO:0016769)|amino acid and derivative metabolism (GO:0006519)|transaminase activity (GO:0008483)|tyrosine transaminase activity (GO:00…
eugene3.01580058		324	1-aminocyclopropane-1-carboxylate synthase |Aminotransferase, class I and II ||biosynthesis (GO:0009058)|1-aminocyclopropane-1-carboxylate synthase activity (GO:0016847)|transferase activity, transferring nitrogenous groups (GO:0016769)|alanine transaminase activity (GO:0004021)|
gw1.57.173.1		360	NAD-dependent epimerase/dehydratase |GDP-mannose 4,6-dehydratase ||catalytic activity (GO:0003824)|nucleotide-sugar metabolism (GO:0009225)|GDP-mannose 4,6-dehydratase activity (GO:0008446)|biosynthesis (GO:0009058)|
grail3.0049024601		387	Bacterial transferase hexapeptide repeat |Nucleotidyl transferase ||biosynthesis (GO:0009058)|nucleotidyltransferase activity (GO:0016779)|mannose-1-phosphate guanylyltransferase (GDP) activity (GO:0008928)|
GO:0006260 DNAreplication	0.00444133	100
fgenesh4_pg.C_scaffold_82000017		183	OB-fold nucleic acid binding |Replication factor-A protein 1, N-terminal |Replication factor-a protein 1 Rpa1 |nucleic acid binding (GO:0003676)|DNA binding (GO:0003677)|nucleus (GO:0005634)|DNA replication (GO:0006260)|
fgenesh4_pm.C_LG_XII000027		362	DNA polymerase epsilon subunit B |DNA binding (GO:0003677)|DNA-directed DNA polymerase activity (GO:0003887)|nucleus (GO:0005634)|DNA replication (GO:0006260)|alpha DNA polymerase activity (GO:0003889)|beta DNA polymerase activity (GO:0003890)|delta DNA polymerase activity (GO:0003891)|epsilon DNA polymerase activity (GO:0003893)|zeta DNA polymerase activity (GO:0003894)|gamma DNA-directed DNA po…
gw1.XI.2464.1		366	Origin recognition complex subunit 6 |DNA binding (GO:0003677)|nuclear origin of replication recognition complex (GO:0005664)|DNA replication (GO:0006260)|
gw1.VII.2944.1		380	DNA-directed DNA polymerase B |DNA polymerase B region |DNA polymerase B, exonuclease |DNA polymerase (pol2) ||nucleotide binding (GO:0000166)|DNA binding (GO:0003677)|DNA-directed DNA polymerase activity (GO:0003887)|nucleus (GO:0005634)|DNA replication (GO:0006260)|3'-5' exonuclease activity (GO:0008408)|alpha DNA polymerase activity (GO:0003889)|beta DNA polymerase activity (GO:0003890)|delta …
fgenesh4_pm.C_LG_V000114		382	Ribonucleotide reductase large subunit |ATP-cone ||ribonucleoside-diphosphate reductase activity (GO:0004748)|ribonucleoside-diphosphate reductase complex (GO:0005971)|DNA replication (GO:0006260)|
eugene3.00190570		447	chloroplastenvelope|GO:0009941|DNAreplication|GO:0006260|
2OG-Fe(II) oxygenase superfamily	0.00443481	16.6667
fgenesh4_pg.C_LG_VI000988		1	2OG-Fe(II) oxygenase superfamily |oxidoreductase activity (GO:0016491)|regulation of oxidoreductase activity (GO:0051341)|
estExt_fgenesh4_pg.C_LG_X2089		11	Isopenicillin N synthase |2OG-Fe(II) oxygenase superfamily ||iron ion binding (GO:0005506)|isopenicillin-N synthase activity (GO:0016216)|antibiotic biosynthesis (GO:0017000)|leucocyanidin oxygenase activity (GO:0050589)|
GO:0030599 pectine esterase activity	0.00526441	91.6667
eugene3.00140126		25	Pectinesterase |Plant invertase/pectin methylesterase inhibitor |Pectinesterase inhibitor |cell wall (GO:0005618)|pectinesterase activity (GO:0030599)|cell wall modification (GO:0042545)|enzyme inhibitor activity (GO:0004857)|
eugene3.00140717		50	Pectinesterase |Plant invertase/pectin methylesterase inhibitor |Pectinesterase inhibitor |cell wall (GO:0005618)|pectinesterase activity (GO:0030599)|cell wall modification (GO:0042545)|enzyme inhibitor activity (GO:0004857)|
gw1.X.3259.1		69	Pectinesterase |Plant invertase/pectin methylesterase inhibitor |Pectinesterase inhibitor |cell wall (GO:0005618)|pectinesterase activity (GO:0030599)|cell wall modification (GO:0042545)|enzyme inhibitor activity (GO:0004857)|
gw1.VIII.1476.1		100	Pectinesterase |Plant invertase/pectin methylesterase inhibitor ||cell wall (GO:0005618)|pectinesterase activity (GO:0030599)|cell wall modification (GO:0042545)|
eugene3.00030462		141	Pectinesterase |Plant invertase/pectin methylesterase inhibitor |Pectinesterase inhibitor |cell wall (GO:0005618)|pectinesterase activity (GO:0030599)|cell wall modification (GO:0042545)|enzyme inhibitor activity (GO:0004857)|
eugene3.00151059		154	Pectinesterase |Plant invertase/pectin methylesterase inhibitor |Pectinesterase inhibitor |cell wall (GO:0005618)|pectinesterase activity (GO:0030599)|cell wall modification (GO:0042545)|enzyme inhibitor activity (GO:0004857)|
eugene3.00280097		349	Pectinesterase |Plant invertase/pectin methylesterase inhibitor |Pectinesterase inhibitor |cell wall (GO:0005618)|pectinesterase activity (GO:0030599)|cell wall modification (GO:0042545)|enzyme inhibitor activity (GO:0004857)|
gw1.XIV.2235.1		417	Pectinesterase |cell wall (GO:0005618)|pectinesterase activity (GO:0030599)|cell wall modification (GO:0042545)|
eugene3.00290334		446	Plant invertase/pectin methylesterase inhibitor |Pectinesterase inhibitor ||enzyme inhibitor activity (GO:0004857)|pectinesterase activity (GO:0030599)|
eugene3.01370032		468	Plant invertase/pectin methylesterase inhibitor |Pectinesterase inhibitor ||enzyme inhibitor activity (GO:0004857)|pectinesterase activity (GO:0030599)|
estExt_Genewise1_v1.C_290296		520	|pectinesterase activity (GO:0030599)|
Bet v I allergen_PYR-like protein(Pyrarabactin Resistance-like)	0.00541394	50
gw1.X.1600.1		18	Bet v I allergen |
gw1.XVI.3905.1		37	Bet v I allergen |
gw1.VI.730.1		86	Bet v I allergen |
Protein of unknown function DUF260_LOB domain-containing protein 40	0.00562986	75
fgenesh4_pm.C_scaffold_123000043		17	Protein of unknown function DUF260 |
fgenesh4_pg.C_LG_IV000564		79	Protein of unknown function DUF260 |
gw1.87.10.1		130	Protein of unknown function DUF260 |
GO:0006631 fatty acid metabolism_ desaturase activity	0.00639487	50
gw1.V.169.1		4	Fatty acid desaturase, type 2 |Fatty acid desaturase, type 2 subfamily ||fatty acid metabolism (GO:0006631)|acyl-[acyl-carrier protein] desaturase activity (GO:0045300)|fatty acid biosynthesis (GO:0006633)|oxidoreductase activity (GO:0016491)|
GO:0006270 DNA replication initiation	0.00835139	100
fgenesh4_pg.C_scaffold_11374000001		260	MCM |MCM protein 2 ||DNA binding (GO:0003677)|ATP binding (GO:0005524)|DNA replication initiation (GO:0006270)|DNA-dependent ATPase activity (GO:0008094)|nucleus (GO:0005634)|
grail3.0005022701		263	CDC45-like protein |regulation of cell cycle (GO:0000074)|DNA replication initiation (GO:0006270)|
gw1.IX.1617.1		287	MCM |MCM protein 4 ||DNA binding (GO:0003677)|ATP binding (GO:0005524)|DNA replication initiation (GO:0006270)|DNA-dependent ATPase activity (GO:0008094)|nucleus (GO:0005634)|ATP-dependent DNA helicase activity (GO:0004003)|ATP-dependent RNA helicase activity (GO:0004004)|ATP-dependent helicase activity (GO:0008026)|RNA-dependent ATPase activity (GO:0008186)|protein-transporting ATPase activity (…
gw1.2309.4.1		445	MCM |DNA binding (GO:0003677)|ATP binding (GO:0005524)|DNA replication initiation (GO:0006270)|DNA-dependent ATPase activity (GO:0008094)|
gw1.I.8037.1		456	MCM |MCM protein 2 ||DNA binding (GO:0003677)|ATP binding (GO:0005524)|DNA replication initiation (GO:0006270)|DNA-dependent ATPase activity (GO:0008094)|nucleus (GO:0005634)|ATP-dependent DNA helicase activity (GO:0004003)|ATP-dependent RNA helicase activity (GO:0004004)|ATP-dependent helicase activity (GO:0008026)|RNA-dependent ATPase activity (GO:0008186)|protein-transporting ATPase activity (…
SR-LMI vs SR-CTL up-regulation
Heat shock protein 20	6.78889e-05	33.3333
eugene3.00080557		10	Heat shock protein Hsp20 |
grail3.0023024001		13	Heat shock protein Hsp20 |
estExt_fgenesh4_pm.C_LG_VI0650		22	Heat shock protein Hsp20 |
estExt_fgenesh4_pg.C_LG_III0867		24	Heat shock protein Hsp20 |
GO:0008466 glycogenin glucosyl transferase activity	0.0011484	100
estExt_fgenesh4_pm.C_LG_XIII0025		28	Glycosyl transferase, family 8 |carbohydrate biosynthesis (GO:0016051)|transferase activity, transferring hexosyl groups (GO:0016758)|glycogenin glucosyltransferase activity (GO:0008466)|
estExt_fgenesh4_pm.C_LG_II0906		39	Glycosyl transferase, family 8 |carbohydrate biosynthesis (GO:0016051)|transferase activity, transferring hexosyl groups (GO:0016758)|glycogenin glucosyltransferase activity (GO:0008466)|
GO:0003834 beta-carotene15,15'-monooxygenase activity_NCED	0.00287059	66.6667
eugene3.00110845		19	Retinal pigment epithelial membrane protein |beta-carotene 15,15'-monooxygenase activity (GO:0003834)|
gw1.146.74.1		36	Ankyrin |Retinal pigment epithelial membrane protein ||beta-carotene 15,15'-monooxygenase activity (GO:0003834)| Identical to 9-cis-epoxycarotenoid dioxygenase NCED3
Heavy metal transport detoxification protein	0.00342663	100
fgenesh4_pg.C_LG_III001099		78	Heavy metal transport/detoxification protein |metal ion transport (GO:0030001)|metal ion binding (GO:0046872)|
gw1.163.16.1		102	Heavy metal transport/detoxification protein |Heavy metal binding ||metal ion transport (GO:0030001)|metal ion binding (GO:0046872)|
eugene3.00120324		155	Heavy metal transport/detoxification protein |Heavy metal binding ||metal ion transport (GO:0030001)|metal ion binding (GO:0046872)|
gw1.IX.4959.1		247	Heavy metal transport/detoxification protein |Heavy metal binding ||metal ion transport (GO:0030001)|metal ion binding (GO:0046872)|
fgenesh4_pg.C_LG_XV000042		257	Heavy metal transport/detoxification protein |Heavy metal binding ||metal ion transport (GO:0030001)|metal ion binding (GO:0046872)|
gw1.XV.2217.1		307	Heavy metal transport/detoxification protein |Heavy metal binding ||metal ion transport (GO:0030001)|metal ion binding (GO:0046872)|
estExt_Genewise1_v1.C_LG_II0755		366	Heavy metal transport/detoxification protein |metal ion transport (GO:0030001)|metal ion binding (GO:0046872)|
Helix-turn-helix motif, Lambda like repressor_ATHB-12	0.00351958	25
eugene3.00140486		1	Homeobox |Helix-turn-helix motif, lambda-like repressor |Leucine zipper, homeobox-associated |transcription factor activity (GO:0003700)|nucleus (GO:0005634)|regulation of transcription, DNA-dependent (GO:0006355)|DNA binding (GO:0003677)|
GO:0004722 protein serine/threonine phosphatase activity_PP2C	0.00388925	100
gw1.XII.1331.1		20	Protein phosphatase 2C-like |Protein phosphatase 2C ||protein serine/threonine phosphatase activity (GO:0004722)|protein amino acid dephosphorylation (GO:0006470)|protein serine/threonine phosphatase complex (GO:0008287)|catalytic activity (GO:0003824)|protein phosphatase type 2A activity (GO:0000158)|phosphoprotein phosphatase activity (GO:0004721)|calcium-dependent protein serine/threonine phos…
gw1.I.1127.1		76	proteinserine/threoninephosphatasecomplex|GO:0008287|proteinserine/threoninephosphataseactivity|GO:0004722|proteinaminoaciddephosphorylation|GO:0006470|Proteinphosphatase2C,manganese/magnesiumaspartatebindingsite|Proteinphosphatase2C-related|
fgenesh4_pm.C_LG_XII000477		100	Protein phosphatase 2C-like |Protein phosphatase 2C ||protein serine/threonine phosphatase activity (GO:0004722)|protein amino acid dephosphorylation (GO:0006470)|protein serine/threonine phosphatase complex (GO:0008287)|catalytic activity (GO:0003824)|protein phosphatase type 2A activity (GO:0000158)|phosphoprotein phosphatase activity (GO:0004721)|calcium-dependent protein serine/threonine phos…
fgenesh4_pg.C_LG_IX001205		137	Protein phosphatase 2C-like |Protein phosphatase 2C ||protein serine/threonine phosphatase activity (GO:0004722)|protein amino acid dephosphorylation (GO:0006470)|protein serine/threonine phosphatase complex (GO:0008287)|catalytic activity (GO:0003824)|protein phosphatase type 2A activity (GO:0000158)|phosphoprotein phosphatase activity (GO:0004721)|calcium-dependent protein serine/threonine phos…
gw1.211.9.1		231	Protein phosphatase 2C-like |Protein phosphatase 2C ||protein serine/threonine phosphatase activity (GO:0004722)|protein amino acid dephosphorylation (GO:0006470)|protein serine/threonine phosphatase complex (GO:0008287)|catalytic activity (GO:0003824)|protein phosphatase type 2A activity (GO:0000158)|phosphoprotein phosphatase activity (GO:0004721)|calcium-dependent protein serine/threonine phos…
grail3.0022022401		237	Protein phosphatase 2C-like |Protein phosphatase 2C ||protein serine/threonine phosphatase activity (GO:0004722)|protein amino acid dephosphorylation (GO:0006470)|protein serine/threonine phosphatase complex (GO:0008287)|catalytic activity (GO:0003824)|protein phosphatase type 2A activity (GO:0000158)|phosphoprotein phosphatase activity (GO:0004721)|calcium-dependent protein serine/threonine phos…
estExt_Genewise1_v1.C_LG_XIII0701		345	Protein phosphatase 2C-like |Protein phosphatase 2C ||protein serine/threonine phosphatase activity (GO:0004722)|protein amino acid dephosphorylation (GO:0006470)|protein serine/threonine phosphatase complex (GO:0008287)|catalytic activity (GO:0003824)|protein phosphatase type 2A activity (GO:0000158)|phosphoprotein phosphatase activity (GO:0004721)|calcium-dependent protein serine/threonine phos…
estExt_fgenesh4_pg.C_LG_XVIII0537		425	Protein phosphatase 2C-like |Protein phosphatase 2C ||protein serine/threonine phosphatase activity (GO:0004722)|protein amino acid dephosphorylation (GO:0006470)|protein serine/threonine phosphatase complex (GO:0008287)|catalytic activity (GO:0003824)|protein phosphatase type 2A activity (GO:0000158)|phosphoprotein phosphatase activity (GO:0004721)|calcium-dependent protein serine/threonine phos…
GO:0004364 GlutathioneS-transferase activity	0.00416675	88.8889
fgenesh4_pg.C_scaffold_3983000002		50	Glutathione S-transferase, C-terminal |glutathione transferase activity (GO:0004364)|
grail3.0094003001		71	Glutathione S-transferase, C-terminal |Glutathione S-transferase, N-terminal ||glutathione transferase activity (GO:0004364)|
gw1.VIII.2464.1		82	Glutathione S-transferase, C-terminal |Glutathione S-transferase, N-terminal ||glutathione transferase activity (GO:0004364)|
eugene3.00020134		116	Glutathione S-transferase, C-terminal |Glutathione S-transferase, N-terminal ||glutathione transferase activity (GO:0004364)|
gw1.942.4.1		123	Glutathione S-transferase, C-terminal |Glutathione S-transferase, N-terminal ||glutathione transferase activity (GO:0004364)|
estExt_fgenesh4_pg.C_8990003		135	cytoplasm| GO:0005737 | glutathione transferase activity |GO:0004364|toxin catabolic process| GO:0009407|GlutathioneS-transferase,N-terminal|GlutathioneS-transferase,C-terminal-like|
gw1.28.365.1		242	Glutathione S-transferase, omega-class |Glutathione S-transferase, N-terminal |Glutathione S-transferase, C-terminal |glutathione transferase activity (GO:0004364)|cytoplasm (GO:0005737)|metabolism (GO:0008152)|
gw1.XVI.2617.1		304	Glutathione S-transferase, omega-class |Glutathione S-transferase, N-terminal |Glutathione S-transferase, C-terminal |glutathione transferase activity (GO:0004364)|cytoplasm (GO:0005737)|metabolism (GO:0008152)|
eugene3.00161127		311	Glutathione S-transferase, C-terminal |Glutathione S-transferase, N-terminal ||glutathione transferase activity (GO:0004364)|
Stable protein-like_HS1	0.00596888	100
estExt_fgenesh4_pg.C_LG_X1353		49	plasmamembrane|GO:0005886|defenseresponsetobacteriumGO:0042742|Dimericalpha-betabarrel|
estExt_fgenesh4_kg.C_LG_X0041		134	plasma membrane| GO:0005886|defense response to bacterium GO:0042742| Dimeric alpha-beta barrel|
estExt_Genewise1_v1.C_LG_X0701		191	plasmamembrane|GO:0005886|defenseresponsetobacteriumGO:0042742|Dimericalpha-betabarrel|
GO:0005524 ATP binding _ AAAATPase, ABC transporter	0.00615672	92.3077
gw1.XIX.599.1		47	AAA ATPase, central region |AAA ATPase ||nucleotide binding (GO:0000166)|nucleoside-triphosphatase activity (GO:0017111)|ATP binding (GO:0005524)|
gw1.XVIII.2596.1		79	ABC transporter |ABC transporter, transmembrane region |AAA ATPase |ATP/GTP-binding site motif A (P-loop) ||ATP binding (GO:0005524)|transport (GO:0006810)|integral to membrane (GO:0016021)|ATPase activity, coupled to transmembrane movement of substances (GO:0042626)|ATPase activity (GO:0016887)|nucleotide binding (GO:0000166)|nucleoside-triphosphatase activity (GO:0017111)|
eugene3.00080924		189	ABC transporter |AAA ATPase |ATP/GTP-binding site motif A (P-loop) |ATP binding (GO:0005524)|ATPase activity (GO:0016887)|nucleotide binding (GO:0000166)|nucleoside-triphosphatase activity (GO:0017111)|
estExt_fgenesh4_pg.C_LG_XII0687		194	ABC transporter |AAA ATPase |ATP/GTP-binding site motif A (P-loop) |ATP binding (GO:0005524)|ATPase activity (GO:0016887)|nucleotide binding (GO:0000166)|nucleoside-triphosphatase activity (GO:0017111)|
fgenesh4_pg.C_LG_X001203		218	ABC transporter |AAA ATPase |ATP/GTP-binding site motif A (P-loop) |TonB box, N-terminal ||ATP binding (GO:0005524)|ATPase activity (GO:0016887)|nucleotide binding (GO:0000166)|nucleoside-triphosphatase activity (GO:0017111)|
eugene3.00140575		323	ABC transporter |ABC transporter, transmembrane region |AAA ATPase |ATP/GTP-binding site motif A (P-loop) ||ATP binding (GO:0005524)|transport (GO:0006810)|integral to membrane (GO:0016021)|ATPase activity, coupled to transmembrane movement of substances (GO:0042626)|ATPase activity (GO:0016887)|nucleotide binding (GO:0000166)|nucleoside-triphosphatase activity (GO:0017111)|
eugene3.00570141		391	AAA ATPase, central region |AAA ATPase ||nucleotide binding (GO:0000166)|nucleoside-triphosphatase activity (GO:0017111)|ATP binding (GO:0005524)|
gw1.IX.1704.1		401	AAA ATPase, central region |AAA ATPase ||nucleotide binding (GO:0000166)|nucleoside-triphosphatase activity (GO:0017111)|ATP binding (GO:0005524)|
fgenesh4_pg.C_LG_VI001750		446	ABC transporter |AAA ATPase |ATP/GTP-binding site motif A (P-loop) |ATP binding (GO:0005524)|ATPase activity (GO:0016887)|nucleotide binding (GO:0000166)|nucleoside-triphosphatase activity (GO:0017111)|
gw1.X.2853.1		447	AAA ATPase |ATP/GTP-binding site motif A (P-loop) ||ATP binding (GO:0005524)|nucleotide binding (GO:0000166)|nucleoside-triphosphatase activity (GO:0017111)|
gw1.XII.1434.1		449	ABC transporter |AAA ATPase |ATP/GTP-binding site motif A (P-loop) |ATP binding (GO:0005524)|ATPase activity (GO:0016887)|nucleotide binding (GO:0000166)|nucleoside-triphosphatase activity (GO:0017111)|
gw1.XIX.95.1		505	Disease resistance protein |NB-ARC |TIR |AAA ATPase ||transmembrane receptor activity (GO:0004888)|membrane (GO:0016020)|defense response (GO:0006952)|defense response to pathogen (GO:0042829)|ATP binding (GO:0005524)|apoptosis (GO:0006915)|nucleotide binding (GO:0000166)|nucleoside-triphosphatase activity (GO:0017111)|
GO:0050660 FAD binding	0.00702986	25
fgenesh4_pg.C_LG_I003333		2	FAD linked oxidase, N-terminal |electron transport (GO:0006118)|
Remorin family protein	0.00718058	66.6667
gw1.XVI.1724.1		6	Remorin, C-terminal region |
gw1.VI.1266.1		57	Remorin, C-terminal region |
Phosphate permease	0.00790511	33.3333
gw1.I.3400.1		3	General substrate transporter |Phosphate permease |Major facilitator superfamily |inorganic phosphate transporter activity (GO:0005315)|phosphate transport (GO:0006817)|integral to membrane (GO:0016021)|transporter activity (GO:0005215)|transport (GO:0006810)|
No apical meristem (NAM) protein	0.00794892	66.6667
estExt_Genewise1_v1.C_LG_XI3994		18	nucleus|GO:0005634|transcriptionactivatoractivity|GO:0016563|responsetoabscisicacidstimulus|GO:0009737|Noapicalmeristem(NAM)protein|
estExt_fgenesh4_pg.C_LG_XIV0205		60	transcriptionfactoractivity|GO:0003700|multicellularorganismaldevelopment|GO:0007275|Noapicalmeristem(NAM)protein|
Protein of unknown function DUF1675_ABI FIVE BINDING PROTEIN	0.00815645	100
eugene3.00170499		115	ProteinofunknownfunctionDUF1675|
eugene3.00080900		141	nucleus|GO:0005634|responsetoabscisicacidstimulus|GO:0009737|ProteinofunknownfunctionDUF1675|
eugene3.00170500		217	nucleus|GO:0005634|responsetoabscisicacidstimulus|GO:0009737|ProteinofunknownfunctionDUF1675|
SR-LMI vs SR-CTL down-regulation
2OG-Fe(II) oxygenase superfamily	0.00143045	20
fgenesh4_pg.C_LG_VI000988		2	2OG-Fe(II) oxygenase superfamily |oxidoreductase activity (GO:0016491)|regulation of oxidoreductase activity (GO:0051341)|
estExt_fgenesh4_pg.C_LG_X2089		7	Isopenicillin N synthase |2OG-Fe(II) oxygenase superfamily ||iron ion binding (GO:0005506)|isopenicillin-N synthase activity (GO:0016216)|antibiotic biosynthesis (GO:0017000)|leucocyanidin oxygenase activity (GO:0050589)|
gw1.133.251.1		31	Isopenicillin N synthase |2OG-Fe(II) oxygenase superfamily ||iron ion binding (GO:0005506)|isopenicillin-N synthase activity (GO:0016216)|antibiotic biosynthesis (GO:0017000)|sulfonate dioxygenase activity (GO:0000907)|oxidoreductase activity, acting on paired donors, with incorporation or reduction of molecular oxygen, 2-oxoglutarate as one donor, and incorporation of one atom each of oxygen int…
Protein of unknown function DUF26_protein kinase family protein	0.0020525	40
gw1.1233.3.1		3	Protein kinase |Protein of unknown function DUF26 |Tyrosine protein kinase |Serine/threonine protein kinase |Serine/threonine protein kinase, active site |protein kinase activity (GO:0004672)|ATP binding (GO:0005524)|protein amino acid phosphorylation (GO:0006468)|protein-tyrosine kinase activity (GO:0004713)|protein serine/threonine kinase activity (GO:0004674)|
gw1.XI.1918.1		17	Protein kinase |Protein of unknown function DUF26 |Tyrosine protein kinase |Serine/threonine protein kinase |Serine/threonine protein kinase, active site |protein kinase activity (GO:0004672)|ATP binding (GO:0005524)|protein amino acid phosphorylation (GO:0006468)|protein-tyrosine kinase activity (GO:0004713)|protein serine/threonine kinase activity (GO:0004674)|
GO:0031072 Heat shock protein binding_DnaJ	0.00263968	33.3333
eugene3.00060017		1	Heat shock protein DnaJ |Heat shock protein DnaJ, N-terminal ||protein folding (GO:0006457)|heat shock protein binding (GO:0031072)|unfolded protein binding (GO:0051082)|
DC1 domain-containing protein	0.00277045	100
eugene3.01480040		19	DC1 |C1-like |Zn-finger-like, PHD finger |Cytochrome c heme-binding site ||DNA binding (GO:0003677)|regulation of transcription, DNA-dependent (GO:0006355)|molecular function unknown (GO:0005554)|
eugene3.00120064		85	DC1 |C1-like |Cytochrome c heme-binding site |molecular function unknown (GO:0005554)|
fgenesh4_pg.C_LG_X001798		130	DC1 |C1-like ||molecular function unknown (GO:0005554)|
GO:0004568 chitinase activity	0.00322357	100
gw1.XIV.2074.1		40	Glycoside hydrolase, family 19 |chitinase activity (GO:0004568)|chitin catabolism (GO:0006032)|response to pest, pathogen or parasite (GO:0009613)|cell wall catabolism (GO:0016998)|endochitinase activity (GO:0008843)|
estExt_Genewise1_v1.C_LG_VI1054		65	Glycoside hydrolase, family 18 |Chitinase II ||metabolism (GO:0008152)|hydrolase activity (GO:0016787)|chitinase activity (GO:0004568)|endochitinase activity (GO:0008843)|
GO:0030599 pectine esterase activity	0.0042264	100
eugene3.00140717		116	Pectinesterase |Plant invertase/pectin methylesterase inhibitor |Pectinesterase inhibitor |cell wall (GO:0005618)|pectinesterase activity (GO:0030599)|cell wall modification (GO:0042545)|enzyme inhibitor activity (GO:0004857)|
eugene3.01370032		132	Plant invertase/pectin methylesterase inhibitor |Pectinesterase inhibitor ||enzyme inhibitor activity (GO:0004857)|pectinesterase activity (GO:0030599)|
eugene3.00140126		153	Pectinesterase |Plant invertase/pectin methylesterase inhibitor |Pectinesterase inhibitor |cell wall (GO:0005618)|pectinesterase activity (GO:0030599)|cell wall modification (GO:0042545)|enzyme inhibitor activity (GO:0004857)|
fgenesh4_pg.C_LG_VII000347		183	Plant invertase/pectin methylesterase inhibitor |Pectinesterase inhibitor ||enzyme inhibitor activity (GO:0004857)|pectinesterase activity (GO:0030599)|
gw1.X.3259.1		256	Pectinesterase |Plant invertase/pectin methylesterase inhibitor |Pectinesterase inhibitor |cell wall (GO:0005618)|pectinesterase activity (GO:0030599)|cell wall modification (GO:0042545)|enzyme inhibitor activity (GO:0004857)|
gw1.VIII.1476.1		328	Pectinesterase |Plant invertase/pectin methylesterase inhibitor ||cell wall (GO:0005618)|pectinesterase activity (GO:0030599)|cell wall modification (GO:0042545)|
eugene3.00151059		336	Pectinesterase |Plant invertase/pectin methylesterase inhibitor |Pectinesterase inhibitor |cell wall (GO:0005618)|pectinesterase activity (GO:0030599)|cell wall modification (GO:0042545)|enzyme inhibitor activity (GO:0004857)|
eugene3.00030462		461	Pectinesterase |Plant invertase/pectin methylesterase inhibitor |Pectinesterase inhibitor |cell wall (GO:0005618)|pectinesterase activity (GO:0030599)|cell wall modification (GO:0042545)|enzyme inhibitor activity (GO:0004857)|
GO:0005215 transporter activity	0.00438058	23.0769
eugene3.00060297		16	TGF-beta receptor, type I/II extracellular region |transporter activity (GO:0005215)|oligopeptide transport (GO:0006857)|membrane (GO:0016020)|
eugene3.25930001		24	TGF-beta receptor, type I/II extracellular region |transporter activity (GO:0005215)|oligopeptide transport (GO:0006857)|membrane (GO:0016020)|
gw1.11781.4.1		32	Major facilitator superfamily |transporter activity (GO:0005215)|transport (GO:0006810)|integral to membrane (GO:0016021)|
gw1.273.41.1		34	Major facilitator superfamily |transporter activity (GO:0005215)|transport (GO:0006810)|integral to membrane (GO:0016021)|
eugene3.02730014		51	General substrate transporter |Phosphate permease |Major facilitator superfamily |inorganic phosphate transporter activity (GO:0005315)|phosphate transport (GO:0006817)|integral to membrane (GO:0016021)|transporter activity (GO:0005215)|transport (GO:0006810)|
gw1.XVIII.3388.1		72	Sugar transporter |General substrate transporter |Major facilitator superfamily |Sugar transporter superfamily ||sugar porter activity (GO:0005351)|carbohydrate transport (GO:0008643)|membrane (GO:0016020)|transporter activity (GO:0005215)|transport (GO:0006810)|integral to membrane (GO:0016021)|L-arabinose isomerase activity (GO:0008733)|
Bet v I allergen_PYR-like protein(Pyrarabactin Resistance-like) and MLP-LIKE PROTEIN	0.00459872	66.6667
gw1.X.1600.1		8	Bet v I allergen |
gw1.XVI.3905.1		42	Bet v I allergen |
gw1.VI.730.1		93	Bet v I allergen |
estExt_fgenesh4_pg.C_1420022		129	Bet v I allergen |
Protein of unknown function DUF247	0.00541423	100
fgenesh4_pg.C_scaffold_131000068		18	Plant protein of unknown function |molecular function unknown (GO:0005554)|
eugene3.06910001		113	Plant protein of unknown function |molecular function unknown (GO:0005554)|
eugene3.00190080		265	Plant protein of unknown function |molecular function unknown (GO:0005554)|
eugene3.00160328		309	Plant protein of unknown function |molecular function unknown (GO:0005554)|
eugene3.02660006		384	Plant protein of unknown function |molecular function unknown (GO:0005554)|
estExt_fgenesh4_pg.C_440213		428	Plant protein of unknown function |molecular function unknown (GO:0005554)|
Protein of unknown function DUF260_LOB domain-containing protein 40	0.00739682	100
fgenesh4_pm.C_scaffold_123000043		9	Protein of unknown function DUF260 |
fgenesh4_pg.C_LG_IV000564		50	Protein of unknown function DUF260 |
gw1.XIX.2703.1		271	Protein of unknown function DUF260 |
gw1.II.1801.1		317	Protein of unknown function DUF260 |
gw1.87.10.1		401	Protein of unknown function DUF260 |
fgenesh4_pg.C_LG_I002068		468	Protein of unknown function DUF260 |
Leucine-rich repeat	0.00753529	60
fgenesh4_pg.C_LG_IX000531		45	Leucine-rich repeat |Leucine-rich repeat, cysteine-containing type |Leucine-rich repeat, typical subtype |Leucine-rich repeat, plant specific ||
grail3.0019026401		47	Leucine-rich repeat |Leucine-rich repeat, cysteine-containing type |Leucine-rich repeat, typical subtype |Leucine-rich repeat, plant specific ||
gw1.IV.2493.1		61	Protein kinase |Leucine-rich repeat |Tyrosine protein kinase |Serine/threonine protein kinase |Leucine-rich repeat, typical subtype |Leucine-rich repeat, plant specific |Serine/threonine protein kinase, active site |protein kinase activity (GO:0004672)|ATP binding (GO:0005524)|protein amino acid phosphorylation (GO:0006468)|protein-tyrosine kinase activity (GO:0004713)|protein serine/threonine ki…
fgenesh4_pg.C_LG_V001492		122	Leucine-rich repeat |Leucine-rich repeat, typical subtype |Leucine-rich repeat, plant specific |Intradiol ring-cleavage dioxygenase ||catalytic activity (GO:0003824)|aromatic compound metabolism (GO:0006725)|ferric iron binding (GO:0008199)|
eugene3.00110777		168	Leucine-rich repeat |Leucine-rich repeat, typical subtype |Leucine-rich repeat, plant specific |
fgenesh4_pg.C_scaffold_166000065		212	Leucine-rich repeat |Leucine-rich repeat, typical subtype |Leucine-rich repeat, plant specific |
gw1.168.18.1		214	Leucine-rich repeat |Leucine-rich repeat, typical subtype |Leucine-rich repeat, plant specific |
eugene3.00410223		228	Leucine-rich repeat |Leucine-rich repeat, typical subtype |Leucine-rich repeat, plant specific |protein kinase activity (GO:0004672)|protein kinase CK2 activity (GO:0004682)|cAMP-dependent protein kinase activity (GO:0004691)|cAMP-dependent protein kinase complex (GO:0005952)|protein kinase CK2 complex (GO:0005956)|cAMP-dependent protein kinase regulator activity (GO:0008603)|protein kinase CK2 r…
eugene3.00570127		235	Leucine-rich repeat |Leucine-rich repeat, typical subtype |Leucine-rich repeat, plant specific |
Plant lipid transfer /seed storage /trypsin-alpha amylase inhibitor	0.00782851	88.8889
gw1.VI.1805.1		39	Plant lipid transfer/seed storage/trypsin-alpha amylase inhibitor |
gw1.127.222.1		63	Plant lipid transfer/seed storage/trypsin-alpha amylase inhibitor |
gw1.III.2711.1		174	Plant lipid transfer/seed storage/trypsin-alpha amylase inhibitor |
gw1.XVI.771.1		224	Plant lipid transfer/seed storage/trypsin-alpha amylase inhibitor |
estExt_fgenesh4_pg.C_LG_IX0522		241	Plant lipid transfer/seed storage/trypsin-alpha amylase inhibitor |
gw1.V.914.1		337	Plant lipid transfer protein/Par allergen |Plant lipid transfer/seed storage/trypsin-alpha amylase inhibitor ||lipid transport (GO:0006869)|lipid binding (GO:0008289)|
grail3.0066007901		356	Plant lipid transfer/seed storage/trypsin-alpha amylase inhibitor |
gw1.XVIII.1651.1		458	Plant lipid transfer/seed storage/trypsin-alpha amylase inhibitor |
BTB/POZ domain protein	0.00784622	100
gw1.X.1190.1		77	NPH3 |BTB/POZ ||protein binding (GO:0005515)|signal transducer activity (GO:0004871)|response to light (GO:0009416)|
gw1.III.729.1		237	BTB/POZ |TAZ finger ||transcription cofactor activity (GO:0003712)|nucleus (GO:0005634)|regulation of transcription, DNA-dependent (GO:0006355)|protein binding (GO:0005515)|oxidoreductase activity, acting on paired donors, with incorporation or reduction of molecular oxygen (GO:0016705)|fluorene oxygenase activity (GO:0018585)|mono-butyltin dioxygenase activity (GO:0018586)|limonene 8-monooxygena…
eugene3.00160344		303	Ankyrin |BTB/POZ ||protein binding (GO:0005515)|
eugene3.00060387		319	Ankyrin |BTB/POZ ||protein binding (GO:0005515)|
Gibberellin regulated protein	0.00840421	100
eugene3.00020202		78	Gibberellin regulated protein |
estExt_fgenesh4_pg.C_LG_V1523		97	Gibberellin regulated protein |
gw1.VI.1807.1		197	Growth factor, cystine knot |Gibberellin regulated protein ||
eugene3.00012410		390	Gibberellin regulated protein |Anaphylatoxin/fibulin ||extracellular region (GO:0005576)|
gw1.I.801.1		413	Gibberellin regulated protein |
GO:0016491 oxido reductase activity	0.00945069	8.57143
fgenesh4_pg.C_LG_VI000988		2	2OG-Fe(II) oxygenase superfamily |oxidoreductase activity (GO:0016491)|regulation of oxidoreductase activity (GO:0051341)|
gw1.V.169.1		11	Fatty acid desaturase, type 2 |Fatty acid desaturase, type 2 subfamily ||fatty acid metabolism (GO:0006631)|acyl-[acyl-carrier protein] desaturase activity (GO:0045300)|fatty acid biosynthesis (GO:0006633)|oxidoreductase activity (GO:0016491)|
estExt_fgenesh4_pg.C_LG_II0662		15	Zinc-containing alcohol dehydrogenase superfamily |NAD-binding site |Zinc-containing alcohol dehydrogenase |zinc ion binding (GO:0008270)|oxidoreductase activity (GO:0016491)|alcohol dehydrogenase activity (GO:0004022)|alcohol dehydrogenase activity, metal ion-independent (GO:0004023)|alcohol dehydrogenase activity, zinc-dependent (GO:0004024)|alcohol dehydrogenase activity, iron-dependent (GO:00…
GO:0004842 ubiquitin-protein ligase activity	0.00970897	100
eugene3.00102439		27	Zn-finger, RING |ubiquitin ligase complex (GO:0000151)|ubiquitin-protein ligase activity (GO:0004842)|zinc ion binding (GO:0008270)|protein ubiquitination (GO:0016567)|
gw1.VI.787.1		54	Zn-finger, RING |ubiquitin ligase complex (GO:0000151)|ubiquitin-protein ligase activity (GO:0004842)|zinc ion binding (GO:0008270)|protein ubiquitination (GO:0016567)|
gw1.XI.3928.1		59	Zn-finger, RING |ubiquitin ligase complex (GO:0000151)|ubiquitin-protein ligase activity (GO:0004842)|zinc ion binding (GO:0008270)|protein ubiquitination (GO:0016567)|
fgenesh4_pm.C_LG_I000593		89	Zn-finger, modified RING |ubiquitin ligase complex (GO:0000151)|ubiquitin-protein ligase activity (GO:0004842)|protein ubiquitination (GO:0016567)|
fgenesh4_pm.C_LG_III000682		164	SNF2-related|Helicase,C-terminal|Cyclin-likeF-box|CW-typeZn-finger|DEAD/DEAHboxhelicase|Zn-finger,RING|DNAbinding|GO:0003677|ATPbinding|GO:0005524|ATP-dependenthelicaseactivity|GO:0008026|nucleicacidbinding|GO:0003676|helicaseactivity|GO:0004386|ubiquitinligasecomplex|GO:0000151|ubiquitin-proteinligaseactivity|GO:0004842|zincionbinding|GO:0008270|proteinubiquitination|GO:0016567|ATP-dependentDNAh…
eugene3.00150185		194	Zn-finger, RING |ubiquitin ligase complex (GO:0000151)|ubiquitin-protein ligase activity (GO:0004842)|zinc ion binding (GO:0008270)|protein ubiquitination (GO:0016567)|
eugene3.00021619		210	Zn-finger, modified RING |ubiquitin ligase complex (GO:0000151)|ubiquitin-protein ligase activity (GO:0004842)|protein ubiquitination (GO:0016567)|
eugene3.00091579		225	Zn-finger, RING |CHY zinc finger |Cytochrome c heme-binding site |ubiquitin ligase complex (GO:0000151)|ubiquitin-protein ligase activity (GO:0004842)|zinc ion binding (GO:0008270)|protein ubiquitination (GO:0016567)|
gw1.XVI.2153.1		255	Zn-finger, RING |ubiquitin ligase complex (GO:0000151)|ubiquitin-protein ligase activity (GO:0004842)|zinc ion binding (GO:0008270)|protein ubiquitination (GO:0016567)|
eugene3.00102442		286	Zn-finger, RING |ubiquitin ligase complex (GO:0000151)|ubiquitin-protein ligase activity (GO:0004842)|zinc ion binding (GO:0008270)|protein ubiquitination (GO:0016567)|
eugene3.00021585		300	Zn-finger, RING |ubiquitin ligase complex (GO:0000151)|ubiquitin-protein ligase activity (GO:0004842)|zinc ion binding (GO:0008270)|protein ubiquitination (GO:0016567)|
gw1.X.3524.1		388	Zn-finger, RING |Peptidase M14, carboxypeptidase A ||carboxypeptidase A activity (GO:0004182)|proteolysis and peptidolysis (GO:0006508)|ubiquitin ligase complex (GO:0000151)|ubiquitin-protein ligase activity (GO:0004842)|zinc ion binding (GO:0008270)|protein ubiquitination (GO:0016567)|
gw1.I.2183.1		434	Zn-finger, RING |ubiquitin ligase complex (GO:0000151)|ubiquitin-protein ligase activity (GO:0004842)|zinc ion binding (GO:0008270)|protein ubiquitination (GO:0016567)|
eugene3.00080222		446	Zn-finger, RING |Peptidase M14, carboxypeptidase A ||carboxypeptidase A activity (GO:0004182)|proteolysis and peptidolysis (GO:0006508)|ubiquitin ligase complex (GO:0000151)|ubiquitin-protein ligase activity (GO:0004842)|zinc ion binding (GO:0008270)|protein ubiquitination (GO:0016567)|
eugene3.16740001		467	Zn-finger, RING |ubiquitin ligase complex (GO:0000151)|ubiquitin-protein ligase activity (GO:0004842)|zinc ion binding (GO:0008270)|protein ubiquitination (GO:0016567)|
fgenesh4_pg.C_LG_VIII001872		529	SNF2-related |Helicase, C-terminal |DEAD/DEAH box helicase |DNA binding (GO:0003677)|ATP binding (GO:0005524)|ATP-dependent helicase activity (GO:0008026)|nucleic acid binding (GO:0003676)|helicase activity (GO:0004386)|ubiquitin ligase complex (GO:0000151)|ubiquitin-protein ligase activity (GO:0004842)|zinc ion binding (GO:0008270)|protein ubiquitination (GO:0016567)|ATP-dependent DNA helicase a…
gw1.V.4444.1		552	Peptidyl-prolyl cis-trans isomerase, cyclophilin type |Zn-finger, modified RING ||protein folding (GO:0006457)|ubiquitin ligase complex (GO:0000151)|ubiquitin-protein ligase activity (GO:0004842)|protein ubiquitination (GO:0016567)|peptidyl-prolyl cis-trans isomerase activity (GO:0003755)|cyclophilin (GO:0004600)|FK506-sensitive peptidyl-prolyl cis-trans isomerase (GO:0030051)|cyclophilin-type pe…
gw1.XVI.2658.1		619	RNA-binding region RNP-1 (RNA recognition motif) |RNA recognition, region 1 |Zn-finger, RING |nucleic acid binding (GO:0003676)|ubiquitin ligase complex (GO:0000151)|ubiquitin-protein ligase activity (GO:0004842)|zinc ion binding (GO:0008270)|protein ubiquitination (GO:0016567)|
gw1.V.2535.1		644	Copine |Zn-finger, RING |von Willebrand factor, type A |ubiquitin ligase complex (GO:0000151)|ubiquitin-protein ligase activity (GO:0004842)|zinc ion binding (GO:0008270)|protein ubiquitination (GO:0016567)|
estExt_Genewise1_v1.C_LG_VII2767		731	Zn-finger, RING |Zn-finger in ubiquitin thiolesterase |BRCA1-associated 2 |ubiquitin ligase complex (GO:0000151)|ubiquitin-protein ligase activity (GO:0004842)|zinc ion binding (GO:0008270)|protein ubiquitination (GO:0016567)|
estExt_fgenesh4_pg.C_280219		791	Zn-finger, RING |CHY zinc finger |Cytochrome c heme-binding site |ubiquitin ligase complex (GO:0000151)|ubiquitin-protein ligase activity (GO:0004842)|zinc ion binding (GO:0008270)|protein ubiquitination (GO:0016567)|
SR-EAR vs SR-CTL down-regulation
GO:0030976 thiamin pyrophosphate binding_ Pyruvate decarboxylase/TPP-binding enzyme	2.24254e-05	100
grail3.19782000101		24	Pyruvate decarboxylase |pyruvate decarboxylase activity (GO:0004737)|
gw1.XI.3391.1		30	Pyruvate decarboxylase |pyruvate decarboxylase activity (GO:0004737)|
estExt_fgenesh4_pm.C_LG_XVI0442		61	Pyruvate decarboxylase |pyruvate decarboxylase activity (GO:0004737)|
GO:0004022 alcohol dehydrogenase activity_ADH	0.00017935	66.6667
estExt_Genewise1_v1.C_LG_VII1362		14	|alcohol dehydrogenase activity (GO:0004022)|alcohol dehydrogenase activity, metal ion-independent (GO:0004023)|alcohol dehydrogenase activity, zinc-dependent (GO:0004024)|alcohol dehydrogenase activity, iron-dependent (GO:0004025)|
estExt_fgenesh4_pg.C_LG_II0662		17	Zinc-containing alcohol dehydrogenase superfamily |NAD-binding site |Zinc-containing alcohol dehydrogenase |zinc ion binding (GO:0008270)|oxidoreductase activity (GO:0016491)|alcohol dehydrogenase activity (GO:0004022)|alcohol dehydrogenase activity, metal ion-independent (GO:0004023)|alcohol dehydrogenase activity, zinc-dependent (GO:0004024)|alcohol dehydrogenase activity, iron-dependent (GO:00…
Protein of unknown function DUF26_protein kinase family protein	0.000377677	75
gw1.1233.3.1		22	Protein kinase |Protein of unknown function DUF26 |Tyrosine protein kinase |Serine/threonine protein kinase |Serine/threonine protein kinase, active site |protein kinase activity (GO:0004672)|ATP binding (GO:0005524)|protein amino acid phosphorylation (GO:0006468)|protein-tyrosine kinase activity (GO:0004713)|protein serine/threonine kinase activity (GO:0004674)|
gw1.XI.1918.1		25	Protein kinase |Protein of unknown function DUF26 |Tyrosine protein kinase |Serine/threonine protein kinase |Serine/threonine protein kinase, active site |protein kinase activity (GO:0004672)|ATP binding (GO:0005524)|protein amino acid phosphorylation (GO:0006468)|protein-tyrosine kinase activity (GO:0004713)|protein serine/threonine kinase activity (GO:0004674)|
eugene3.67790001		99	Protein of unknown function DUF26 |
Leucine-rich repeat	0.000872752	66.6667
fgenesh4_pg.C_LG_IX000531		36	Leucine-rich repeat |Leucine-rich repeat, cysteine-containing type |Leucine-rich repeat, typical subtype |Leucine-rich repeat, plant specific ||
grail3.0019026401		37	Leucine-rich repeat |Leucine-rich repeat, cysteine-containing type |Leucine-rich repeat, typical subtype |Leucine-rich repeat, plant specific ||
GO:0045300 acyl-[acyl-carrier protein] desaturase activity	0.000939629	50
gw1.V.169.1		1	Fatty acid desaturase, type 2 |Fatty acid desaturase, type 2 subfamily ||fatty acid metabolism (GO:0006631)|acyl-[acyl-carrier protein] desaturase activity (GO:0045300)|fatty acid biosynthesis (GO:0006633)|oxidoreductase activity (GO:0016491)|
Pre-mRNA processing ribonucleoprotein_NOP-like	0.00119324	100
gw1.XIII.1268.1		144	Pre-mRNA processing ribonucleoprotein, binding region |
gw1.XV.2041.1		154	Pre-mRNA processing ribonucleoprotein, binding region |
fgenesh4_pg.C_LG_XII000934		169	Pre-mRNA processing ribonucleoprotein, binding region |
Generic methyl transferase	0.00151293	21.0526
gw1.XII.1602.1		32	Putative methyltransferase DUF248 |Generic methyltransferase ||methyltransferase activity (GO:0008168)|molecular function unknown (GO:0005554)|
grail3.0051005401		39	Putative methyltransferase DUF248 |Generic methyltransferase ||methyltransferase activity (GO:0008168)|molecular function unknown (GO:0005554)|
gw1.IV.3710.1		50	Generic methyltransferase |methyltransferase activity (GO:0008168)|
eugene3.00021435		59	Putative methyltransferase DUF248 |Generic methyltransferase ||methyltransferase activity (GO:0008168)|molecular function unknown (GO:0005554)|
GO:0009416 response to light_ NPH3 family protein	0.00161426	100
gw1.X.1190.1		62	NPH3 |BTB/POZ ||protein binding (GO:0005515)|signal transducer activity (GO:0004871)|response to light (GO:0009416)|
gw1.1317.5.1		86	NPH3 |signal transducer activity (GO:0004871)|response to light (GO:0009416)|
DC1 domain-containing protein	0.00178848	100
eugene3.01480040		141	DC1 |C1-like |Zn-finger-like, PHD finger |Cytochrome c heme-binding site ||DNA binding (GO:0003677)|regulation of transcription, DNA-dependent (GO:0006355)|molecular function unknown (GO:0005554)|
fgenesh4_pg.C_LG_X001798		284	DC1 |C1-like ||molecular function unknown (GO:0005554)|
eugene3.00120064		290	DC1 |C1-like |Cytochrome c heme-binding site |molecular function unknown (GO:0005554)|
eugene3.01480044		365	DC1 |C1-like ||molecular function unknown (GO:0005554)|
GO:0008447 L-ascorbate oxidase activity	0.00211845	77.7778
eugene3.02520012		35	Multicopper oxidase, type 1 |copper ion binding (GO:0005507)|L-ascorbate oxidase activity (GO:0008447)|
eugene3.00051523		47	Multicopper oxidase, type 1 |copper ion binding (GO:0005507)|L-ascorbate oxidase activity (GO:0008447)|
fgenesh4_pm.C_LG_VII000357		73	Multicopper oxidase, type 1 |copper ion binding (GO:0005507)|L-ascorbate oxidase activity (GO:0008447)|
estExt_Genewise1_v1.C_LG_VII3096		106	|L-ascorbate oxidase activity (GO:0008447)|
estExt_Genewise1_v1.C_LG_II2639		110	|L-ascorbate oxidase activity (GO:0008447)|
eugene3.00151055		140	Multicopper oxidase, type 1 |copper ion binding (GO:0005507)|L-ascorbate oxidase activity (GO:0008447)|
estExt_fgenesh4_pg.C_LG_III0903		193	Multicopper oxidase, type 1 |copper ion binding (GO:0005507)|L-ascorbate oxidase activity (GO:0008447)|
GO:0006270 DNA replication initiation	0.00242276	100
gw1.IX.1617.1		225	MCM |MCM protein 4 ||DNA binding (GO:0003677)|ATP binding (GO:0005524)|DNA replication initiation (GO:0006270)|DNA-dependent ATPase activity (GO:0008094)|nucleus (GO:0005634)|ATP-dependent DNA helicase activity (GO:0004003)|ATP-dependent RNA helicase activity (GO:0004004)|ATP-dependent helicase activity (GO:0008026)|RNA-dependent ATPase activity (GO:0008186)|protein-transporting ATPase activity (…
gw1.XVIII.3369.1		231	MCM |MCM protein 5 ||DNA binding (GO:0003677)|ATP binding (GO:0005524)|DNA replication initiation (GO:0006270)|DNA-dependent ATPase activity (GO:0008094)|nucleus (GO:0005634)|ATP-dependent DNA helicase activity (GO:0004003)|ATP-dependent RNA helicase activity (GO:0004004)|ATP-dependent helicase activity (GO:0008026)|RNA-dependent ATPase activity (GO:0008186)|protein-transporting ATPase activity (…
fgenesh4_pm.C_LG_I000239		346	MCM |MCM protein 6 ||DNA binding (GO:0003677)|ATP binding (GO:0005524)|DNA replication initiation (GO:0006270)|DNA-dependent ATPase activity (GO:0008094)|nucleus (GO:0005634)|ATP-dependent DNA helicase activity (GO:0004003)|ATP-dependent RNA helicase activity (GO:0004004)|ATP-dependent helicase activity (GO:0008026)|RNA-dependent ATPase activity (GO:0008186)|protein-transporting ATPase activity (…
gw1.IV.4442.1		376	MCM |MCM protein 3 |AAA ATPase |DNA binding (GO:0003677)|ATP binding (GO:0005524)|DNA replication initiation (GO:0006270)|DNA-dependent ATPase activity (GO:0008094)|nucleotide binding (GO:0000166)|nucleoside-triphosphatase activity (GO:0017111)|nucleus (GO:0005634)|ATP-dependent DNA helicase activity (GO:0004003)|ATP-dependent RNA helicase activity (GO:0004004)|ATP-dependent helicase activity (GO…
gw1.2309.4.1		461	MCM |DNA binding (GO:0003677)|ATP binding (GO:0005524)|DNA replication initiation (GO:0006270)|DNA-dependent ATPase activity (GO:0008094)|
gw1.I.8037.1		498	MCM |MCM protein 2 ||DNA binding (GO:0003677)|ATP binding (GO:0005524)|DNA replication initiation (GO:0006270)|DNA-dependent ATPase activity (GO:0008094)|nucleus (GO:0005634)|ATP-dependent DNA helicase activity (GO:0004003)|ATP-dependent RNA helicase activity (GO:0004004)|ATP-dependent helicase activity (GO:0008026)|RNA-dependent ATPase activity (GO:0008186)|protein-transporting ATPase activity (…
grail3.0005022701		614	CDC45-like protein |regulation of cell cycle (GO:0000074)|DNA replication initiation (GO:0006270)|
fgenesh4_pg.C_scaffold_11374000001		751	MCM |MCM protein 2 ||DNA binding (GO:0003677)|ATP binding (GO:0005524)|DNA replication initiation (GO:0006270)|DNA-dependent ATPase activity (GO:0008094)|nucleus (GO:0005634)|
estExt_fgenesh4_pm.C_LG_VI0511		760	MCM |MCM protein 5 ||DNA binding (GO:0003677)|ATP binding (GO:0005524)|DNA replication initiation (GO:0006270)|DNA-dependent ATPase activity (GO:0008094)|nucleus (GO:0005634)|ATP-dependent DNA helicase activity (GO:0004003)|ATP-dependent RNA helicase activity (GO:0004004)|ATP-dependent helicase activity (GO:0008026)|RNA-dependent ATPase activity (GO:0008186)|protein-transporting ATPase activity (…
GO:0004194 pepsin A activity	0.00241672	100
grail3.0047027101		38	Peptidase A1, pepsin |Peptidase aspartic, active site ||pepsin A activity (GO:0004194)|proteolysis and peptidolysis (GO:0006508)|aspartic-type endopeptidase activity (GO:0004190)|
eugene3.00020961		74	Peptidase A1, pepsin |Phosphopantetheine attachment site ||pepsin A activity (GO:0004194)|proteolysis and peptidolysis (GO:0006508)|phosphopantetheine binding (GO:0031177)|transmembrane receptor protein serine/threonine kinase activity (GO:0004675)|3-phosphoinositide-dependent protein kinase activity (GO:0004676)|DNA-dependent protein kinase activity (GO:0004677)|AMP-activated protein kinase acti…
gw1.VI.815.1		218	Peptidase A1, pepsin |pepsin A activity (GO:0004194)|proteolysis and peptidolysis (GO:0006508)|transmembrane receptor protein serine/threonine kinase activity (GO:0004675)|3-phosphoinositide-dependent protein kinase activity (GO:0004676)|DNA-dependent protein kinase activity (GO:0004677)|AMP-activated protein kinase activity (GO:0004679)|casein kinase activity (GO:0004680)|casein kinase I activit…
fgenesh4_pg.C_scaffold_29000041		368	Peptidase A1, pepsin |Peptidase aspartic, active site ||pepsin A activity (GO:0004194)|proteolysis and peptidolysis (GO:0006508)|aspartic-type endopeptidase activity (GO:0004190)|transmembrane receptor protein serine/threonine kinase activity (GO:0004675)|3-phosphoinositide-dependent protein kinase activity (GO:0004676)|DNA-dependent protein kinase activity (GO:0004677)|AMP-activated protein kina…
eugene3.00101213		547	Peptidase A1, pepsin |Peptidase aspartic, active site ||pepsin A activity (GO:0004194)|proteolysis and peptidolysis (GO:0006508)|aspartic-type endopeptidase activity (GO:0004190)|
eugene3.00081080		676	Peptidase A1, pepsin |Peptidase aspartic, active site ||pepsin A activity (GO:0004194)|proteolysis and peptidolysis (GO:0006508)|aspartic-type endopeptidase activity (GO:0004190)|transmembrane receptor protein serine/threonine kinase activity (GO:0004675)|3-phosphoinositide-dependent protein kinase activity (GO:0004676)|DNA-dependent protein kinase activity (GO:0004677)|AMP-activated protein kina…
GO:0006260 DNA replication	0.0028453	100
fgenesh4_pg.C_scaffold_82000017		79	OB-fold nucleic acid binding |Replication factor-A protein 1, N-terminal |Replication factor-a protein 1 Rpa1 |nucleic acid binding (GO:0003676)|DNA binding (GO:0003677)|nucleus (GO:0005634)|DNA replication (GO:0006260)|
gw1.XI.2464.1		159	Origin recognition complex subunit 6 |DNA binding (GO:0003677)|nuclear origin of replication recognition complex (GO:0005664)|DNA replication (GO:0006260)|
gw1.XIX.1566.1		429	chloroplastenvelope|GO:0009941|DNAreplication|GO:0006260|
fgenesh4_pm.C_LG_V000114		542	Ribonucleotide reductase large subunit |ATP-cone ||ribonucleoside-diphosphate reductase activity (GO:0004748)|ribonucleoside-diphosphate reductase complex (GO:0005971)|DNA replication (GO:0006260)|
gw1.I.958.1		679	chloroplast|GO:0009507|DNAreplicationGO:0006260|Celldivisioncontrol,Cdc6|
grail3.0055014702		690	DNA-directed DNA polymerase |DNA binding (GO:0003677)|DNA-directed DNA polymerase activity (GO:0003887)|DNA replication (GO:0006260)|
gw1.VII.2944.1		707	DNA-directed DNA polymerase B |DNA polymerase B region |DNA polymerase B, exonuclease |DNA polymerase (pol2) ||nucleotide binding (GO:0000166)|DNA binding (GO:0003677)|DNA-directed DNA polymerase activity (GO:0003887)|nucleus (GO:0005634)|DNA replication (GO:0006260)|3'-5' exonuclease activity (GO:0008408)|alpha DNA polymerase activity (GO:0003889)|beta DNA polymerase activity (GO:0003890)|delta …
eugene3.00051251		717	Single-strand binding protein/Primosomal replication protein n |Protein of unknown function DUF731 |Single-strand binding protein |single-stranded DNA binding (GO:0003697)|DNA replication (GO:0006260)|
gw1.I.5182.1		771	originrecognitioncomplex|GO:0000808|proteinbinding|GO:0005515|DNAreplication|GO:0006260|
eugene3.00190570		822	chloroplastenvelope|GO:0009941|DNAreplication|GO:0006260|
GO:0042973 glucan endo-1,3-beta-D-glucosidase activity	0.00263634	100
fgenesh4_pg.C_LG_X001297		31	Glycoside hydrolase, family 17 |hydrolase activity, hydrolyzing O-glycosyl compounds (GO:0004553)|carbohydrate metabolism (GO:0005975)|glucan endo-1,3-beta-D-glucosidase activity (GO:0042973)|
gw1.VIII.935.1		222	Glycoside hydrolase, family 17 |hydrolase activity, hydrolyzing O-glycosyl compounds (GO:0004553)|carbohydrate metabolism (GO:0005975)|glucan endo-1,3-beta-D-glucosidase activity (GO:0042973)|
eugene3.04210001		314	Glycoside hydrolase, family 17 |hydrolase activity, hydrolyzing O-glycosyl compounds (GO:0004553)|carbohydrate metabolism (GO:0005975)|glucan endo-1,3-beta-D-glucosidase activity (GO:0042973)|
gw1.IV.3627.1		379	Glycoside hydrolase, family 17 |hydrolase activity, hydrolyzing O-glycosyl compounds (GO:0004553)|carbohydrate metabolism (GO:0005975)|glucan endo-1,3-beta-D-glucosidase activity (GO:0042973)|
gw1.II.1731.1		408	Glycoside hydrolase, family 17 |hydrolase activity, hydrolyzing O-glycosyl compounds (GO:0004553)|carbohydrate metabolism (GO:0005975)|glucan endo-1,3-beta-D-glucosidase activity (GO:0042973)|
eugene3.00002262		534	Glycoside hydrolase, family 17 |hydrolase activity, hydrolyzing O-glycosyl compounds (GO:0004553)|carbohydrate metabolism (GO:0005975)|glucan endo-1,3-beta-D-glucosidase activity (GO:0042973)|
fgenesh4_pg.C_LG_II000063		562	Glycoside hydrolase, family 17 |hydrolase activity, hydrolyzing O-glycosyl compounds (GO:0004553)|carbohydrate metabolism (GO:0005975)|glucan endo-1,3-beta-D-glucosidase activity (GO:0042973)|
gw1.II.200.1		791	Glycosidehydrolase,family17|hydrolaseactivity,hydrolyzingO-glycosylcompounds|GO:0004553|carbohydratemetabolism|GO:0005975|glucanendo-1,3-beta-D-glucosidaseactivity|GO:0042973|
gw1.XI.1321.1		835	Glycoside hydrolase, family 17 |hydrolase activity, hydrolyzing O-glycosyl compounds (GO:0004553)|carbohydrate metabolism (GO:0005975)|glucan endo-1,3-beta-D-glucosidase activity (GO:0042973)|
gw1.X.6482.1		867	Glycoside hydrolase, family 17 |hydrolase activity, hydrolyzing O-glycosyl compounds (GO:0004553)|carbohydrate metabolism (GO:0005975)|glucan endo-1,3-beta-D-glucosidase activity (GO:0042973)|
Protein of unknown function DUF260_LOB domain-containing protein 40	0.0025056	25
fgenesh4_pm.C_scaffold_123000043		4	Protein of unknown function DUF260 |
fgenesh4_pg.C_LG_IV000564		21	Protein of unknown function DUF260 |
GO:0016491 oxidoreductase activity	0.00253819	3.1746
gw1.V.169.1		1	Fatty acid desaturase, type 2 |Fatty acid desaturase, type 2 subfamily ||fatty acid metabolism (GO:0006631)|acyl-[acyl-carrier protein] desaturase activity (GO:0045300)|fatty acid biosynthesis (GO:0006633)|oxidoreductase activity (GO:0016491)|
fgenesh4_pg.C_LG_VI000988		3	2OG-Fe(II) oxygenase superfamily |oxidoreductase activity (GO:0016491)|regulation of oxidoreductase activity (GO:0051341)|
GO:0007001 chromosome organization and biogenesis	0.00354237	91.6667
fgenesh4_kg.C_LG_XIV000011		139	Histone H3 |Histone core |Histone-fold/TFIID-TAF/NF-Y |nucleosome (GO:0000786)|DNA binding (GO:0003677)|nucleus (GO:0005634)|nucleosome assembly (GO:0006334)|chromosome organization and biogenesis (sensu Eukaryota) (GO:0007001)|
estExt_fgenesh4_pm.C_700058		205	Histone H2A |Histone core |Histone-fold/TFIID-TAF/NF-Y |nucleosome (GO:0000786)|DNA binding (GO:0003677)|nucleus (GO:0005634)|nucleosome assembly (GO:0006334)|chromosome organization and biogenesis (sensu Eukaryota) (GO:0007001)|
estExt_fgenesh4_pm.C_LG_IV0058		238	Histone H2A |Histone core |Histone-fold/TFIID-TAF/NF-Y |nucleosome (GO:0000786)|DNA binding (GO:0003677)|nucleus (GO:0005634)|nucleosome assembly (GO:0006334)|chromosome organization and biogenesis (sensu Eukaryota) (GO:0007001)|
gw1.133.51.1		344	Histone H2A |Histone core |Histone-fold/TFIID-TAF/NF-Y |nucleosome (GO:0000786)|DNA binding (GO:0003677)|nucleus (GO:0005634)|nucleosome assembly (GO:0006334)|chromosome organization and biogenesis (sensu Eukaryota) (GO:0007001)|
grail3.0121000801		553	Histone H4 |Histone core |Histone-fold/TFIID-TAF/NF-Y |nucleosome (GO:0000786)|DNA binding (GO:0003677)|nucleus (GO:0005634)|nucleosome assembly (GO:0006334)|chromosome organization and biogenesis (sensu Eukaryota) (GO:0007001)|
grail3.0016024101		556	Histone H2A |Histone core |Histone-fold/TFIID-TAF/NF-Y |nucleosome (GO:0000786)|DNA binding (GO:0003677)|nucleus (GO:0005634)|nucleosome assembly (GO:0006334)|chromosome organization and biogenesis (sensu Eukaryota) (GO:0007001)|
gw1.X.2935.1		585	Histone H2B |Histone core |Histone-fold/TFIID-TAF/NF-Y |nucleosome (GO:0000786)|DNA binding (GO:0003677)|nucleus (GO:0005634)|nucleosome assembly (GO:0006334)|chromosome organization and biogenesis (sensu Eukaryota) (GO:0007001)|
estExt_Genewise1_v1.C_LG_X2891		852	Histone H2B |Histone core |Histone-fold/TFIID-TAF/NF-Y |nucleosome (GO:0000786)|DNA binding (GO:0003677)|nucleus (GO:0005634)|nucleosome assembly (GO:0006334)|chromosome organization and biogenesis (sensu Eukaryota) (GO:0007001)|
estExt_fgenesh4_pg.C_700170		924	Histone H2A |Histone core |Histone-fold/TFIID-TAF/NF-Y |nucleosome (GO:0000786)|DNA binding (GO:0003677)|nucleus (GO:0005634)|nucleosome assembly (GO:0006334)|chromosome organization and biogenesis (sensu Eukaryota) (GO:0007001)|
GO:0006396 RNA processing	0.00287655	100
gw1.XVI.1402.1		136	PUA |Pseudouridylate synthase TruB, N-terminal |Putative rRNA pseudouridine synthase |Uncharacterized domain 2 ||RNA binding (GO:0003723)|pseudouridylate synthase activity (GO:0004730)|RNA processing (GO:0006396)|
gw1.I.2477.1		217	KH, type 1 |RNA binding S1 |3' exoribonuclease |3'-5'-exoribonuclease activity (GO:0000175)|RNA binding (GO:0003723)|RNA processing (GO:0006396)|nucleic acid binding (GO:0003676)|polyribonucleotide nucleotidyltransferase activity (GO:0004654)|
grail3.0007016101		277	Lupus La protein |RNA-binding region RNP-1 (RNA recognition motif) |RNA-binding protein Lupus Lal |nucleic acid binding (GO:0003676)|RNA binding (GO:0003723)|nucleus (GO:0005634)|cytoplasm (GO:0005737)|RNA processing (GO:0006396)|RNA-nucleus export (GO:0006405)|ribonucleoprotein complex (GO:0030529)|
Glycosyltransferase, family 2	0.00292419	100
eugene3.00660037		156	Glycosyl transferase, family 2 |
eugene3.00090200		210	Glycosyl transferase, family 2 |EGF-like ||
estExt_fgenesh4_pm.C_1210024		279	Glycosyl transferase, family 2 |
GO:0007018 microtubule-based movement_kinesin, tubulin	0.00326292	90.9091
gw1.I.4559.1		101	Kinesin, motor region |Kinesin-related ||microtubule motor activity (GO:0003777)|ATP binding (GO:0005524)|microtubule associated complex (GO:0005875)|microtubule-based movement (GO:0007018)|plus-end-directed microtubule motor activity (GO:0008574)|
fgenesh4_pg.C_scaffold_28000067		433	Kinesin, motor region |microtubule motor activity (GO:0003777)|ATP binding (GO:0005524)|microtubule associated complex (GO:0005875)|microtubule-based movement (GO:0007018)|
gw1.III.589.1		439	Tubulin |Beta tubulin |Tubulin/FtsZ, GTPase |Tubulin/FtsZ, C-terminal ||structural molecule activity (GO:0005198)|microtubule (GO:0005874)|microtubule-based movement (GO:0007018)|GTPase activity (GO:0003924)|GTP binding (GO:0005525)|protein complex (GO:0043234)|protein polymerization (GO:0051258)|
eugene3.00150326		505	Kinesin, motor region |microtubule motor activity (GO:0003777)|ATP binding (GO:0005524)|microtubule associated complex (GO:0005875)|microtubule-based movement (GO:0007018)|
gw1.VI.1323.1		521	Kinesin, motor region |Calponin-like actin-binding ||microtubule motor activity (GO:0003777)|ATP binding (GO:0005524)|microtubule associated complex (GO:0005875)|microtubule-based movement (GO:0007018)|
gw1.231.10.1		650	Kinesin, motor region |microtubule motor activity (GO:0003777)|ATP binding (GO:0005524)|microtubule associated complex (GO:0005875)|microtubule-based movement (GO:0007018)|plus-end-directed microtubule motor activity (GO:0008574)|
gw1.6820.2.1		689	Beta tubulin |Tubulin/FtsZ, C-terminal ||structural molecule activity (GO:0005198)|microtubule (GO:0005874)|microtubule-based movement (GO:0007018)|GTPase activity (GO:0003924)|GTP binding (GO:0005525)|protein complex (GO:0043234)|protein polymerization (GO:0051258)|
eugene3.00020976		749	Kinesin, motor region |microtubule motor activity (GO:0003777)|ATP binding (GO:0005524)|microtubule associated complex (GO:0005875)|microtubule-based movement (GO:0007018)|plus-end-directed microtubule motor activity (GO:0008574)|
gw1.IX.3958.1		752	Tubulin |Beta tubulin |Tubulin/FtsZ, GTPase |Tubulin/FtsZ, C-terminal ||structural molecule activity (GO:0005198)|microtubule (GO:0005874)|microtubule-based movement (GO:0007018)|GTPase activity (GO:0003924)|GTP binding (GO:0005525)|protein complex (GO:0043234)|protein polymerization (GO:0051258)|
gw1.700.13.1		847	Kinesin, motor region |microtubule motor activity (GO:0003777)|ATP binding (GO:0005524)|microtubule associated complex (GO:0005875)|microtubule-based movement (GO:0007018)|
GO:0030599 pectine esterase activity	0.00333277	85.7143
gw1.VIII.1476.1		55	Pectinesterase |Plant invertase/pectin methylesterase inhibitor ||cell wall (GO:0005618)|pectinesterase activity (GO:0030599)|cell wall modification (GO:0042545)|
gw1.X.3259.1		60	Pectinesterase |Plant invertase/pectin methylesterase inhibitor |Pectinesterase inhibitor |cell wall (GO:0005618)|pectinesterase activity (GO:0030599)|cell wall modification (GO:0042545)|enzyme inhibitor activity (GO:0004857)|
eugene3.00030462		71	Pectinesterase |Plant invertase/pectin methylesterase inhibitor |Pectinesterase inhibitor |cell wall (GO:0005618)|pectinesterase activity (GO:0030599)|cell wall modification (GO:0042545)|enzyme inhibitor activity (GO:0004857)|
eugene3.00140717		163	Pectinesterase |Plant invertase/pectin methylesterase inhibitor |Pectinesterase inhibitor |cell wall (GO:0005618)|pectinesterase activity (GO:0030599)|cell wall modification (GO:0042545)|enzyme inhibitor activity (GO:0004857)|
eugene3.00140126		185	Pectinesterase |Plant invertase/pectin methylesterase inhibitor |Pectinesterase inhibitor |cell wall (GO:0005618)|pectinesterase activity (GO:0030599)|cell wall modification (GO:0042545)|enzyme inhibitor activity (GO:0004857)|
estExt_fgenesh4_pg.C_1450045		211	Pectinesterase |cell wall (GO:0005618)|pectinesterase activity (GO:0030599)|cell wall modification (GO:0042545)|
eugene3.00280097		215	Pectinesterase |Plant invertase/pectin methylesterase inhibitor |Pectinesterase inhibitor |cell wall (GO:0005618)|pectinesterase activity (GO:0030599)|cell wall modification (GO:0042545)|enzyme inhibitor activity (GO:0004857)|
eugene3.00151059		281	Pectinesterase |Plant invertase/pectin methylesterase inhibitor |Pectinesterase inhibitor |cell wall (GO:0005618)|pectinesterase activity (GO:0030599)|cell wall modification (GO:0042545)|enzyme inhibitor activity (GO:0004857)|
estExt_Genewise1_v1.C_LG_VII1401		515	Pectinesterase |Plant invertase/pectin methylesterase inhibitor |Pectinesterase inhibitor |cell wall (GO:0005618)|pectinesterase activity (GO:0030599)|cell wall modification (GO:0042545)|enzyme inhibitor activity (GO:0004857)|
fgenesh4_pg.C_LG_XV000988		536	Pectinesterase |Plant invertase/pectin methylesterase inhibitor |Pectinesterase inhibitor |cell wall (GO:0005618)|pectinesterase activity (GO:0030599)|cell wall modification (GO:0042545)|enzyme inhibitor activity (GO:0004857)|
estExt_fgenesh4_pm.C_290002		654	Pectinesterase |Plant invertase/pectin methylesterase inhibitor |Pectinesterase inhibitor |cell wall (GO:0005618)|pectinesterase activity (GO:0030599)|cell wall modification (GO:0042545)|enzyme inhibitor activity (GO:0004857)|
gw1.XV.413.1		667	Pectinesterase |Plant invertase/pectin methylesterase inhibitor |Pectinesterase inhibitor |cell wall (GO:0005618)|pectinesterase activity (GO:0030599)|cell wall modification (GO:0042545)|enzyme inhibitor activity (GO:0004857)|
cyclin-dependent protein kinase regulator	0.00342362	100
estExt_fgenesh4_pg.C_LG_IX0044		192	Cyclin, N-terminal |Cyclin, C-terminal |Cyclin |regulation of cell cycle (GO:0000074)|nucleus (GO:0005634)|
estExt_Genewise1_v1.C_LG_II0565		220	Cyclin, N-terminal |Cyclin, C-terminal |Cyclin |regulation of cell cycle (GO:0000074)|nucleus (GO:0005634)|
gw1.I.1954.1		347	Cyclin, N-terminal |Cyclin, C-terminal |Cyclin |regulation of cell cycle (GO:0000074)|nucleus (GO:0005634)|
gw1.XVIII.1416.1		416	Cyclin, N-terminal |Cyclin, C-terminal |Cyclin |regulation of cell cycle (GO:0000074)|nucleus (GO:0005634)|
eugene3.00050513		458	Cyclin, N-terminal |Cyclin, C-terminal |Cyclin |regulation of cell cycle (GO:0000074)|nucleus (GO:0005634)|
estExt_fgenesh4_pg.C_LG_VI0285		759	Cyclin, N-terminal |Cyclin, C-terminal |Cyclin |Sugar transporter superfamily ||regulation of cell cycle (GO:0000074)|nucleus (GO:0005634)|transporter activity (GO:0005215)|transport (GO:0006810)|membrane (GO:0016020)|
grail3.0040026601		936	Cyclin, N-terminal |Cyclin, C-terminal |Cyclin |regulation of cell cycle (GO:0000074)|nucleus (GO:0005634)|
eugene3.00191050		950	Cyclin, N-terminal |Cyclin, C-terminal |Cyclin |regulation of cell cycle (GO:0000074)|nucleus (GO:0005634)|
GO:0009225 nucleotide-sugar metabolism	0.00370466	100
grail3.0079014001		318	Nucleotide sugar epimerase |NAD-dependent epimerase/dehydratase ||catalytic activity (GO:0003824)|nucleotide-sugar metabolism (GO:0009225)|carbohydrate metabolism (GO:0005975)|racemase and epimerase activity, acting on carbohydrates and derivatives (GO:0016857)|
grail3.0033029301		402	Nucleotide sugar epimerase |NAD-dependent epimerase/dehydratase ||catalytic activity (GO:0003824)|nucleotide-sugar metabolism (GO:0009225)|carbohydrate metabolism (GO:0005975)|racemase and epimerase activity, acting on carbohydrates and derivatives (GO:0016857)|
estExt_fgenesh4_pg.C_LG_XI1340		474	NAD-dependent epimerase/dehydratase |UDP-glucose 4-epimerase |NAD-binding site |catalytic activity (GO:0003824)|nucleotide-sugar metabolism (GO:0009225)|UDP-glucose 4-epimerase activity (GO:0003978)|galactose metabolism (GO:0006012)|
eugene3.00140737		681	NAD-dependent epimerase/dehydratase |NAD-binding site ||catalytic activity (GO:0003824)|nucleotide-sugar metabolism (GO:0009225)|dTDP-glucose 4,6-dehydratase activity (GO:0008460)|
gw1.57.173.1		701	NAD-dependent epimerase/dehydratase |GDP-mannose 4,6-dehydratase ||catalytic activity (GO:0003824)|nucleotide-sugar metabolism (GO:0009225)|GDP-mannose 4,6-dehydratase activity (GO:0008446)|biosynthesis (GO:0009058)|
fgenesh4_pm.C_LG_II000873		801	NAD-dependent epimerase/dehydratase |NAD-binding site ||catalytic activity (GO:0003824)|nucleotide-sugar metabolism (GO:0009225)|dTDP-glucose 4,6-dehydratase activity (GO:0008460)|
estExt_fgenesh4_pg.C_LG_I2408		817	Nucleotide sugar epimerase |NAD-dependent epimerase/dehydratase ||catalytic activity (GO:0003824)|nucleotide-sugar metabolism (GO:0009225)|carbohydrate metabolism (GO:0005975)|racemase and epimerase activity, acting on carbohydrates and derivatives (GO:0016857)|
estExt_fgenesh4_pm.C_LG_VIII0190		970	NAD-dependent epimerase/dehydratase |catalytic activity (GO:0003824)|nucleotide-sugar metabolism (GO:0009225)|dTDP-glucose 4,6-dehydratase activity (GO:0008460)|
Protein of unknown function DUF231	0.00384774	71.4286
eugene3.00110748		48	Protein of unknown function DUF231 |molecular function unknown (GO:0005554)|
gw1.VIII.1375.1		115	Protein of unknown function DUF231 |molecular function unknown (GO:0005554)|
fgenesh4_pg.C_LG_IV000423		333	Protein of unknown function DUF231 |molecular function unknown (GO:0005554)|
fgenesh4_pg.C_LG_XII001247		358	Protein of unknown function DUF231 |molecular function unknown (GO:0005554)|
gw1.X.1696.1		364	Protein of unknown function DUF231 |molecular function unknown (GO:0005554)|
GO:0004003 ATP-dependent DNA helicase activity	0.00401983	94.1176
gw1.IX.1617.1		225	MCM |MCM protein 4 ||DNA binding (GO:0003677)|ATP binding (GO:0005524)|DNA replication initiation (GO:0006270)|DNA-dependent ATPase activity (GO:0008094)|nucleus (GO:0005634)|ATP-dependent DNA helicase activity (GO:0004003)|ATP-dependent RNA helicase activity (GO:0004004)|ATP-dependent helicase activity (GO:0008026)|RNA-dependent ATPase activity (GO:0008186)|protein-transporting ATPase activity (…
gw1.XVIII.3369.1		231	MCM |MCM protein 5 ||DNA binding (GO:0003677)|ATP binding (GO:0005524)|DNA replication initiation (GO:0006270)|DNA-dependent ATPase activity (GO:0008094)|nucleus (GO:0005634)|ATP-dependent DNA helicase activity (GO:0004003)|ATP-dependent RNA helicase activity (GO:0004004)|ATP-dependent helicase activity (GO:0008026)|RNA-dependent ATPase activity (GO:0008186)|protein-transporting ATPase activity (…
estExt_fgenesh4_pg.C_LG_II1544		298	DEAD/DEAH box helicase, N-terminal |Helicase, C-terminal |DEAD/DEAH box helicase |ATP-dependent helicase, DEAD-box ||nucleic acid binding (GO:0003676)|ATP binding (GO:0005524)|ATP-dependent helicase activity (GO:0008026)|helicase activity (GO:0004386)|ATP-dependent DNA helicase activity (GO:0004003)|ATP-dependent RNA helicase activity (GO:0004004)|DNA-dependent ATPase activity (GO:0008094)|RNA-de…
fgenesh4_pg.C_LG_VIII001619		337	SDA1 |ATP-dependent DNA helicase activity (GO:0004003)|ATP-dependent RNA helicase activity (GO:0004004)|ATP-dependent helicase activity (GO:0008026)|DNA-dependent ATPase activity (GO:0008094)|RNA-dependent ATPase activity (GO:0008186)|protein-transporting ATPase activity (GO:0015462)|DNA translocase activity (GO:0015616)|ATPase activity (GO:0016887)|single-stranded DNA-dependent ATP-dependent DNA…
fgenesh4_pm.C_LG_I000239		346	MCM |MCM protein 6 ||DNA binding (GO:0003677)|ATP binding (GO:0005524)|DNA replication initiation (GO:0006270)|DNA-dependent ATPase activity (GO:0008094)|nucleus (GO:0005634)|ATP-dependent DNA helicase activity (GO:0004003)|ATP-dependent RNA helicase activity (GO:0004004)|ATP-dependent helicase activity (GO:0008026)|RNA-dependent ATPase activity (GO:0008186)|protein-transporting ATPase activity (…
gw1.IV.4442.1		376	MCM |MCM protein 3 |AAA ATPase |DNA binding (GO:0003677)|ATP binding (GO:0005524)|DNA replication initiation (GO:0006270)|DNA-dependent ATPase activity (GO:0008094)|nucleotide binding (GO:0000166)|nucleoside-triphosphatase activity (GO:0017111)|nucleus (GO:0005634)|ATP-dependent DNA helicase activity (GO:0004003)|ATP-dependent RNA helicase activity (GO:0004004)|ATP-dependent helicase activity (GO…
estExt_fgenesh4_pg.C_LG_XV1043		389	DEAD/DEAH box helicase, N-terminal |Helicase, C-terminal |DEAD/DEAH box helicase |ATP-dependent helicase, DEAD-box ||nucleic acid binding (GO:0003676)|ATP binding (GO:0005524)|ATP-dependent helicase activity (GO:0008026)|helicase activity (GO:0004386)|ATP-dependent DNA helicase activity (GO:0004003)|ATP-dependent RNA helicase activity (GO:0004004)|DNA-dependent ATPase activity (GO:0008094)|RNA-de…
eugene3.00071126		405	DEAD/DEAH box helicase, N-terminal |Helicase, C-terminal |DEAD/DEAH box helicase |ATP binding (GO:0005524)|ATP-dependent helicase activity (GO:0008026)|nucleic acid binding (GO:0003676)|helicase activity (GO:0004386)|ATP-dependent DNA helicase activity (GO:0004003)|ATP-dependent RNA helicase activity (GO:0004004)|DNA-dependent ATPase activity (GO:0008094)|RNA-dependent ATPase activity (GO:0008186…
gw1.VIII.65.1		412	DEAD/DEAH box helicase, N-terminal |Helicase, C-terminal |DEAD/DEAH box helicase |ATP binding (GO:0005524)|ATP-dependent helicase activity (GO:0008026)|nucleic acid binding (GO:0003676)|helicase activity (GO:0004386)|
fgenesh4_pg.C_LG_V001561		427	DEAD/DEAH box helicase, N-terminal |Helicase, C-terminal |DEAD/DEAH box helicase |ATP-dependent helicase, DEAD-box ||nucleic acid binding (GO:0003676)|ATP binding (GO:0005524)|ATP-dependent helicase activity (GO:0008026)|helicase activity (GO:0004386)|ATP-dependent DNA helicase activity (GO:0004003)|ATP-dependent RNA helicase activity (GO:0004004)|DNA-dependent ATPase activity (GO:0008094)|RNA-de…
estExt_Genewise1_v1.C_LG_I9035		434	|ATP-dependent DNA helicase activity (GO:0004003)|ATP-dependent RNA helicase activity (GO:0004004)|ATP-dependent helicase activity (GO:0008026)|DNA-dependent ATPase activity (GO:0008094)|RNA-dependent ATPase activity (GO:0008186)|protein-transporting ATPase activity (GO:0015462)|DNA translocase activity (GO:0015616)|ATPase activity (GO:0016887)|single-stranded DNA-dependent ATP-dependent DNA heli…
gw1.I.8037.1		498	MCM |MCM protein 2 ||DNA binding (GO:0003677)|ATP binding (GO:0005524)|DNA replication initiation (GO:0006270)|DNA-dependent ATPase activity (GO:0008094)|nucleus (GO:0005634)|ATP-dependent DNA helicase activity (GO:0004003)|ATP-dependent RNA helicase activity (GO:0004004)|ATP-dependent helicase activity (GO:0008026)|RNA-dependent ATPase activity (GO:0008186)|protein-transporting ATPase activity (…
gw1.158.130.1		528	CBF/Mak21 |ATP-dependent DNA helicase activity (GO:0004003)|ATP-dependent RNA helicase activity (GO:0004004)|ATP-dependent helicase activity (GO:0008026)|DNA-dependent ATPase activity (GO:0008094)|RNA-dependent ATPase activity (GO:0008186)|protein-transporting ATPase activity (GO:0015462)|DNA translocase activity (GO:0015616)|ATPase activity (GO:0016887)|single-stranded DNA-dependent ATP-dependen…
eugene3.00130918		608	DEAD/DEAH box helicase, N-terminal |Helicase, C-terminal |DEAD/DEAH box helicase |ATP-dependent helicase, DEAD-box ||nucleic acid binding (GO:0003676)|ATP binding (GO:0005524)|ATP-dependent helicase activity (GO:0008026)|helicase activity (GO:0004386)|ATP-dependent DNA helicase activity (GO:0004003)|ATP-dependent RNA helicase activity (GO:0004004)|DNA-dependent ATPase activity (GO:0008094)|RNA-de…
gw1.IX.3784.1		753	DEAD/DEAH box helicase, N-terminal |Helicase, C-terminal |DEAD/DEAH box helicase |ATP-dependent helicase, DEAD-box ||nucleic acid binding (GO:0003676)|ATP binding (GO:0005524)|ATP-dependent helicase activity (GO:0008026)|helicase activity (GO:0004386)|ATP-dependent DNA helicase activity (GO:0004003)|ATP-dependent RNA helicase activity (GO:0004004)|DNA-dependent ATPase activity (GO:0008094)|RNA-de…
estExt_fgenesh4_pm.C_LG_VI0511		760	MCM |MCM protein 5 ||DNA binding (GO:0003677)|ATP binding (GO:0005524)|DNA replication initiation (GO:0006270)|DNA-dependent ATPase activity (GO:0008094)|nucleus (GO:0005634)|ATP-dependent DNA helicase activity (GO:0004003)|ATP-dependent RNA helicase activity (GO:0004004)|ATP-dependent helicase activity (GO:0008026)|RNA-dependent ATPase activity (GO:0008186)|protein-transporting ATPase activity (…
estExt_fgenesh4_pg.C_LG_VI1784		812	DEAD/DEAH box helicase, N-terminal |Helicase, C-terminal |DEAD/DEAH box helicase |ATP binding (GO:0005524)|ATP-dependent helicase activity (GO:0008026)|nucleic acid binding (GO:0003676)|helicase activity (GO:0004386)|ATP-dependent DNA helicase activity (GO:0004003)|ATP-dependent RNA helicase activity (GO:0004004)|DNA-dependent ATPase activity (GO:0008094)|RNA-dependent ATPase activity (GO:0008186…
estExt_fgenesh4_pg.C_LG_VI0209		855	DEAD/DEAH box helicase, N-terminal |Helicase, C-terminal |DEAD/DEAH box helicase |ATP binding (GO:0005524)|ATP-dependent helicase activity (GO:0008026)|nucleic acid binding (GO:0003676)|helicase activity (GO:0004386)|
estExt_fgenesh4_pg.C_LG_VII1056		937	SNF2-related |Helicase, C-terminal |DEAD/DEAH box helicase |DNA binding (GO:0003677)|ATP binding (GO:0005524)|ATP-dependent helicase activity (GO:0008026)|nucleic acid binding (GO:0003676)|helicase activity (GO:0004386)|ubiquitin ligase complex (GO:0000151)|ubiquitin-protein ligase activity (GO:0004842)|zinc ion binding (GO:0008270)|protein ubiquitination (GO:0016567)|ATP-dependent DNA helicase a…
late embryogenesis abundant protein-related / LEA protein-related	0.00425975	100
fgenesh4_pg.C_LG_IX001432		53	Root cap | LEA protein-related
gw1.XI.42.1		132	Root cap | LEA protein-related
Glycosyltransferase, group 1	0.0043944	66.6667
estExt_fgenesh4_pg.C_280066		46	Glycosyl transferase, group 1 |Sucrose synthase ||sucrose metabolism (GO:0005985)|biosynthesis (GO:0009058)|sucrose synthase activity (GO:0016157)|
gw1.XI.3048.1		83	Glycosyl transferase, group 1 |biosynthesis (GO:0009058)|
GO:0031072 heat shock protein binding_DnaJ	0.00469373	20
eugene3.00060017		2	Heat shock protein DnaJ |Heat shock protein DnaJ, N-terminal ||protein folding (GO:0006457)|heat shock protein binding (GO:0031072)|unfolded protein binding (GO:0051082)|
GO:0006636 fatty acid desaturation	0.00511896	80
grail3.0004009301		108	Fatty acid desaturase subdomain |Fatty acid desaturase ||oxidoreductase activity (GO:0016491)|fatty acid desaturation (GO:0006636)|membrane (GO:0016020)|oxidoreductase activity, acting on paired donors, with oxidation of a pair of donors resulting in the reduction of molecular oxygen to two molecules of water (GO:0016717)|CoA desaturase activity (GO:0016215)|DDT 2,3-dioxygenase activity (GO:00186…
eugene3.00061614		247	Cytochrome b5 |Fatty acid desaturase subdomain |Fatty acid desaturase |oxidoreductase activity (GO:0016491)|fatty acid desaturation (GO:0006636)|membrane (GO:0016020)|oxidoreductase activity, acting on paired donors, with oxidation of a pair of donors resulting in the reduction of molecular oxygen to two molecules of water (GO:0016717)|
eugene3.00061217		287	Fatty acid desaturase subdomain |Fatty acid desaturase ||oxidoreductase activity (GO:0016491)|fatty acid desaturation (GO:0006636)|membrane (GO:0016020)|oxidoreductase activity, acting on paired donors, with oxidation of a pair of donors resulting in the reduction of molecular oxygen to two molecules of water (GO:0016717)|CoA desaturase activity (GO:0016215)|DDT 2,3-dioxygenase activity (GO:00186…
grail3.0039012501		372	Cytochrome b5 |Fatty acid desaturase subdomain |Fatty acid desaturase |oxidoreductase activity (GO:0016491)|fatty acid desaturation (GO:0006636)|membrane (GO:0016020)|oxidoreductase activity, acting on paired donors, with oxidation of a pair of donors resulting in the reduction of molecular oxygen to two molecules of water (GO:0016717)|
Calcium / proton exchanger superfamily	0.00530711	100
grail3.0025015501		117	Sodium/calcium exchanger membrane region |Calcium/proton exchanger |Calcium/proton exchanger superfamily |cation transport (GO:0006812)|cation transporter activity (GO:0008324)|integral to membrane (GO:0016021)|
grail3.0023029601		149	Thioredoxin-related |Sodium/calcium exchanger membrane region |Calcium/proton exchanger |Calcium/proton exchanger superfamily ||cation transport (GO:0006812)|cation transporter activity (GO:0008324)|integral to membrane (GO:0016021)|electron transporter activity (GO:0005489)|electron transport (GO:0006118)|
Protein of unknown function DUF568_ auxin-responsive family protein	0.00563115	50
grail3.0012028301		6	Protein of unknown function DUF568 |DOMON |Cytochrome b561 / ferric reductase transmembrane |dopamine beta-monooxygenase activity (GO:0004500)|catecholamine metabolism (GO:0006584)|
GO:0003735 structural constituent of ribosome	0.00520728	82.3529
gw1.XV.3482.1		160	Ribosomal protein L1 |structural constituent of ribosome (GO:0003735)|intracellular (GO:0005622)|ribosome (GO:0005840)|protein biosynthesis (GO:0006412)|
eugene3.00140509		229	Ribosomalprotein60S|structuralconstituentofribosome|GO:0003735|intracellular|GO:0005622|ribosome|GO:0005840|translationalelongation|GO:0006414|
estExt_fgenesh4_pm.C_LG_V0429		299	Ribosomal protein L3 |structural constituent of ribosome (GO:0003735)|intracellular (GO:0005622)|ribosome (GO:0005840)|protein biosynthesis (GO:0006412)|
gw1.XII.429.1		317	Ribosomal protein 60S |structural constituent of ribosome (GO:0003735)|intracellular (GO:0005622)|ribosome (GO:0005840)|translational elongation (GO:0006414)|
estExt_fgenesh4_pg.C_LG_III1004		486	Ribosomal protein L24E |structural constituent of ribosome (GO:0003735)|intracellular (GO:0005622)|ribosome (GO:0005840)|protein biosynthesis (GO:0006412)|
estExt_fgenesh4_pm.C_LG_VIII0253		558	Ribosomal protein 60S |Ribosomal protein L10 ||intracellular (GO:0005622)|ribosome biogenesis and assembly (GO:0042254)|structural constituent of ribosome (GO:0003735)|ribosome (GO:0005840)|translational elongation (GO:0006414)|DNA-(apurinic or apyrimidinic site) lyase activity (GO:0003906)|
gw1.XVIII.2215.1		568	Ribosomal protein L28 |structural constituent of ribosome (GO:0003735)|intracellular (GO:0005622)|ribosome (GO:0005840)|protein biosynthesis (GO:0006412)|
fgenesh4_pm.C_LG_I000959		571	Ribosomal protein L7Ae/L30e/S12e/Gadd45 |Ribosomal protein L7AE |Ribosomal protein L7A |structural constituent of ribosome (GO:0003735)|intracellular (GO:0005622)|ribosome (GO:0005840)|protein biosynthesis (GO:0006412)|ribonucleoprotein complex (GO:0030529)|ribosome biogenesis and assembly (GO:0042254)|
eugene3.00181232		736	Ribosomal protein L30 |Ribosomal protein L7, eukaryotic form |Peptidase, eukaryotic cysteine peptidase active site |cysteine-type endopeptidase activity (GO:0004197)|proteolysis and peptidolysis (GO:0006508)|structural constituent of ribosome (GO:0003735)|intracellular (GO:0005622)|ribosome (GO:0005840)|protein biosynthesis (GO:0006412)|large ribosomal subunit (GO:0015934)|transcription regulator…
eugene3.204750001		776	Ribosomal protein L7Ae/L30e/S12e/Gadd45 |Ribosomal protein L7AE |Ribosomal protein L7A |structural constituent of ribosome (GO:0003735)|intracellular (GO:0005622)|ribosome (GO:0005840)|protein biosynthesis (GO:0006412)|ribonucleoprotein complex (GO:0030529)|ribosome biogenesis and assembly (GO:0042254)|
eugene3.15590001		820	Ribosomal protein L16 |structural constituent of ribosome (GO:0003735)|intracellular (GO:0005622)|ribosome (GO:0005840)|protein biosynthesis (GO:0006412)|
eugene3.37950001		876	Ankyrin |Semialdehyde dehydrogenase |Aspartate-semialdehyde dehydrogenase, USG-1 related |Ribosomal protein S14 ||cytoplasm (GO:0005737)|amino acid metabolism (GO:0006520)|oxidoreductase activity, acting on the aldehyde or oxo group of donors, NAD or NADP as acceptor (GO:0016620)|NAD binding (GO:0051287)|structural constituent of ribosome (GO:0003735)|intracellular (GO:0005622)|ribosome (GO:00058…
estExt_fgenesh4_pm.C_LG_VIII0168		915	Ribosomal protein L29 |structural constituent of ribosome (GO:0003735)|intracellular (GO:0005622)|ribosome (GO:0005840)|protein biosynthesis (GO:0006412)|
zinc finger (GATA type) family protein	0.00621533	83.3333
gw1.X.3599.1		175	Zn-finger, GATA type |transcription factor activity (GO:0003700)|nucleus (GO:0005634)|regulation of transcription, DNA-dependent (GO:0006355)|
gw1.I.356.1		245	Zn-finger, GATA type |transcription factor activity (GO:0003700)|nucleus (GO:0005634)|regulation of transcription, DNA-dependent (GO:0006355)|
grail3.0061016001		271	Zn-finger, GATA type |transcription factor activity (GO:0003700)|nucleus (GO:0005634)|regulation of transcription, DNA-dependent (GO:0006355)|
gw1.VII.3550.1		330	Zn-finger, GATA type |transcription factor activity (GO:0003700)|nucleus (GO:0005634)|regulation of transcription, DNA-dependent (GO:0006355)|
fgenesh4_pg.C_scaffold_77000039		538	Zn-finger, GATA type |transcription factor activity (GO:0003700)|nucleus (GO:0005634)|regulation of transcription, DNA-dependent (GO:0006355)|
GO:0004553 hydrolase activity, hydrolyzing O-glycosyl compounds	0.00625713	13.7931
fgenesh4_pg.C_LG_X001297		31	Glycoside hydrolase, family 17 |hydrolase activity, hydrolyzing O-glycosyl compounds (GO:0004553)|carbohydrate metabolism (GO:0005975)|glucan endo-1,3-beta-D-glucosidase activity (GO:0042973)|
eugene3.00061607		51	Glycoside hydrolase, family 32 |hydrolase activity, hydrolyzing O-glycosyl compounds (GO:0004553)|carbohydrate metabolism (GO:0005975)|beta-fructofuranosidase activity (GO:0004564)|
gw1.IX.2559.1		54	Glycoside hydrolase, family 10 |hydrolase activity, hydrolyzing O-glycosyl compounds (GO:0004553)|carbohydrate metabolism (GO:0005975)|
gw1.XIX.2748.1		56	Beta-glucanase |Glycoside hydrolase, family 16 |Xyloglucan endo-transglycosylase, C-terminal |DNA topoisomerase II ||hydrolase activity, hydrolyzing O-glycosyl compounds (GO:0004553)|carbohydrate metabolism (GO:0005975)|DNA binding (GO:0003677)|DNA topoisomerase (ATP-hydrolyzing) activity (GO:0003918)|ATP binding (GO:0005524)|DNA metabolism (GO:0006259)|DNA topological change (GO:0006265)|cell wa…
GO:0004650 polygalacturonase activity_ Regulator of chromosome condensation, RCC1	0.00689552	75
gw1.X.736.1		142	Glycoside hydrolase, family 28 |Parallel beta-helix repeat |Regulator of chromosome condensation, RCC1 |polygalacturonase activity (GO:0004650)|carbohydrate metabolism (GO:0005975)|galacturan 1,4-alpha-galacturonidase activity (GO:0047911)|
gw1.VIII.2124.1		155	Glycoside hydrolase, family 28 |Parallel beta-helix repeat |Regulator of chromosome condensation, RCC1 |polygalacturonase activity (GO:0004650)|carbohydrate metabolism (GO:0005975)|galacturan 1,4-alpha-galacturonidase activity (GO:0047911)|
SR-EAR vs SR-CTL up-regulation
GO:0003834 beta-carotene15,15'-monooxygenase activity_NCED	4.42e-06	100
eugene3.00110845		3	Retinal pigment epithelial membrane protein |beta-carotene 15,15'-monooxygenase activity (GO:0003834)|
gw1.146.74.1		5	Ankyrin |Retinal pigment epithelial membrane protein ||beta-carotene 15,15'-monooxygenase activity (GO:0003834)| Identical to 9-cis-epoxycarotenoid dioxygenase NCED3
GO:0004722 protein serine/threonine phosphatase activity_PP2C	0.000154	40
gw1.XV.503.1		7	Protein phosphatase 2C-like |Protein phosphatase 2C ||protein serine/threonine phosphatase activity (GO:0004722)|protein amino acid dephosphorylation (GO:0006470)|protein serine/threonine phosphatase complex (GO:0008287)|catalytic activity (GO:0003824)|protein phosphatase type 2A activity (GO:0000158)|phosphoprotein phosphatase activity (GO:0004721)|calcium-dependent protein serine/threonine phos…
gw1.XII.1331.1		21	Protein phosphatase 2C-like |Protein phosphatase 2C ||protein serine/threonine phosphatase activity (GO:0004722)|protein amino acid dephosphorylation (GO:0006470)|protein serine/threonine phosphatase complex (GO:0008287)|catalytic activity (GO:0003824)|protein phosphatase type 2A activity (GO:0000158)|phosphoprotein phosphatase activity (GO:0004721)|calcium-dependent protein serine/threonine phos…
gw1.I.1127.1		51	proteinserine/threoninephosphatasecomplex|GO:0008287|proteinserine/threoninephosphataseactivity|GO:0004722|proteinaminoaciddephosphorylation|GO:0006470|Proteinphosphatase2C,manganese/magnesiumaspartatebindingsite|Proteinphosphatase2C-related|
fgenesh4_pm.C_LG_XII000477		66	Protein phosphatase 2C-like |Protein phosphatase 2C ||protein serine/threonine phosphatase activity (GO:0004722)|protein amino acid dephosphorylation (GO:0006470)|protein serine/threonine phosphatase complex (GO:0008287)|catalytic activity (GO:0003824)|protein phosphatase type 2A activity (GO:0000158)|phosphoprotein phosphatase activity (GO:0004721)|calcium-dependent protein serine/threonine phos…
GO:0008146 sulfotransferase activity	0.000215	75
eugene3.54120001		32	sulfotransferaseactivity|GO:0008146|jasmonicacidmetabolicprocess|GO:0009694|Sulfotransferase|
eugene3.39730001		77	sulfotransferaseactivity|GO:0008146|Sulfotransferase|
eugene3.00120122		82	Sulfotransferase |sulfotransferase activity (GO:0008146)|N-acetylglucosamine 6-O-sulfotransferase activity (GO:0001517)|N-acetylgalactosamine 4-O-sulfotransferase activity (GO:0001537)|heparan sulfate 2-O-sulfotransferase activity (GO:0004394)|[heparan sulfate]-glucosamine N-sulfotransferase activity (GO:0015016)|HNK-1 sulfotransferase activity (GO:0016232)|heparan sulfate 6-O-sulfotransferase ac…
GO:0003700 transcription factor activity	0.00069	7.40741
eugene3.00140486		2	Homeobox |Helix-turn-helix motif, lambda-like repressor |Leucine zipper, homeobox-associated |transcription factor activity (GO:0003700)|nucleus (GO:0005634)|regulation of transcription, DNA-dependent (GO:0006355)|DNA binding (GO:0003677)|
fgenesh4_pg.C_LG_V001123		13	Pathogenesis-related transcriptional factor and ERF |transcription factor activity (GO:0003700)|nucleus (GO:0005634)|regulation of transcription, DNA-dependent (GO:0006355)|
estExt_Genewise1_v1.C_LG_XI3994		16	nucleus|GO:0005634|transcriptionactivatoractivity|GO:0016563|responsetoabscisicacidstimulus|GO:0009737|Noapicalmeristem(NAM)protein|
gw1.XVIII.2385.1		17	Heat shock factor (HSF)-type, DNA-binding |HSF/ETS, DNA-binding ||transcription factor activity (GO:0003700)|nucleus (GO:0005634)|regulation of transcription, DNA-dependent (GO:0006355)|DNA binding (GO:0003677)|
GO:0004066 asparagine synthase	0.00094	50
estExt_Genewise1_v1.C_LG_IX3026		1	|asparagine synthase (glutamine-hydrolyzing) activity (GO:0004066)|
Stable protein-like_HS1	0.00104	100
estExt_fgenesh4_pg.C_LG_X1353		73	plasmamembrane|GO:0005886|defenseresponsetobacteriumGO:0042742|Dimericalpha-betabarrel|
estExt_Genewise1_v1.C_LG_X0701		130	plasmamembrane|GO:0005886|defenseresponsetobacteriumGO:0042742|Dimericalpha-betabarrel|
estExt_fgenesh4_kg.C_LG_X0041		149	plasma membrane| GO:0005886|defense response to bacterium GO:0042742| Dimeric alpha-beta barrel|
Basic helix-loop-helix dimerisation region bHLH	0.00118	26.3158
fgenesh4_pg.C_LG_XV001053		29	Basic helix-loop-helix dimerisation region bHLH |
fgenesh4_pg.C_LG_I001018		58	Basic helix-loop-helix dimerisation region bHLH |
eugene3.00121197		59	Basic helix-loop-helix dimerisation region bHLH |
gw1.I.4254.1		76	Basic helix-loop-helix dimerisation region bHLH |
eugene3.00151126		96	Basic helix-loop-helix dimerisation region bHLH |
GO:0004805 trehalose-phosphatase activity	0.00221	100
fgenesh4_pm.C_LG_XVIII000320		31	Glycosyl transferase, family 20 |Trehalose-phosphatase |HAD-superfamily hydrolase, subfamily IIB |Immunoglobulin/major histocompatibility complex ||alpha,alpha-trehalose-phosphate synthase (UDP-forming) activity (GO:0003825)|trehalose biosynthesis (GO:0005992)|trehalose-phosphatase activity (GO:0004805)|catalytic activity (GO:0003824)|metabolism (GO:0008152)|
eugene3.00061363		118	Glycosyl transferase, family 20 |Trehalose-phosphatase |HAD-superfamily hydrolase, subfamily IIB |alpha,alpha-trehalose-phosphate synthase (UDP-forming) activity (GO:0003825)|trehalose biosynthesis (GO:0005992)|trehalose-phosphatase activity (GO:0004805)|catalytic activity (GO:0003824)|metabolism (GO:0008152)|
eugene3.00150531		161	Glycosyl transferase, family 20 |Trehalose-phosphatase |HAD-superfamily hydrolase, subfamily IIB |alpha,alpha-trehalose-phosphate synthase (UDP-forming) activity (GO:0003825)|trehalose biosynthesis (GO:0005992)|trehalose-phosphatase activity (GO:0004805)|catalytic activity (GO:0003824)|metabolism (GO:0008152)|
grail3.0010065002		411	Glycosyl transferase, family 20 |Trehalose-phosphatase |HAD-superfamily hydrolase, subfamily IIB |alpha,alpha-trehalose-phosphate synthase (UDP-forming) activity (GO:0003825)|trehalose biosynthesis (GO:0005992)|trehalose-phosphatase activity (GO:0004805)|catalytic activity (GO:0003824)|metabolism (GO:0008152)|
estExt_Genewise1_v1.C_LG_X6311		480	Glycosyl transferase, family 20 |Trehalose-phosphatase |HAD-superfamily hydrolase, subfamily IIB |alpha,alpha-trehalose-phosphate synthase (UDP-forming) activity (GO:0003825)|trehalose biosynthesis (GO:0005992)|trehalose-phosphatase activity (GO:0004805)|catalytic activity (GO:0003824)|metabolism (GO:0008152)|
fgenesh4_pm.C_LG_XII000278		769	Glycosyl transferase, family 20 |Trehalose-phosphatase |HAD-superfamily hydrolase, subfamily IIB |alpha,alpha-trehalose-phosphate synthase (UDP-forming) activity (GO:0003825)|trehalose biosynthesis (GO:0005992)|trehalose-phosphatase activity (GO:0004805)|catalytic activity (GO:0003824)|metabolism (GO:0008152)|
GO:0015979 photosynthesis	0.00252	100
estExt_Genewise1_v1.C_LG_V2453		48	Photosystem I reaction centre subunit N |protein binding (GO:0005515)|photosystem I (GO:0009522)|photosynthesis (GO:0015979)|thylakoid membrane (GO:0042651)|
estExt_fgenesh4_pm.C_LG_VII0139		57	Photosystem I reaction centre subunit N |protein binding (GO:0005515)|photosystem I (GO:0009522)|photosynthesis (GO:0015979)|thylakoid membrane (GO:0042651)|
eugene3.00100819		91	Photosystem I protein PsaD |photosystem I reaction center (GO:0009538)|photosynthesis (GO:0015979)|
grail3.0015031101		204	chloroplastthylakoidmembrane|GO:0009535|photosynthesisGO:0015979|
eugene3.00081422		349	Photosystem I protein PsaD |photosystem I reaction center (GO:0009538)|photosynthesis (GO:0015979)|
estExt_fgenesh4_pg.C_LG_V1224		374	Photosystem II reaction center protein PsbP |calcium ion binding (GO:0005509)|oxygen evolving complex (GO:0009654)|photosynthesis (GO:0015979)|extrinsic to membrane (GO:0019898)|
estExt_Genewise1_v1.C_280006		377	Photosystem II reaction centre X |photosystem II (GO:0009523)|photosynthesis (GO:0015979)|membrane (GO:0016020)|
eugene3.00120625		618	FAD-dependent pyridine nucleotide-disulphide oxidoreductase |Aromatic-ring hydroxylase |Flavoprotein monooxygenase |Geranylgeranyl reductase |NAD-binding site |monooxygenase activity (GO:0004497)|aromatic compound metabolism (GO:0006725)|electron transport (GO:0006118)|disulfide oxidoreductase activity (GO:0015036)|metabolism (GO:0008152)|oxidoreductase activity (GO:0016491)|photosynthesis (GO:00…
estExt_fgenesh4_pg.C_LG_VIII1596		740	chloroplastthylakoidmembrane|GO:0009535|photosynthesisGO:0015979|
eugene3.00020518		897	Photosystem II reaction center protein PsbP |calcium ion binding (GO:0005509)|oxygen evolving complex (GO:0009654)|photosynthesis (GO:0015979)|extrinsic to membrane (GO:0019898)|
GO:0008168 methyltransferase activity	0.00255	100
gw1.IX.1038.1		68	O-methyltransferase, family 2 |Generic methyltransferase |SAM (and some other nucleotide) binding motif |S-adenosylmethionine-dependent methyltransferase activity (GO:0008757)|O-methyltransferase activity (GO:0008171)|methyltransferase activity (GO:0008168)|quercetin 3-O-methyltransferase activity (GO:0030755)|
eugene3.02390007		102	O-methyltransferase, family 2 |Generic methyltransferase ||O-methyltransferase activity (GO:0008171)|methyltransferase activity (GO:0008168)|quercetin 3-O-methyltransferase activity (GO:0030755)|
estExt_fgenesh4_pm.C_LG_XII0129		385	O-methyltransferase, family 2 |Generic methyltransferase |SAM (and some other nucleotide) binding motif |S-adenosylmethionine-dependent methyltransferase activity (GO:0008757)|O-methyltransferase activity (GO:0008171)|methyltransferase activity (GO:0008168)|quercetin 3-O-methyltransferase activity (GO:0030755)|
eugene3.00021675		428	O-methyltransferase, family 2 |Generic methyltransferase |SAM (and some other nucleotide) binding motif |S-adenosylmethionine-dependent methyltransferase activity (GO:0008757)|O-methyltransferase activity (GO:0008171)|methyltransferase activity (GO:0008168)|quercetin 3-O-methyltransferase activity (GO:0030755)|
GO:0005524 ATP binding _ABC transporter	0.0027	70
fgenesh4_pg.C_LG_VI001750		52	ABC transporter |AAA ATPase |ATP/GTP-binding site motif A (P-loop) |ATP binding (GO:0005524)|ATPase activity (GO:0016887)|nucleotide binding (GO:0000166)|nucleoside-triphosphatase activity (GO:0017111)|
fgenesh4_pg.C_LG_X001203		95	ABC transporter |AAA ATPase |ATP/GTP-binding site motif A (P-loop) |TonB box, N-terminal ||ATP binding (GO:0005524)|ATPase activity (GO:0016887)|nucleotide binding (GO:0000166)|nucleoside-triphosphatase activity (GO:0017111)|
gw1.41.385.1		158	TGF-beta receptor, type I/II extracellular region |ABC transporter ||transporter activity (GO:0005215)|oligopeptide transport (GO:0006857)|membrane (GO:0016020)|ATP binding (GO:0005524)|ATPase activity (GO:0016887)|
gw1.VI.1783.1		166	Plastocyanin-like |ABC transporter ||electron transporter activity (GO:0005489)|copper ion binding (GO:0005507)|electron transport (GO:0006118)|ATP binding (GO:0005524)|ATPase activity (GO:0016887)|
eugene3.00080924		198	ABC transporter |AAA ATPase |ATP/GTP-binding site motif A (P-loop) |ATP binding (GO:0005524)|ATPase activity (GO:0016887)|nucleotide binding (GO:0000166)|nucleoside-triphosphatase activity (GO:0017111)|
gw1.XVIII.2596.1		297	ABC transporter |ABC transporter, transmembrane region |AAA ATPase |ATP/GTP-binding site motif A (P-loop) ||ATP binding (GO:0005524)|transport (GO:0006810)|integral to membrane (GO:0016021)|ATPase activity, coupled to transmembrane movement of substances (GO:0042626)|ATPase activity (GO:0016887)|nucleotide binding (GO:0000166)|nucleoside-triphosphatase activity (GO:0017111)|
estExt_fgenesh4_pg.C_LG_XII0687		372	ABC transporter |AAA ATPase |ATP/GTP-binding site motif A (P-loop) |ATP binding (GO:0005524)|ATPase activity (GO:0016887)|nucleotide binding (GO:0000166)|nucleoside-triphosphatase activity (GO:0017111)|
GO:0006725 aromatic compound metabolism	0.00281	90.9091
gw1.VII.2982.1		94	Aromatic-ring hydroxylase |Forkhead-associated |Flavoprotein monooxygenase |monooxygenase activity (GO:0004497)|aromatic compound metabolism (GO:0006725)|electron transport (GO:0006118)|metabolism (GO:0008152)|oxidoreductase activity (GO:0016491)|
gw1.IV.348.1		234	Alpha/beta hydrolase |Epoxide hydrolase |Alpha/beta hydrolase fold |Esterase/lipase/thioesterase |Heat shock protein DnaJ, N-terminal |catalytic activity (GO:0003824)|protein folding (GO:0006457)|heat shock protein binding (GO:0031072)|unfolded protein binding (GO:0051082)|aromatic compound metabolism (GO:0006725)|hydrolase activity (GO:0016787)|
estExt_fgenesh4_pm.C_LG_VII0441		357	Alpha/beta hydrolase |Epoxide hydrolase |Alpha/beta hydrolase fold |Esterase/lipase/thioesterase ||catalytic activity (GO:0003824)|aromatic compound metabolism (GO:0006725)|hydrolase activity (GO:0016787)|epoxide hydrolase activity (GO:0004301)|
gw1.VIII.973.1		450	Alpha/beta hydrolase |Esterase/lipase/thioesterase ||catalytic activity (GO:0003824)|aromatic compound metabolism (GO:0006725)|hydrolase activity (GO:0016787)|acylglycerol lipase activity (GO:0047372)|
eugene3.00120625		618	FAD-dependent pyridine nucleotide-disulphide oxidoreductase |Aromatic-ring hydroxylase |Flavoprotein monooxygenase |Geranylgeranyl reductase |NAD-binding site |monooxygenase activity (GO:0004497)|aromatic compound metabolism (GO:0006725)|electron transport (GO:0006118)|disulfide oxidoreductase activity (GO:0015036)|metabolism (GO:0008152)|oxidoreductase activity (GO:0016491)|photosynthesis (GO:00…
gw1.XIV.2533.1		700	Alpha/beta hydrolase |Esterase/lipase/thioesterase ||catalytic activity (GO:0003824)|aromatic compound metabolism (GO:0006725)|hydrolase activity (GO:0016787)|acylglycerol lipase activity (GO:0047372)|
eugene3.07560001		704	FAD-dependent pyridine nucleotide-disulphide oxidoreductase |Aromatic-ring hydroxylase |Flavoprotein monooxygenase |NAD-binding site ||monooxygenase activity (GO:0004497)|aromatic compound metabolism (GO:0006725)|electron transport (GO:0006118)|disulfide oxidoreductase activity (GO:0015036)|metabolism (GO:0008152)|oxidoreductase activity (GO:0016491)|
eugene3.00190136		707	Flavoprotein monooxygenase |monooxygenase activity (GO:0004497)|aromatic compound metabolism (GO:0006725)|squalene monooxygenase activity (GO:0004506)|
fgenesh4_pm.C_LG_I000456		725	Alpha/beta hydrolase |Esterase/lipase/thioesterase ||catalytic activity (GO:0003824)|aromatic compound metabolism (GO:0006725)|hydrolase activity (GO:0016787)|acylglycerol lipase activity (GO:0047372)|
eugene3.00020249		755	Alpha/beta hydrolase |Epoxide hydrolase |Alpha/beta hydrolase fold |Esterase/lipase/thioesterase ||catalytic activity (GO:0003824)|aromatic compound metabolism (GO:0006725)|hydrolase activity (GO:0016787)|leucyl aminopeptidase activity (GO:0004178)|
VQ motif-containing protein	0.0029	100
eugene3.00290035		47	VQ |
fgenesh4_pg.C_LG_III000553		182	VQ |
grail3.0024018801		227	VQ |
eugene3.00160122		405	VQ |
eugene3.00031701		541	VQ |
eugene3.00160232		749	VQ |
grail3.0003082101		827	VQ |
grail3.0083004901		854	VQ |
fgenesh4_pg.C_scaffold_201000018		964	VQ |
GO:0004364 GlutathioneS-transferase activity	0.00306	100
grail3.0094003001		42	Glutathione S-transferase, C-terminal |Glutathione S-transferase, N-terminal ||glutathione transferase activity (GO:0004364)|
gw1.VIII.2464.1		114	Glutathione S-transferase, C-terminal |Glutathione S-transferase, N-terminal ||glutathione transferase activity (GO:0004364)|
eugene3.00020134		129	Glutathione S-transferase, C-terminal |Glutathione S-transferase, N-terminal ||glutathione transferase activity (GO:0004364)|
eugene3.00161127		150	Glutathione S-transferase, C-terminal |Glutathione S-transferase, N-terminal ||glutathione transferase activity (GO:0004364)|
grail3.0104000601		189	Glutathione S-transferase, C-terminal |Glutathione S-transferase, N-terminal ||glutathione transferase activity (GO:0004364)|
fgenesh4_pg.C_scaffold_3983000002		214	Glutathione S-transferase, C-terminal |glutathione transferase activity (GO:0004364)|
gw1.942.4.1		218	Glutathione S-transferase, C-terminal |Glutathione S-transferase, N-terminal ||glutathione transferase activity (GO:0004364)|
grail3.0009024601		239	Glutathione S-transferase, omega-class |Glutathione S-transferase, C-terminal |Glutathione S-transferase, N-terminal |glutathione transferase activity (GO:0004364)|cytoplasm (GO:0005737)|metabolism (GO:0008152)|
grail3.0044011201		289	Glutathione S-transferase, C-terminal |Glutathione S-transferase, N-terminal ||glutathione transferase activity (GO:0004364)|
gw1.28.365.1		302	Glutathione S-transferase, omega-class |Glutathione S-transferase, N-terminal |Glutathione S-transferase, C-terminal |glutathione transferase activity (GO:0004364)|cytoplasm (GO:0005737)|metabolism (GO:0008152)|
grail3.0036009801		545	Glutathione S-transferase, C-terminal |Glutathione S-transferase, N-terminal ||glutathione transferase activity (GO:0004364)|
gw1.XVI.2617.1		612	Glutathione S-transferase, omega-class |Glutathione S-transferase, N-terminal |Glutathione S-transferase, C-terminal |glutathione transferase activity (GO:0004364)|cytoplasm (GO:0005737)|metabolism (GO:0008152)|
gw1.X.4735.1		642	Glutathione S-transferase, omega-class |Glutathione S-transferase, C-terminal |Glutathione S-transferase, N-terminal |glutathione transferase activity (GO:0004364)|cytoplasm (GO:0005737)|metabolism (GO:0008152)|
GO:0004722 protein serine/threonine phosphatase activity_PP2C	0.0031	90.9091
gw1.XV.503.1		7	Protein phosphatase 2C-like |Protein phosphatase 2C ||protein serine/threonine phosphatase activity (GO:0004722)|protein amino acid dephosphorylation (GO:0006470)|protein serine/threonine phosphatase complex (GO:0008287)|catalytic activity (GO:0003824)|protein phosphatase type 2A activity (GO:0000158)|phosphoprotein phosphatase activity (GO:0004721)|calcium-dependent protein serine/threonine phos…
gw1.XII.1331.1		21	Protein phosphatase 2C-like |Protein phosphatase 2C ||protein serine/threonine phosphatase activity (GO:0004722)|protein amino acid dephosphorylation (GO:0006470)|protein serine/threonine phosphatase complex (GO:0008287)|catalytic activity (GO:0003824)|protein phosphatase type 2A activity (GO:0000158)|phosphoprotein phosphatase activity (GO:0004721)|calcium-dependent protein serine/threonine phos…
fgenesh4_pm.C_LG_XII000477		66	Protein phosphatase 2C-like |Protein phosphatase 2C ||protein serine/threonine phosphatase activity (GO:0004722)|protein amino acid dephosphorylation (GO:0006470)|protein serine/threonine phosphatase complex (GO:0008287)|catalytic activity (GO:0003824)|protein phosphatase type 2A activity (GO:0000158)|phosphoprotein phosphatase activity (GO:0004721)|calcium-dependent protein serine/threonine phos…
fgenesh4_pg.C_LG_IX001205		205	Protein phosphatase 2C-like |Protein phosphatase 2C ||protein serine/threonine phosphatase activity (GO:0004722)|protein amino acid dephosphorylation (GO:0006470)|protein serine/threonine phosphatase complex (GO:0008287)|catalytic activity (GO:0003824)|protein phosphatase type 2A activity (GO:0000158)|phosphoprotein phosphatase activity (GO:0004721)|calcium-dependent protein serine/threonine phos…
gw1.211.9.1		273	Protein phosphatase 2C-like |Protein phosphatase 2C ||protein serine/threonine phosphatase activity (GO:0004722)|protein amino acid dephosphorylation (GO:0006470)|protein serine/threonine phosphatase complex (GO:0008287)|catalytic activity (GO:0003824)|protein phosphatase type 2A activity (GO:0000158)|phosphoprotein phosphatase activity (GO:0004721)|calcium-dependent protein serine/threonine phos…
gw1.XIV.2196.1		431	Protein phosphatase 2C-like |Protein phosphatase 2C ||protein serine/threonine phosphatase activity (GO:0004722)|protein amino acid dephosphorylation (GO:0006470)|protein serine/threonine phosphatase complex (GO:0008287)|catalytic activity (GO:0003824)|protein phosphatase type 2A activity (GO:0000158)|phosphoprotein phosphatase activity (GO:0004721)|calcium-dependent protein serine/threonine phos…
fgenesh4_pg.C_LG_X001375		519	Protein phosphatase 2C-like |Protein phosphatase 2C ||protein serine/threonine phosphatase activity (GO:0004722)|protein amino acid dephosphorylation (GO:0006470)|protein serine/threonine phosphatase complex (GO:0008287)|catalytic activity (GO:0003824)|protein phosphatase type 2A activity (GO:0000158)|phosphoprotein phosphatase activity (GO:0004721)|calcium-dependent protein serine/threonine phos…
gw1.X.3756.1		613	Protein phosphatase 2C-like |catalytic activity (GO:0003824)|protein phosphatase type 2A activity (GO:0000158)|phosphoprotein phosphatase activity (GO:0004721)|calcium-dependent protein serine/threonine phosphatase activity (GO:0004723)|magnesium-dependent protein serine/threonine phosphatase activity (GO:0004724)|magnesium-dependent protein serine/threonine phosphatase complex (GO:0005963)|CTD p…
grail3.0022022401		723	Protein phosphatase 2C-like |Protein phosphatase 2C ||protein serine/threonine phosphatase activity (GO:0004722)|protein amino acid dephosphorylation (GO:0006470)|protein serine/threonine phosphatase complex (GO:0008287)|catalytic activity (GO:0003824)|protein phosphatase type 2A activity (GO:0000158)|phosphoprotein phosphatase activity (GO:0004721)|calcium-dependent protein serine/threonine phos…
gw1.IX.2480.1		823	Protein phosphatase 2C-like |Protein phosphatase 2C ||protein serine/threonine phosphatase activity (GO:0004722)|protein amino acid dephosphorylation (GO:0006470)|protein serine/threonine phosphatase complex (GO:0008287)|catalytic activity (GO:0003824)|[pyruvate dehydrogenase (lipoamide)] phosphatase activity (GO:0004741)|[pyruvate dehydrogenase (lipoamide)] phosphatase regulator activity (GO:001…
GO:0004866 endopeptidase inhibitor activity_ Kunitz	0.00318	71.4286
eugene3.00040289		39	Proteinase inhibitor I3, Kunitz legume |endopeptidase inhibitor activity (GO:0004866)|
gw1.XIX.2223.1		117	endomembranesystem|GO:0012505|endopeptidaseinhibitoractivity|GO:0004866|ProteinaseinhibitorI3,Kunitzlegume|
estExt_fgenesh4_pg.C_2010041		271	Proteinase inhibitor I3, Kunitz legume |endopeptidase inhibitor activity (GO:0004866)|
eugene3.00070346		315	Proteinase inhibitor I3, Kunitz legume |RNA-binding region RNP-1 (RNA recognition motif) ||nucleic acid binding (GO:0003676)|endopeptidase inhibitor activity (GO:0004866)|
gw1.3358.2.1		337	Proteinase inhibitor I3, Kunitz legume |endopeptidase inhibitor activity (GO:0004866)|
Protein of unknown function DUF584	0.0036	100
eugene3.00280169		11	Protein of unknown function DUF584 |
estExt_Genewise1_v1.C_LG_IX4746		120	Protein of unknown function DUF584 |
GO:0004553 hydrolase activity, hydrolyzing O-glycosyl compounds_ raffinose synthase	0.00379	71.4286
eugene3.00640058		83	Raffinose synthase |
eugene3.00140639		99	Raffinose synthase |
fgenesh4_pm.C_LG_VII000086		172	Raffinose synthase |
grail3.4045000202		299	Raffinose synthase |
fgenesh4_pg.C_LG_VI000475		362	Raffinose synthase |
kelch repeat-containing F-box family protein	0.00408	66.6667
eugene3.00061170		10	Cyclin-like F-box |Kelch repeat |Kelch |
eugene3.00010064		80	Cyclin-like F-box |Kelch repeat |Kelch |
GO:0005506 iron ion binding_ Ferredoxin, 2OG-Fe(II) oxygenase superfamily	0.00419	80
estExt_fgenesh4_pg.C_LG_I1102		103	Isopenicillin N synthase |2OG-Fe(II) oxygenase superfamily ||iron ion binding (GO:0005506)|isopenicillin-N synthase activity (GO:0016216)|antibiotic biosynthesis (GO:0017000)|gibberellin-44 dioxygenase activity (GO:0047927)|
estExt_fgenesh4_pm.C_LG_I0455		128	Isopenicillin N synthase |2OG-Fe(II) oxygenase superfamily ||iron ion binding (GO:0005506)|isopenicillin-N synthase activity (GO:0016216)|antibiotic biosynthesis (GO:0017000)|gibberellin-44 dioxygenase activity (GO:0047927)|
grail3.0032017101		168	Isopenicillin N synthase |2OG-Fe(II) oxygenase superfamily ||iron ion binding (GO:0005506)|isopenicillin-N synthase activity (GO:0016216)|antibiotic biosynthesis (GO:0017000)|gibberellin 2-beta-dioxygenase activity (GO:0045543)|
estExt_fgenesh4_pm.C_LG_I1193		179	Isopenicillin N synthase |2OG-Fe(II) oxygenase superfamily ||iron ion binding (GO:0005506)|isopenicillin-N synthase activity (GO:0016216)|antibiotic biosynthesis (GO:0017000)|leucocyanidin oxygenase activity (GO:0050589)|
eugene3.00700243		344	Lipoxygenase |Plant lipoxygenase |Lipoxygenase, LH2 |iron ion binding (GO:0005506)|electron transport (GO:0006118)|lipoxygenase activity (GO:0016165)|
grail3.0006000801		426	Ferredoxin |Ferredoxin 2Fe-2S, plant ||electron transporter activity (GO:0005489)|iron ion binding (GO:0005506)|electron transport (GO:0006118)|
gw1.130.59.1		435	Isopenicillin N synthase |2OG-Fe(II) oxygenase superfamily ||iron ion binding (GO:0005506)|isopenicillin-N synthase activity (GO:0016216)|antibiotic biosynthesis (GO:0017000)|gibberellin-44 dioxygenase activity (GO:0047927)|
eugene3.27080003		615	2Fe-2S-binding |Ferredoxin |Molybdopterin dehydrogenase, FAD-binding |Aldehyde oxidase and xanthine dehydrogenase, a/b hammerhead |Aldehyde oxidase and xanthine dehydrogenase, molybdopterin binding |CO dehydrogenase flavoprotein, C-terminal |2Fe-2S ferredoxin, iron-sulfur binding site |Rhodopsin-like GPCR superfamily ||rhodopsin-like receptor activity (GO:0001584)|G-protein coupled receptor prote…
eugene3.02100037		680	4Fe-4S ferredoxin, iron-sulfur binding |Stigma-specific protein Stig1 |TNFR/CD27/30/40/95 cysteine-rich region |receptor activity (GO:0004872)|electron transporter activity (GO:0005489)|iron ion binding (GO:0005506)|electron transport (GO:0006118)|
estExt_fgenesh4_pg.C_LG_X1678		693	Isopenicillin N synthase |2OG-Fe(II) oxygenase superfamily ||iron ion binding (GO:0005506)|isopenicillin-N synthase activity (GO:0016216)|antibiotic biosynthesis (GO:0017000)|leucocyanidin oxygenase activity (GO:0050589)|
fgenesh4_pg.C_LG_IX000157		697	2Fe-2S-binding|Ferredoxin|Molybdopterindehydrogenase,FAD-binding|Aldehydeoxidaseandxanthinedehydrogenase,a/bhammerhead|Aldehydeoxidaseandxanthinedehydrogenase,molybdopterinbinding|COdehydrogenaseflavoprotein,C-terminal|2Fe-2Sferredoxin,iron-sulfurbindingsite|Rhodopsin-likeGPCRsuperfamily|rhodopsin-likereceptoractivity|GO:0001584|G-proteincoupledreceptorproteinsignalingpathway|GO:0007186|integralt…
eugene3.00012919		772	Isopenicillin N synthase |2OG-Fe(II) oxygenase superfamily ||iron ion binding (GO:0005506)|isopenicillin-N synthase activity (GO:0016216)|antibiotic biosynthesis (GO:0017000)|sulfonate dioxygenase activity (GO:0000907)|oxidoreductase activity, acting on paired donors, with incorporation or reduction of molecular oxygen, 2-oxoglutarate as one donor, and incorporation of one atom each of oxygen int…
Pathogenesis-related transcriptional factor and ERF	0.00436	70.5882
fgenesh4_pg.C_LG_V001123		13	Pathogenesis-related transcriptional factor and ERF |transcription factor activity (GO:0003700)|nucleus (GO:0005634)|regulation of transcription, DNA-dependent (GO:0006355)|
fgenesh4_pg.C_LG_XVIII000304		64	Pathogenesis-related transcriptional factor and ERF |Ribosomal protein S12/S23 |Aldehyde dehydrogenase |transcription factor activity (GO:0003700)|nucleus (GO:0005634)|regulation of transcription, DNA-dependent (GO:0006355)|metabolism (GO:0008152)|oxidoreductase activity (GO:0016491)|structural constituent of ribosome (GO:0003735)|intracellular (GO:0005622)|ribosome (GO:0005840)|protein biosynthe…
fgenesh4_pg.C_LG_III001166		79	Pathogenesis-related transcriptional factor and ERF |transcription factor activity (GO:0003700)|nucleus (GO:0005634)|regulation of transcription, DNA-dependent (GO:0006355)|
eugene3.00101772		200	Pathogenesis-related transcriptional factor and ERF |transcription factor activity (GO:0003700)|nucleus (GO:0005634)|regulation of transcription, DNA-dependent (GO:0006355)|
grail3.0187001701		233	Pathogenesis-related transcriptional factor and ERF |transcription factor activity (GO:0003700)|nucleus (GO:0005634)|regulation of transcription, DNA-dependent (GO:0006355)|
gw1.V.4963.1		293	Pathogenesis-related transcriptional factor and ERF |transcription factor activity (GO:0003700)|nucleus (GO:0005634)|regulation of transcription, DNA-dependent (GO:0006355)|
eugene3.00280058		334	Pathogenesis-related transcriptional factor and ERF |Ribosomal protein S12/S23 ||transcription factor activity (GO:0003700)|nucleus (GO:0005634)|regulation of transcription, DNA-dependent (GO:0006355)|structural constituent of ribosome (GO:0003735)|intracellular (GO:0005622)|ribosome (GO:0005840)|protein biosynthesis (GO:0006412)|
gw1.VIII.1637.1		530	Pathogenesis-related transcriptional factor and ERF |transcription factor activity (GO:0003700)|nucleus (GO:0005634)|regulation of transcription, DNA-dependent (GO:0006355)|
grail3.0014007501		546	Pathogenesis-related transcriptional factor and ERF |transcription factor activity (GO:0003700)|nucleus (GO:0005634)|regulation of transcription, DNA-dependent (GO:0006355)|
eugene3.00040481		559	Pathogenesis-related transcriptional factor and ERF |transcription factor activity (GO:0003700)|nucleus (GO:0005634)|regulation of transcription, DNA-dependent (GO:0006355)|
grail3.0003056501		561	Pathogenesis-related transcriptional factor and ERF |transcription factor activity (GO:0003700)|nucleus (GO:0005634)|regulation of transcription, DNA-dependent (GO:0006355)|
fgenesh4_pm.C_LG_II000437		605	Pathogenesis-related transcriptional factor and ERF |transcription factor activity (GO:0003700)|nucleus (GO:0005634)|regulation of transcription, DNA-dependent (GO:0006355)|
Major intrinsic protein	0.00448	100
grail3.0037015101		106	Major intrinsic protein |transporter activity (GO:0005215)|transport (GO:0006810)|membrane (GO:0016020)|
estExt_fgenesh4_pm.C_LG_VI0336		162	Major intrinsic protein |transporter activity (GO:0005215)|transport (GO:0006810)|membrane (GO:0016020)|
eugene3.00011331		190	Major intrinsic protein |transporter activity (GO:0005215)|transport (GO:0006810)|membrane (GO:0016020)|
eugene3.00090399		285	Major intrinsic protein |transporter activity (GO:0005215)|transport (GO:0006810)|membrane (GO:0016020)|
fgenesh4_pg.C_LG_IV001409		421	Major intrinsic protein |transporter activity (GO:0005215)|transport (GO:0006810)|membrane (GO:0016020)|
grail3.0029005501		429	Major intrinsic protein |transporter activity (GO:0005215)|transport (GO:0006810)|membrane (GO:0016020)|
estExt_fgenesh4_pg.C_LG_XI1253		465	Major intrinsic protein |transporter activity (GO:0005215)|transport (GO:0006810)|membrane (GO:0016020)|
grail3.0049030302		611	Major intrinsic protein |transporter activity (GO:0005215)|transport (GO:0006810)|membrane (GO:0016020)|
estExt_fgenesh4_pg.C_280159		768	Major intrinsic protein |transporter activity (GO:0005215)|transport (GO:0006810)|membrane (GO:0016020)|
gw1.10499.5.1		915	Major intrinsic protein |transporter activity (GO:0005215)|transport (GO:0006810)|membrane (GO:0016020)|
estExt_fgenesh4_pg.C_LG_III0571		1006	Major intrinsic protein |transporter activity (GO:0005215)|transport (GO:0006810)|membrane (GO:0016020)|
fgenesh4_pm.C_LG_I000139		1251	Major intrinsic protein |Sugar transporter superfamily ||transporter activity (GO:0005215)|transport (GO:0006810)|membrane (GO:0016020)|
Remorin family protein	0.00461	100
gw1.XVI.1724.1		86	Remorin, C-terminal region |
gw1.VI.1266.1		138	Remorin, C-terminal region |
Basic-leucine zipper (bZIP) transcription factor	0.00463	92.8571
grail3.0006047901		136	Basic-leucine zipper (bZIP) transcription factor |DNA binding (GO:0003677)|nucleus (GO:0005634)|regulation of transcription, DNA-dependent (GO:0006355)|
fgenesh4_pg.C_LG_IX000628		155	Basic-leucine zipper (bZIP) transcription factor |DNA binding (GO:0003677)|nucleus (GO:0005634)|regulation of transcription, DNA-dependent (GO:0006355)|
eugene3.00021164		267	Basic-leucine zipper (bZIP) transcription factor |Eukaryotic transcription factor, DNA-binding ||DNA binding (GO:0003677)|nucleus (GO:0005634)|regulation of transcription, DNA-dependent (GO:0006355)|
eugene3.00140057		469	Basic-leucine zipper (bZIP) transcription factor |DNA binding (GO:0003677)|nucleus (GO:0005634)|regulation of transcription, DNA-dependent (GO:0006355)|
eugene3.00081056		518	Basic-leucine zipper (bZIP) transcription factor |Eukaryotic transcription factor, DNA-binding ||DNA binding (GO:0003677)|nucleus (GO:0005634)|regulation of transcription, DNA-dependent (GO:0006355)|
eugene3.03090004		632	Basic-leucine zipper (bZIP) transcription factor |DNA binding (GO:0003677)|nucleus (GO:0005634)|regulation of transcription, DNA-dependent (GO:0006355)|
fgenesh4_pg.C_LG_IX000628		666	Basic-leucine zipper (bZIP) transcription factor |DNA binding (GO:0003677)|nucleus (GO:0005634)|regulation of transcription, DNA-dependent (GO:0006355)|
grail3.0003013801		847	Basic-leucine zipper (bZIP) transcription factor |DNA binding (GO:0003677)|nucleus (GO:0005634)|regulation of transcription, DNA-dependent (GO:0006355)|
estExt_fgenesh4_pm.C_LG_II0415		975	Basic-leucine zipper (bZIP) transcription factor |DNA binding (GO:0003677)|nucleus (GO:0005634)|regulation of transcription, DNA-dependent (GO:0006355)|
fgenesh4_pg.C_LG_II001068		986	Basic-leucine zipper (bZIP) transcription factor |DNA binding (GO:0003677)|nucleus (GO:0005634)|regulation of transcription, DNA-dependent (GO:0006355)|
eugene3.00101287		990	Basic-leucine zipper (bZIP) transcription factor |DNA binding (GO:0003677)|nucleus (GO:0005634)|regulation of transcription, DNA-dependent (GO:0006355)|
eugene3.01630045		1023	Basic-leucine zipper (bZIP) transcription factor |DNA binding (GO:0003677)|nucleus (GO:0005634)|regulation of transcription, DNA-dependent (GO:0006355)|
gw1.70.190.1		1101	Basic-leucine zipper (bZIP) transcription factor |Eukaryotic transcription factor, DNA-binding ||DNA binding (GO:0003677)|nucleus (GO:0005634)|regulation of transcription, DNA-dependent (GO:0006355)|
Terpene synthase-like	0.00518	100
fgenesh4_pg.C_LG_VII000261		40	Terpene synthase-like |Terpene synthase, metal-binding ||metabolism (GO:0008152)|lyase activity (GO:0016829)|ent-kaurene synthase activity (GO:0009899)|
fgenesh4_pm.C_LG_II000250		147	Terpene synthase-like |Terpene synthase, metal-binding ||metabolism (GO:0008152)|lyase activity (GO:0016829)|ent-copalyl diphosphate synthase activity (GO:0009905)|
GO:000823 metallopeptidase activity	0.00551	50
fgenesh4_pg.C_LG_V001081		97	GRAS transcription factor |Peptidase M, neutral zinc metallopeptidases, zinc-binding site ||proteolysis and peptidolysis (GO:0006508)|metallopeptidase activity (GO:0008237)|zinc ion binding (GO:0008270)|
estExt_fgenesh4_pg.C_640031		119	Peptidase M1, membrane alanine aminopeptidase |Peptidase M, neutral zinc metallopeptidases, zinc-binding site ||membrane alanyl aminopeptidase activity (GO:0004179)|proteolysis and peptidolysis (GO:0006508)|metallopeptidase activity (GO:0008237)|zinc ion binding (GO:0008270)|aminopeptidase activity (GO:0004177)|alanine aminopeptidase activity (GO:0016284)|
gw1.VIII.2878.1		133	Peptidase M10A and M12B, matrixin and adamalysin |Peptidase, metallopeptidases |Peptidase M, neutral zinc metallopeptidases, zinc-binding site |metalloendopeptidase activity (GO:0004222)|extracellular matrix (sensu Metazoa) (GO:0005578)|proteolysis and peptidolysis (GO:0006508)|metallopeptidase activity (GO:0008237)|zinc ion binding (GO:0008270)|matrilysin activity (GO:0004235)|
No apical meristem (NAM) protein	0.00661	85.7143
fgenesh4_pg.C_scaffold_107000083		12	No apical meristem (NAM) protein |
grail3.0003068301		229	No apical meristem (NAM) protein |
gw1.VII.1348.1		290	No apical meristem (NAM) protein |
estExt_fgenesh4_pm.C_LG_V0368		350	No apical meristem (NAM) protein |
estExt_fgenesh4_pm.C_LG_XVII0129		481	No apical meristem (NAM) protein |Peptidase M, neutral zinc metallopeptidases, zinc-binding site ||proteolysis and peptidolysis (GO:0006508)|metallopeptidase activity (GO:0008237)|zinc ion binding (GO:0008270)|
eugene3.00050086		672	No apical meristem (NAM) protein |
CL-LMO vs CL-CTL up-regulation
GO:0003824 catatalitic activity _ Esterase/lipase/thioesterase	1.31278e-05	77.7778
estExt_fgenesh4_pg.C_LG_II0126		5	Peptidase S9A, prolyl oligopeptidase |Peptidase S9, prolyl oligopeptidase active site region |Peptidase S9A, prolyl oligopeptidase, N-terminal beta-propeller |Esterase/lipase/thioesterase |Peptidase aspartic, active site |Peptidase M, neutral zinc metallopeptidases, zinc-binding site |Peptidase S9, serine active site |catalytic activity (GO:0003824)|proteolysis and peptidolysis (GO:0006508)|serin…
eugene3.00160251		20	Esterase/lipase/thioesterase |catalytic activity (GO:0003824)|phospholipase activity (GO:0004620)|lipase activity (GO:0016298)|carboxylic ester hydrolase activity (GO:0016789)|1-oxa-2-oxocycloheptane lactonase activity (GO:0018731)|sulfolactone hydrolase activity (GO:0018732)|3,4-dihydrocoumarin hydrolase activity (GO:0018733)|butyrolactone hydrolase activity (GO:0018734)|
fgenesh4_pm.C_LG_IX000250		22	Alpha/beta hydrolase |Alpha/beta hydrolase fold |Esterase/lipase/thioesterase |catalytic activity (GO:0003824)|aromatic compound metabolism (GO:0006725)|hydrolase activity (GO:0016787)|epoxide hydrolase activity (GO:0004301)|
estExt_fgenesh4_pg.C_LG_XIV0981		24	AB-hydrolase associated lipase region |Esterase/lipase/thioesterase |Lipase, active site |catalytic activity (GO:0003824)|lipid metabolism (GO:0006629)|carboxylic ester hydrolase activity (GO:0016789)|triacylglycerol lipase activity (GO:0004806)|
eugene3.00030304		34	Alpha/beta hydrolase |Esterase/lipase/thioesterase ||catalytic activity (GO:0003824)|aromatic compound metabolism (GO:0006725)|hydrolase activity (GO:0016787)|acylglycerol lipase activity (GO:0047372)|
gw1.XIV.3554.1		35	AB-hydrolase associated lipase region |Esterase/lipase/thioesterase |Lipase, active site |catalytic activity (GO:0003824)|lipid metabolism (GO:0006629)|carboxylic ester hydrolase activity (GO:0016789)|triacylglycerol lipase activity (GO:0004806)|
gw1.V.3002.1		56	Alpha/beta hydrolase |Epoxide hydrolase |Alpha/beta hydrolase fold |Esterase/lipase/thioesterase ||catalytic activity (GO:0003824)|aromatic compound metabolism (GO:0006725)|hydrolase activity (GO:0016787)|epoxide hydrolase activity (GO:0004301)|
GO:0045735 nutrient reservoir activity_ Germin, Extensin-like	0.000154833	83.3333
gw1.28.53.1		31	Germin |Cupin |Cupin region |nutrient reservoir activity (GO:0045735)|
eugene3.00030563		33	Glutelin |nutrient reservoir activity (GO:0045735)|
eugene3.00100655		45	Glutelin |Adhesive plaque protein |Extensin-like protein |nutrient reservoir activity (GO:0045735)|extracellular region (GO:0005576)|structural constituent of cell wall (GO:0005199)|
fgenesh4_pg.C_LG_V001079		49	Glutelin |Extensin-like region ||nutrient reservoir activity (GO:0045735)|structural constituent of cell wall (GO:0005199)|cell wall organization and biogenesis (sensu Magnoliophyta) (GO:0009664)|cell surface (sensu Magnoliophyta) (GO:0009928)|
gw1.III.2589.1		55	Germin |Cupin |Cupin region |nutrient reservoir activity (GO:0045735)|
GO:0016711 flavonoid 3'-monooxygenase activity	0.002261	100
gw1.XVIII.945.1		6	Cytochrome P450 |E-class P450, group I ||electron transport (GO:0006118)|monooxygenase activity (GO:0004497)|flavonoid 3'-monooxygenase activity (GO:0016711)|
eugene3.00280025		21	Cytochrome P450 |E-class P450, group I ||electron transport (GO:0006118)|monooxygenase activity (GO:0004497)|flavonoid 3'-monooxygenase activity (GO:0016711)|
GO:0045454 cell redox homeostasis_Glutaredoxin	0.004635	50
grail3.0077000401		1	Glutaredoxin |electron transporter activity (GO:0005489)|electron transport (GO:0006118)|cell redox homeostasis (GO:0045454)|
GO:0046872 metal ion binding _ SOD, metallothionein	0.00802881	60
estExt_fgenesh4_pg.C_2080003		17	Plant metallothionein, family 15 |metal ion binding (GO:0046872)|
eugene3.00081061		30	metalionbinding|GO:0046872|metaliontransport|GO:0030001|Heavymetaltransport/detoxificationprotein|
gw1.XV.2559.1		43	Manganese and iron superoxide dismutase |superoxide dismutase activity (GO:0004784)|superoxide metabolism (GO:0006801)|metal ion binding (GO:0046872)|copper, zinc superoxide dismutase activity (GO:0004785)|iron superoxide dismutase activity (GO:0008382)|manganese superoxide dismutase activity (GO:0008383)|nickel superoxide dismutase activity (GO:0016954)|
GO:0008270 zinc ion binding	0.00818415	27.2727
estExt_fgenesh4_pg.C_LG_II0126		5	Peptidase S9A, prolyl oligopeptidase |Peptidase S9, prolyl oligopeptidase active site region |Peptidase S9A, prolyl oligopeptidase, N-terminal beta-propeller |Esterase/lipase/thioesterase |Peptidase aspartic, active site |Peptidase M, neutral zinc metallopeptidases, zinc-binding site |Peptidase S9, serine active site |catalytic activity (GO:0003824)|proteolysis and peptidolysis (GO:0006508)|serin…
fgenesh4_pg.C_LG_VII000811		9	Zn-finger, RING |ubiquitin ligase complex (GO:0000151)|ubiquitin-protein ligase activity (GO:0004842)|zinc ion binding (GO:0008270)|protein ubiquitination (GO:0016567)|
grail3.0006033201		18	Zn-finger, CONSTANS type |Zn-finger, B-box |CCT |N-6 Adenine-specific DNA methylase ||intracellular (GO:0005622)|zinc ion binding (GO:0008270)|DNA binding (GO:0003677)|DNA methylation (GO:0006306)|N-methyltransferase activity (GO:0008170)|
GO:0003677 DNA binding	0.00958882	24
gw1.VIII.329.1		11	Response regulator receiver |two-component response regulator activity (GO:0000156)|two-component signal transduction system (phosphorelay) (GO:0000160)|DNA binding (GO:0003677)|regulation of transcription, DNA-dependent (GO:0006355)|
eugene3.00090512		12	Myb, DNA-binding |DNA binding (GO:0003677)|nucleus (GO:0005634)|
grail3.0006033201		18	Zn-finger, CONSTANS type |Zn-finger, B-box |CCT |N-6 Adenine-specific DNA methylase ||intracellular (GO:0005622)|zinc ion binding (GO:0008270)|DNA binding (GO:0003677)|DNA methylation (GO:0006306)|N-methyltransferase activity (GO:0008170)|
gw1.VII.3578.1		26	Myb, DNA-binding |DNA binding (GO:0003677)|nucleus (GO:0005634)|
eugene3.00140486		29	Homeobox |Helix-turn-helix motif, lambda-like repressor |Leucine zipper, homeobox-associated |transcription factor activity (GO:0003700)|nucleus (GO:0005634)|regulation of transcription, DNA-dependent (GO:0006355)|DNA binding (GO:0003677)|
Protein of unknown function UPF0057_RCI2A (RARE-COLD-INDUCIBLE 2A)	0.00961888	67
eugene3.01310022		14	Protein of unknown function UPF0057 |molecular function unknown (GO:0005554)|integral to membrane (GO:0016021)|
eugene3.00080380		25	Protein of unknown function UPF0057 |molecular function unknown (GO:0005554)|integral to membrane (GO:0016021)|
CL-LMO vs CL-CTL down-regulation
Leucine-rich repeat	0.000315212	70
fgenesh4_pg.C_LG_XVIII000754		6	Protein kinase |Leucine-rich repeat |Tyrosine protein kinase |Serine/threonine protein kinase |Leucine-rich repeat, typical subtype |Leucine-rich repeat, plant specific |Serine/threonine protein kinase, active site |protein kinase activity (GO:0004672)|ATP binding (GO:0005524)|protein amino acid phosphorylation (GO:0006468)|protein-tyrosine kinase activity (GO:0004713)|protein serine/threonine ki…
eugene3.00181071		38	Leucine-rich repeat |Leucine-rich repeat, typical subtype |Leucine-rich repeat, plant specific |protein kinase activity (GO:0004672)|protein kinase CK2 activity (GO:0004682)|cAMP-dependent protein kinase activity (GO:0004691)|cAMP-dependent protein kinase complex (GO:0005952)|protein kinase CK2 complex (GO:0005956)|cAMP-dependent protein kinase regulator activity (GO:0008603)|protein kinase CK2 r…
gw1.614.5.1		40	Leucine-rich repeat |Leucine-rich repeat, plant specific ||
fgenesh4_pg.C_scaffold_1458000001		47	Leucine-rich repeat |Leucine-rich repeat, cysteine-containing type |Leucine-rich repeat, typical subtype |Leucine-rich repeat, plant specific ||
gw1.317.1.1		49	Leucine-rich repeat |Leucine-rich repeat, plant specific ||
grail3.0015020701		57	Protein kinase |Leucine-rich repeat |Tyrosine protein kinase |Serine/threonine protein kinase |Leucine-rich repeat, plant specific |Serine/threonine protein kinase, active site ||protein kinase activity (GO:0004672)|ATP binding (GO:0005524)|protein amino acid phosphorylation (GO:0006468)|protein-tyrosine kinase activity (GO:0004713)|protein serine/threonine kinase activity (GO:0004674)|transmembr…
gw1.XIV.2804.1		76	Leucine-rich repeat |Leucine-rich repeat, plant specific ||
grail3.0140004801		88	Disease resistance protein |Leucine-rich repeat |NB-ARC |defense response (GO:0006952)|defense response to pathogen (GO:0042829)|ATP binding (GO:0005524)|apoptosis (GO:0006915)|
GO:0006468 protein amino acid phosphorylation_ Protein kinase	0.00155417	100
fgenesh4_pg.C_LG_XVIII000754		6	Protein kinase |Leucine-rich repeat |Tyrosine protein kinase |Serine/threonine protein kinase |Leucine-rich repeat, typical subtype |Leucine-rich repeat, plant specific |Serine/threonine protein kinase, active site |protein kinase activity (GO:0004672)|ATP binding (GO:0005524)|protein amino acid phosphorylation (GO:0006468)|protein-tyrosine kinase activity (GO:0004713)|protein serine/threonine ki…
eugene3.00061654		7	Peptidase A1, pepsin |Peptidase aspartic, active site ||pepsin A activity (GO:0004194)|proteolysis and peptidolysis (GO:0006508)|aspartic-type endopeptidase activity (GO:0004190)|transmembrane receptor protein serine/threonine kinase activity (GO:0004675)|3-phosphoinositide-dependent protein kinase activity (GO:0004676)|DNA-dependent protein kinase activity (GO:0004677)|AMP-activated protein kina…
eugene3.00440002		8	Protein kinase |protein kinase activity (GO:0004672)|ATP binding (GO:0005524)|protein amino acid phosphorylation (GO:0006468)|
grail3.0047028001		10	Protein kinase |protein kinase activity (GO:0004672)|ATP binding (GO:0005524)|protein amino acid phosphorylation (GO:0006468)|
gw1.III.2506.1		16	Protein kinase |EGF-like calcium-binding |Type I EGF |Tyrosine protein kinase |Serine/threonine protein kinase |Aspartic acid and asparagine hydroxylation site |Serine/threonine protein kinase, active site |protein kinase activity (GO:0004672)|ATP binding (GO:0005524)|protein amino acid phosphorylation (GO:0006468)|protein-tyrosine kinase activity (GO:0004713)|calcium ion binding (GO:0005509)|pro…
fgenesh4_pg.C_LG_II000702		23	Protein kinase |Tyrosine protein kinase |Serine/threonine protein kinase |protein kinase activity (GO:0004672)|ATP binding (GO:0005524)|protein amino acid phosphorylation (GO:0006468)|protein-tyrosine kinase activity (GO:0004713)|protein serine/threonine kinase activity (GO:0004674)|
fgenesh4_pg.C_LG_XVI000066		25	plasmamembrane|GO:0005886|kinaseactivity|GO:0016301|proteinaminoacidphosphorylation|GO:0006468|Serine/threonineproteinkinase,activesite|Serine/threonineproteinkinase-related|
fgenesh4_pm.C_LG_VI000363		37	Protein kinase |Legume lectin, alpha |Legume lectin, beta domain |Tyrosine protein kinase |Serine/threonine protein kinase |Serine/threonine protein kinase, active site ||protein kinase activity (GO:0004672)|ATP binding (GO:0005524)|protein amino acid phosphorylation (GO:0006468)|protein-tyrosine kinase activity (GO:0004713)|protein serine/threonine kinase activity (GO:0004674)|
gw1.X.95.1		41	Protein kinase |Tyrosine protein kinase |Serine/threonine protein kinase |Serine/threonine protein kinase, active site ||protein kinase activity (GO:0004672)|ATP binding (GO:0005524)|protein amino acid phosphorylation (GO:0006468)|protein-tyrosine kinase activity (GO:0004713)|protein serine/threonine kinase activity (GO:0004674)|
gw1.II.2011.1		50	Protein kinase |Tyrosine protein kinase |Serine/threonine protein kinase |Serine/threonine protein kinase, active site ||protein kinase activity (GO:0004672)|ATP binding (GO:0005524)|protein amino acid phosphorylation (GO:0006468)|protein-tyrosine kinase activity (GO:0004713)|protein serine/threonine kinase activity (GO:0004674)|transmembrane receptor protein serine/threonine kinase activity (GO:…
grail3.0015020701		57	Protein kinase |Leucine-rich repeat |Tyrosine protein kinase |Serine/threonine protein kinase |Leucine-rich repeat, plant specific |Serine/threonine protein kinase, active site ||protein kinase activity (GO:0004672)|ATP binding (GO:0005524)|protein amino acid phosphorylation (GO:0006468)|protein-tyrosine kinase activity (GO:0004713)|protein serine/threonine kinase activity (GO:0004674)|transmembr…
gw1.XI.254.1		60	Protein kinase |S-locus glycoprotein |Curculin-like (mannose-binding) lectin |Tyrosine protein kinase |Serine/threonine protein kinase |Apple-like |Serine/threonine protein kinase, active site |protein kinase activity (GO:0004672)|ATP binding (GO:0005524)|protein amino acid phosphorylation (GO:0006468)|protein-tyrosine kinase activity (GO:0004713)|sugar binding (GO:0005529)|protein serine/threoni…
fgenesh4_pm.C_LG_XIII000087		70	Protein kinase |Tyrosine protein kinase |Serine/threonine protein kinase |protein kinase activity (GO:0004672)|ATP binding (GO:0005524)|protein amino acid phosphorylation (GO:0006468)|protein-tyrosine kinase activity (GO:0004713)|protein serine/threonine kinase activity (GO:0004674)|
gw1.XIX.32.1		83	Protein kinase |EGF-like calcium-binding |Type I EGF |Tyrosine protein kinase |Serine/threonine protein kinase |Aspartic acid and asparagine hydroxylation site |Serine/threonine protein kinase, active site |protein kinase activity (GO:0004672)|ATP binding (GO:0005524)|protein amino acid phosphorylation (GO:0006468)|protein-tyrosine kinase activity (GO:0004713)|calcium ion binding (GO:0005509)|pro…
eugene3.00100601		85	Protein kinase |Protein of unknown function DUF26 |Tyrosine protein kinase |Serine/threonine protein kinase |Serine/threonine protein kinase, active site |Heat shock protein DnaJ, N-terminal ||protein kinase activity (GO:0004672)|ATP binding (GO:0005524)|protein amino acid phosphorylation (GO:0006468)|protein-tyrosine kinase activity (GO:0004713)|protein folding (GO:0006457)|heat shock protein bi…
eugene3.00130356		95	membrane|GO:0016020|kinaseactivity|GO:0016301|proteinaminoacidphosphorylation|GO:0006468|Proteinkinase,core|Proteinkinase,ATPbindingsite|Leucine-richrepeat,typicalsubtype|
gw1.64.232.1		96	Protein kinase |Tyrosine protein kinase |Serine/threonine protein kinase |Serine/threonine protein kinase, active site ||protein kinase activity (GO:0004672)|ATP binding (GO:0005524)|protein amino acid phosphorylation (GO:0006468)|protein-tyrosine kinase activity (GO:0004713)|protein serine/threonine kinase activity (GO:0004674)|
gw1.2116.3.1		104	Protein kinase |S-locus glycoprotein |Apple-like |protein kinase activity (GO:0004672)|ATP binding (GO:0005524)|protein amino acid phosphorylation (GO:0006468)|
gw1.66.228.1		110	Protein kinase |Tyrosine protein kinase |Serine/threonine protein kinase |Serine/threonine protein kinase, active site ||protein kinase activity (GO:0004672)|ATP binding (GO:0005524)|protein amino acid phosphorylation (GO:0006468)|protein-tyrosine kinase activity (GO:0004713)|protein serine/threonine kinase activity (GO:0004674)|
gw1.IX.551.1		111	Protein kinase |EGF-like calcium-binding |Type I EGF |Tyrosine protein kinase |Serine/threonine protein kinase |Aspartic acid and asparagine hydroxylation site |Serine/threonine protein kinase, active site |protein kinase activity (GO:0004672)|ATP binding (GO:0005524)|protein amino acid phosphorylation (GO:0006468)|protein-tyrosine kinase activity (GO:0004713)|calcium ion binding (GO:0005509)|pro…
gw1.XV.2762.1		115	Protein kinase |Tyrosine protein kinase |Serine/threonine protein kinase |Serine/threonine protein kinase, active site |Sugar transporter superfamily |protein kinase activity (GO:0004672)|ATP binding (GO:0005524)|protein amino acid phosphorylation (GO:0006468)|protein-tyrosine kinase activity (GO:0004713)|protein serine/threonine kinase activity (GO:0004674)|transporter activity (GO:0005215)|tran…
eugene3.00160249		122	Protein kinase |Tyrosine protein kinase |Serine/threonine protein kinase |Serine/threonine protein kinase, active site ||protein kinase activity (GO:0004672)|ATP binding (GO:0005524)|protein amino acid phosphorylation (GO:0006468)|protein-tyrosine kinase activity (GO:0004713)|protein serine/threonine kinase activity (GO:0004674)|
eugene3.00061998		131	Protein kinase |EGF-like |EGF-like calcium-binding |Type I EGF |Tyrosine protein kinase |Serine/threonine protein kinase |Aspartic acid and asparagine hydroxylation site |Serine/threonine protein kinase, active site ||protein kinase activity (GO:0004672)|ATP binding (GO:0005524)|protein amino acid phosphorylation (GO:0006468)|protein-tyrosine kinase activity (GO:0004713)|calcium ion binding (GO:0…
grail3.0140004601		137	Protein kinase |Tyrosine protein kinase |Serine/threonine protein kinase |Serine/threonine protein kinase, active site ||protein kinase activity (GO:0004672)|ATP binding (GO:0005524)|protein amino acid phosphorylation (GO:0006468)|protein-tyrosine kinase activity (GO:0004713)|protein serine/threonine kinase activity (GO:0004674)|
eugene3.00020613		154	Protein kinase |Tyrosine protein kinase |Serine/threonine protein kinase |Serine/threonine protein kinase, active site ||protein kinase activity (GO:0004672)|ATP binding (GO:0005524)|protein amino acid phosphorylation (GO:0006468)|protein-tyrosine kinase activity (GO:0004713)|protein serine/threonine kinase activity (GO:0004674)|transmembrane receptor protein serine/threonine kinase activity (GO:…
fgenesh4_pg.C_scaffold_782000001		158	plasmamembrane|GO:0005886|kinaseactivity|GO:0016301|proteinaminoacidphosphorylation|GO:0006468|Serine/threonineproteinkinase,activesite|Serine/threonineproteinkinase-related|
estExt_Genewise1_v1.C_LG_X6513		167	Protein kinase |Tyrosine protein kinase |Serine/threonine protein kinase |MAP kinase ||protein kinase activity (GO:0004672)|ATP binding (GO:0005524)|protein amino acid phosphorylation (GO:0006468)|protein-tyrosine kinase activity (GO:0004713)|protein serine/threonine kinase activity (GO:0004674)|MAP kinase activity (GO:0004707)|transmembrane receptor protein serine/threonine kinase activity (GO:0…
eugene3.00131247		168	Protein kinase |Tyrosine protein kinase |Serine/threonine protein kinase |Serine/threonine protein kinase, active site ||protein kinase activity (GO:0004672)|ATP binding (GO:0005524)|protein amino acid phosphorylation (GO:0006468)|protein-tyrosine kinase activity (GO:0004713)|protein serine/threonine kinase activity (GO:0004674)|
gw1.XV.1723.1		175	Protein kinase |Legume lectin, beta domain |Tyrosine protein kinase |Serine/threonine protein kinase |Serine/threonine protein kinase, active site |protein kinase activity (GO:0004672)|ATP binding (GO:0005524)|protein amino acid phosphorylation (GO:0006468)|protein-tyrosine kinase activity (GO:0004713)|protein serine/threonine kinase activity (GO:0004674)|
eugene3.00150657		177	plasmamembrane|GO:0005886|ATPbinding|GO:0005524|proteinaminoacidphosphorylation|GO:0006468|Proteinkinase,core|Proteinkinase-like|
gw1.I.7389.1		186	Protein kinase |Curculin-like (mannose-binding) lectin |Tyrosine protein kinase |Serine/threonine protein kinase |Serine/threonine protein kinase, active site |protein kinase activity (GO:0004672)|ATP binding (GO:0005524)|protein amino acid phosphorylation (GO:0006468)|protein-tyrosine kinase activity (GO:0004713)|sugar binding (GO:0005529)|protein serine/threonine kinase activity (GO:0004674)|
eugene3.00161287		198	vacuole|GO:0005773|kinaseactivity|GO:0016301|proteinaminoacidphosphorylation|GO:0006468|Proteinkinase,core|Proteinkinase,ATPbindingsite|
fgenesh4_pg.C_LG_III001910		222	Protein kinase |Curculin-like (mannose-binding) lectin |Tyrosine protein kinase |Serine/threonine protein kinase |Serine/threonine protein kinase, active site |protein kinase activity (GO:0004672)|ATP binding (GO:0005524)|protein amino acid phosphorylation (GO:0006468)|protein-tyrosine kinase activity (GO:0004713)|sugar binding (GO:0005529)|protein serine/threonine kinase activity (GO:0004674)|
eugene3.10440002		224	Protein kinase |protein kinase activity (GO:0004672)|ATP binding (GO:0005524)|protein amino acid phosphorylation (GO:0006468)|
estExt_fgenesh4_pg.C_LG_II1458		233	Protein kinase |Zn-finger, modified RING |Tyrosine protein kinase |Serine/threonine protein kinase |Serine/threonine protein kinase, active site |protein kinase activity (GO:0004672)|ATP binding (GO:0005524)|protein amino acid phosphorylation (GO:0006468)|protein-tyrosine kinase activity (GO:0004713)|protein serine/threonine kinase activity (GO:0004674)|ubiquitin ligase complex (GO:0000151)|ubiqu…
gw1.596.4.1		234	Protein kinase |Tyrosine protein kinase |Serine/threonine protein kinase |Serine/threonine protein kinase, active site ||protein kinase activity (GO:0004672)|ATP binding (GO:0005524)|protein amino acid phosphorylation (GO:0006468)|protein-tyrosine kinase activity (GO:0004713)|protein serine/threonine kinase activity (GO:0004674)|
gw1.4729.3.1		239	Protein kinase |protein kinase activity (GO:0004672)|ATP binding (GO:0005524)|protein amino acid phosphorylation (GO:0006468)|
eugene3.00190185		246	Protein kinase |Tyrosine protein kinase |Serine/threonine protein kinase |Serine/threonine protein kinase, active site ||protein kinase activity (GO:0004672)|ATP binding (GO:0005524)|protein amino acid phosphorylation (GO:0006468)|protein-tyrosine kinase activity (GO:0004713)|protein serine/threonine kinase activity (GO:0004674)|calmodulin-dependent protein kinase I activity (GO:0004684)|calcium-…
eugene3.00050523		252	plasmamembrane|GO:0005886|kinaseactivity|GO:0016301|proteinaminoacidphosphorylation|GO:0006468|Proteinkinase,core|Proteinkinase,ATPbindingsite|
gw1.VII.473.1		258	Protein kinase |Tyrosine protein kinase |Serine/threonine protein kinase |Serine/threonine protein kinase, active site |Sugar transporter superfamily |protein kinase activity (GO:0004672)|ATP binding (GO:0005524)|protein amino acid phosphorylation (GO:0006468)|protein-tyrosine kinase activity (GO:0004713)|protein serine/threonine kinase activity (GO:0004674)|transporter activity (GO:0005215)|tran…
gw1.134.227.1		360	Protein kinase |Tyrosine protein kinase |Serine/threonine protein kinase |Serine/threonine protein kinase, active site |Immunoglobulin/major histocompatibility complex |protein kinase activity (GO:0004672)|ATP binding (GO:0005524)|protein amino acid phosphorylation (GO:0006468)|protein-tyrosine kinase activity (GO:0004713)|protein serine/threonine kinase activity (GO:0004674)|
gw1.XII.306.1		372	Protein kinase |Curculin-like (mannose-binding) lectin |Tyrosine protein kinase |Serine/threonine protein kinase ||protein kinase activity (GO:0004672)|ATP binding (GO:0005524)|protein amino acid phosphorylation (GO:0006468)|protein-tyrosine kinase activity (GO:0004713)|sugar binding (GO:0005529)|protein serine/threonine kinase activity (GO:0004674)|
GO:0005509 calcium ion binding_EF-hand	0.00377909	100
eugene3.00400278		21	Calcium-binding EF-hand |calcium ion binding (GO:0005509)|
grail3.0028032501		27	Calcium-binding EF-hand |calcium ion binding (GO:0005509)|
CL-LMI vs CL-CTL up-regulation
GO:0046872 metal ion binding _ SOD, metallothionein	0.00165417	67
gw1.XV.2559.1		7	Manganese and iron superoxide dismutase |superoxide dismutase activity (GO:0004784)|superoxide metabolism (GO:0006801)|metal ion binding (GO:0046872)|copper, zinc superoxide dismutase activity (GO:0004785)|iron superoxide dismutase activity (GO:0008382)|manganese superoxide dismutase activity (GO:0008383)|nickel superoxide dismutase activity (GO:0016954)|
estExt_fgenesh4_pg.C_2080003		9	Plant metallothionein, family 15 |metal ion binding (GO:0046872)|
eugene3.00081061		14	metalionbinding|GO:0046872|metaliontransport|GO:0030001|Heavymetaltransport/detoxificationprotein|
GO:0008026 ATP dependant helicase activity_DEAD-boxtype	0.00263315	100
fgenesh4_pg.C_LG_V001150		47	DEAD/DEAH box helicase, N-terminal |Helicase, C-terminal |DEAD/DEAH box helicase |ATP binding (GO:0005524)|ATP-dependent helicase activity (GO:0008026)|nucleic acid binding (GO:0003676)|helicase activity (GO:0004386)|
gw1.XIV.1672.1		49	DEAD/DEAH box helicase, N-terminal |Helicase, C-terminal |DEAD/DEAH box helicase |ATP-dependent helicase, DEAD-box ||nucleic acid binding (GO:0003676)|ATP binding (GO:0005524)|ATP-dependent helicase activity (GO:0008026)|helicase activity (GO:0004386)|ATP-dependent DNA helicase activity (GO:0004003)|ATP-dependent RNA helicase activity (GO:0004004)|DNA-dependent ATPase activity (GO:0008094)|RNA-de…
estExt_Genewise1_v1.C_LG_XIV1670		57	chloroplast|GO:0009507|ATP-dependenthelicaseactivity|GO:0008026|RNAhelicase,ATP-dependent,DEAD-box,conservedsite|RNAhelicase,DEAD-boxtype,Qmotif|
GO:0003723 RNA binding	0.00483022	100
gw1.XVI.1402.1		18	PUA |Pseudouridylate synthase TruB, N-terminal |Putative rRNA pseudouridine synthase |Uncharacterized domain 2 ||RNA binding (GO:0003723)|pseudouridylate synthase activity (GO:0004730)|RNA processing (GO:0006396)|
grail3.0084003302		50	Agenet |RNA binding (GO:0003723)|
eugene3.00100064		71	Pumilio/Puf RNA-binding |RNA binding (GO:0003723)|mRNA metabolism (GO:0016071)|
estExt_Genewise1_v1.C_LG_IX3215		104	tRNA|rRNAmethyltransferase|SpoU|RNA|GO:0003723|GO:0006396|RNA binding (GO:0003723)|
gw1.64.410.1		131	RNA binding (GO:0003723)|GO:0008380|
Protein of unknown function UPF0057_RCI2A (RARE-COLD-INDUCIBLE 2A)	0.00627431	100
eugene3.00080380		3	Protein of unknown function UPF0057 |molecular function unknown (GO:0005554)|integral to membrane (GO:0016021)|
eugene3.01310022		32	Protein of unknown function UPF0057 |molecular function unknown (GO:0005554)|integral to membrane (GO:0016021)|
CL-LMI vs CL-CTL down-regulation
GO:0008422 beta-glucosidase activity	2.1244e-06	100
gw1.309.19.1		2	6-phospho-beta-galactosidase, eukaryotic |Glycoside hydrolase, family 1 ||hydrolase activity, hydrolyzing O-glycosyl compounds (GO:0004553)|carbohydrate metabolism (GO:0005975)|glucosidase activity (GO:0015926)|beta-glucosidase activity (GO:0008422)|
gw1.IV.4301.1		5	6-phospho-beta-galactosidase, eukaryotic |Glycoside hydrolase, family 1 ||hydrolase activity, hydrolyzing O-glycosyl compounds (GO:0004553)|carbohydrate metabolism (GO:0005975)|glucosidase activity (GO:0015926)|beta-glucosidase activity (GO:0008422)|
eugene3.15340002		6	6-phospho-beta-galactosidase, eukaryotic |Glycoside hydrolase, family 1 ||hydrolase activity, hydrolyzing O-glycosyl compounds (GO:0004553)|carbohydrate metabolism (GO:0005975)|glucosidase activity (GO:0015926)|beta-glucosidase activity (GO:0008422)|
CL-EAR vs CL-CTL down-regulation
Protein of unknown function DUF247	0.000608494	100
eugene3.02660006		7	Plant protein of unknown function |molecular function unknown (GO:0005554)|
fgenesh4_pg.C_scaffold_131000068		25	Plant protein of unknown function |molecular function unknown (GO:0005554)|
eugene3.02350005		28	Plant protein of unknown function |molecular function unknown (GO:0005554)|
Bet v I allergen_PYR-like protein(Pyrarabactin Resistance-like)	0.00153304	100
gw1.XVI.3905.1		6	Bet v I allergen |
gw1.X.1600.1		13	Bet v I allergen |
CL-EAR vs CL-CTL dup-regulation
Major intrinsic protein	3.66542e-05	60
eugene3.00011653		3	Major intrinsic protein |transporter activity (GO:0005215)|transport (GO:0006810)|membrane (GO:0016020)|
estExt_fgenesh4_pm.C_LG_IX0624		4	Major intrinsic protein |transporter activity (GO:0005215)|transport (GO:0006810)|membrane (GO:0016020)|
grail3.0049017002		6	Major intrinsic protein |transporter activity (GO:0005215)|transport (GO:0006810)|membrane (GO:0016020)|
Protein of unknown function DUF1675_ABI FIVE BINDING PROTEIN	0.00197982	100
eugene3.00170499		21	ProteinofunknownfunctionDUF1675|
eugene3.00170500		25	nucleus|GO:0005634|responsetoabscisicacidstimulus|GO:0009737|ProteinofunknownfunctionDUF1675|
eugene3.00080900		41	nucleus|GO:0005634|responsetoabscisicacidstimulus|GO:0009737|ProteinofunknownfunctionDUF1675|
GO:0016051 glycosyl transferase, family 8_ Galactinol synthase -like	0.00625979	50
gw1.131.196.1		1	Glycosyl transferase, family 8 |carbohydrate biosynthesis (GO:0016051)|transferase activity, transferring hexosyl groups (GO:0016758)|glycogenin glucosyltransferase activity (GO:0008466)|
GO:0004568 chitinase activity	0.00638761	100
gw1.142.209.1		24	Chitin-binding, type 1 |Glycoside hydrolase, family 19 ||chitinase activity (GO:0004568)|chitin catabolism (GO:0006032)|response to pest, pathogen or parasite (GO:0009613)|cell wall catabolism (GO:0016998)|chitin binding (GO:0008061)|endochitinase activity (GO:0008843)|
gw1.XIV.2074.1		26	Glycoside hydrolase, family 19 |chitinase activity (GO:0004568)|chitin catabolism (GO:0006032)|response to pest, pathogen or parasite (GO:0009613)|cell wall catabolism (GO:0016998)|endochitinase activity (GO:0008843)|
estExt_fgenesh4_pg.C_1970027		81	Glycoside hydrolase, family 18 |Glycoside hydrolase, chitinase active site ||metabolism (GO:0008152)|hydrolase activity (GO:0016787)|catalytic activity (GO:0003824)|carbohydrate metabolism (GO:0005975)|chitinase activity (GO:0004568)|endochitinase activity (GO:0008843)|
GO:0003834 beta-carotene15,15'-monooxygenase activity_NCED	0.00974845	100
gw1.146.74.1		27	Ankyrin |Retinal pigment epithelial membrane protein ||beta-carotene 15,15'-monooxygenase activity (GO:0003834)| Identical to 9-cis-epoxycarotenoid dioxygenase NCED3
eugene3.00110845		32	Retinal pigment epithelial membrane protein |beta-carotene 15,15'-monooxygenase activity (GO:0003834)|
GO:0006457 protein folding_Heat shock protein 90	0.0102491	50
eugene3.01370014		8	Heat shock protein Hsp90 |ATP-binding region, ATPase-like ||protein folding (GO:0006457)|unfolded protein binding (GO:0051082)|ATP binding (GO:0005524)|chaperonin ATPase activity (GO:0003763)|
eugene3.00440247		9	Heat shock protein Hsp90 |ATP-binding region, ATPase-like ||protein folding (GO:0006457)|unfolded protein binding (GO:0051082)|ATP binding (GO:0005524)|chaperonin ATPase activity (GO:0003763)|
estExt_fgenesh4_pg.C_LG_XIV0888		30	Peptidylprolyl isomerase, FKBP-type |TPR repeat ||protein folding (GO:0006457)|peptidyl-prolyl cis-trans isomerase activity (GO:0003755)|cyclophilin (GO:0004600)|FK506-sensitive peptidyl-prolyl cis-trans isomerase (GO:0030051)|cyclophilin-type peptidyl-prolyl cis-trans isomerase activity (GO:0042027)|
eugene3.00040817		40	Heat shock protein Hsp90 |ATP-binding region, ATPase-like ||protein folding (GO:0006457)|unfolded protein binding (GO:0051082)|ATP binding (GO:0005524)|chaperonin ATPase activity (GO:0003763)|
GO:0005524 ATP binding	0.0097578	92.5926
eugene3.00080482		7	Heat shock protein Hsp70 |ATP binding (GO:0005524)|
eugene3.01370014		8	Heat shock protein Hsp90 |ATP-binding region, ATPase-like ||protein folding (GO:0006457)|unfolded protein binding (GO:0051082)|ATP binding (GO:0005524)|chaperonin ATPase activity (GO:0003763)|
eugene3.00440247		9	Heat shock protein Hsp90 |ATP-binding region, ATPase-like ||protein folding (GO:0006457)|unfolded protein binding (GO:0051082)|ATP binding (GO:0005524)|chaperonin ATPase activity (GO:0003763)|
gw1.XII.306.1		13	Protein kinase |Curculin-like (mannose-binding) lectin |Tyrosine protein kinase |Serine/threonine protein kinase ||protein kinase activity (GO:0004672)|ATP binding (GO:0005524)|protein amino acid phosphorylation (GO:0006468)|protein-tyrosine kinase activity (GO:0004713)|sugar binding (GO:0005529)|protein serine/threonine kinase activity (GO:0004674)|
gw1.20987.5.1		34	intrinsictomembrane|GO:0031224|ATPbinding|GO:0005524|defenseresponse|GO:0006952|Toll-Interleukinreceptor|Leucine-richrepeat|
eugene3.00040817		40	Heat shock protein Hsp90 |ATP-binding region, ATPase-like ||protein folding (GO:0006457)|unfolded protein binding (GO:0051082)|ATP binding (GO:0005524)|chaperonin ATPase activity (GO:0003763)|
fgenesh4_pg.C_LG_XVI000441		58	ABC transporter |AAA ATPase |ATP/GTP-binding site motif A (P-loop) |ATP binding (GO:0005524)|ATPase activity (GO:0016887)|nucleotide binding (GO:0000166)|nucleoside-triphosphatase activity (GO:0017111)|
fgenesh4_pg.C_LG_XV000379		70	Protein kinase |Leucine-rich repeat |Tyrosine protein kinase |Serine/threonine protein kinase |Leucine-rich repeat, cysteine-containing type |Leucine-rich repeat, typical subtype |Leucine-rich repeat, plant specific |Serine/threonine protein kinase, active site ||protein kinase activity (GO:0004672)|ATP binding (GO:0005524)|protein amino acid phosphorylation (GO:0006468)|protein-tyrosine kinase a…
fgenesh4_pg.C_scaffold_1072000002		76	Protein kinase |Tyrosine protein kinase |Serine/threonine protein kinase |protein kinase activity (GO:0004672)|ATP binding (GO:0005524)|protein amino acid phosphorylation (GO:0006468)|protein-tyrosine kinase activity (GO:0004713)|protein serine/threonine kinase activity (GO:0004674)|
gw1.V.1006.1		98	ATPase, E1-E2 type |H+ transporting ATPase, proton pump |E1-E2 ATPase-associated region |Cation transporting ATPase, C-terminal |Cation transporting ATPase, N-terminal |Haloacid dehalogenase-like hydrolase |Calcium-translocating P-type ATPase, PMCA-type |ATP binding (GO:0005524)|ATPase activity, coupled to transmembrane movement of ions, phosphorylative mechanism (GO:0015662)|proton transport (GO…
grail3.0261001101		113	Heat shock protein Hsp70 |ATP binding (GO:0005524)|
fgenesh4_pg.C_LG_III000669		123	ATPase, E1-E2 type |H+ transporting ATPase, proton pump |E1-E2 ATPase-associated region |Cation transporting ATPase, C-terminal |Cation transporting ATPase, N-terminal |Haloacid dehalogenase-like hydrolase |Calcium-translocating P-type ATPase, PMCA-type |ATP binding (GO:0005524)|ATPase activity, coupled to transmembrane movement of ions, phosphorylative mechanism (GO:0015662)|proton transport (GO…
estExt_fgenesh4_pg.C_LG_X1852		129	Heat shock protein Hsp70 |ATP binding (GO:0005524)|
gw1.867.6.1		142	Protein kinase |Leucine-rich repeat |Tyrosine protein kinase |Serine/threonine protein kinase |Leucine-rich repeat, cysteine-containing type |Leucine-rich repeat, typical subtype |Leucine-rich repeat, plant specific |Serine/threonine protein kinase, active site ||protein kinase activity (GO:0004672)|ATP binding (GO:0005524)|protein amino acid phosphorylation (GO:0006468)|protein-tyrosine kinase a…
gw1.IX.1704.1		150	AAA ATPase, central region |AAA ATPase ||nucleotide binding (GO:0000166)|nucleoside-triphosphatase activity (GO:0017111)|ATP binding (GO:0005524)|
gw1.VII.3711.1		157	AAA ATPase, central region |AAA ATPase ||nucleotide binding (GO:0000166)|nucleoside-triphosphatase activity (GO:0017111)|ATP binding (GO:0005524)|
eugene3.00050761		162	Carbamoyl-phosphate synthetase large chain, N-terminal |Biotin/lipoyl attachment |Carboxyl transferase |Biotin carboxylase, C-terminal |Carbamoyl-phosphate synthase L chain, ATP-binding |ABC transporter |Haem peroxidase, plant/fungal/bacterial |ligase activity (GO:0016874)|peroxidase activity (GO:0004601)|response to oxidative stress (GO:0006979)|ATP binding (GO:0005524)|ATPase activity (GO:00168…
gw1.700.13.1		163	Kinesin, motor region |microtubule motor activity (GO:0003777)|ATP binding (GO:0005524)|microtubule associated complex (GO:0005875)|microtubule-based movement (GO:0007018)|
grail3.0017034001		164	Heat shock protein Hsp90 |ATP-binding region, ATPase-like ||protein folding (GO:0006457)|unfolded protein binding (GO:0051082)|ATP binding (GO:0005524)|chaperonin ATPase activity (GO:0003763)|
gw1.134.80.1		177	Protein kinase |S-locus glycoprotein |Curculin-like (mannose-binding) lectin |Tyrosine protein kinase |Serine/threonine protein kinase |Apple-like |Serine/threonine protein kinase, active site |protein kinase activity (GO:0004672)|ATP binding (GO:0005524)|protein amino acid phosphorylation (GO:0006468)|protein-tyrosine kinase activity (GO:0004713)|sugar binding (GO:0005529)|protein serine/threoni…
gw1.XV.2762.1		178	Protein kinase |Tyrosine protein kinase |Serine/threonine protein kinase |Serine/threonine protein kinase, active site |Sugar transporter superfamily |protein kinase activity (GO:0004672)|ATP binding (GO:0005524)|protein amino acid phosphorylation (GO:0006468)|protein-tyrosine kinase activity (GO:0004713)|protein serine/threonine kinase activity (GO:0004674)|transporter activity (GO:0005215)|tran…
gw1.XIX.2074.1		204	ABC transporter |AAA ATPase |ATP/GTP-binding site motif A (P-loop) |ATP binding (GO:0005524)|ATPase activity (GO:0016887)|nucleotide binding (GO:0000166)|nucleoside-triphosphatase activity (GO:0017111)|
fgenesh4_pg.C_scaffold_423000004		218	Disease resistance protein |NB-ARC ||defense response (GO:0006952)|defense response to pathogen (GO:0042829)|ATP binding (GO:0005524)|apoptosis (GO:0006915)|
estExt_fgenesh4_pg.C_LG_XI0622		228	ABC transporter |ABC transporter, transmembrane region |AAA ATPase |ATP/GTP-binding site motif A (P-loop) ||ATP binding (GO:0005524)|transport (GO:0006810)|integral to membrane (GO:0016021)|ATPase activity, coupled to transmembrane movement of substances (GO:0042626)|ATPase activity (GO:0016887)|nucleotide binding (GO:0000166)|nucleoside-triphosphatase activity (GO:0017111)|
fgenesh4_pm.C_LG_I001052		234	Protein kinase |Leucine-rich repeat |Tyrosine protein kinase |Serine/threonine protein kinase |Leucine-rich repeat, plant specific |protein kinase activity (GO:0004672)|ATP binding (GO:0005524)|protein amino acid phosphorylation (GO:0006468)|protein-tyrosine kinase activity (GO:0004713)|protein serine/threonine kinase activity (GO:0004674)|
CR-LMO vs CR-CTL up-regulation
GO:0004308 exo-alpha-sialidase activity	6.34487e-05	100
estExt_fgenesh4_pm.C_LG_XVIII0321		5	|exo-alpha-sialidase activity (GO:0004308)|
eugene3.00061340		10	|exo-alpha-sialidase activity (GO:0004308)|
Protein of unknown function DUF6_ nodulin MtN21 family protein	0.000134493	100
gw1.XVI.1127.1		53	Protein of unknown function DUF6 |membrane (GO:0016020)|
gw1.VI.2534.1		60	Protein of unknown function DUF6 |membrane (GO:0016020)|
eugene3.00061347		62	Protein of unknown function DUF6 |membrane (GO:0016020)|
GO:0015979 photosynthesis	0.000228271	30.7692
estExt_fgenesh4_kg.C_LG_VII0034		9	Manganese-stabilizing protein/photosystem II polypeptide |calcium ion binding (GO:0005509)|oxygen evolving complex (GO:0009654)|photosynthesis (GO:0015979)|extrinsic to membrane (GO:0019898)|photosystem II stabilization (GO:0042549)|
eugene3.00020518		13	Photosystem II reaction center protein PsbP |calcium ion binding (GO:0005509)|oxygen evolving complex (GO:0009654)|photosynthesis (GO:0015979)|extrinsic to membrane (GO:0019898)|
estExt_Genewise1_v1.C_LG_III1082		24	chloroplastthylakoidmembrane|GO:0009535|photosynthesis|GO:0015979|PhotosystemIreactioncentresubunitVI|
grail3.0014028301		31	Photosystem II 10 kDa polypeptide PsbR |oxygen evolving complex (GO:0009654)|photosynthesis (GO:0015979)|thylakoid membrane (GO:0042651)|
Plant metallothionein, family 15	0.00118793	60
eugene3.00110909		8	Plant metallothionein, family 15 |metal ion binding (GO:0046872)|
eugene3.00060718		42	Plant metallothionein, family 15 |metal ion binding (GO:0046872)|
estExt_fgenesh4_pg.C_2080003		61	Plant metallothionein, family 15 |metal ion binding (GO:0046872)|
GO:0003834 beta-carotene15,15'-monooxygenase activity_NCED	0.00115617	100
eugene3.00110845		35	Retinal pigment epithelial membrane protein |beta-carotene 15,15'-monooxygenase activity (GO:0003834)|
gw1.146.74.1		41	Ankyrin |Retinal pigment epithelial membrane protein ||beta-carotene 15,15'-monooxygenase activity (GO:0003834)| Identical to 9-cis-epoxycarotenoid dioxygenase NCED3
Remorin family protein	0.00113127	50
gw1.XVI.1724.1		7	Remorin, C-terminal region |
gw1.VI.1266.1		17	Remorin, C-terminal region |
GO:0005199 structural constituent of cell wall_ Glutelin	0.00251783	33.3333
eugene3.00100655		1	Glutelin |Adhesive plaque protein |Extensin-like protein |nutrient reservoir activity (GO:0045735)|extracellular region (GO:0005576)|structural constituent of cell wall (GO:0005199)|
GO:0004722 protein serine/threonine phosphatase activity_PP2C	0.00327658	83.3333
gw1.XII.1331.1		12	Protein phosphatase 2C-like |Protein phosphatase 2C ||protein serine/threonine phosphatase activity (GO:0004722)|protein amino acid dephosphorylation (GO:0006470)|protein serine/threonine phosphatase complex (GO:0008287)|catalytic activity (GO:0003824)|protein phosphatase type 2A activity (GO:0000158)|phosphoprotein phosphatase activity (GO:0004721)|calcium-dependent protein serine/threonine phos…
gw1.XV.503.1		20	Protein phosphatase 2C-like |Protein phosphatase 2C ||protein serine/threonine phosphatase activity (GO:0004722)|protein amino acid dephosphorylation (GO:0006470)|protein serine/threonine phosphatase complex (GO:0008287)|catalytic activity (GO:0003824)|protein phosphatase type 2A activity (GO:0000158)|phosphoprotein phosphatase activity (GO:0004721)|calcium-dependent protein serine/threonine phos…
gw1.I.1127.1		76	proteinserine/threoninephosphatasecomplex|GO:0008287|proteinserine/threoninephosphataseactivity|GO:0004722|proteinaminoaciddephosphorylation|GO:0006470|Proteinphosphatase2C,manganese/magnesiumaspartatebindingsite|Proteinphosphatase2C-related|
estExt_fgenesh4_pg.C_LG_XVIII0537		146	Protein phosphatase 2C-like |Protein phosphatase 2C ||protein serine/threonine phosphatase activity (GO:0004722)|protein amino acid dephosphorylation (GO:0006470)|protein serine/threonine phosphatase complex (GO:0008287)|catalytic activity (GO:0003824)|protein phosphatase type 2A activity (GO:0000158)|phosphoprotein phosphatase activity (GO:0004721)|calcium-dependent protein serine/threonine phos…
fgenesh4_pg.C_LG_IX001205		206	Protein phosphatase 2C-like |Protein phosphatase 2C ||protein serine/threonine phosphatase activity (GO:0004722)|protein amino acid dephosphorylation (GO:0006470)|protein serine/threonine phosphatase complex (GO:0008287)|catalytic activity (GO:0003824)|protein phosphatase type 2A activity (GO:0000158)|phosphoprotein phosphatase activity (GO:0004721)|calcium-dependent protein serine/threonine phos…
GO:0015662 ATPase activity, coupled to transmembrane movement of ions_ATPase, E1-E2 type	0.00548548	71.4286
eugene3.00400133		52	ATPase, E1-E2 type |H+ transporting ATPase, proton pump |E1-E2 ATPase-associated region |Cation transporting ATPase, N-terminal |Haloacid dehalogenase-like hydrolase |Plasma-membrane proton-efflux P-type ATPase ||ATP binding (GO:0005524)|ATPase activity, coupled to transmembrane movement of ions, phosphorylative mechanism (GO:0015662)|proton transport (GO:0015992)|membrane (GO:0016020)|cation tra…
fgenesh4_pm.C_LG_VIII000685		55	ATPase, E1-E2 type |H+ transporting ATPase, proton pump |E1-E2 ATPase-associated region |Cation transporting ATPase, C-terminal |Cation transporting ATPase, N-terminal |Haloacid dehalogenase-like hydrolase |Calcium-translocating P-type ATPase, PMCA-type |ATP binding (GO:0005524)|ATPase activity, coupled to transmembrane movement of ions, phosphorylative mechanism (GO:0015662)|proton transport (GO…
grail3.0023006701		109	ATPase, E1-E2 type |Cation transporting ATPase |Cation transporting ATPase, C-terminal |Haloacid dehalogenase-like hydrolase |Calcium-translocating P-type ATPase, PMCA-type |ATP binding (GO:0005524)|cation transport (GO:0006812)|ATPase activity, coupled to transmembrane movement of ions, phosphorylative mechanism (GO:0015662)|membrane (GO:0016020)|catalytic activity (GO:0003824)|metabolism (GO:00…
eugene3.00100736		197	ATPase, E1-E2 type |H+ transporting ATPase, proton pump |E1-E2 ATPase-associated region |Cation transporting ATPase, C-terminal |Cation transporting ATPase, N-terminal |Haloacid dehalogenase-like hydrolase |Calcium-translocating P-type ATPase, PMCA-type |ATP binding (GO:0005524)|ATPase activity, coupled to transmembrane movement of ions, phosphorylative mechanism (GO:0015662)|proton transport (GO…
estExt_fgenesh4_pg.C_1470038		211	ATPase, E1-E2 type |H+ transporting ATPase, proton pump |E1-E2 ATPase-associated region |Cation transporting ATPase, N-terminal |Haloacid dehalogenase-like hydrolase |Plasma-membrane proton-efflux P-type ATPase ||ATP binding (GO:0005524)|ATPase activity, coupled to transmembrane movement of ions, phosphorylative mechanism (GO:0015662)|proton transport (GO:0015992)|membrane (GO:0016020)|cation tra…
Plant lipid transfer /seed storage/ trypsin-alpha amylase inhibitor	0.00557701	80
estExt_Genewise1_v1.C_LG_IV3602		23	apoplast|GO:0048046|calmodulinbinding|GO:0005516|lipidtransport|GO:0006869|Plantlipidtransferprotein/Parallergen|Bifunctionalinhibitor/plantlipidtransferprotein/seedstorage|
estExt_fgenesh4_pg.C_LG_II0470		36	Plant lipid transfer protein/Par allergen |Plant lipid transfer/seed storage/trypsin-alpha amylase inhibitor ||lipid transport (GO:0006869)|lipid binding (GO:0008289)|
gw1.X.5835.1		40	Plant lipid transfer/seed storage/trypsin-alpha amylase inhibitor |
grail3.0010069001		121	Plant lipid transfer/seed storage/trypsin-alpha amylase inhibitor |
estExt_fgenesh4_pg.C_LG_II0468		134	Plant lipid transfer protein/Par allergen |Plant lipid transfer/seed storage/trypsin-alpha amylase inhibitor ||lipid transport (GO:0006869)|lipid binding (GO:0008289)|
estExt_fgenesh4_pm.C_5150003		221	Plant lipid transfer protein/Par allergen |Plant lipid transfer/seed storage/trypsin-alpha amylase inhibitor ||lipid transport (GO:0006869)|lipid binding (GO:0008289)|
grail3.0002044001		263	Plant lipid transfer protein/Par allergen |Plant lipid transfer/seed storage/trypsin-alpha amylase inhibitor ||lipid transport (GO:0006869)|lipid binding (GO:0008289)|
eugene3.00100938		293	Plant lipid transfer protein/Par allergen |Plant lipid transfer/seed storage/trypsin-alpha amylase inhibitor ||lipid transport (GO:0006869)|lipid binding (GO:0008289)|
estExt_fgenesh4_pg.C_LG_VIII0518		353	Plant lipid transfer/seed storage/trypsin-alpha amylase inhibitor |
GO:0004364 GlutathioneS-transferase activity	0.00341452	100
gw1.7940.4.1		45	Glutathione S-transferase, C-terminal |Glutathione S-transferase, N-terminal ||glutathione transferase activity (GO:0004364)|
gw1.942.4.1		124	Glutathione S-transferase, C-terminal |Glutathione S-transferase, N-terminal ||glutathione transferase activity (GO:0004364)|
grail3.0094003001		248	Glutathione S-transferase, C-terminal |Glutathione S-transferase, N-terminal ||glutathione transferase activity (GO:0004364)|
grail3.0036009801		255	Glutathione S-transferase, C-terminal |Glutathione S-transferase, N-terminal ||glutathione transferase activity (GO:0004364)|
estExt_Genewise1_v1.C_860293		311	cytoplasm|GO:0005737|glutathionetransferaseactivity|GO:0004364|toxincatabolicprocess|GO:0009407|GlutathioneS-transferase,N-terminal|Maleylacetoacetateisomerase|
eugene3.00020134		318	Glutathione S-transferase, C-terminal |Glutathione S-transferase, N-terminal ||glutathione transferase activity (GO:0004364)|
estExt_fgenesh4_pg.C_LG_V1008		372	Glutathione S-transferase, C-terminal |Glutathione S-transferase, N-terminal ||glutathione transferase activity (GO:0004364)|
estExt_fgenesh4_pg.C_8990003		392	cytoplasm| GO:0005737 | glutathione transferase activity |GO:0004364|toxin catabolic process| GO:0009407|GlutathioneS-transferase,N-terminal|GlutathioneS-transferase,C-terminal-like|
Plant peroxidase	0.00699021	26.6667
estExt_fgenesh4_pm.C_870009		14	Haem peroxidase, plant/fungal/bacterial |Plant peroxidase |Fungal lignin peroxidase |peroxidase activity (GO:0004601)|response to oxidative stress (GO:0006979)|electron transport (GO:0006118)|
eugene3.00031890		21	Haem peroxidase, plant/fungal/bacterial |Plant peroxidase ||peroxidase activity (GO:0004601)|response to oxidative stress (GO:0006979)|
gw1.1376.5.1		57	Haem peroxidase, plant/fungal/bacterial |Plant peroxidase ||peroxidase activity (GO:0004601)|response to oxidative stress (GO:0006979)|
eugene3.00290156		65	Haem peroxidase, plant/fungal/bacterial |Plant peroxidase ||peroxidase activity (GO:0004601)|response to oxidative stress (GO:0006979)|
Major intrinsic protein	0.00805663	66.6667
grail3.0037015101		49	Major intrinsic protein |transporter activity (GO:0005215)|transport (GO:0006810)|membrane (GO:0016020)|
grail3.0049030302		100	Major intrinsic protein |transporter activity (GO:0005215)|transport (GO:0006810)|membrane (GO:0016020)|
estExt_fgenesh4_pg.C_280159		120	Major intrinsic protein |transporter activity (GO:0005215)|transport (GO:0006810)|membrane (GO:0016020)|
estExt_fgenesh4_pm.C_LG_IX0624		161	Major intrinsic protein |transporter activity (GO:0005215)|transport (GO:0006810)|membrane (GO:0016020)|
eugene3.00011331		190	Major intrinsic protein |transporter activity (GO:0005215)|transport (GO:0006810)|membrane (GO:0016020)|
grail3.0029005501		265	Major intrinsic protein |transporter activity (GO:0005215)|transport (GO:0006810)|membrane (GO:0016020)|
eugene3.00011653		301	Major intrinsic protein |transporter activity (GO:0005215)|transport (GO:0006810)|membrane (GO:0016020)|
estExt_fgenesh4_pg.C_LG_IX1411		304	Major intrinsic protein |transporter activity (GO:0005215)|transport (GO:0006810)|membrane (GO:0016020)|
Helix-turn-helix motif, Lambda like repressor_ATHB-12	0.00837868	20
eugene3.00140486		2	Homeobox |Helix-turn-helix motif, lambda-like repressor |Leucine zipper, homeobox-associated |transcription factor activity (GO:0003700)|nucleus (GO:0005634)|regulation of transcription, DNA-dependent (GO:0006355)|DNA binding (GO:0003677)|
GO:0008643 carbohydrate transport	0.00912401	100
estExt_fgenesh4_pm.C_LG_VI0047		104	Sugar transporter |General substrate transporter |Major facilitator superfamily |Sugar transporter superfamily ||sugar porter activity (GO:0005351)|carbohydrate transport (GO:0008643)|membrane (GO:0016020)|transporter activity (GO:0005215)|transport (GO:0006810)|integral to membrane (GO:0016021)|L-arabinose isomerase activity (GO:0008733)|
grail3.0696000101		118	Sugar transporter |General substrate transporter |Major facilitator superfamily |Sugar transporter superfamily ||sugar porter activity (GO:0005351)|carbohydrate transport (GO:0008643)|membrane (GO:0016020)|transporter activity (GO:0005215)|transport (GO:0006810)|integral to membrane (GO:0016021)|L-arabinose isomerase activity (GO:0008733)|
gw1.VIII.813.1		153	Sugar transporter |Thioredoxin-related |General substrate transporter |Major facilitator superfamily |Sugar transporter superfamily |sugar porter activity (GO:0005351)|carbohydrate transport (GO:0008643)|membrane (GO:0016020)|transporter activity (GO:0005215)|transport (GO:0006810)|integral to membrane (GO:0016021)|electron transporter activity (GO:0005489)|electron transport (GO:0006118)|L-arabi…
estExt_Genewise1_v1.C_LG_X5925		346	|L-arabinose isomerase activity (GO:0008733)|
fgenesh4_pg.C_LG_IX000516		371	Sugar transporter |General substrate transporter |Major facilitator superfamily |Sugar transporter superfamily ||sugar porter activity (GO:0005351)|carbohydrate transport (GO:0008643)|membrane (GO:0016020)|transporter activity (GO:0005215)|transport (GO:0006810)|integral to membrane (GO:0016021)|L-arabinose isomerase activity (GO:0008733)|
fgenesh4_pm.C_LG_IV000088		518	Sugar transporter |General substrate transporter |Major facilitator superfamily |Sugar transporter superfamily ||sugar porter activity (GO:0005351)|carbohydrate transport (GO:0008643)|membrane (GO:0016020)|transporter activity (GO:0005215)|transport (GO:0006810)|integral to membrane (GO:0016021)|L-arabinose isomerase activity (GO:0008733)|
CR-LMO vs CR-CTL down-regulation
Bet v I allergen_PYR-like protein(Pyrarabactin Resistance-like)	3.9676e-05	60
gw1.X.1600.1		5	Bet v I allergen |
gw1.XVI.3905.1		10	Bet v I allergen |
gw1.VI.730.1		20	Bet v I allergen |
Protein of unknown function DUF706_Myo-inositol oxygenase	9.30579e-05	100
gw1.VIII.2.1		9	Protein of unknown function DUF706 |
estExt_Genewise1_v1.C_1450155		12	cytoplasm|GO:0005737|inositoloxygenaseactivity|GO:0050113|inositolcatabolicprocess|GO:0019310|ProteinofunknownfunctionDUF706|
GO:0005506 iron ion binding	0.000333758	50
gw1.133.251.1		4	Isopenicillin N synthase |2OG-Fe(II) oxygenase superfamily ||iron ion binding (GO:0005506)|isopenicillin-N synthase activity (GO:0016216)|antibiotic biosynthesis (GO:0017000)|sulfonate dioxygenase activity (GO:0000907)|oxidoreductase activity, acting on paired donors, with incorporation or reduction of molecular oxygen, 2-oxoglutarate as one donor, and incorporation of one atom each of oxygen int…
estExt_fgenesh4_pg.C_LG_X2089		23	Isopenicillin N synthase |2OG-Fe(II) oxygenase superfamily ||iron ion binding (GO:0005506)|isopenicillin-N synthase activity (GO:0016216)|antibiotic biosynthesis (GO:0017000)|leucocyanidin oxygenase activity (GO:0050589)|
gw1.IX.4476.1		32	Lipoxygenase |Plant lipoxygenase |Lipoxygenase, LH2 |Ketose-bisphosphate aldolase, class-II ||fructose-bisphosphate aldolase activity (GO:0004332)|glycolysis (GO:0006096)|zinc ion binding (GO:0008270)|iron ion binding (GO:0005506)|electron transport (GO:0006118)|lipoxygenase activity (GO:0016165)|
2OG-Fe(II) oxygenase superfamily	0.000330983	37.5
gw1.133.251.1		4	Isopenicillin N synthase |2OG-Fe(II) oxygenase superfamily ||iron ion binding (GO:0005506)|isopenicillin-N synthase activity (GO:0016216)|antibiotic biosynthesis (GO:0017000)|sulfonate dioxygenase activity (GO:0000907)|oxidoreductase activity, acting on paired donors, with incorporation or reduction of molecular oxygen, 2-oxoglutarate as one donor, and incorporation of one atom each of oxygen int…
fgenesh4_pg.C_LG_VI000988		17	2OG-Fe(II) oxygenase superfamily |oxidoreductase activity (GO:0016491)|regulation of oxidoreductase activity (GO:0051341)|
estExt_fgenesh4_pg.C_LG_X2089		23	Isopenicillin N synthase |2OG-Fe(II) oxygenase superfamily ||iron ion binding (GO:0005506)|isopenicillin-N synthase activity (GO:0016216)|antibiotic biosynthesis (GO:0017000)|leucocyanidin oxygenase activity (GO:0050589)|
GO:0004022 alcohol dehydrogenase activity_ADH	0.000545057	60
eugene3.00050005		6	cytosol|GO:0005829|alcoholdehydrogenase(NAD)activity|GO:0004022|responsetohypoxia|GO:0001666|Alcoholdehydrogenase,zinc-containing,conservedsite|GroES-like|
estExt_fgenesh4_pg.C_700001		13	Zinc-containing alcohol dehydrogenase superfamily |NAD-binding site ||zinc ion binding (GO:0008270)|oxidoreductase activity (GO:0016491)|alcohol dehydrogenase activity (GO:0004022)|alcohol dehydrogenase activity, metal ion-independent (GO:0004023)|alcohol dehydrogenase activity, zinc-dependent (GO:0004024)|alcohol dehydrogenase activity, iron-dependent (GO:0004025)|
estExt_Genewise1_v1.C_LG_VII1362		47	|alcohol dehydrogenase activity (GO:0004022)|alcohol dehydrogenase activity, metal ion-independent (GO:0004023)|alcohol dehydrogenase activity, zinc-dependent (GO:0004024)|alcohol dehydrogenase activity, iron-dependent (GO:0004025)|
Protein of unknown function DUF247	0.000857231	57.1429
eugene3.02080032		3	Plant protein of unknown function |molecular function unknown (GO:0005554)|
eugene3.00160328		74	Plant protein of unknown function |molecular function unknown (GO:0005554)|
eugene3.02350005		76	Plant protein of unknown function |molecular function unknown (GO:0005554)|
fgenesh4_pg.C_scaffold_131000068		89	Plant protein of unknown function |molecular function unknown (GO:0005554)|
Protein of unknown function DUF260_LOB domain-containing protein 40	0.0019728	75
fgenesh4_pg.C_LG_IV000564		53	Protein of unknown function DUF260 |
fgenesh4_pm.C_scaffold_123000043		56	Protein of unknown function DUF260 |
fgenesh4_pg.C_LG_XII000484		97	Protein of unknown function DUF260 |
arabinogalactan protein	0.00301512	100
eugene3.00091017		96	anchoredtomembrane|GO:0031225|
eugene3.00141560		104	anchoredtomembrane|GO:0031225|
eugene3.00130565		137	anchoredtomembrane|GO:0031225|
eugene3.00100193		216	anchoredtomembrane|GO:0031225|
fgenesh4_pg.C_LG_VIII001761		296	anchoredtomembrane|GO:0031225|
GO:0016747 transferase activity, transferring acyl groups other than amino-acyl groups	0.00307332	100
gw1.64.444.1		71	Transferase |
eugene3.00060844		116	Transferase |
estExt_fgenesh4_pg.C_LG_VI0095		125	Transferase |
grail3.0051000601		155	Transferase |
eugene3.00130737		156	Transferase |
gw1.29.19.1		275	Transferase |
fgenesh4_pm.C_LG_II000154		335	Transferase |
GO:0030599 pectine esterase activity	0.00353961	83.3333
eugene3.00140126		25	Pectinesterase |Plant invertase/pectin methylesterase inhibitor |Pectinesterase inhibitor |cell wall (GO:0005618)|pectinesterase activity (GO:0030599)|cell wall modification (GO:0042545)|enzyme inhibitor activity (GO:0004857)|
estExt_Genewise1_v1.C_LG_XIV3195		70	Pectinesterase |cell wall (GO:0005618)|pectinesterase activity (GO:0030599)|cell wall modification (GO:0042545)|
gw1.VIII.1476.1		105	Pectinesterase |Plant invertase/pectin methylesterase inhibitor ||cell wall (GO:0005618)|pectinesterase activity (GO:0030599)|cell wall modification (GO:0042545)|
eugene3.00140717		147	Pectinesterase |Plant invertase/pectin methylesterase inhibitor |Pectinesterase inhibitor |cell wall (GO:0005618)|pectinesterase activity (GO:0030599)|cell wall modification (GO:0042545)|enzyme inhibitor activity (GO:0004857)|
gw1.XIV.2235.1		219	Pectinesterase |cell wall (GO:0005618)|pectinesterase activity (GO:0030599)|cell wall modification (GO:0042545)|
F-box family protein_ Kelch repeat, Cyclin-like	0.00413802	88.8889
eugene3.00011103		68	Cyclin-like F-box |Kelch repeat ||
eugene3.00011803		177	Cyclin-like F-box |Kelch repeat |Kelch |
fgenesh4_pg.C_LG_III000309		226	Cyclin-like F-box |F-box protein interaction domain ||
fgenesh4_pg.C_LG_I002439		228	Cyclin-like F-box |F-box protein interaction domain ||
fgenesh4_pm.C_LG_III000682		242	SNF2-related|Helicase,C-terminal|Cyclin-likeF-box|CW-typeZn-finger|DEAD/DEAHboxhelicase|Zn-finger,RING|DNAbinding|GO:0003677|ATPbinding|GO:0005524|ATP-dependenthelicaseactivity|GO:0008026|nucleicacidbinding|GO:0003676|helicaseactivity|GO:0004386|ubiquitinligasecomplex|GO:0000151|ubiquitin-proteinligaseactivity|GO:0004842|zincionbinding|GO:0008270|proteinubiquitination|GO:0016567|ATP-dependentDNAh…
fgenesh4_pg.C_LG_IX000061		331	Leucine-rich repeat |Cyclin-like F-box ||
fgenesh4_pg.C_LG_II000418		347	Leucine-rich repeat |Cyclin-like F-box |Leucine-rich repeat, cysteine-containing subtype |
fgenesh4_pg.C_LG_II000131		351	Cyclin-like F-box |
wound-responsive protein, putative	0.00451865	100
eugene3.00191063		46	responsetowounding|GO:0009611|
fgenesh4_pm.C_LG_IX000552		69	binding|GO:0005488|metabolicprocess|GO:0008152|NAD(P)-binding|
estExt_fgenesh4_kg.C_LG_XIV0045		178	response to wounding GO:0009611|
GO:0006260 DNA replication	0.00448481	100
fgenesh4_pm.C_LG_XII000027		161	DNA polymerase epsilon subunit B |DNA binding (GO:0003677)|DNA-directed DNA polymerase activity (GO:0003887)|nucleus (GO:0005634)|DNA replication (GO:0006260)|alpha DNA polymerase activity (GO:0003889)|beta DNA polymerase activity (GO:0003890)|delta DNA polymerase activity (GO:0003891)|epsilon DNA polymerase activity (GO:0003893)|zeta DNA polymerase activity (GO:0003894)|gamma DNA-directed DNA po…
gw1.III.1388.1		170	Origin recognition complex subunit 2 |Immunoglobulin/major histocompatibility complex ||origin recognition complex (GO:0000808)|nucleus (GO:0005634)|DNA replication (GO:0006260)|
estExt_fgenesh4_pg.C_LG_VII0648		190	Ribonucleotide reductase large subunit |ATP-cone ||ribonucleoside-diphosphate reductase activity (GO:0004748)|ribonucleoside-diphosphate reductase complex (GO:0005971)|DNA replication (GO:0006260)|
gw1.V.2541.1		270	DNA-directed DNA polymerase B |DNA polymerase B region |DNA polymerase B, exonuclease |DNA polymerase (pol2) |Sugar transporter superfamily |nucleotide binding (GO:0000166)|DNA binding (GO:0003677)|DNA-directed DNA polymerase activity (GO:0003887)|nucleus (GO:0005634)|DNA replication (GO:0006260)|3'-5' exonuclease activity (GO:0008408)|transporter activity (GO:0005215)|transport (GO:0006810)|memb…
gw1.X.2191.1		358	Protein of unknown function DUF392 |nucleus (GO:0005634)|DNA replication (GO:0006260)|
GO:0051341 regulation of oxidoreductase activity	0.00469654	100
fgenesh4_pg.C_LG_VI000988		17	2OG-Fe(II) oxygenase superfamily |oxidoreductase activity (GO:0016491)|regulation of oxidoreductase activity (GO:0051341)|
eugene3.00060573		120	Zinc-containing alcohol dehydrogenase superfamily |zinc ion binding (GO:0008270)|oxidoreductase activity (GO:0016491)|regulation of oxidoreductase activity (GO:0051341)|
estExt_Genewise1_v1.C_1660131		121	|oxidoreductase activity (GO:0016491)|regulation of oxidoreductase activity (GO:0051341)|
estExt_Genewise1_v1.C_5220001		314	Short-chain dehydrogenase/reductase SDR |Glucose/ribitol dehydrogenase ||metabolism (GO:0008152)|oxidoreductase activity (GO:0016491)|regulation of oxidoreductase activity (GO:0051341)|
eugene3.00110176		323	2OG-Fe(II) oxygenase superfamily |oxidoreductase activity (GO:0016491)|regulation of oxidoreductase activity (GO:0051341)|
gw1.XII.484.1		431	Alternative oxidase |mitochondrial membrane (GO:0005740)|respiratory gaseous exchange (GO:0007585)|oxidoreductase activity (GO:0016491)|regulation of oxidoreductase activity (GO:0051341)|
Immunoglobulin /major histocompatibility complex	0.00837868	20
grail3.0065006801		2	Immunoglobulin/major histocompatibility complex |ROK ||
Serine/threonine protein kinase	0.00834477	100
gw1.XI.1918.1		14	Protein kinase |Protein of unknown function DUF26 |Tyrosine protein kinase |Serine/threonine protein kinase |Serine/threonine protein kinase, active site |protein kinase activity (GO:0004672)|ATP binding (GO:0005524)|protein amino acid phosphorylation (GO:0006468)|protein-tyrosine kinase activity (GO:0004713)|protein serine/threonine kinase activity (GO:0004674)|
gw1.XII.274.1		87
gw1.122.164.1		157	Protein kinase |Aldo/keto reductase |Tyrosine protein kinase |Serine/threonine protein kinase |Serine/threonine protein kinase, active site |protein kinase activity (GO:0004672)|ATP binding (GO:0005524)|protein amino acid phosphorylation (GO:0006468)|protein-tyrosine kinase activity (GO:0004713)|oxidoreductase activity (GO:0016491)|protein serine/threonine kinase activity (GO:0004674)|transmembra…
fgenesh4_pm.C_LG_XVII000074		163	Protein kinase |Tyrosine protein kinase |Serine/threonine protein kinase |Serine/threonine protein kinase, active site ||protein kinase activity (GO:0004672)|ATP binding (GO:0005524)|protein amino acid phosphorylation (GO:0006468)|protein-tyrosine kinase activity (GO:0004713)|protein serine/threonine kinase activity (GO:0004674)|protein kinase CK2 activity (GO:0004682)|cAMP-dependent protein kina…
gw1.XII.274.1		232	Protein kinase |Tyrosine protein kinase |Serine/threonine protein kinase |Serine/threonine protein kinase, active site ||protein kinase activity (GO:0004672)|ATP binding (GO:0005524)|protein amino acid phosphorylation (GO:0006468)|protein-tyrosine kinase activity (GO:0004713)|protein serine/threonine kinase activity (GO:0004674)|transmembrane receptor protein serine/threonine kinase activity (GO:…
gw1.XVII.811.1		326	Protein kinase |Tyrosine protein kinase |Serine/threonine protein kinase |Serine/threonine protein kinase, active site ||protein kinase activity (GO:0004672)|ATP binding (GO:0005524)|protein amino acid phosphorylation (GO:0006468)|protein-tyrosine kinase activity (GO:0004713)|protein serine/threonine kinase activity (GO:0004674)|protein kinase CK2 activity (GO:0004682)|cAMP-dependent protein kina…
gw1.IV.2493.1		344	Protein kinase |Leucine-rich repeat |Tyrosine protein kinase |Serine/threonine protein kinase |Leucine-rich repeat, typical subtype |Leucine-rich repeat, plant specific |Serine/threonine protein kinase, active site |protein kinase activity (GO:0004672)|ATP binding (GO:0005524)|protein amino acid phosphorylation (GO:0006468)|protein-tyrosine kinase activity (GO:0004713)|protein serine/threonine ki…
gw1.IV.1685.1		371	Protein kinase |Calcium-binding EF-hand |Tyrosine protein kinase |Serine/threonine protein kinase |Serine/threonine protein kinase, active site |protein kinase activity (GO:0004672)|ATP binding (GO:0005524)|protein amino acid phosphorylation (GO:0006468)|protein-tyrosine kinase activity (GO:0004713)|calcium ion binding (GO:0005509)|protein serine/threonine kinase activity (GO:0004674)|transmembra…
gw1.VII.132.1		544	Protein kinase |Legume lectin, alpha |Legume lectin, beta domain |Tyrosine protein kinase |Serine/threonine protein kinase |Serine/threonine protein kinase, active site ||protein kinase activity (GO:0004672)|ATP binding (GO:0005524)|protein amino acid phosphorylation (GO:0006468)|protein-tyrosine kinase activity (GO:0004713)|protein serine/threonine kinase activity (GO:0004674)|
gw1.129.121.1		553	Protein kinase |Tyrosine protein kinase |Serine/threonine protein kinase |Serine/threonine protein kinase, active site ||protein kinase activity (GO:0004672)|ATP binding (GO:0005524)|protein amino acid phosphorylation (GO:0006468)|protein-tyrosine kinase activity (GO:0004713)|protein serine/threonine kinase activity (GO:0004674)|
fgenesh4_pg.C_scaffold_1260000001		573	Protein kinase |Tyrosine protein kinase |Serine/threonine protein kinase |Serine/threonine protein kinase, active site ||protein kinase activity (GO:0004672)|ATP binding (GO:0005524)|protein amino acid phosphorylation (GO:0006468)|protein-tyrosine kinase activity (GO:0004713)|protein serine/threonine kinase activity (GO:0004674)|
eugene3.00131247		652	Protein kinase |Tyrosine protein kinase |Serine/threonine protein kinase |Serine/threonine protein kinase, active site ||protein kinase activity (GO:0004672)|ATP binding (GO:0005524)|protein amino acid phosphorylation (GO:0006468)|protein-tyrosine kinase activity (GO:0004713)|protein serine/threonine kinase activity (GO:0004674)|
gw1.VII.136.1		692	Protein kinase |Legume lectin, alpha |Legume lectin, beta domain |Tyrosine protein kinase |Serine/threonine protein kinase |Serine/threonine protein kinase, active site ||protein kinase activity (GO:0004672)|ATP binding (GO:0005524)|protein amino acid phosphorylation (GO:0006468)|protein-tyrosine kinase activity (GO:0004713)|protein serine/threonine kinase activity (GO:0004674)|
gw1.XIII.1159.1		724	Protein kinase |Tyrosine protein kinase |Serine/threonine protein kinase |RNA-binding region RNP-1 (RNA recognition motif) |Serine/threonine protein kinase, active site |nucleic acid binding (GO:0003676)|protein kinase activity (GO:0004672)|ATP binding (GO:0005524)|protein amino acid phosphorylation (GO:0006468)|protein-tyrosine kinase activity (GO:0004713)|protein serine/threonine kinase activit…
eugene3.00050488		791	Protein kinase |Tyrosine protein kinase |Serine/threonine protein kinase |Serine/threonine protein kinase, active site ||protein kinase activity (GO:0004672)|ATP binding (GO:0005524)|protein amino acid phosphorylation (GO:0006468)|protein-tyrosine kinase activity (GO:0004713)|protein serine/threonine kinase activity (GO:0004674)|
GO:0004194 pepsin A activity	0.00807956	33.3333
fgenesh4_pg.C_LG_XV000869		11	Peptidase A1, pepsin |pepsin A activity (GO:0004194)|proteolysis and peptidolysis (GO:0006508)|transmembrane receptor protein serine/threonine kinase activity (GO:0004675)|3-phosphoinositide-dependent protein kinase activity (GO:0004676)|DNA-dependent protein kinase activity (GO:0004677)|AMP-activated protein kinase activity (GO:0004679)|casein kinase activity (GO:0004680)|casein kinase I activit…
grail3.0047027101		29	Peptidase A1, pepsin |Peptidase aspartic, active site ||pepsin A activity (GO:0004194)|proteolysis and peptidolysis (GO:0006508)|aspartic-type endopeptidase activity (GO:0004190)|
Glucose/ribitol dehydrogenase	0.00830626	83.3333
grail3.0005035201		34	Short-chain dehydrogenase/reductase SDR |Glucose/ribitol dehydrogenase ||metabolism (GO:0008152)|oxidoreductase activity (GO:0016491)|estradiol 17-beta-dehydrogenase activity (GO:0004303)|
gw1.XIX.2740.1		79	Short-chain dehydrogenase/reductase SDR |Glucose/ribitol dehydrogenase ||metabolism (GO:0008152)|oxidoreductase activity (GO:0016491)|3-oxoacyl-[acyl-carrier protein] reductase activity (GO:0004316)|
eugene3.00061405		171	Short-chain dehydrogenase/reductase SDR |Glucose/ribitol dehydrogenase ||metabolism (GO:0008152)|oxidoreductase activity (GO:0016491)|carbonyl reductase (NADPH) activity (GO:0004090)|
fgenesh4_pg.C_LG_XIV000563		283	Short-chain dehydrogenase/reductase SDR |Glucose/ribitol dehydrogenase ||metabolism (GO:0008152)|oxidoreductase activity (GO:0016491)|estradiol 17-beta-dehydrogenase activity (GO:0004303)|
estExt_Genewise1_v1.C_5220001		314	Short-chain dehydrogenase/reductase SDR |Glucose/ribitol dehydrogenase ||metabolism (GO:0008152)|oxidoreductase activity (GO:0016491)|regulation of oxidoreductase activity (GO:0051341)|
Leucine-rich repeat	0.00891637	100
eugene3.00570127		140	Leucine-rich repeat |Leucine-rich repeat, typical subtype |Leucine-rich repeat, plant specific |
fgenesh4_pg.C_scaffold_166000065		218	Leucine-rich repeat |Leucine-rich repeat, typical subtype |Leucine-rich repeat, plant specific |
fgenesh4_pg.C_LG_IX000531		261	Leucine-rich repeat |Leucine-rich repeat, cysteine-containing type |Leucine-rich repeat, typical subtype |Leucine-rich repeat, plant specific ||
grail3.0019026401		280	Leucine-rich repeat |Leucine-rich repeat, cysteine-containing type |Leucine-rich repeat, typical subtype |Leucine-rich repeat, plant specific ||
fgenesh4_pg.C_LG_IX000061		331	Leucine-rich repeat |Cyclin-like F-box ||
gw1.IV.2493.1		344	Protein kinase |Leucine-rich repeat |Tyrosine protein kinase |Serine/threonine protein kinase |Leucine-rich repeat, typical subtype |Leucine-rich repeat, plant specific |Serine/threonine protein kinase, active site |protein kinase activity (GO:0004672)|ATP binding (GO:0005524)|protein amino acid phosphorylation (GO:0006468)|protein-tyrosine kinase activity (GO:0004713)|protein serine/threonine ki…
fgenesh4_pg.C_LG_II000418		347	Leucine-rich repeat |Cyclin-like F-box |Leucine-rich repeat, cysteine-containing subtype |
eugene3.00002256		354	Protein kinase |Leucine-rich repeat |Tyrosine protein kinase |Serine/threonine protein kinase |Leucine-rich repeat, plant specific |protein kinase activity (GO:0004672)|ATP binding (GO:0005524)|protein amino acid phosphorylation (GO:0006468)|protein-tyrosine kinase activity (GO:0004713)|protein serine/threonine kinase activity (GO:0004674)|
fgenesh4_pg.C_LG_XIX000864		393	Leucine-rich repeat |Leucine-rich repeat, plant specific ||
fgenesh4_pg.C_LG_VII000427		465	Leucine-rich repeat |
gw1.II.380.1		526	Protein kinase |Leucine-rich repeat |Tyrosine protein kinase |Serine/threonine protein kinase |Leucine-rich repeat, plant specific |protein kinase activity (GO:0004672)|ATP binding (GO:0005524)|protein amino acid phosphorylation (GO:0006468)|protein-tyrosine kinase activity (GO:0004713)|protein serine/threonine kinase activity (GO:0004674)|transmembrane receptor protein serine/threonine kinase ac…
fgenesh4_pg.C_LG_I000355		594	Leucine-rich repeat |Leucine-rich repeat, plant specific ||
eugene3.00031582		733	Leucine-rich repeat |Leucine-rich repeat, plant specific ||
grail3.0002001001		790	Leucine-rich repeat |Leucine-rich repeat, cysteine-containing type |Leucine-rich repeat, typical subtype |
CR-LMI vs CR-CTL up-regulation
Heat shock protein 20	1.15926e-08	50
eugene3.00080557		3	Heat shock protein Hsp20 |
grail3.0022018701		4	Heat shock protein Hsp20 |
estExt_fgenesh4_pg.C_LG_XIII0447		5	Heat shock protein Hsp20 |Endoplasmic reticulum targeting sequence ||
grail3.0023024001		6	Heat shock protein Hsp20 |
gw1.I.502.1		12	Heat shock protein Hsp20 |
estExt_fgenesh4_pm.C_LG_VI0650		16	Heat shock protein Hsp20 |
eugene3.00011624		19	Heat shock protein Hsp20 |
GO:0046872 metal ion binding _Plant metallothionein, Heavy metal transport/detoxification protein	0.000438758	28.5714
eugene3.00110909		9	Plant metallothionein, family 15 |metal ion binding (GO:0046872)|
estExt_fgenesh4_pg.C_2080003		21	Plant metallothionein, family 15 |metal ion binding (GO:0046872)|
eugene3.10710001		24	metalionbinding|GO:0046872|metaliontransport|GO:0030001|Heavymetaltransport/detoxificationprotein|
eugene3.00060718		29	Plant metallothionein, family 15 |metal ion binding (GO:0046872)|
Plant lipid transfer/seed storage/trypsin-alpha amylase inhibitor	0.00777059	61.5385
fgenesh4_pg.C_LG_X000784		2	Plant lipid transfer protein/Par allergen |Plant lipid transfer/seed storage/trypsin-alpha amylase inhibitor ||lipid transport (GO:0006869)|lipid binding (GO:0008289)|
estExt_fgenesh4_pg.C_LG_II0470		42	Plant lipid transfer protein/Par allergen |Plant lipid transfer/seed storage/trypsin-alpha amylase inhibitor ||lipid transport (GO:0006869)|lipid binding (GO:0008289)|
gw1.X.5835.1		48	Plant lipid transfer/seed storage/trypsin-alpha amylase inhibitor |
fgenesh4_pm.C_LG_IX000642		72	Plant lipid transfer protein/Par allergen |Plant lipid transfer/seed storage/trypsin-alpha amylase inhibitor ||lipid transport (GO:0006869)|lipid binding (GO:0008289)|
estExt_fgenesh4_pm.C_5150003		112	Plant lipid transfer protein/Par allergen |Plant lipid transfer/seed storage/trypsin-alpha amylase inhibitor ||lipid transport (GO:0006869)|lipid binding (GO:0008289)|
estExt_fgenesh4_pg.C_LG_II0468		119	Plant lipid transfer protein/Par allergen |Plant lipid transfer/seed storage/trypsin-alpha amylase inhibitor ||lipid transport (GO:0006869)|lipid binding (GO:0008289)|
grail3.0010069001		197	Plant lipid transfer/seed storage/trypsin-alpha amylase inhibitor |
grail3.0002044001		209	Plant lipid transfer protein/Par allergen |Plant lipid transfer/seed storage/trypsin-alpha amylase inhibitor ||lipid transport (GO:0006869)|lipid binding (GO:0008289)|
GO:0004866 endopeptidase inhibitor activity_ Kunitz	0.00268074	75
eugene3.00040289		25	Proteinase inhibitor I3, Kunitz legume |endopeptidase inhibitor activity (GO:0004866)|
estExt_fgenesh4_pg.C_2010041		28	Proteinase inhibitor I3, Kunitz legume |endopeptidase inhibitor activity (GO:0004866)|
gw1.3358.2.1		92	Proteinase inhibitor I3, Kunitz legume |endopeptidase inhibitor activity (GO:0004866)|
GO:000367 DNA binding_WRKY	0.00290509	100
grail3.0204000201		60	Cyclin, C-terminal |DNA-binding WRKY ||DNA binding (GO:0003677)|regulation of cell cycle (GO:0000074)|nucleus (GO:0005634)|
grail3.0005030601		105	DNA-binding WRKY |DNA binding (GO:0003677)|
grail3.0007034202		116	DNA-binding WRKY |DNA binding (GO:0003677)|
Helix-turn-helix motif, Lambda like repressor	0.0041942	66.6667
eugene3.00140486		8	Homeobox |Helix-turn-helix motif, lambda-like repressor |Leucine zipper, homeobox-associated |transcription factor activity (GO:0003700)|nucleus (GO:0005634)|regulation of transcription, DNA-dependent (GO:0006355)|DNA binding (GO:0003677)|
grail3.0019015601		39	Homeobox |Helix-turn-helix motif, lambda-like repressor |N-6 Adenine-specific DNA methylase |transcription factor activity (GO:0003700)|nucleus (GO:0005634)|regulation of transcription, DNA-dependent (GO:0006355)|DNA binding (GO:0003677)|DNA methylation (GO:0006306)|N-methyltransferase activity (GO:0008170)|
GO:0004364 GlutathioneS-transferase activity	0.00496365	100
gw1.7940.4.1		59	Glutathione S-transferase, C-terminal |Glutathione S-transferase, N-terminal ||glutathione transferase activity (GO:0004364)|
grail3.0094003001		99	Glutathione S-transferase, C-terminal |Glutathione S-transferase, N-terminal ||glutathione transferase activity (GO:0004364)|
gw1.942.4.1		101	Glutathione S-transferase, C-terminal |Glutathione S-transferase, N-terminal ||glutathione transferase activity (GO:0004364)|
grail3.0036009801		213	Glutathione S-transferase, C-terminal |Glutathione S-transferase, N-terminal ||glutathione transferase activity (GO:0004364)|
eugene3.00020134		270	Glutathione S-transferase, C-terminal |Glutathione S-transferase, N-terminal ||glutathione transferase activity (GO:0004364)|
eugene3.00060229		286	Glutathione S-transferase, N-terminal |glutathione transferase activity (GO:0004364)|
grail3.0104000601		424	Glutathione S-transferase, C-terminal |Glutathione S-transferase, N-terminal ||glutathione transferase activity (GO:0004364)|
gw1.X.2945.1		435	Glutathione S-transferase, C-terminal |Glutathione S-transferase, N-terminal ||glutathione transferase activity (GO:0004364)|
eugene3.00161127		443	Glutathione S-transferase, C-terminal |Glutathione S-transferase, N-terminal ||glutathione transferase activity (GO:0004364)|
GO:0046872 metal ion binding _Plant metallothionein, Heavy metal transport/detoxification protein	0.00662213	77.7778
eugene3.10710001		24	metalionbinding|GO:0046872|metaliontransport|GO:0030001|Heavymetaltransport/detoxificationprotein|
estExt_fgenesh4_pm.C_LG_X0440		85	Heavy metal transport/detoxification protein |Heavy metal binding ||metal ion transport (GO:0030001)|metal ion binding (GO:0046872)|
eugene3.03470002		95	metalionbinding|GO:0046872|metaliontransport|GO:0030001|Heavymetaltransport/detoxificationprotein|
fgenesh4_pm.C_LG_XIV000540		110	Heavy metal transport/detoxification protein |metal ion transport (GO:0030001)|metal ion binding (GO:0046872)|
estExt_fgenesh4_pg.C_LG_V0881		202	Heavy metal transport/detoxification protein |Heavy metal binding ||metal ion transport (GO:0030001)|metal ion binding (GO:0046872)|
eugene3.00440254		219	metalionbinding|GO:0046872|metaliontransport|GO:0030001|Heavymetaltransport/detoxificationprotein|
estExt_Genewise1_v1.C_LG_IV3991		277	metalionbinding|GO:0046872|metaliontransport|GO:0030001|Heavymetaltransport/detoxificationprotein|
GO:0015662 ATPase activity, coupled to transmembrane movement of ions_ATPase, E1-E2 type	0.00662193	100
estExt_fgenesh4_pg.C_1470038		109	ATPase, E1-E2 type |H+ transporting ATPase, proton pump |E1-E2 ATPase-associated region |Cation transporting ATPase, N-terminal |Haloacid dehalogenase-like hydrolase |Plasma-membrane proton-efflux P-type ATPase ||ATP binding (GO:0005524)|ATPase activity, coupled to transmembrane movement of ions, phosphorylative mechanism (GO:0015662)|proton transport (GO:0015992)|membrane (GO:0016020)|cation tra…
eugene3.00400133		170	ATPase, E1-E2 type |H+ transporting ATPase, proton pump |E1-E2 ATPase-associated region |Cation transporting ATPase, N-terminal |Haloacid dehalogenase-like hydrolase |Plasma-membrane proton-efflux P-type ATPase ||ATP binding (GO:0005524)|ATPase activity, coupled to transmembrane movement of ions, phosphorylative mechanism (GO:0015662)|proton transport (GO:0015992)|membrane (GO:0016020)|cation tra…
fgenesh4_pm.C_LG_VIII000685		177	ATPase, E1-E2 type |H+ transporting ATPase, proton pump |E1-E2 ATPase-associated region |Cation transporting ATPase, C-terminal |Cation transporting ATPase, N-terminal |Haloacid dehalogenase-like hydrolase |Calcium-translocating P-type ATPase, PMCA-type |ATP binding (GO:0005524)|ATPase activity, coupled to transmembrane movement of ions, phosphorylative mechanism (GO:0015662)|proton transport (GO…
GO:0015979 photosynthesis	0.00749778	100
grail3.0014028301		17	Photosystem II 10 kDa polypeptide PsbR |oxygen evolving complex (GO:0009654)|photosynthesis (GO:0015979)|thylakoid membrane (GO:0042651)|
eugene3.00020518		142	Photosystem II reaction center protein PsbP |calcium ion binding (GO:0005509)|oxygen evolving complex (GO:0009654)|photosynthesis (GO:0015979)|extrinsic to membrane (GO:0019898)|
estExt_fgenesh4_kg.C_LG_VII0034		207	Manganese-stabilizing protein/photosystem II polypeptide |calcium ion binding (GO:0005509)|oxygen evolving complex (GO:0009654)|photosynthesis (GO:0015979)|extrinsic to membrane (GO:0019898)|photosystem II stabilization (GO:0042549)|
estExt_Genewise1_v1.C_280006		238	Photosystem II reaction centre X |photosystem II (GO:0009523)|photosynthesis (GO:0015979)|membrane (GO:0016020)|
eugene3.00100819		261	Photosystem I protein PsaD |photosystem I reaction center (GO:0009538)|photosynthesis (GO:0015979)|
grail3.0015031101		278	chloroplastthylakoidmembrane|GO:0009535|photosynthesisGO:0015979|
estExt_fgenesh4_pg.C_LG_V1224		294	Photosystem II reaction center protein PsbP |calcium ion binding (GO:0005509)|oxygen evolving complex (GO:0009654)|photosynthesis (GO:0015979)|extrinsic to membrane (GO:0019898)|
gw1.XV.3200.1		427	chloroplast|GO:0009507|cytochromeb6fcomplexassembly|GO:0010190|
gw1.VI.180.1		501	Photosystem I psaG/psaK protein |photosystem I (GO:0009522)|photosynthesis (GO:0015979)|membrane (GO:0016020)|
estExt_Genewise1_v1.C_LG_I8285		563	chloroplastenvelope|GO:0009941|photosynthesis|GO:0015979|PhotosystemIreactioncentreproteinPsaF,subunitIII|
GO:0004308 exo-alpha-sialidase activity	0.00791849	100
estExt_fgenesh4_pm.C_LG_XVIII0321		20	|exo-alpha-sialidase activity (GO:0004308)|
eugene3.00061340		91	|exo-alpha-sialidase activity (GO:0004308)|
Remorin family protein	0.00801798	66.6667
gw1.XVI.1724.1		11	Remorin, C-terminal region |
gw1.VI.1266.1		54	Remorin, C-terminal region |
CR-LMI vs CR-CTL down-regulation
GO:0030976 thiamin pyrophosphate binding_ Pyruvate decarboxylase/TPP-binding enzyme	3.44015e-05	100
gw1.XI.3391.1		58	Pyruvate decarboxylase |pyruvate decarboxylase activity (GO:0004737)|
estExt_fgenesh4_pm.C_LG_XVI0442		75	Pyruvate decarboxylase |pyruvate decarboxylase activity (GO:0004737)|
gw1.XII.513.1		77	Pyruvate decarboxylase |acetolactate synthase activity (GO:0003984)|
grail3.19782000101		80	Pyruvate decarboxylase |pyruvate decarboxylase activity (GO:0004737)|
2OG-Fe(II) oxygenase superfamily	4.99194e-05	38
eugene3.01330126		2	2OG-Fe(II) oxygenase superfamily |sulfonate dioxygenase activity (GO:0000907)|oxidoreductase activity, acting on paired donors, with incorporation or reduction of molecular oxygen, 2-oxoglutarate as one donor, and incorporation of one atom each of oxygen into both donors (GO:0016706)|2,4-dichlorophenoxyacetate alpha-ketoglutarate dioxygenase activity (GO:0018602)|procollagen-proline dioxygenase a…
gw1.133.251.1		6	Isopenicillin N synthase |2OG-Fe(II) oxygenase superfamily ||iron ion binding (GO:0005506)|isopenicillin-N synthase activity (GO:0016216)|antibiotic biosynthesis (GO:0017000)|sulfonate dioxygenase activity (GO:0000907)|oxidoreductase activity, acting on paired donors, with incorporation or reduction of molecular oxygen, 2-oxoglutarate as one donor, and incorporation of one atom each of oxygen int…
fgenesh4_pg.C_LG_VI000988		11	2OG-Fe(II) oxygenase superfamily |oxidoreductase activity (GO:0016491)|regulation of oxidoreductase activity (GO:0051341)|
Bet v I allergen_PYR-like protein(Pyrarabactin Resistance-like)	9.79835e-05	75
gw1.XVI.3905.1		9	Bet v I allergen |
gw1.X.1600.1		12	Bet v I allergen |
gw1.VI.730.1		31	Bet v I allergen |
Protein of unknown function DUF260_LOB domain-containing protein 40	0.000210418	100
fgenesh4_pm.C_scaffold_123000043		10	Protein of unknown function DUF260 |
fgenesh4_pg.C_LG_IV000564		29	Protein of unknown function DUF260 |
fgenesh4_pg.C_LG_XII000484		62	Protein of unknown function DUF260 |
GO:0004022 alcohol dehydrogenase activity_ADH	0.00168875	40
eugene3.00050005		1	cytosol|GO:0005829|alcoholdehydrogenase(NAD)activity|GO:0004022|responsetohypoxia|GO:0001666|Alcoholdehydrogenase,zinc-containing,conservedsite|GroES-like|
estExt_fgenesh4_pg.C_700001		14	Zinc-containing alcohol dehydrogenase superfamily |NAD-binding site ||zinc ion binding (GO:0008270)|oxidoreductase activity (GO:0016491)|alcohol dehydrogenase activity (GO:0004022)|alcohol dehydrogenase activity, metal ion-independent (GO:0004023)|alcohol dehydrogenase activity, zinc-dependent (GO:0004024)|alcohol dehydrogenase activity, iron-dependent (GO:0004025)|
GO:0030599 pectine esterase activity	0.00204565	100
estExt_Genewise1_v1.C_LG_XIV3195		26	Pectinesterase |cell wall (GO:0005618)|pectinesterase activity (GO:0030599)|cell wall modification (GO:0042545)|
eugene3.00140126		45	Pectinesterase |Plant invertase/pectin methylesterase inhibitor |Pectinesterase inhibitor |cell wall (GO:0005618)|pectinesterase activity (GO:0030599)|cell wall modification (GO:0042545)|enzyme inhibitor activity (GO:0004857)|
eugene3.00140717		100	Pectinesterase |Plant invertase/pectin methylesterase inhibitor |Pectinesterase inhibitor |cell wall (GO:0005618)|pectinesterase activity (GO:0030599)|cell wall modification (GO:0042545)|enzyme inhibitor activity (GO:0004857)|
eugene3.00290334		103	Plant invertase/pectin methylesterase inhibitor |Pectinesterase inhibitor ||enzyme inhibitor activity (GO:0004857)|pectinesterase activity (GO:0030599)|
GO:0005506 iron ion binding	0.0025986	50
gw1.133.251.1		6	Isopenicillin N synthase |2OG-Fe(II) oxygenase superfamily ||iron ion binding (GO:0005506)|isopenicillin-N synthase activity (GO:0016216)|antibiotic biosynthesis (GO:0017000)|sulfonate dioxygenase activity (GO:0000907)|oxidoreductase activity, acting on paired donors, with incorporation or reduction of molecular oxygen, 2-oxoglutarate as one donor, and incorporation of one atom each of oxygen int…
estExt_fgenesh4_pg.C_LG_X2089		34	Isopenicillin N synthase |2OG-Fe(II) oxygenase superfamily ||iron ion binding (GO:0005506)|isopenicillin-N synthase activity (GO:0016216)|antibiotic biosynthesis (GO:0017000)|leucocyanidin oxygenase activity (GO:0050589)|
gw1.IX.4476.1		55	Lipoxygenase |Plant lipoxygenase |Lipoxygenase, LH2 |Ketose-bisphosphate aldolase, class-II ||fructose-bisphosphate aldolase activity (GO:0004332)|glycolysis (GO:0006096)|zinc ion binding (GO:0008270)|iron ion binding (GO:0005506)|electron transport (GO:0006118)|lipoxygenase activity (GO:0016165)|
Protein of unknown function DUF706_Myo-inositol oxygenase	0.00395184	100
estExt_Genewise1_v1.C_1450155		35	cytoplasm|GO:0005737|inositoloxygenaseactivity|GO:0050113|inositolcatabolicprocess|GO:0019310|ProteinofunknownfunctionDUF706|
gw1.VIII.2.1		65	Protein of unknown function DUF706 |
GO:0006096 glycolysis	0.00414455	83
gw1.IX.4476.1		55	Lipoxygenase |Plant lipoxygenase |Lipoxygenase, LH2 |Ketose-bisphosphate aldolase, class-II ||fructose-bisphosphate aldolase activity (GO:0004332)|glycolysis (GO:0006096)|zinc ion binding (GO:0008270)|iron ion binding (GO:0005506)|electron transport (GO:0006118)|lipoxygenase activity (GO:0016165)|
gw1.127.232.1		147	L-lactate/malate dehydrogenase |Lactate/malate dehydrogenase |L-lactate dehydrogenase |NAD-binding site ||tricarboxylic acid cycle intermediate metabolism (GO:0006100)|oxidoreductase activity (GO:0016491)|L-lactate dehydrogenase activity (GO:0004459)|glycolysis (GO:0006096)|cytoplasm (GO:0005737)|anaerobic glycolysis (GO:0019642)|
estExt_fgenesh4_pm.C_LG_VIII0335		167	Phosphoglycerate kinase |phosphoglycerate kinase activity (GO:0004618)|glycolysis (GO:0006096)|
estExt_fgenesh4_pg.C_LG_X0484		191	Glyceraldehyde 3-phosphate dehydrogenase |Glyceraldehyde-3-phosphate dehydrogenase, type I ||glyceraldehyde-3-phosphate dehydrogenase (phosphorylating) activity (GO:0004365)|glycolysis (GO:0006096)|NAD binding (GO:0051287)|glucose metabolism (GO:0006006)|glyceraldehyde-3-phosphate dehydrogenase activity (GO:0008943)|
fgenesh4_pm.C_LG_I000007		196	Pyruvate kinase |pyruvate kinase activity (GO:0004743)|glycolysis (GO:0006096)|
phosphate-responsive protein, putative	0.00435595	100
eugene3.00050689		13	Phosphate-induced protein 1 conserved region |
gw1.IX.187.1		165	Phosphate-induced protein 1 conserved region |
estExt_fgenesh4_pm.C_660087		181	Phosphate-induced protein 1 conserved region |
eugene3.00020907		229	Phosphate-induced protein 1 conserved region |
arabinogalactan protein	0.00510923	100
eugene3.00141560		119	anchoredtomembrane|GO:0031225|
eugene3.00130565		156	anchoredtomembrane|GO:0031225|
fgenesh4_pg.C_LG_VIII001761		161	anchoredtomembrane|GO:0031225|
eugene3.00091017		245	anchoredtomembrane|GO:0031225|
GO:0016747 transferase activity, transferring acyl groups other than amino-acyl groups	0.00553237	91
eugene3.00060844		15	Transferase |
eugene3.00161069		53	Transferase |
estExt_fgenesh4_pg.C_LG_VI0095		88	Transferase |
grail3.0051000601		137	Transferase |
gw1.64.444.1		202	Transferase |
estExt_fgenesh4_pg.C_LG_XVIII0910		247	Transferase |
gw1.X.1848.1		292	Transferase |
estExt_fgenesh4_pg.C_LG_XV1167		331	Transferase |
eugene3.00130737		344	Transferase |
gw1.XI.960.1		353	Transferase |
Serine/threonine protein kinase	0.00688007	100
gw1.XI.1918.1		43	Protein kinase |Protein of unknown function DUF26 |Tyrosine protein kinase |Serine/threonine protein kinase |Serine/threonine protein kinase, active site |protein kinase activity (GO:0004672)|ATP binding (GO:0005524)|protein amino acid phosphorylation (GO:0006468)|protein-tyrosine kinase activity (GO:0004713)|protein serine/threonine kinase activity (GO:0004674)|
gw1.122.164.1		85	Protein kinase |Aldo/keto reductase |Tyrosine protein kinase |Serine/threonine protein kinase |Serine/threonine protein kinase, active site |protein kinase activity (GO:0004672)|ATP binding (GO:0005524)|protein amino acid phosphorylation (GO:0006468)|protein-tyrosine kinase activity (GO:0004713)|oxidoreductase activity (GO:0016491)|protein serine/threonine kinase activity (GO:0004674)|transmembra…
fgenesh4_pg.C_LG_IX001253		135	Protein kinase |Tyrosine protein kinase |Serine/threonine protein kinase |Serine/threonine protein kinase, active site ||protein kinase activity (GO:0004672)|ATP binding (GO:0005524)|protein amino acid phosphorylation (GO:0006468)|protein-tyrosine kinase activity (GO:0004713)|protein serine/threonine kinase activity (GO:0004674)|transmembrane receptor protein serine/threonine kinase activity (GO:…
gw1.V.4665.1		194	Protein kinase |Tyrosine protein kinase |Serine/threonine protein kinase |Serine/threonine protein kinase, active site ||protein kinase activity (GO:0004672)|ATP binding (GO:0005524)|protein amino acid phosphorylation (GO:0006468)|protein-tyrosine kinase activity (GO:0004713)|protein serine/threonine kinase activity (GO:0004674)|transmembrane receptor protein serine/threonine kinase activity (GO:…
fgenesh4_pm.C_LG_XVII000074		234	Protein kinase |Tyrosine protein kinase |Serine/threonine protein kinase |Serine/threonine protein kinase, active site ||protein kinase activity (GO:0004672)|ATP binding (GO:0005524)|protein amino acid phosphorylation (GO:0006468)|protein-tyrosine kinase activity (GO:0004713)|protein serine/threonine kinase activity (GO:0004674)|protein kinase CK2 activity (GO:0004682)|cAMP-dependent protein kina…
fgenesh4_pg.C_LG_II001252		238	Protein kinase |Tyrosine protein kinase |Serine/threonine protein kinase |Serine/threonine protein kinase, active site ||protein kinase activity (GO:0004672)|ATP binding (GO:0005524)|protein amino acid phosphorylation (GO:0006468)|protein-tyrosine kinase activity (GO:0004713)|protein serine/threonine kinase activity (GO:0004674)|protein kinase CK2 activity (GO:0004682)|cAMP-dependent protein kina…
gw1.XIV.2816.1		248	Protein kinase |Tyrosine protein kinase |Serine/threonine protein kinase |RNA-binding region RNP-1 (RNA recognition motif) |Serine/threonine protein kinase, active site |nucleic acid binding (GO:0003676)|protein kinase activity (GO:0004672)|ATP binding (GO:0005524)|protein amino acid phosphorylation (GO:0006468)|protein-tyrosine kinase activity (GO:0004713)|protein serine/threonine kinase activit…
estExt_Genewise1_v1.C_LG_V0045		267	Protein kinase |UspA |Tyrosine protein kinase |Serine/threonine protein kinase |Serine/threonine protein kinase, active site |protein kinase activity (GO:0004672)|ATP binding (GO:0005524)|protein amino acid phosphorylation (GO:0006468)|protein-tyrosine kinase activity (GO:0004713)|protein serine/threonine kinase activity (GO:0004674)|response to stress (GO:0006950)|
gw1.160.6.1		339	Protein kinase |Tyrosine protein kinase |Serine/threonine protein kinase |Serine/threonine protein kinase, active site ||protein kinase activity (GO:0004672)|ATP binding (GO:0005524)|protein amino acid phosphorylation (GO:0006468)|protein-tyrosine kinase activity (GO:0004713)|protein serine/threonine kinase activity (GO:0004674)|transmembrane receptor protein serine/threonine kinase activity (GO:…
fgenesh4_pg.C_LG_XVI000918		374	Protein kinase |Legume lectin, beta domain |Legume lectin, alpha |Tyrosine protein kinase |Serine/threonine protein kinase |Serine/threonine protein kinase, active site ||protein kinase activity (GO:0004672)|ATP binding (GO:0005524)|protein amino acid phosphorylation (GO:0006468)|protein-tyrosine kinase activity (GO:0004713)|protein serine/threonine kinase activity (GO:0004674)|
eugene3.00131247		510	Protein kinase |Tyrosine protein kinase |Serine/threonine protein kinase |Serine/threonine protein kinase, active site ||protein kinase activity (GO:0004672)|ATP binding (GO:0005524)|protein amino acid phosphorylation (GO:0006468)|protein-tyrosine kinase activity (GO:0004713)|protein serine/threonine kinase activity (GO:0004674)|
estExt_Genewise1_v1.C_LG_II3264		581	Protein kinase |Leucine-rich repeat |Tyrosine protein kinase |Serine/threonine protein kinase |Leucine-rich repeat, typical subtype |Leucine-rich repeat, plant specific |Serine/threonine protein kinase, active site |protein kinase activity (GO:0004672)|ATP binding (GO:0005524)|protein amino acid phosphorylation (GO:0006468)|protein-tyrosine kinase activity (GO:0004713)|protein serine/threonine ki…
GO:000685 oligopeptide transport _TGF-beta receptor,type I /II extra cellular region	0.00830151	33
eugene3.25930001		8	TGF-beta receptor, type I/II extracellular region |transporter activity (GO:0005215)|oligopeptide transport (GO:0006857)|membrane (GO:0016020)|
eugene3.00060297		25	TGF-beta receptor, type I/II extracellular region |transporter activity (GO:0005215)|oligopeptide transport (GO:0006857)|membrane (GO:0016020)|
eugene3.06690002		52	TGF-beta receptor, type I/II extracellular region |transporter activity (GO:0005215)|oligopeptide transport (GO:0006857)|membrane (GO:0016020)|
GO:0031177 phosphopantetheine binding	0.0096926	100
fgenesh4_pg.C_LG_X000604		115	SOUL heme-binding protein |Phosphopantetheine attachment site ||phosphopantetheine binding (GO:0031177)|
estExt_fgenesh4_pm.C_290034		154	Acyl-CoA dehydrogenase, C-terminal |Acyl-CoA oxidase |Phosphopantetheine attachment site |acyl-CoA oxidase activity (GO:0003997)|peroxisome (GO:0005777)|fatty acid beta-oxidation (GO:0006635)|electron transport (GO:0006118)|oxidoreductase activity (GO:0016491)|phosphopantetheine binding (GO:0031177)|
eugene3.00020961		295	Peptidase A1, pepsin |Phosphopantetheine attachment site ||pepsin A activity (GO:0004194)|proteolysis and peptidolysis (GO:0006508)|phosphopantetheine binding (GO:0031177)|transmembrane receptor protein serine/threonine kinase activity (GO:0004675)|3-phosphoinositide-dependent protein kinase activity (GO:0004676)|DNA-dependent protein kinase activity (GO:0004677)|AMP-activated protein kinase acti…
gw1.XVI.3802.1		316	Diaminopimelate epimerase |Phosphopantetheine attachment site ||diaminopimelate epimerase activity (GO:0008837)|lysine biosynthesis via diaminopimelate (GO:0009089)|phosphopantetheine binding (GO:0031177)|
eugene3.01400033		385	Glycoside hydrolase, clan GH-D |Raffinose synthase |Phosphopantetheine attachment site |hydrolase activity, hydrolyzing O-glycosyl compounds (GO:0004553)|carbohydrate metabolism (GO:0005975)|phosphopantetheine binding (GO:0031177)|
Pathogenesis-related transcriptional factor and ERF		10
gw1.III.1595.1		47	Pathogenesis-related transcriptional factor and ERF |transcription factor activity (GO:0003700)|nucleus (GO:0005634)|regulation of transcription, DNA-dependent (GO:0006355)|
gw1.V.1199.1		48	Pathogenesis-related transcriptional factor and ERF |transcription factor activity (GO:0003700)|nucleus (GO:0005634)|regulation of transcription, DNA-dependent (GO:0006355)|
gw1.V.1195.1		49	Pathogenesis-related transcriptional factor and ERF |transcription factor activity (GO:0003700)|nucleus (GO:0005634)|regulation of transcription, DNA-dependent (GO:0006355)|
CR-EAR vs CR-CTL down-regulation
GO:0004022 alcohol dehydrogenase activity_ADH	3.12112e-06	100
eugene3.00050005		3	cytosol|GO:0005829|alcoholdehydrogenase(NAD)activity|GO:0004022|responsetohypoxia|GO:0001666|Alcoholdehydrogenase,zinc-containing,conservedsite|GroES-like|
estExt_Genewise1_v1.C_LG_VII1362		7	|alcohol dehydrogenase activity (GO:0004022)|alcohol dehydrogenase activity, metal ion-independent (GO:0004023)|alcohol dehydrogenase activity, zinc-dependent (GO:0004024)|alcohol dehydrogenase activity, iron-dependent (GO:0004025)|
estExt_fgenesh4_pg.C_700001		10	Zinc-containing alcohol dehydrogenase superfamily |NAD-binding site ||zinc ion binding (GO:0008270)|oxidoreductase activity (GO:0016491)|alcohol dehydrogenase activity (GO:0004022)|alcohol dehydrogenase activity, metal ion-independent (GO:0004023)|alcohol dehydrogenase activity, zinc-dependent (GO:0004024)|alcohol dehydrogenase activity, iron-dependent (GO:0004025)|
estExt_fgenesh4_pg.C_LG_II0662		30	Zinc-containing alcohol dehydrogenase superfamily |NAD-binding site |Zinc-containing alcohol dehydrogenase |zinc ion binding (GO:0008270)|oxidoreductase activity (GO:0016491)|alcohol dehydrogenase activity (GO:0004022)|alcohol dehydrogenase activity, metal ion-independent (GO:0004023)|alcohol dehydrogenase activity, zinc-dependent (GO:0004024)|alcohol dehydrogenase activity, iron-dependent (GO:00…
eugene3.00070374		60	cytosol|GO:0005829|alcoholdehydrogenase(NAD)activity|GO:0004022|responsetohypoxia|GO:0001666|Alcoholdehydrogenase,zinc-containing,conservedsite|GroES-like|
Bet v I allergen_PYR-like protein(Pyrarabactin Resistance-like)	0.000105078	75
gw1.VI.730.1		15	Bet v I allergen |
gw1.X.1600.1		20	Bet v I allergen |
gw1.XVI.3905.1		23	Bet v I allergen |
Protein of unknown function DUF260_LOB domain-containing protein 40	0.000574276	50
fgenesh4_pm.C_scaffold_123000043		5	Protein of unknown function DUF260 |
fgenesh4_pg.C_LG_IV000564		12	Protein of unknown function DUF260 |
fgenesh4_pg.C_LG_XII000484		24	Protein of unknown function DUF260 |
GO:0005975 carbohydrate metabolism	0.0042299	33.3333
gw1.XI.2640.1		26	Glycoside hydrolase, family 16 |Xyloglucan endo-transglycosylase, C-terminal |Glycoside hydrolase, family 16, active site |hydrolase activity, hydrolyzing O-glycosyl compounds (GO:0004553)|carbohydrate metabolism (GO:0005975)|cell wall (GO:0005618)|glucan metabolism (GO:0006073)|xyloglucan:xyloglucosyl transferase activity (GO:0016762)|apoplast (GO:0048046)|licheninase activity (GO:0042972)|
gw1.IX.2559.1		28	Glycoside hydrolase, family 10 |hydrolase activity, hydrolyzing O-glycosyl compounds (GO:0004553)|carbohydrate metabolism (GO:0005975)|
gw1.XIX.2748.1		35	Beta-glucanase |Glycoside hydrolase, family 16 |Xyloglucan endo-transglycosylase, C-terminal |DNA topoisomerase II ||hydrolase activity, hydrolyzing O-glycosyl compounds (GO:0004553)|carbohydrate metabolism (GO:0005975)|DNA binding (GO:0003677)|DNA topoisomerase (ATP-hydrolyzing) activity (GO:0003918)|ATP binding (GO:0005524)|DNA metabolism (GO:0006259)|DNA topological change (GO:0006265)|cell wa…
estExt_Genewise1_v1.C_LG_X5311		45	Glycoside hydrolase, family 28 |Parallel beta-helix repeat ||polygalacturonase activity (GO:0004650)|carbohydrate metabolism (GO:0005975)|
GO:0030599 pectine esterase activity	0.00465008	100
gw1.VIII.1476.1		22	Pectinesterase |Plant invertase/pectin methylesterase inhibitor ||cell wall (GO:0005618)|pectinesterase activity (GO:0030599)|cell wall modification (GO:0042545)|
eugene3.00290334		43	Plant invertase/pectin methylesterase inhibitor |Pectinesterase inhibitor ||enzyme inhibitor activity (GO:0004857)|pectinesterase activity (GO:0030599)|
eugene3.00140126		70	Pectinesterase |Plant invertase/pectin methylesterase inhibitor |Pectinesterase inhibitor |cell wall (GO:0005618)|pectinesterase activity (GO:0030599)|cell wall modification (GO:0042545)|enzyme inhibitor activity (GO:0004857)|
eugene3.00280065		91	Plant invertase/pectin methylesterase inhibitor |Pectinesterase inhibitor ||enzyme inhibitor activity (GO:0004857)|pectinesterase activity (GO:0030599)|
gw1.XII.179.1		107	Pectinesterase |Plant invertase/pectin methylesterase inhibitor |Pectinesterase inhibitor |cell wall (GO:0005618)|pectinesterase activity (GO:0030599)|cell wall modification (GO:0042545)|enzyme inhibitor activity (GO:0004857)|
gw1.X.3259.1		140	Pectinesterase |Plant invertase/pectin methylesterase inhibitor |Pectinesterase inhibitor |cell wall (GO:0005618)|pectinesterase activity (GO:0030599)|cell wall modification (GO:0042545)|enzyme inhibitor activity (GO:0004857)|
eugene3.00151059		192	Pectinesterase |Plant invertase/pectin methylesterase inhibitor |Pectinesterase inhibitor |cell wall (GO:0005618)|pectinesterase activity (GO:0030599)|cell wall modification (GO:0042545)|enzyme inhibitor activity (GO:0004857)|
eugene3.00140717		195	Pectinesterase |Plant invertase/pectin methylesterase inhibitor |Pectinesterase inhibitor |cell wall (GO:0005618)|pectinesterase activity (GO:0030599)|cell wall modification (GO:0042545)|enzyme inhibitor activity (GO:0004857)|
GO:0031072 Heat shock protein binding_DnaJ	0.00543478	50
eugene3.00060017		2	Heat shock protein DnaJ |Heat shock protein DnaJ, N-terminal ||protein folding (GO:0006457)|heat shock protein binding (GO:0031072)|unfolded protein binding (GO:0051082)|
GO:0051341 regulation of oxidoreductase activity	0.00543848	25
fgenesh4_pg.C_LG_VI000988		1	2OG-Fe(II) oxygenase superfamily |oxidoreductase activity (GO:0016491)|regulation of oxidoreductase activity (GO:0051341)|
GO:0007001 chromosome organization and biogenesis	0.0056826	100
estExt_fgenesh4_pm.C_LG_IV0058		53	Histone H2A |Histone core |Histone-fold/TFIID-TAF/NF-Y |nucleosome (GO:0000786)|DNA binding (GO:0003677)|nucleus (GO:0005634)|nucleosome assembly (GO:0006334)|chromosome organization and biogenesis (sensu Eukaryota) (GO:0007001)|
estExt_fgenesh4_pm.C_700058		56	Histone H2A |Histone core |Histone-fold/TFIID-TAF/NF-Y |nucleosome (GO:0000786)|DNA binding (GO:0003677)|nucleus (GO:0005634)|nucleosome assembly (GO:0006334)|chromosome organization and biogenesis (sensu Eukaryota) (GO:0007001)|
fgenesh4_kg.C_LG_XIV000011		117	Histone H3 |Histone core |Histone-fold/TFIID-TAF/NF-Y |nucleosome (GO:0000786)|DNA binding (GO:0003677)|nucleus (GO:0005634)|nucleosome assembly (GO:0006334)|chromosome organization and biogenesis (sensu Eukaryota) (GO:0007001)|
fgenesh4_pm.C_LG_X000419		129	Linker histone, N-terminal |HMG-I and HMG-Y, DNA-binding |High mobility group proteins HMG-I and HMG-Y |Histone H1/H5 ||chromatin (GO:0000785)|DNA binding (GO:0003677)|nucleus (GO:0005634)|regulation of transcription, DNA-dependent (GO:0006355)|chromosome organization and biogenesis (sensu Eukaryota) (GO:0007001)|nucleosome (GO:0000786)|nucleosome assembly (GO:0006334)|
gw1.133.51.1		146	Histone H2A |Histone core |Histone-fold/TFIID-TAF/NF-Y |nucleosome (GO:0000786)|DNA binding (GO:0003677)|nucleus (GO:0005634)|nucleosome assembly (GO:0006334)|chromosome organization and biogenesis (sensu Eukaryota) (GO:0007001)|
grail3.0121000801		213	Histone H4 |Histone core |Histone-fold/TFIID-TAF/NF-Y |nucleosome (GO:0000786)|DNA binding (GO:0003677)|nucleus (GO:0005634)|nucleosome assembly (GO:0006334)|chromosome organization and biogenesis (sensu Eukaryota) (GO:0007001)|
grail3.0057010501		273	Linker histone, N-terminal |Histone H5 |Histone H1/H5 |nucleosome (GO:0000786)|DNA binding (GO:0003677)|nucleus (GO:0005634)|nucleosome assembly (GO:0006334)|chromosome organization and biogenesis (sensu Eukaryota) (GO:0007001)|
GO:0030976 thiamin pyrophosphate binding_ Pyruvate decarboxylase/TPP-binding enzyme	0.00603226	100
estExt_fgenesh4_pm.C_LG_XVI0442		66	Pyruvate decarboxylase |pyruvate decarboxylase activity (GO:0004737)|
gw1.XI.3391.1		67	Pyruvate decarboxylase |pyruvate decarboxylase activity (GO:0004737)|
grail3.19782000101		118	Pyruvate decarboxylase |pyruvate decarboxylase activity (GO:0004737)|
Calcium / proton exchanger superfamily	0.00746358	100
grail3.0023029601		41	Thioredoxin-related |Sodium/calcium exchanger membrane region |Calcium/proton exchanger |Calcium/proton exchanger superfamily ||cation transport (GO:0006812)|cation transporter activity (GO:0008324)|integral to membrane (GO:0016021)|electron transporter activity (GO:0005489)|electron transport (GO:0006118)|
grail3.0025015501		64	Sodium/calcium exchanger membrane region |Calcium/proton exchanger |Calcium/proton exchanger superfamily |cation transport (GO:0006812)|cation transporter activity (GO:0008324)|integral to membrane (GO:0016021)|
GO:0008447 L-ascorbate oxidase activity	0.00746926	75
eugene3.00041408		17	Multicopper oxidase, type 1 |copper ion binding (GO:0005507)|L-ascorbate oxidase activity (GO:0008447)|
estExt_Genewise1_v1.C_LG_VII3096		55	|L-ascorbate oxidase activity (GO:0008447)|
fgenesh4_pm.C_LG_VII000357		68	Multicopper oxidase, type 1 |copper ion binding (GO:0005507)|L-ascorbate oxidase activity (GO:0008447)|
eugene3.00051523		88	Multicopper oxidase, type 1 |copper ion binding (GO:0005507)|L-ascorbate oxidase activity (GO:0008447)|
eugene3.02520012		106	Multicopper oxidase, type 1 |copper ion binding (GO:0005507)|L-ascorbate oxidase activity (GO:0008447)|
estExt_Genewise1_v1.C_LG_II2639		163	|L-ascorbate oxidase activity (GO:0008447)|
Leucine-rich repeat	0.0075609	90
eugene3.00140943		61	Protein kinase |Leucine-rich repeat |Tyrosine protein kinase |Serine/threonine protein kinase |Leucine-rich repeat, typical subtype |Leucine-rich repeat, plant specific ||protein kinase activity (GO:0004672)|ATP binding (GO:0005524)|protein amino acid phosphorylation (GO:0006468)|protein-tyrosine kinase activity (GO:0004713)|protein serine/threonine kinase activity (GO:0004674)|transmembrane rece…
grail3.0019026401		98	Leucine-rich repeat |Leucine-rich repeat, cysteine-containing type |Leucine-rich repeat, typical subtype |Leucine-rich repeat, plant specific ||
fgenesh4_pg.C_LG_IX000531		121	Leucine-rich repeat |Leucine-rich repeat, cysteine-containing type |Leucine-rich repeat, typical subtype |Leucine-rich repeat, plant specific ||
eugene3.00570127		158	Leucine-rich repeat |Leucine-rich repeat, typical subtype |Leucine-rich repeat, plant specific |
fgenesh4_pg.C_LG_V001492		182	Leucine-rich repeat |Leucine-rich repeat, typical subtype |Leucine-rich repeat, plant specific |Intradiol ring-cleavage dioxygenase ||catalytic activity (GO:0003824)|aromatic compound metabolism (GO:0006725)|ferric iron binding (GO:0008199)|
fgenesh4_pg.C_LG_I000464		211	Protein kinase |Leucine-rich repeat |Tyrosine protein kinase |Serine/threonine protein kinase |Leucine-rich repeat, typical subtype |Leucine-rich repeat, plant specific |Serine/threonine protein kinase, active site |protein kinase activity (GO:0004672)|ATP binding (GO:0005524)|protein amino acid phosphorylation (GO:0006468)|protein-tyrosine kinase activity (GO:0004713)|protein serine/threonine ki…
fgenesh4_pg.C_LG_X001647		231	Protein kinase |Leucine-rich repeat |Tyrosine protein kinase |Serine/threonine protein kinase |Leucine-rich repeat, typical subtype |Leucine-rich repeat, plant specific ||protein kinase activity (GO:0004672)|ATP binding (GO:0005524)|protein amino acid phosphorylation (GO:0006468)|protein-tyrosine kinase activity (GO:0004713)|protein serine/threonine kinase activity (GO:0004674)|transmembrane rece…
eugene3.00190215		234	Protein kinase |Leucine-rich repeat |Tyrosine protein kinase |Serine/threonine protein kinase |Leucine-rich repeat, typical subtype |Leucine-rich repeat, plant specific |Serine/threonine protein kinase, active site |protein kinase activity (GO:0004672)|ATP binding (GO:0005524)|protein amino acid phosphorylation (GO:0006468)|protein-tyrosine kinase activity (GO:0004713)|protein serine/threonine ki…
fgenesh4_pg.C_scaffold_44000215		270	Protein kinase |Leucine-rich repeat |Tyrosine protein kinase |Serine/threonine protein kinase |Leucine-rich repeat, typical subtype |Leucine-rich repeat, plant specific |Serine/threonine protein kinase, active site |protein kinase activity (GO:0004672)|ATP binding (GO:0005524)|protein amino acid phosphorylation (GO:0006468)|protein-tyrosine kinase activity (GO:0004713)|protein serine/threonine ki…
GO:0006260 DNA replication	0.00791191	100
fgenesh4_pg.C_scaffold_82000017		52	OB-fold nucleic acid binding |Replication factor-A protein 1, N-terminal |Replication factor-a protein 1 Rpa1 |nucleic acid binding (GO:0003676)|DNA binding (GO:0003677)|nucleus (GO:0005634)|DNA replication (GO:0006260)|
gw1.XI.2464.1		142	Origin recognition complex subunit 6 |DNA binding (GO:0003677)|nuclear origin of replication recognition complex (GO:0005664)|DNA replication (GO:0006260)|
fgenesh4_pm.C_LG_V000114		156	Ribonucleotide reductase large subunit |ATP-cone ||ribonucleoside-diphosphate reductase activity (GO:0004748)|ribonucleoside-diphosphate reductase complex (GO:0005971)|DNA replication (GO:0006260)|
estExt_fgenesh4_pg.C_LG_VII0648		199	Ribonucleotide reductase large subunit |ATP-cone ||ribonucleoside-diphosphate reductase activity (GO:0004748)|ribonucleoside-diphosphate reductase complex (GO:0005971)|DNA replication (GO:0006260)|
CR-EAR vs CR-CTL up-regulation
GO:0031072 Heat shock protein binding_DnaJ	1.79159e-05	60
estExt_fgenesh4_pg.C_LG_IV1432		3	Heat shock protein DnaJ, N-terminal |protein folding (GO:0006457)|heat shock protein binding (GO:0031072)|unfolded protein binding (GO:0051082)|
estExt_Genewise1_v1.C_LG_II1524		4	Heat shock protein DnaJ, N-terminal |protein folding (GO:0006457)|heat shock protein binding (GO:0031072)|unfolded protein binding (GO:0051082)|
grail3.0001031201		10	Heat shock protein DnaJ, N-terminal |protein folding (GO:0006457)|heat shock protein binding (GO:0031072)|unfolded protein binding (GO:0051082)|
GO:0003834 beta-carotene15,15'-monooxygenase activity_NCED	3.70227e-05	100
gw1.146.74.1		2	Ankyrin |Retinal pigment epithelial membrane protein ||beta-carotene 15,15'-monooxygenase activity (GO:0003834)| Identical to 9-cis-epoxycarotenoid dioxygenase NCED3
eugene3.00110845		5	Retinal pigment epithelial membrane protein |beta-carotene 15,15'-monooxygenase activity (GO:0003834)|
GO:0003700 transcription factor activity	0.000168547	39.1304
eugene3.00140486		1	Homeobox |Helix-turn-helix motif, lambda-like repressor |Leucine zipper, homeobox-associated |transcription factor activity (GO:0003700)|nucleus (GO:0005634)|regulation of transcription, DNA-dependent (GO:0006355)|DNA binding (GO:0003677)|
estExt_Genewise1_v1.C_LG_XI3994		6	nucleus|GO:0005634|transcriptionactivatoractivity|GO:0016563|responsetoabscisicacidstimulus|GO:0009737|Noapicalmeristem(NAM)protein|
grail3.0024038301		13	CCAAT-binding transcription factor, subunit B |transcription factor activity (GO:0003700)|nucleus (GO:0005634)|regulation of transcription, DNA-dependent (GO:0006355)|
gw1.XVIII.2385.1		19	Heat shock factor (HSF)-type, DNA-binding |HSF/ETS, DNA-binding ||transcription factor activity (GO:0003700)|nucleus (GO:0005634)|regulation of transcription, DNA-dependent (GO:0006355)|DNA binding (GO:0003677)|
grail3.0019015601		26	Homeobox |Helix-turn-helix motif, lambda-like repressor |N-6 Adenine-specific DNA methylase |transcription factor activity (GO:0003700)|nucleus (GO:0005634)|regulation of transcription, DNA-dependent (GO:0006355)|DNA binding (GO:0003677)|DNA methylation (GO:0006306)|N-methyltransferase activity (GO:0008170)|
estExt_Genewise1_v1.C_LG_V4715		36	Homeobox |Leucine zipper, homeobox-associated ||DNA binding (GO:0003677)|transcription factor activity (GO:0003700)|nucleus (GO:0005634)|regulation of transcription, DNA-dependent (GO:0006355)|
gw1.XIX.955.1		70	No apical meristem (NAM) protein |
fgenesh4_pg.C_LG_V001123		73	Pathogenesis-related transcriptional factor and ERF |transcription factor activity (GO:0003700)|nucleus (GO:0005634)|regulation of transcription, DNA-dependent (GO:0006355)|
grail3.0006012101		74	chloroplast|GO:0009507|transcriptionfactoractivity|GO:0003700|regulationoftranscription|GO:0045449|Basichelix-loop-helixdimerisationregionbHLH|
Remorin family protein	0.0010218	100
gw1.VI.1266.1		18	Remorin, C-terminal region |
gw1.XVI.1724.1		24	Remorin, C-terminal region |
kelch repeat-containing F-box family protein	0.00106335	75
eugene3.00061170		15	Cyclin-like F-box |Kelch repeat |Kelch |
gw1.VIII.2030.1		48	Cyclin-like F-box |Kelch repeat |Kelch |
eugene3.00010064		49	Cyclin-like F-box |Kelch repeat |Kelch |
Major intrinsic protein	0.00616819	100
grail3.0037015101		52	Major intrinsic protein |transporter activity (GO:0005215)|transport (GO:0006810)|membrane (GO:0016020)|
eugene3.00011331		116	Major intrinsic protein |transporter activity (GO:0005215)|transport (GO:0006810)|membrane (GO:0016020)|
estExt_fgenesh4_pg.C_280159		182	Major intrinsic protein |transporter activity (GO:0005215)|transport (GO:0006810)|membrane (GO:0016020)|
estExt_fgenesh4_pm.C_LG_IX0624		192	Major intrinsic protein |transporter activity (GO:0005215)|transport (GO:0006810)|membrane (GO:0016020)|
grail3.0029005501		268	Major intrinsic protein |transporter activity (GO:0005215)|transport (GO:0006810)|membrane (GO:0016020)|
estExt_fgenesh4_pg.C_LG_IX1411		276	Major intrinsic protein |transporter activity (GO:0005215)|transport (GO:0006810)|membrane (GO:0016020)|
fgenesh4_pg.C_LG_IV001409		299	Major intrinsic protein |transporter activity (GO:0005215)|transport (GO:0006810)|membrane (GO:0016020)|
grail3.0049030302		300	Major intrinsic protein |transporter activity (GO:0005215)|transport (GO:0006810)|membrane (GO:0016020)|
GO:0046872 metal ion binding _Plant metallothionein, Heavy metal transport/detoxification protein	0.00633762	87.5
eugene3.10710001		9	metalionbinding|GO:0046872|metaliontransport|GO:0030001|Heavymetaltransport/detoxificationprotein|
eugene3.03470002		51	metalionbinding|GO:0046872|metaliontransport|GO:0030001|Heavymetaltransport/detoxificationprotein|
estExt_fgenesh4_pg.C_LG_V0881		65	Heavy metal transport/detoxification protein |Heavy metal binding ||metal ion transport (GO:0030001)|metal ion binding (GO:0046872)|
eugene3.00060718		125	Plant metallothionein, family 15 |metal ion binding (GO:0046872)|
eugene3.00110909		163	Plant metallothionein, family 15 |metal ion binding (GO:0046872)|
estExt_fgenesh4_pg.C_2080003		189	Plant metallothionein, family 15 |metal ion binding (GO:0046872)|
eugene3.03470003		211	metalionbinding|GO:0046872|metaliontransport|GO:0030001|Heavymetaltransport/detoxificationprotein|
GO:0004722 protein serine/threonine phosphatase activity_PP2C	0.00691508	75
gw1.XII.1331.1		11	Protein phosphatase 2C-like |Protein phosphatase 2C ||protein serine/threonine phosphatase activity (GO:0004722)|protein amino acid dephosphorylation (GO:0006470)|protein serine/threonine phosphatase complex (GO:0008287)|catalytic activity (GO:0003824)|protein phosphatase type 2A activity (GO:0000158)|phosphoprotein phosphatase activity (GO:0004721)|calcium-dependent protein serine/threonine phos…
gw1.XV.503.1		20	Protein phosphatase 2C-like |Protein phosphatase 2C ||protein serine/threonine phosphatase activity (GO:0004722)|protein amino acid dephosphorylation (GO:0006470)|protein serine/threonine phosphatase complex (GO:0008287)|catalytic activity (GO:0003824)|protein phosphatase type 2A activity (GO:0000158)|phosphoprotein phosphatase activity (GO:0004721)|calcium-dependent protein serine/threonine phos…
estExt_Genewise1_v1.C_LG_VIII0367		71	|protein phosphatase type 2A activity (GO:0000158)|phosphoprotein phosphatase activity (GO:0004721)|calcium-dependent protein serine/threonine phosphatase activity (GO:0004723)|magnesium-dependent protein serine/threonine phosphatase activity (GO:0004724)|magnesium-dependent protein serine/threonine phosphatase complex (GO:0005963)|CTD phosphatase activity (GO:0008420)|calcium-dependent protein s…
fgenesh4_pm.C_LG_XII000477		103	Protein phosphatase 2C-like |Protein phosphatase 2C ||protein serine/threonine phosphatase activity (GO:0004722)|protein amino acid dephosphorylation (GO:0006470)|protein serine/threonine phosphatase complex (GO:0008287)|catalytic activity (GO:0003824)|protein phosphatase type 2A activity (GO:0000158)|phosphoprotein phosphatase activity (GO:0004721)|calcium-dependent protein serine/threonine phos…
fgenesh4_pg.C_LG_IX001205		131	Protein phosphatase 2C-like |Protein phosphatase 2C ||protein serine/threonine phosphatase activity (GO:0004722)|protein amino acid dephosphorylation (GO:0006470)|protein serine/threonine phosphatase complex (GO:0008287)|catalytic activity (GO:0003824)|protein phosphatase type 2A activity (GO:0000158)|phosphoprotein phosphatase activity (GO:0004721)|calcium-dependent protein serine/threonine phos…
grail3.0022022401		154	Protein phosphatase 2C-like |Protein phosphatase 2C ||protein serine/threonine phosphatase activity (GO:0004722)|protein amino acid dephosphorylation (GO:0006470)|protein serine/threonine phosphatase complex (GO:0008287)|catalytic activity (GO:0003824)|protein phosphatase type 2A activity (GO:0000158)|phosphoprotein phosphatase activity (GO:0004721)|calcium-dependent protein serine/threonine phos…
Heat shock protein 20	0.00746803	80
eugene3.00080557		17	Heat shock protein Hsp20 |
grail3.0023024001		23	Heat shock protein Hsp20 |
grail3.0022018701		34	Heat shock protein Hsp20 |
eugene3.00012051		75	Heat shock protein Hsp20 |
gw1.I.502.1		113	Heat shock protein Hsp20 |
eugene3.00011624		171	Heat shock protein Hsp20 |
estExt_fgenesh4_pm.C_LG_VI0650		180	Heat shock protein Hsp20 |
estExt_fgenesh4_pg.C_LG_III0867		198	Heat shock protein Hsp20 |
GO:0016758 transferase activity, transferring hexosyl groups	0.00589896	50
estExt_Genewise1_v1.C_LG_VII0493		21	UDP-glucuronosyl/UDP-glucosyltransferase |metabolism (GO:0008152)|transferase activity, transferring hexosyl groups (GO:0016758)|flavonol 3-O-glucosyltransferase activity (GO:0047893)|
gw1.XIII.547.1		30	Glycosyl transferase, family 8 |carbohydrate biosynthesis (GO:0016051)|transferase activity, transferring hexosyl groups (GO:0016758)|glycogenin glucosyltransferase activity (GO:0008466)|
eugene3.01820023		40	UDP-glucuronosyl/UDP-glucosyltransferase |metabolism (GO:0008152)|transferase activity, transferring hexosyl groups (GO:0016758)|
estExt_fgenesh4_pm.C_LG_II0906		78	Glycosyl transferase, family 8 |carbohydrate biosynthesis (GO:0016051)|transferase activity, transferring hexosyl groups (GO:0016758)|glycogenin glucosyltransferase activity (GO:0008466)|
GO:0004364 GlutathioneS-transferase activity	0.00986267	90.9091
gw1.942.4.1		96	Glutathione S-transferase, C-terminal |Glutathione S-transferase, N-terminal ||glutathione transferase activity (GO:0004364)|
grail3.0094003001		111	Glutathione S-transferase, C-terminal |Glutathione S-transferase, N-terminal ||glutathione transferase activity (GO:0004364)|
gw1.7940.4.1		132	Glutathione S-transferase, C-terminal |Glutathione S-transferase, N-terminal ||glutathione transferase activity (GO:0004364)|
eugene3.00161127		143	Glutathione S-transferase, C-terminal |Glutathione S-transferase, N-terminal ||glutathione transferase activity (GO:0004364)|
grail3.0036009801		197	Glutathione S-transferase, C-terminal |Glutathione S-transferase, N-terminal ||glutathione transferase activity (GO:0004364)|
gw1.X.2945.1		215	Glutathione S-transferase, C-terminal |Glutathione S-transferase, N-terminal ||glutathione transferase activity (GO:0004364)|
eugene3.00020134		255	Glutathione S-transferase, C-terminal |Glutathione S-transferase, N-terminal ||glutathione transferase activity (GO:0004364)|
gw1.VIII.2464.1		317	Glutathione S-transferase, C-terminal |Glutathione S-transferase, N-terminal ||glutathione transferase activity (GO:0004364)|
grail3.0044011201		333	Glutathione S-transferase, C-terminal |Glutathione S-transferase, N-terminal ||glutathione transferase activity (GO:0004364)|
gw1.28.365.1		336	Glutathione S-transferase, omega-class |Glutathione S-transferase, N-terminal |Glutathione S-transferase, C-terminal |glutathione transferase activity (GO:0004364)|cytoplasm (GO:0005737)|metabolism (GO:0008152)|
GO:0015979 photosynthesis	0.00999485	100
gw1.VI.180.1		45	Photosystem I psaG/psaK protein |photosystem I (GO:0009522)|photosynthesis (GO:0015979)|membrane (GO:0016020)|
estExt_fgenesh4_kg.C_LG_VII0034		59	Manganese-stabilizing protein/photosystem II polypeptide |calcium ion binding (GO:0005509)|oxygen evolving complex (GO:0009654)|photosynthesis (GO:0015979)|extrinsic to membrane (GO:0019898)|photosystem II stabilization (GO:0042549)|
eugene3.00100819		76	Photosystem I protein PsaD |photosystem I reaction center (GO:0009538)|photosynthesis (GO:0015979)|
eugene3.00020518		149	Photosystem II reaction center protein PsbP |calcium ion binding (GO:0005509)|oxygen evolving complex (GO:0009654)|photosynthesis (GO:0015979)|extrinsic to membrane (GO:0019898)|
estExt_Genewise1_v1.C_LG_V2453		199	Photosystem I reaction centre subunit N |protein binding (GO:0005515)|photosystem I (GO:0009522)|photosynthesis (GO:0015979)|thylakoid membrane (GO:0042651)|
grail3.0014028301		222	Photosystem II 10 kDa polypeptide PsbR |oxygen evolving complex (GO:0009654)|photosynthesis (GO:0015979)|thylakoid membrane (GO:0042651)|
estExt_Genewise1_v1.C_280006		226	Photosystem II reaction centre X |photosystem II (GO:0009523)|photosynthesis (GO:0015979)|membrane (GO:0016020)|
estExt_fgenesh4_pg.C_LG_V1224		230	Photosystem II reaction center protein PsbP |calcium ion binding (GO:0005509)|oxygen evolving complex (GO:0009654)|photosynthesis (GO:0015979)|extrinsic to membrane (GO:0019898)|
eugene3.00081422		256	Photosystem I protein PsaD |photosystem I reaction center (GO:0009538)|photosynthesis (GO:0015979)|
grail3.0015031101		326	chloroplastthylakoidmembrane|GO:0009535|photosynthesisGO:0015979|
estExt_fgenesh4_pg.C_LG_VIII1596		381	chloroplastthylakoidmembrane|GO:0009535|photosynthesisGO:0015979|
estExt_Genewise1_v1.C_1450010		429	chloroplastthylakoidmembrane|GO:0009535|photosynthesis|GO:0015979|PhotosystemIIproteinPsbX|
estExt_Genewise1_v1.C_LG_I8285		439	chloroplastenvelope|GO:0009941|photosynthesis|GO:0015979|PhotosystemIreactioncentreproteinPsaF,subunitIII|
