# Supplementary material for: Comparative transcriptomics of drought responses in Populus: a meta-analysis of genome-wide expression profiling in mature leaves and root apices across two genotypes
Source: BMC Genomics. 2010 Nov 12;11:630. doi: 10.1186/1471-2164-11-630 (PMC3091765; doi:10.1186/1471-2164-11-630)
Supplement: Additional file 4 — (Microsoft Excel file) Gene lists of DCA clusters. Distinct table is given for each DCA run. Table S4-A gives the 3,515 probesets that were significantly regulated at least twice across the twelve conditions (t-test, Bonferroni P < 0.05); Table S4-B gives the 652 probesets that were significantly regulated in mature leaves, at least twice across the six combinations; and Table S4-C gives the 2,410 probesets that were significantly regulated in root apices at least twice across the six combinations. DCA cluster assignation, gene annotation, Log 2 ratio values (treated vs respective control) and Bonferroni P-values are given. Red: up regulation, Green: down-regulation, Black: not significant; White: missing value. [file 1471-2164-11-630-S4.XLS]

## Sheet: Table S4-A
								Log2 ratio (Treated vs control)_ in red : up regulated , in green :down-regulated, in black: non regulated; in white : missing value												Pvalues_ Bonferroni (Treated vs control)
							Cultivars	carpaccio			soligo			carpaccio			soligo			carpaccio			soligo			carpaccio			soligo
							organ	mature leaves						root apices						mature leaves						root apices
		Affymetrix	PopGenie genome version 1.1			Categories	traitment	EAR	LMI	LMO	EAR	LMI	LMO	EAR	LMI	LMO	EAR	LMI	LMO	EAR	LMI	LMO	EAR	LMI	LMO	EAR	LMI	LMO	EAR	LMI	LMO
Probe sets	Cluster	Target gene model v1.1	Gene name	AGI	A thaliana_annotation	A thaliana_annotation (short)	array code	CL_EAR	CL_LMI	CL_LMO	SL_EAR	SL-LMI	SL-LMO	CR-EAR	CR-LMI	CR-LMO	SR-EAR	SR-LMI	SR-LMO	CL-EAR	CL-LMI	CL-LMO	SL-EAR	SL-LMI	SL-LMO	CR-EAR	CR-LMI	CR-LMO	SR-EAR	SR-LMI	SR-LMO
PtpAffx.9055.5.S1_x_at	1B	eugene3.00100655	ATEPR1 (Arabidopsis thaliana extensin proline-rich 1)	AT2G27380.1	ATEPR1 (Arabidopsis thaliana extensin proline-rich 1)	cell wall (extensin)		0.239291	-0.249138	1.56549	-0.499315	-0.357611	-0.00532705	2.5888	5.13447	3.93217	2.61074	1.77806	3.11033	1	1	2.1041e-09	1	1		0		0		4.04094e-09	0
PtpAffx.9055.5.S1_s_at	1B	eugene3.00100655	ATEPR1 (Arabidopsis thaliana extensin proline-rich 1)	AT2G27380.1	ATEPR1 (Arabidopsis thaliana extensin proline-rich 1)	cell wall (extensin)		0.121423	-0.305967	1.44839	-0.49635	-0.275941	0.00711758	3.58693	7.28425	5.87505	2.44989	2.17171	3.0581	1	1		1	1		0		0		0	0
PtpAffx.9055.7.A1_s_at	1B	eugene3.00100655	ATEPR1 (Arabidopsis thaliana extensin proline-rich 1)	AT2G27380.1	ATEPR1 (Arabidopsis thaliana extensin proline-rich 1)	cell wall (extensin)		0.098984	-0.323402	1.3796	-0.550116	-0.27794	-0.0163418	2.59714	6.39579	4.99209	2.34052	2.09292	2.96422	1	1		1	1		0		0		0	0
PtpAffx.9055.3.S1_s_at	1B	eugene3.00100655	ATEPR1 (Arabidopsis thaliana extensin proline-rich 1)	AT2G27380.1	ATEPR1 (Arabidopsis thaliana extensin proline-rich 1)	cell wall (extensin)		0.0669699	-0.502952	1.2324	-0.563701	-0.326896	-0.105353	3.25273	7.16264	5.6535	2.41581	2.07708	2.99169	1	1		1	1		0		0		0	0
PtpAffx.9055.2.S1_s_at	1B	eugene3.00100655	ATEPR1 (Arabidopsis thaliana extensin proline-rich 1)	AT2G27380.1	ATEPR1 (Arabidopsis thaliana extensin proline-rich 1)	cell wall (extensin)		0.102848	-0.484363	1.29088	-0.547105	-0.321563	-0.0270317	3.38159	7.2043	5.66591	2.39926	2.047	3.02175	1	1		1	1		0		0		0	0
PtpAffx.1729.1.A1_at	1B	estExt_fgenesh4_kg.C_LG_VII0034	PSBO-1 (OXYGEN-EVOLVING ENHANCER 33)	AT5G66570.1	PSBO-1 (OXYGEN-EVOLVING ENHANCER 33)	regulation of protein amino acid dephosphorylation/photosynthesis/light reaction/oxygen evolving activity/poly(U) RNA binding		-0.0748396	-0.0117986	0.0659222	-0.0946838	0.0651066	0.0924647	2.52131	4.4578	4.17416	1.9941	2.09395	3.52273	1	1	1	1	1	1	0		0
PtpAffx.8534.1.S1_s_at	1B	eugene3.00130061	Unknown protein	AT1G56580.1	--	trichome morphogenesis		-0.594265	-0.223658	0.254609	-0.0343253	-0.173101	-0.0453607	1.92774	5.05364	3.46411	2.31872	1.7385	2.87779	1	1	1	1	1	1	3.72976e-09		0			0
PtpAffx.216691.1.S1_at	1B	grail3.1504000201	armadillo/beta-catenin repeat family protein / U-box domain-containing protein	AT1G60190.1	armadillo/beta-catenin repeat family protein / U-box domain-containing protein	ubiquitination/ubiquitin-protein ligase activity		4.15977	1.45237	-0.0613602	0.259198	0.267895	0.269356	4.00995	3.29863	2.47787	3.62053	2.36269	3.53548	0		1	1	1	1					0	0
Ptp.3776.1.S1_x_at	1B	estExt_Genewise1_v1.C_LG_IV3602	LP1 (nonspecific lipid transfer protein 1)	AT2G38540.1	LP1 (nonspecific lipid transfer protein 1)	lipid transport/ Binds calmodulin in a Ca2+-independent manner/ Localized to the cell wall.		0.0309956	0.229682	0.810288	0.102896	0.1246	0.24067	1.81933	3.38312	3.45624	3.10686	2.03469	3.21885	1	1	1	1	1	1	8.38209e-08	0	0	0	0	0
PtpAffx.3724.1.A1_at	1B	estExt_fgenesh4_pm.C_LG_XIII0025	ATGOLS2 (ARABIDOPSIS THALIANA GALACTINOL SYNTHASE 2); transferase, transferring glycosyl groups / transferase, transferring hexosyl groups	AT1G56600.1	ATGOLS2 (ARABIDOPSIS THALIANA GALACTINOL SYNTHASE 2); transferase, transferring glycosyl groups / transferase, transferring hexosyl groups	response to water deprivation/carbohydrate biosynthesis		0.719542	0.0745504	-0.232296	0.466597	-0.0562002	-0.614853	3.74106	2.86749	1.55758	3.39439	1.9125	3.17553	1	1	1						1.40549e-05		5.11511e-11
PtpAffx.23537.2.A1_a_at	1B	fgenesh4_pg.C_scaffold_142000071	CYP82G1 (cytochrome P450, family 82, subfamily G, polypeptide 1); oxygen binding	AT3G25180.1	CYP82G1 (cytochrome P450, family 82, subfamily G, polypeptide 1); oxygen binding	electron carrier activity/monooxygenase activity		1.07029	-1.83751	-0.457097	0.873458	-0.00395994	-0.116092	1.83975	3.86785	2.56726	3.5055	2.1382	3.95708				0.00058403	1	1	4.72693e-08	0	0	0	0	0
PtpAffx.203952.1.S1_at	1B	gw1.IV.3431.1	Unknown protein	AT2G01300.1	--			0.0199787	0.00572831	0.00242832	0.0361524	0.00797602	0.0204094	4.15314	2.91673	3.74072	2.77855	2.70765	2.85586	1	1	1	1		1	0	0	0	0	0	0
PtpAffx.208594.1.S1_s_at	1B	fgenesh4_pg.C_LG_X000417	MYB305 (myb domain protein 305); DNA binding / transcription factor	AT3G24310.1	MYB305 (myb domain protein 305); DNA binding / transcription factor	regulation of cellular transcription, DNA-dependent		0.0301568	0.0118252	0.00385591	0.00361266	0.0078441	0.00629434	3.65826	3.70976	2.74168	3.05856	2.95707	2.5776	1	1	1	1		1	0	0	0	0	0
Ptp.5229.1.S1_s_at	1B	estExt_Genewise1_v1.C_LG_VII0038	xyloglucan:xyloglucosyl transferase, putative / xyloglucan endotransglycosylase, putative / endo-xyloglucan transferase, putative	AT5G65730.1	xyloglucan:xyloglucosyl transferase, putative / xyloglucan endotransglycosylase, putative / endo-xyloglucan transferase, putative	response to water deprivation		-0.163053	-0.0568954	0.04584	-0.0348393	0.374129	0.327081	2.00299	3.2967	2.72627	2.74063	2.89867	3.57628	1	1	1	1	1	1	3.83946e-10	0	0	0		0
PtpAffx.29666.2.S1_at	1B	estExt_fgenesh4_pm.C_LG_IV0078	Unknown protein	AT1G11200.1	--			0.21177	0.324144	0.521067	-0.124978	0.0590004	0.598526	1.97151	3.11519	3.15007	2.3812	2.82053	3.4719	1	1	1	1	1	1	1.00923e-09	0	0	0	0	0
PtpAffx.161420.1.S1_at	1B	estExt_Genewise1_v1.C_17880001	BETA-OHASE 1 (BETA-HYDROXYLASE 1); beta-carotene hydroxylase	AT4G25700.1	BETA-OHASE 1 (BETA-HYDROXYLASE 1); beta-carotene hydroxylase	carotene metabolic process		0.541284	-0.187852	-0.190681	0.196754	0.0704055	0.152747	2.9779	2.74711	3.11481	3.06922	3.25444	3.80253	1	1		1	1	1	0	3.20304e-11	0	0	0
PtpAffx.200780.1.S1_s_at	1B	fgenesh4_pm.C_LG_I000672	CYP707A2 (cytochrome P450, family 707, subfamily A, polypeptide 2); oxygen binding	AT2G29090.1	CYP707A2 (cytochrome P450, family 707, subfamily A, polypeptide 2); oxygen binding	ABA (metabolism)/oxygen binding/Encodes a protein with ABA 8'-hydroxylase activity, involved in ABA catabolism/CYP707A2 appears to play a major role in the rapid decrease in ABA levels during early seed imbibition		-0.000374478	0.238401	0.354374	0.120131	0.301043	0.447333	2.51836	3.17385	3.85758	3.26003	3.61995	3.93499	1	1	1	1	1	1	0	0	0	0	0	0
Ptp.4060.1.S1_s_at	1B	eugene3.00040289	trypsin and protease inhibitor family protein / Kunitz family protein	AT1G17860.1	trypsin and protease inhibitor family protein / Kunitz family protein	endopeptidase inhibitor activity		0.3126	-0.270081	2.30378	1.70291	-0.68333	-1.66141	2.89322	4.41128	3.78741	2.94867	3.86748	3.49361	1	1				0	0	0	0	0	0	0
PtpAffx.135854.2.S1_at	1B	gw1.XVI.1724.1	remorin family protein	AT3G57540.1	remorin family protein	DNA binding		0.337492	0.376998	-0.164804	0.015211	0.056166	0.0815039	3.24874	5.46176	4.35725	2.39976	3.94794	3.9515	1	1	1	1	1	1	0	0	0	0	0	0
PtpAffx.63940.1.S1_s_at	1B	estExt_fgenesh4_pm.C_LG_XVIII0321	glycine-rich protein	AT4G30460.1	glycine-rich protein			0.169081	0.00882053	0.00648509	0.00472173	0.0141688	0.0145119	2.21825	4.75089	4.56574	1.79717	3.73516	3.44842	1	1	1	1	1	1	0	0	0	0	0	0
PtpAffx.84979.1.S1_at	1B	eugene3.00031890	peroxidase, putative	AT4G08780.1	peroxidase, putative	response to oxidative stress/ electron carrier activity/peroxidase activity		-0.00756991	-0.00546114	0.000318213	-0.166794	-0.15403	-0.156568	1.92128	4.85038	3.57817	1.51021	4.29052	3.31308	1	1	1	1	1	1	4.50863e-09	0	0	2.45845e-10	0
Ptp.7361.1.S1_s_at	1B	grail3.0001031201	DNAJ heat shock N-terminal domain-containing protein (J11)	AT4G36040.1	DNAJ heat shock N-terminal domain-containing protein (J11)	heat shock protein binding/protein folding		0.0207307	0.0060007	0.226464	0.00388605	0.0273255	0.0158821	3.7358	3.49356	1.98147	4.80278	1.16867	2.59824	1	1	1	1	1	1	0	0			0.0494822
Ptp.6043.2.S1_a_at	1B	estExt_fgenesh4_pg.C_570018	SEN1 (DARK INDUCIBLE 1)	AT4G35770.1	SEN1 (DARK INDUCIBLE 1)	jasmonic acid (response)/aging/strongly induced by phosphate starvation		-0.00640144	-0.0074011	-0.354356	0.0615091	0.0531309	0.0136907	3.08304	3.77417	1.42588	5.26554	2.85023	2.76532	1	1	1	1	1	1	0	0	0.00038517		0
PtpAffx.49171.1.S1_at	1B	estExt_Genewise1_v1.C_LG_VII0493	GT/UGT74F2 (UDP-GLUCOSYLTRANSFERASE 74F2); UDP-glucosyltransferase/ UDP-glycosyltransferase/ transferase, transferring glycosyl groups / transferase, transferring hexosyl groups	AT2G43820.1	GT/UGT74F2 (UDP-GLUCOSYLTRANSFERASE 74F2); UDP-glucosyltransferase/ UDP-glycosyltransferase/ transferase, transferring glycosyl groups / transferase, transferring hexosyl groups	salicylic acid(response and metabolism)/Involved in the tryptophan synthesis pathway		-0.0243649	-0.438991	0.366225	-0.170394	0.607904	0.257009	3.40184	3.78739	2.65555	3.98374	2.96533	4.05419	1	1	1	1	1	1	0	0	0	0	0	0
PtpAffx.158492.1.S1_at	1B	estExt_Genewise1_v1.C_LG_IX3026	ASN1 (DARK INDUCIBLE 6)	AT3G47340.1	ASN1 (DARK INDUCIBLE 6)	response to absence of light/cellular amino acid catabolism/response to sucrose stimulus/senesence		-0.356272	-0.345111	-0.208088	-0.0874789	-0.0747941	-0.075339	4.08252	3.23027	3.23581	4.53498	2.97628	3.55352	1	1	1	1	1	1	0	0	0	0	0
PtpAffx.249.421.A1_a_at	1B	gw1.XV.503.1	AHG3/ATPP2CA (ARABIDOPSIS THALIANA PROTEIN PHOSPHATASE 2CA); protein binding / protein serine/threonine phosphatase	AT3G11410.1	AHG3/ATPP2CA (ARABIDOPSIS THALIANA PROTEIN PHOSPHATASE 2CA); protein binding / protein serine/threonine phosphatase	ABA (Negative regulator of ABA signalling)/ signal transduction /response to water deprivation/regulation of stomatal movement/ PPC2CA up-regulated by drought and ABA		0.100096	-0.0732571	-0.0777168	0.000597022	0.00819293	0.0226442	3.40576	4.81344	3.62045	3.9885	3.81885	3.73637	1	1	1	1		1	0		0	0		0
PtpAffx.2311.1.S1_s_at	1B	estExt_Genewise1_v1.C_LG_IX3026	ASN1 (DARK INDUCIBLE 6)	AT3G47340.1	ASN1 (DARK INDUCIBLE 6)	response to absence of light/cellular amino acid catabolism/response to sucrose stimulus/senesence		-0.0286056	-0.193218	-0.066884	0.107963	-0.452336	0.141705	3.82281	3.85281	2.42168	5.53303	3.33933	4.70063	1	1	1	1	1	1	0	0	0	0
PtpAffx.3724.1.A1_s_at	1B	estExt_fgenesh4_pm.C_LG_XIII0025	ATGOLS2 (ARABIDOPSIS THALIANA GALACTINOL SYNTHASE 2); transferase, transferring glycosyl groups / transferase, transferring hexosyl groups	AT1G56600.1	ATGOLS2 (ARABIDOPSIS THALIANA GALACTINOL SYNTHASE 2); transferase, transferring glycosyl groups / transferase, transferring hexosyl groups	response to water deprivation/carbohydrate biosynthesis		0.848864	0.143818	-0.219119	0.422269	-0.0561716	-0.75074	5.06381	3.76924	2.26687	4.6946	2.96274	4.56628	1	1	1	1	1	0.204357			0		0
PtpAffx.16626.1.A1_at	1B	eugene3.00110845	NCED3 (NINE-CIS-EPOXYCAROTENOID DIOXYGENASE3)	AT3G14440.1	NCED3 (NINE-CIS-EPOXYCAROTENOID DIOXYGENASE3)	ABA (biosynthesis)/response to water deprivation, hyperosmotic salinity response, abscisic acid biosynthetic process, response to osmotic stress		1.92981	0.168039	-0.320908	1.04703	-0.105324	-0.119601	4.3591	2.30963	2.56854	4.24714	2.89953	4.11156	0	1	1	3.73575e-07	1	1	0	5.86327e-07	0	0	0	0
PtpAffx.216536.1.S1_at	1B	gw1.146.74.1	NCED3 (NINE-CIS-EPOXYCAROTENOID DIOXYGENASE3)	AT3G14440.1	NCED3 (NINE-CIS-EPOXYCAROTENOID DIOXYGENASE3)	ABA (biosynthesis)/response to water deprivation, hyperosmotic salinity response, abscisic acid biosynthetic process, response to osmotic stress		2.00398	0.328409	-0.408684	0.874351	-0.143877	-0.183773	4.83993	2.10137	3.06248	4.22972	2.76422	3.97508	0	1	1	0.000564163	1	1	0	3.35205e-05	0	0	0	0
PtpAffx.209941.1.S1_at	1B	eugene3.00110845	NCED3 (NINE-CIS-EPOXYCAROTENOID DIOXYGENASE3)	AT3G14440.1	NCED3 (NINE-CIS-EPOXYCAROTENOID DIOXYGENASE3)	ABA (biosynthesis)/response to water deprivation, hyperosmotic salinity response, abscisic acid biosynthetic process, response to osmotic stress		1.73751	0.243499	-0.5855	1.67769	-0.0322335	0.683699	4.95455	3.03529	2.78226	3.27272	2.8754	4.30688	0	1	1	0	1	1		0	0		0
PtpAffx.209941.1.S1_s_at	1B	eugene3.00110845	NCED3 (NINE-CIS-EPOXYCAROTENOID DIOXYGENASE3)	AT3G14440.1	NCED3 (NINE-CIS-EPOXYCAROTENOID DIOXYGENASE3)	ABA (biosynthesis)/response to water deprivation, hyperosmotic salinity response, abscisic acid biosynthetic process, response to osmotic stress		1.90261	0.386319	-0.299909	1.69822	0.205	0.951823	5.58981	3.68102	3.08514	3.50021	2.8519	4.56248	0	1	1	0	1	0.000240024		0	0		0
PtpAffx.209941.1.S1_x_at	1B	eugene3.00110845	NCED3 (NINE-CIS-EPOXYCAROTENOID DIOXYGENASE3)	AT3G14440.1	NCED3 (NINE-CIS-EPOXYCAROTENOID DIOXYGENASE3)	ABA (biosynthesis)/response to water deprivation, hyperosmotic salinity response, abscisic acid biosynthetic process, response to osmotic stress		1.72944	0.381921	-0.458527	1.62844	0.0640386	0.746128	4.9084	3.05857	2.83567	3.77527	3.10624	4.61635	0	1	1		1	0.234423		0	0		0
PtpAffx.4325.1.S1_at	1B	estExt_Genewise1_v1.C_LG_XI3994	RD26 (RESPONSIVE TO DESSICATION 26); transcription factor	AT4G27410.2	RD26 (RESPONSIVE TO DESSICATION 26); transcription factor	ABA (response)/transcription factor activity/response to water deprivationt/encodes a NAC transcription factor induced in response to dessication. It is localized to the nucleus and acts as a transcriptional activator in ABA-mediated dehydration response		1.8859	0.332094	0.100691	1.32012	0.899585	0.909275	4.27519	3.61153	3.24645	3.43273	3.11146	3.62413	0	1	1		0.00458202	0.0011336	0	0	0	0	0
PtpAffx.10075.1.S1_at	1B	fgenesh4_pg.C_scaffold_107000083	RD26 (RESPONSIVE TO DESSICATION 26); transcription factor	AT4G27410.3	RD26 (RESPONSIVE TO DESSICATION 26); transcription factor	ABA (response)/transcription factor activity/response to water deprivationt/encodes a NAC transcription factor induced in response to dessication. It is localized to the nucleus and acts as a transcriptional activator in ABA-mediated dehydration response		2.29652	0.525317	0.371817	1.65757	0.58443	1.41769	3.9627	4.20357	2.528	3.68932	2.71212	3.52847	0	1	1		1	0	0		0	0	0	0
PtpAffx.1458.1.S1_at	1B	eugene3.00140486	ATHB-12 (ARABIDOPSIS THALIANA HOMEOBOX PROTEIN 12); transcription factor	AT3G61890.1	ATHB-12 (ARABIDOPSIS THALIANA HOMEOBOX PROTEIN 12); transcription factor	ABA (response)/regulation of cellular transcription, DNA-dependent/response to water deprivation/transcription activator activity		3.33826	1.71069	1.79181	2.41332	1.46503	2.12144	5.35038	6.09136	5.08779	4.57794	5.07782	5.91331	0	0	0		0	0	0	0	0	0	0
PtpAffx.201089.1.S1_at	1B	gw1.I.3400.1	PHT5 (phosphate transporter 5); inorganic phosphate transmembrane transporter/ phosphate transmembrane transporter	AT2G32830.1	PHT5 (phosphate transporter 5); inorganic phosphate transmembrane transporter/ phosphate transmembrane transporter	transport		0.0476675	-0.130773	0.23027	0.00133938	0.270406	0.305362	2.02766	5.127	5.05793	3.14776	4.33294	4.49179	1	1	1	1	1	1	1.86488e-10	0	0	0	0	0
PtpAffx.146897.1.A1_at	1B	fgenesh4_pg.C_LG_I003333	FAD-binding domain-containing protein	AT1G30700.1	FAD-binding domain-containing protein	FAD binding/electron carrier activity/oxidoreductase activity		0.00269981	0.00528471	0.00791368	0.00352615	0.00974538	0.0110078	1.99543	3.10276	3.41714	3.05829	4.56909	4.64849	1	1	1	1		1	4.93645e-10	0		0	0
PtpAffx.117473.1.S1_at	1B	grail3.0023024001	HSP18.2 (HEAT SHOCK PROTEIN 18.2)	AT5G59720.1	HSP18.2 (HEAT SHOCK PROTEIN 18.2)	response to high light intensity/ response to hydrogen peroxide/ response to heat/ heat acclimation		0.00415958	0.00617784	0.0124965	0.00105065	0.00677091	0.414706	3.34223	6.31056	3.26435	3.51829	3.37955	6.16919	1		1	1	1	1	0	0			0	0
Ptp.4014.1.S1_s_at	1B	eugene3.00080557	HSP18.2 (HEAT SHOCK PROTEIN 18.2)	AT5G59720.1	HSP18.2 (HEAT SHOCK PROTEIN 18.2)	response to high light intensity/ response to hydrogen peroxide/ response to heat/ heat acclimation		1.26346	1.56384	2.95334	0.0868121	0.0371463	2.35943	3.55278	7.06847	4.87619	2.70241	3.63771	5.04474	2.99361e-05			1	1		0	0			0	0
Ptp.6012.1.S1_s_at	1B	estExt_fgenesh4_pg.C_LG_II1111	rRNA processing protein-related	AT3G22660.1	rRNA processing protein-related	rRNA processing		0.876437	0.685392	0.964562	0.669573	0.78822	0.52478	3.6467	6.21369	4.66468	2.67531	3.63121	4.78461	0.929554	1	0.168658	0.656996	0.145639	1	0	0	0	0
PtpAffx.5657.1.S1_at	1B	gw1.XII.1331.1	AHG3/ATPP2CA (ARABIDOPSIS THALIANA PROTEIN PHOSPHATASE 2CA); protein binding / protein serine/threonine phosphatase	AT3G11410.1	AHG3/ATPP2CA (ARABIDOPSIS THALIANA PROTEIN PHOSPHATASE 2CA); protein binding / protein serine/threonine phosphatase	ABA (Negative regulator of ABA signalling)/ signal transduction /response to water deprivation/regulation of stomatal movement/ PPC2CA up-regulated by drought and ABA		1.35125	0.674082	0.555171	0.778089	0.322604	1.21159	3.66488	5.07761	3.99742	3.18364	3.06965	4.24617	1.75561e-06	1	1		1	4.25675e-09	0	0	0	0	0	0
PtpAffx.208768.1.S1_at	1A	gw1.X.5835.1	protease inhibitor/seed storage/lipid transfer protein (LTP) family protein	AT3G22620.1	protease inhibitor/seed storage/lipid transfer protein (LTP) family protein	lipid transport		-0.0149938	-0.00420584	-0.00896332	0.00308845	0.00303623	0.0136243	2.03952	3.65295	3.06712	0.487399	-0.56887	0.929731	1	1		1	1		1.20669e-10	0	0	1	1	1
PtpAffx.209366.1.S1_at	1A	fgenesh4_pm.C_LG_X000862	ABC transporter family protein	AT5G13580.1	ABC transporter family protein	ATPase activity, coupled to transmembrane movement of substances/response to nematode		0.0385337	-0.0229194	-0.0170129	0.0241174	-0.0190094	-0.0174068	2.0837	3.22254	2.96895	0.772227	-0.812264	0.948803	1	1	1	1	1	1	3.29097e-11	0	0		1	1
PtpAffx.5078.3.A1_at	1A	eugene3.03470002 / eugene3.03470002	unknown protein	AT4G16380.2	metal ion binding	transport/metal ion binding		0.850509	0.0432928	-0.654631	-0.285838	-0.257821	0.243274	2.6654	3.0716	3.01757	-0.445745	-0.180016	-0.281296	1	1		1	1	1	0	0	0	1	1	1
PtpAffx.86923.1.A1_at	1A	eugene3.01820023	UDP-glucoronosyl/UDP-glucosyl transferase family protein	AT1G05680.1	UDP-glucoronosyl/UDP-glucosyl transferase family protein	metabolic process		0.297397	0.0512582	0.122902	0.0952089	0.0818109	0.571675	2.82432	3.3674	2.62097	0.33004	0.0137496	-0.140523	1	1	1		1	1	0	0	0	1	1	1
PtpAffx.9978.1.A1_at	1A	estExt_fgenesh4_pg.C_LG_I2092	proton-dependent oligopeptide transport (POT) family protein	AT5G62680.1	proton-dependent oligopeptide transport (POT) family protein	oligopeptide transport		0.901278	0.19232	0.557248	0.0896137	0.0680397	0.200499	1.17981	3.5039	3.07548	-0.0610945	0.000522063	-0.0511037	0.531578	1	1	1	1	1	0.233477	0	0	1	1	1
PtpAffx.1210.3.S1_at	1A	estExt_Genewise1_v1.C_40630001	probable LEA	AT5G38760.1	probable LEA			1.59857	0.0288866	0.708276	-0.079033	-0.659882	-0.277281	2.25788	2.93319	3.05239	0.0518576	0.060753	0.107703	2.2476e-10	1	1	1	1	1	0	0	0	1	1	1
PtpAffx.505.1.A1_a_at	1A	fgenesh4_pg.C_LG_IX000720	Unknown protein	AT2G23090.1	--			1.3556	0.360711	-0.126126	0.137433	0.0711948	0.113231	1.72338	3.48583	1.8683	0.0139531	0.423107	0.412051	1.51799e-06	1	1	1	1	1	1.13941e-06	0		1	1	1
PtpAffx.200666.1.S1_at	1A	gw1.I.502.1	26.5 kDa class I small heat shock protein-like (HSP26.5-P)	AT1G52560.1	26.5 kDa class I small heat shock protein-like (HSP26.5-P)	response to high light intensity, response to hydrogen peroxide, response to heat		0.00389272	0.00569376	0.00778694	-0.0162104	-0.0119791	-0.0074039	2.08795	5.26793	3.64328	-0.0165116	0.2034	0.697235	1	1	1	1	1	1	2.19398e-11	0		1	1	1
PtpAffx.5078.2.A1_at	1A	eugene3.10710001	metal ion binding	AT4G16380.2	metal ion binding	transport/metal ion binding		0.765419	-0.474315	-0.333297	0.0655756	-0.309482	0.220735	3.80156	4.43095	3.99793	-0.0249782	0.268688	0.54623	1	1	1	1	1	1	0	0	0	1	1	1
Ptp.2163.1.S1_x_at	1A	grail3.0014028301	PSBR (photosystem II subunit R)	AT1G79040.1	PSBR (photosystem II subunit R)	ABA (development)/photosynthesis		-0.316629	-0.329675	-0.234012	-0.161594	0.0244475	0.0142471	1.70289	4.86379	3.1732	0.421266	0.825487	1.70997	1	1	1	1	1	1	1.95482e-06	0	0	1	1
PtpAffx.20898.1.A1_at	1A	estExt_fgenesh4_pg.C_LG_XIII0447	ATHSP22.0 (Arabidopsis thaliana heat shock protein 22.0)	AT4G10250.1	ATHSP22.0 (Arabidopsis thaliana heat shock protein 22.0)	response to heat		0.00110154	-0.174419	-0.146948	-0.0127801	0.0121115	0.0111237	1.55766	6.41305	3.49187	0.661553	1.02319	2.25056	1	1	1	1	1	1	7.50505e-05	0		1	0.945333	0
PtpAffx.249.30.S1_x_at	1A	eugene3.00110909	MT3 (METALLOTHIONEIN 3)	AT3G15353.1	MT3 (METALLOTHIONEIN 3)	cellular copper ion homeostasis/limiting oxidative damage		0.121778	0.24831	0.279728	0.207927	0.383851	0.590873	1.87346	5.56809	4.17523	0.97055	1.12938	1.89342	1	1	1	1	1	1	1.81113e-08	0	0	0.026746	0.113741	0
PtpAffx.1601.3.S1_x_at	1A	eugene3.00060718	MT2A (METALLOTHIONEIN 2A)	AT3G09390.1	MT2A (METALLOTHIONEIN 2A)	cellular copper ion homeostasis/limiting oxidative damage		0.0289913	0.0146713	-0.0353625	0.00892535	-0.00110992	0.0491579	2.0074	4.03582	3.06234	1.01627	1.26247	1.61573	1	1	1	1	1	1	3.40067e-10	0	0	0.00751657	0.00609447	6.40813e-08
PtpAffx.30567.1.A1_at	1A	estExt_fgenesh4_pg.C_LG_II0470	protease inhibitor/seed storage/lipid transfer protein (LTP) family protein	AT3G22600.1	protease inhibitor/seed storage/lipid transfer protein (LTP) family protein	lipid transport		-0.0490953	-0.0452202	-0.0426512	0.00521282	0.00724438	0.0119929	1.76346	3.77143	3.08385	0.953833	0.689904	1.80028	1	1	1	1	1	1	3.89442e-07	0	0	0.0419637		1.29956e-10
PtpAffx.90112.1.S1_at	1A	eugene3.00061340	glycine-rich protein	AT4G30460.1	glycine-rich protein			-0.00371439	0.00211348	0.236989	0.00226331	0.00585312	0.115869	2.61293	3.09126	4.04864	1.22947	0.794168	1.40158	1	1	1	1	1	1	0	0	0	9.79453e-06	1	3.88248e-05
PtpAffx.12232.1.A1_a_at	1A	eugene3.00101442	stable protein 1-related	AT3G17210.1	stable protein 1-related	defense response to bacterium		0.24642	0.279848	-0.0332315	-0.0343302	-0.131332	-0.345538	2.61819	5.54342	4.44096	0.163267	0.862283	0.930936	1	1	1	1	1	1	0	0	0	1	1	1
Ptp.7966.1.S1_s_at	1A	eugene3.02630014	Unknown protein	AT5G48660.1	--			0.346852	-0.512459	-1.5382	-0.213482	0.301618	-0.300903	1.27912	3.91688	2.43802	-0.10022	1.20473	0.596699	1	1	5.74489e-09	1	1	1	0.0345012	0	0	1	0.0225209	1
PtpAffx.129522.1.A1_at	1A	grail3.0024038301	CCAAT-binding transcription factor (CBF-B/NF-YA) family protein	AT3G14020.1	CCAAT-binding transcription factor (CBF-B/NF-YA) family protein	regulation of cellular transcription, DNA-dependent		1.41216	0.556564	0.211211	0.972179	0.36873	0.30499	3.65217	3.8298	1.75697	0.379786	0.609587	1.16034	2.20402e-07	1	1	1.04096e-05	1	1	0	0		1	1	0.0186709
Ptp.6983.1.S1_s_at	1A	grail3.0006046801	ATOEP16-2/ATOEP16-S; P-P-bond-hydrolysis-driven protein transmembrane transporter	AT4G16160.2	ATOEP16-2/ATOEP16-S; P-P-bond-hydrolysis-driven protein transmembrane transporter	protein transport/P-P-bond-hydrolysis-driven		0.0970228	0.226948	0.0015122	0.0658102	0.202477	0.361129	1.66991	3.73921	3.05651	0.10619	0.609539	1.20951	1	1	1	1	1	1	4.59961e-06		0	1	1	0.00579767
PtpAffx.1210.1.S1_x_at	1A	estExt_Genewise1_v1.C_40630001	probable LEA	AT5G38760.1	probable LEA			1.30559	-0.0412663	0.541053	0.220505	0.227678	-0.269422	2.02871	3.73882	3.22625	2.29537	1.91487	1.23367	7.85077e-06	1	1	1	1	1	1.75518e-10	0	0	0	3.83633e-11	0.00320886
PtpAffx.4246.2.S1_a_at	1A	grail3.0094003001	ATGSTU25 (Arabidopsis thaliana Glutathione S-transferase (class tau) 25); glutathione transferase	AT1G17180.1	ATGSTU25 (Arabidopsis thaliana Glutathione S-transferase (class tau) 25); glutathione transferase	GST/ toxin catabolism		1.69897	-0.3678	-0.110801	1.18037	0.0241178	-0.357802	2.10112	3.00403	1.86819	2.83928	2.32621	1.36749	0	1	1	5.53444e-10	1	1	2.19398e-11	0	1.89423e-09	0	0
PtpAffx.34213.1.S1_at	1A	estExt_fgenesh4_pm.C_870009	peroxidase, putative	AT5G05340.1	peroxidase, putative	response to oxidative stress/peroxidase activity		-0.00396135	0.00290771	0.00629093	0.00340221	0.005827	0.011376	2.1096	4.93699	3.85903	2.00602	1.11043	1.5361	1	1		1		1	1.09699e-11	0	0		0.168339	7.68248e-07
PtpAffx.224430.1.S1_at	1A	fgenesh4_pm.C_LG_IX000183	disease resistance-responsive protein-related / dirigent protein-related	AT2G21100.1	disease resistance-responsive protein-related / dirigent protein-related	defense response/ lignan biosynthesis		-0.00319577	0.00617016	0.0126954	-0.00256697	-0.000260768	0.00103554	1.74342	4.02118	3.19566	1.70872	0.840633	1.96748	1	1	1	1	1	1		0	0	0	1	0
PtpAffx.140839.1.A1_at	1A	grail3.0204000201	WRKY28 (WRKY DNA-binding protein 28); transcription factor	AT4G18170.1	WRKY28 (WRKY DNA-binding protein 28); transcription factor	regulation of cellular transcription, DNA-dependent		0.379302	0.0175764	-0.0224854	-0.073339	-0.390369	-0.474355	2.47069	3.40803	2.4293	2.33606	2.0333	2.19694	1	1	1	1	1	1	0	0	0	0	0	0
PtpAffx.207337.1.S1_s_at	1A	grail3.0019015601	ATHB40/HB-5 (ARABIDOPSIS THALIANA HOMEOBOX PROTEIN 40); DNA binding / transcription factor	AT4G36740.1	ATHB40/HB-5 (ARABIDOPSIS THALIANA HOMEOBOX PROTEIN 40); DNA binding / transcription factor	auxin (response)/regulation of cellular transcription, DNA-dependent		0.00523564	0.0048548	0.00496924	0.00374452	0.00821762	0.0119686	3.18885	3.81507	2.28825	2.39346	1.62305	1.96931	1	1	1	1		1	0	0		0	4.72738e-07
Ptp.139.1.S1_at	1A	estExt_Genewise1_v1.C_LG_XVI2799	RD28 (plasma membrane intrinsic protein 2;3); water channel	AT2G37180.1	RD28 (plasma membrane intrinsic protein 2;3); water channel	water channel a member of the plasma membrane intrinsic protein PIP2/water transport /aquaporine/ transport, response to salt stress, response to water deprivation, water transport		0.370795	-0.0171232	-0.109372	0.00700494	-0.00159487	-0.00933307	2.48782	2.70486	2.88475	1.95933	1.48753	2.01325	1	1	1	1	1	1	0	9.60911e-11	0	0	2.15867e-05	0
PtpAffx.6660.2.S1_at	1A	eugene3.00040504	Unknown protein	AT4G32480.1	--			0.0279029	0.00769633	0.00601699	0.0034707	0.0277767	0.0327048	2.82253	3.84461	2.74417	2.06137	1.67998	1.93255	1	1	1	1		1	0	0	0	0	8.63047e-08	0
PtpAffx.11013.1.A1_at	1A	grail3.0031000401	Unknown protein	AT1G67920.1	--			1.05946	-0.54031	-0.0636154	0.888054	0.0944239	-0.00239596	1.9917	2.73655	2.20112	1.80867	1.48094	2.35965	0.0108103	1	1	0.00033041	1	1	5.48495e-10	4.27072e-11	0	0	2.57794e-05	0
PtpAffx.201238.1.S1_at	1A	gw1.I.4409.1	extracellular ligand-gated ion channel	AT3G20300.1	extracellular ligand-gated ion channel			-0.0316769	-0.0407033	-0.00278773	0.117639	0.0613213	0.292212	1.93964	3.3988	4.07355	0.761578	2.34394	1.73279	1	1	1	1	1	1	2.6218e-09	0	0	1	0	1.33855e-09
PtpAffx.216902.1.S1_x_at	1A	gw1.155.76.1	MYB121 (myb domain protein 121); DNA binding / transcription factor	AT3G30210.1	MYB121 (myb domain protein 121); DNA binding / transcription factor	ABA (response)/regulation of cellular transcription, DNA-dependent		-0.000297219	0.00217519	0.00221805	0.0047535	0.00997095	0.0182752	2.52492	3.89355	2.57845	1.47928	1.91038	2.24809	1	1	1	1	1	1	0		0		5.11511e-11
PtpAffx.208830.1.S1_s_at	1A	grail3.0006012101	ethylene-responsive protein -related	AT3G20640.1	ethylene-responsive protein -related	ethylene (response)/regulation of cellular transcription		0.180021	0.246107	-0.0217657	0.00376761	0.0104199	0.00890155	2.34227	3.23441	2.28803	1.60857	1.51036	2.0825	1	1	1		1	1	0	0		0	1.15954e-05	0
PtpAffx.208769.1.S1_at	1A	fgenesh4_pg.C_LG_X000784	protease inhibitor/seed storage/lipid transfer protein (LTP) family protein	AT3G22600.1	protease inhibitor/seed storage/lipid transfer protein (LTP) family protein	lipid transport		0.116792	0.000381624	0.00183632	0.00336944	0.0053434	0.0156421	2.50356	7.45053	6.29025	0.890533	1.64435	2.26052	1	1	1	1	1	1	0	0				0
PtpAffx.215822.1.S1_s_at	1A	gw1.130.194.1	ABF4 (ABRE BINDING FACTOR 4); DNA binding / transcription activator/ transcription factor	AT3G19290.1	ABF4 (ABRE BINDING FACTOR 4); DNA binding / transcription activator/ transcription factor	ABA (signalling)/regulation of cellular transcription, DNA-dependent/ response to stress/ transcription factor bZIP transcription factor with specificity for abscisic acid-responsive elements (ABRE). Mediate ABA-dependent stress responses		0.885223	0.454334	-0.0970134	0.459729	-0.0317733	0.163313	2.19403	3.3414	2.66754	1.20674	1.76947	1.99909	0.764076	1	1	1	1	1	0	0	0	2.1056e-05	5.31971e-09	0
PtpAffx.224631.1.S1_s_at	1A	gw1.7940.4.1	ATGSTU8 (Arabidopsis thaliana Glutathione S-transferase (class tau) 8); glutathione transferase	AT3G09270.1	ATGSTU8 (Arabidopsis thaliana Glutathione S-transferase (class tau) 8); glutathione transferase	toxin catabolism/ Encodes glutathione transferase belonging to the tau class of GSTs.		0.107435	0.00261262	-0.000964637	0.00455935	0.00916116	0.0158255	1.98902	3.45507	3.03084	2.09706	2.4671	2.18652	1	1	1	1	1	1	5.92374e-10	0	0	0	0	0
PtpAffx.135854.1.S1_at	1A	gw1.VI.1266.1	remorin family protein	AT3G57540.1	remorin family protein	DNA binding		0.368859	0.313463	-0.212801	0.152315	0.59378	0.164768	3.46714	3.49621	3.73751	1.77361	2.39905	2.54835	1	1	1	1		1	0	0	0	0	0	0
PtpAffx.2551.1.S1_at	1A	eugene3.00010491	Unknown protein	AT1G27990.1	--			0.627545	0.142095	0.0328498	0.3418	0.104879	0.211134	2.27896	3.80655	2.81696	1.89963	2.12903	2.65455	1	1	1	1	1	1	0	0	0	0	0	0
PtpAffx.146695.1.A1_at	1A	gw1.VI.1266.1	remorin family protein	AT3G57540.1	remorin family protein	DNA binding		0.771388	0.300821	0.055316	0.205261	0.2949	0.192343	2.86609	3.26598	2.65038	2.13331	2.13855	2.3981	1	1	1	1		1	0	0	0	0	0	0
PtpAffx.59312.1.A1_at	1A	estExt_fgenesh4_pm.C_LG_II0906	ATGOLS1 (ARABIDOPSIS THALIANA GALACTINOL SYNTHASE 1); transferase, transferring hexosyl groups	AT2G47180.1	ATGOLS1 (ARABIDOPSIS THALIANA GALACTINOL SYNTHASE 1); transferase, transferring hexosyl groups	galactinol synthase/ response to high light intensity, response to hydrogen peroxide, carbohydrate biosynthetic process, response to heat		0.734146	0.129232	0.7188	0.293697	0.103486	0.542745	2.29782	3.47014	2.99196	1.55303	2.73026	3.22133	1	1		1	1	1	0	0	0	3.88176e-11	0	0
PtpAffx.99539.1.S1_at	1A	gw1.XII.1795.1	proton-dependent oligopeptide transport (POT) family protein	AT5G62680.1	proton-dependent oligopeptide transport (POT) family protein	oligopeptide transport		0.568765	0.38372	-0.187409	0.272737	0.0972778	0.396443	2.12714	2.72689	2.69088	1.08635	2.11216	2.71027	1	1	1	1	1	1	1.09699e-11	5.3384e-11	0	0.000966091	0	0
PtpAffx.249.164.A1_s_at	1A	eugene3.00020518	PSBP-1 (OXYGEN-EVOLVING ENHANCER PROTEIN 2); poly(U) binding	AT1G06680.1	PSBP-1 (OXYGEN-EVOLVING ENHANCER PROTEIN 2); poly(U) binding	encodes a 23 kD extrinsic protein that is part of photosystem II and participates in the regulation of oxygen evolution/ light reaction/poly(U) RNA binding		0.0160858	0.141091	0.240312	0.0132684	0.0625804	0.0374552	1.91526	4.02183	3.90084	1.07062	2.19355	2.89969	1	1	1	1	1	1	5.38622e-09		0	0.00154835	0	0
PtpAffx.20806.1.S1_at	1A	estExt_Genewise1_v1.C_LG_III1704	17.4 kDa class III heat shock protein (HSP17.4-CIII)	AT1G54050.1	17.4 kDa class III heat shock protein (HSP17.4-CIII)	response to high light intensity, response to hydrogen peroxide, response to heat		0.292801	0.444444	0.41045	0.511658	0.40018	1.47671	2.74961	3.76431	2.06968	2.4204	1.99431	2.92111	1	1	1		1		0	0		0	0	0
PtpAffx.50616.1.A1_at	1A	eugene3.00170499	ABI FIVE BINDING PROTEIN 3 (AFP3)	AT3G29575.1	ABI FIVE BINDING PROTEIN 3 (AFP3)			2.13602	1.02759	0.101452	1.34207	0.288751	0.751255	2.43299	3.19242	2.58781	1.96259	2.04296	2.84917	0	0.00116826	1			0.20124				0	0	0
Ptp.2248.1.S1_at	1A	estExt_fgenesh4_pg.C_LG_V1578	DC1 domain-containing protein	AT1G60420.1	DC1 domain-containing protein	antioxidant activity/oxidoreductase activity		1.265	0.327701	0.456554	1.03192	0.457284	1.02671	3.02301	4.08761	3.32659	2.23719	2.15877	2.8467	2.85241e-05	1	1	7.45489e-07	1	1.32627e-05	0	0	0	0	0	0
Ptp.5974.1.S1_s_at	1A	estExt_fgenesh4_pg.C_LG_V1578	DC1 domain-containing protein	AT1G60420.1	DC1 domain-containing protein	antioxidant activity/oxidoreductase activity		1.38493	0.430836	0.460011	0.946607	0.322047	0.863717	3.16498	3.9181	3.68215	2.32784	2.44903	3.04847	5.63324e-07	1	1	3.07307e-05	1	0.00554651	0	0	0	0	0	0
PtpAffx.9026.4.A1_a_at	1A	eugene3.00080900	AFP2 (ABI FIVE BINDING PROTEIN 2)	AT1G13740.1	AFP2 (ABI FIVE BINDING PROTEIN 2)	ABA (response)/ response to stress		1.79394	0.85274	-0.0354335	1.35639	0.634522	0.965944	3.0804	3.25319	2.5135	2.38926	1.91342	2.37474	0	0.185828	1	0	1		0	0	0	0	5.11511e-11	0
PtpAffx.10075.2.S1_at	1A	fgenesh4_pg.C_scaffold_107000083	RD26 (RESPONSIVE TO DESSICATION 26); transcription factor	AT4G27410.3	RD26 (RESPONSIVE TO DESSICATION 26); transcription factor	ABA (response)/transcription factor activity/response to water deprivationt/encodes a NAC transcription factor induced in response to dessication. It is localized to the nucleus and acts as a transcriptional activator in ABA-mediated dehydration response		1.6728	-0.123661	-0.124222	1.29069	0.583066	1.27913	2.64971	2.61814	1.62224	2.72658	2.33792	2.67368	1.24867e-11	1	1		1	1.65187e-10	0	7.47375e-10	2.4984e-06	0	0	0
PtpAffx.152367.1.S1_at	1A	grail3.0007034202	WRKY40 (WRKY DNA-binding protein 40); transcription factor	AT1G80840.1	WRKY40 (WRKY DNA-binding protein 40); transcription factor	salicylic acid (response) /regulation of cellular transcription, DNA-dependent		1.50846	-0.628381	-0.740933	1.95288	0.608316	0.799981	1.32872	2.88711	3.64202	0.742148	2.34924	1.83819	6.93011e-09	1	1	0		0.0449575		0	0	1	0
Ptp.2164.1.S1_s_at	1A	grail3.0007034202	WRKY40 (WRKY DNA-binding protein 40); transcription factor	AT1G80840.1	WRKY40 (WRKY DNA-binding protein 40); transcription factor	salicylic acid (response) /regulation of cellular transcription, DNA-dependent		1.72448	-0.707954	-0.834487	2.13592	0.65034	0.59006	1.63898	2.45143	2.97753	0.610531	1.54307	1.34888	0	1	1	0		1		3.02474e-08	0	1	4.685e-06
PtpAffx.147430.1.A1_at	1A	fgenesh4_pg.C_LG_XII001200	CBF4/DREB1D (C- REPEAT-BINDING FACTOR 4); DNA binding / transcription activator/ transcription factor	AT5G51990.1	CBF4/DREB1D (C- REPEAT-BINDING FACTOR 4); DNA binding / transcription activator/ transcription factor	ABA(reponse)/ regulation of cellular transcription, DNA-dependent/This gene is involved in response to drought stress and abscisic acid treatment, but not to low temperature/transcription factor encodes a member of the DREB subfamily A-1 of ERF/AP2 transcription factor family		1.76444	-0.274306	0.225442	0.480769	0.841911	1.64083	0.778694	2.48334	3.70331	0.51204	1.55557	2.32687		1	1	1							3.29753e-06	0
PtpAffx.11539.1.A1_at	1A	estExt_fgenesh4_pg.C_LG_V1578	DC1 domain-containing protein	AT1G60420.1	DC1 domain-containing protein	antioxidant activity/oxidoreductase activity		1.20539	0.882399	1.53372	1.08156	0.92292	2.48602	1.99382	6.50618	4.47915	1.35894	2.59553	3.50524	0.000176819	0.0836771	6.7733e-09	7.4346e-08	0.00210282	0	5.15585e-10				0
PtpAffx.209307.1.S1_s_at	1A	grail3.0022018701	HSP18.2 (HEAT SHOCK PROTEIN 18.2)	AT5G59720.1	HSP18.2 (HEAT SHOCK PROTEIN 18.2)	response to high light intensity/ response to hydrogen peroxide/ response to heat/ heat acclimation		1.76901	2.34767	2.37846	0.587811	0.538532	2.75459	3.00358	6.41935	2.66563	1.55733	2.35161	2.98757	0			1	1		0	0		3.88176e-11	0	0
PtpAffx.9072.2.A1_at	2B	eugene3.00120871	Unknown protein	AT3G48510.1	--			2.10896	1.83083	1.87804	1.78857	1.46719	3.1852	3.07992	4.70379	2.04649	2.81664	3.22301	4.19215	0	0	0		0		0		0	0	0
PtpAffx.12314.1.A1_at	2B	gw1.I.1127.1	protein phosphatase 2C, putative / PP2C, putative	AT2G29380.1	protein phosphatase 2C, putative / PP2C, putative	protein amino acid dephosphorylation		2.5433	2.03674	2.23578	1.63099	1.14301	1.5921	3.12543	3.51566	2.67727	2.74031	2.30376	3.68664	0	0	0		5.36975e-07	0	0		0	0	0	0
PtpAffx.99317.1.S1_at	2B	grail3.0033006601	unknown protein	AT5G43150.1	--			1.56261	1.23241	0.876027	0.445813	0.0324523	0.106091	2.35219	5.15656	3.66836	3.31373	4.64129	5.18021	8.99041e-10	9.98385e-07	1	1	1	1	0	0	0	0	0	0
PtpAffx.618.2.S1_a_at	2B	estExt_fgenesh4_pg.C_2080003	MT2A (METALLOTHIONEIN 2A)	AT3G09390.1	MT2A (METALLOTHIONEIN 2A)	cellular copper ion homeostasis/limiting oxidative damage		-0.175011	1.27644	2.22927	0.0643212	0.370618	1.03194	1.62115	4.28148	2.79988	2.32486	3.01617	3.17895	1	1.86416e-07	0				1.58241e-05	0	0			0
PtpAffx.454.8.S1_at	2B	estExt_fgenesh4_pg.C_LG_III0867	ATHSP23.6-MITO (MITOCHONDRION-LOCALIZED SMALL HEAT SHOCK PROTEIN 23.6)	AT4G25200.1	ATHSP23.6-MITO (MITOCHONDRION-LOCALIZED SMALL HEAT SHOCK PROTEIN 23.6)	response to heat		2.85389	2.07352	2.5233	-0.178959	-0.382838	1.87369	1.74623	2.36095	1.52073	1.71338	3.03395	3.55223				1			6.19711e-07	2.04514e-07	3.65052e-05	0	0	0
PtpAffx.491.1.S1_s_at	2B	estExt_fgenesh4_pm.C_LG_VI0650	HSP17.6II (17.6 KDA CLASS II HEAT SHOCK PROTEIN)	AT5G12020.1	HSP17.6II (17.6 KDA CLASS II HEAT SHOCK PROTEIN)	response to heat		0.729509	0.803905	1.15979	0.14261	-0.0110511	2.31103	1.80639	4.92946	2.8136	1.63441	3.05419	3.33509	1		0.00112337	1			1.20153e-07	0	0		0	0
PtpAffx.116699.1.S1_at	2B	grail3.0022022401	AHG3/ATPP2CA (ARABIDOPSIS THALIANA PROTEIN PHOSPHATASE 2CA); protein binding / protein serine/threonine phosphatase	AT3G11410.1	AHG3/ATPP2CA (ARABIDOPSIS THALIANA PROTEIN PHOSPHATASE 2CA); protein binding / protein serine/threonine phosphatase	ABA (Negative regulator of ABA signalling)/ signal transduction /response to water deprivation/regulation of stomatal movement/ PPC2CA up-regulated by drought and ABA		0.82915	0.918583	0.678447	0.828015	0.535025	1.25423	1.41354	1.29309	1.19838	1.08541	1.62125	1.61962	1	0.0305497	1	0.00324905	1	5.59096e-10	0.00206299	1	0.0610404	0.000993732	4.98263e-07	5.65699e-08
PtpAffx.21866.1.S1_s_at	2B	estExt_Genewise1_v1.C_LG_III2334	rubber elongation factor (REF) family protein	AT1G67360.1	rubber elongation factor (REF) family protein			0.966785	0.565456	0.817629	1.16799	0.650906	1.25479	1.05475	1.30843	1.1735	1.2448	1.48874	1.93629	0.113678	1	1		1	5.33682e-10	1	1	0.101037	5.80018e-06	2.08895e-05	0
PtpAffx.21866.2.S1_s_at	2B	estExt_Genewise1_v1.C_LG_III2334	rubber elongation factor (REF) family protein	AT1G67360.1	rubber elongation factor (REF) family protein			1.08363	0.699665	0.852955	1.16867	0.60185	1.1067	0.962127	1.45555	1.41634	1.14037	1.67961	1.90763	0.00566135	1	1		1	4.77519e-07	1	0.933683	0.000484195	0.000181914	8.72765e-08	0
PtpAffx.8561.2.A1_a_at	2B	eugene3.00080380	hydrophobic protein, putative / low temperature and salt responsive protein, putative	AT2G38905.1	hydrophobic protein, putative / low temperature and salt responsive protein, putative	hyperosmotic salinity response, response to cold		2.20557	2.0277	1.96578	1.6293	1.02079	2.12127	1.4429	2.54918	1.93052	2.29073	1.21499	2.07219	0	0	0			0	0.00107655	3.5447e-09	2.60882e-10	0		0
PtpAffx.8561.1.S1_a_at	2B	eugene3.00080380	hydrophobic protein, putative / low temperature and salt responsive protein, putative	AT2G38905.1	hydrophobic protein, putative / low temperature and salt responsive protein, putative	hyperosmotic salinity response, response to cold		2.13864	1.49359	1.67457	0.878692	0.527511	1.18203	1.32128	2.37546	1.90469	1.97176	1.35374	1.81368	0	2.52545e-11	3.54623e-11	0.000476619	1	1.67729e-08	0.0146702	1.51237e-07	6.01163e-10	0		7.79736e-11
PtpAffx.93912.1.S1_at	2B	gw1.XI.2159.1	ATM4/ATMYB102 (ARABIDOPSIS MYB-LIKE 102); DNA binding / transcription factor	AT4G21440.1	ATM4/ATMYB102 (ARABIDOPSIS MYB-LIKE 102); DNA binding / transcription factor	ABA (response)/ regulation of cellular transcription / response to salt stress/ response to wounding/ response to osmotic stress		1.99739	0.510375	0.368513	1.67211	0.980269	1.24595	1.21756	1.93126	0.743988	1.60353	1.36947	2.26619	0	1	1		0.000286291	8.25937e-10	0.114782	0.000696659	1		0.000464695	0
PtpAffx.203431.1.S1_at	2B	estExt_Genewise1_v1.C_LG_III2334	rubber elongation factor (REF) family protein	AT1G67360.1	rubber elongation factor (REF) family protein			1.2154	0.647243	1.061	1.34263	0.864763	1.57658	1.33907	1.39579	1.46395	1.69515	1.8327	2.05237	0.00013093	1	0.015798		0.0141471	0	0.0101462	1	0.000152214	0	6.77752e-10	0
PtpAffx.249.475.S1_a_at	2B	estExt_fgenesh4_pg.C_LG_X1852	HSP70 (heat shock protein 70); ATP binding	AT3G12580.1	HSP70 (heat shock protein 70); ATP binding	response to high light intensity/protein folding		1.28844	0.846373	0.830633	0.564752	0.163692	1.29686	1.03492	1.33617	2.09119	0.531431	2.38565	2.34943	1.36052e-05		1	1	1	6.35336e-11	1	1	0	1	0	0
Ptp.4789.1.S1_s_at	2B	grail3.0261001101	HSP70 (heat shock protein 70); ATP binding	AT3G12580.1	HSP70 (heat shock protein 70); ATP binding	response to high light intensity/protein folding		1.32819	0.849382	0.930102	0.603228	0.129534	1.25865	1.06443	2.05516	1.6502	0.665292	1.85257	2.24177	3.7637e-06		0.373613	1	1	4.44735e-10	1	7.82897e-05	1.15952e-06	1	3.58058e-10	0
PtpAffx.201020.1.S1_at	2B	fgenesh4_pg.C_LG_I002284	Unknown protein	AT3G27250.1	--			2.25404	2.00059	1.86963	1.38006	0.833816	1.79723	0.389407	3.19806	0.889878	0.687094	1.81414	2.78259	0	0	0		0.0372032	0	1		1	1	1.2532e-09
PtpAffx.224399.1.S1_at	2B	eugene3.00040817	HSP81-1 (HEAT SHOCK PROTEIN 81-1); ATP binding / unfolded protein binding	AT5G52640.1	HSP81-1 (HEAT SHOCK PROTEIN 81-1); ATP binding / unfolded protein binding	unfolded protein binfing/defense response to bacterium/response to arsenic		1.84053	0.582342	1.09645	0.85461	0.332182	1.70744	0.760131	1.94016	1.08932	1.01226	1.3068	2.76873	0			0.00120262	1		1	0.000597956	0.517137	0.00841971	0.00214894	0
PtpAffx.37260.1.S1_at	2B	grail3.0020003201	ATMBF1C/MBF1C (MULTIPROTEIN BRIDGING FACTOR 1C); DNA binding / transcription coactivator/ transcription factor	AT3G24500.1	ATMBF1C/MBF1C (MULTIPROTEIN BRIDGING FACTOR 1C); DNA binding / transcription coactivator/ transcription factor	ABA (response)/ethylene (response)/cellular transcription /signal transduction/ Its expression is specifically elevated in response to pathogen infection, salinity, drought, heat, hydrogen peroxide, and application of abscisic acid or salicylic acid.		1.70722	0.286515	0.82316	0.391063	0.183242	1.17913	0.99133	1.37523	1.04149	0.678107	1.14095	2.61373	0		1	1	1		1	1	1	1	0.0892563	0
PtpAffx.1564.1.A1_at	2B	estExt_fgenesh4_pg.C_LG_XIV0888	peptidyl-prolyl cis-trans isomerase, putative / FK506-binding protein, putative	AT5G48570.1	peptidyl-prolyl cis-trans isomerase, putative / FK506-binding protein, putative	protein folding/peptidyl-prolyl cis-trans isomerase activity		1.23541	0.70546	0.685078	-0.039155	0.0123409	1.59111	0.76831	1.29682	0.899395	0.515573	0.731143	1.73809	7.12901e-05		1				1	1	1	1	1	1.11762e-09
PtpAffx.21139.1.S1_at	2B	estExt_Genewise1_v1.C_LG_XIX2021	17.6 kDa class I small heat shock protein (HSP17.6B-CI)	AT2G29500.1	17.6 kDa class I small heat shock protein (HSP17.6B-CI)	response to oxidative stress, response to cyclopentenone, response to high light intensity, response to hydrogen peroxide, response to heat		1.14252	1.14855	1.07693	0.258219	0.123434	2.51028	1.11747	2.00852	0.56073	1.48431	1.43955	3.04053	0.00110604			1	1		0.720832	0.000180993	1	7.24595e-10	7.73619e-05	0
PtpAffx.163969.1.S1_s_at	2B	estExt_fgenesh4_pg.C_LG_XIV0888	peptidyl-prolyl cis-trans isomerase, putative / FK506-binding protein, putative	AT5G48570.1	peptidyl-prolyl cis-trans isomerase, putative / FK506-binding protein, putative	protein folding/peptidyl-prolyl cis-trans isomerase activity		1.79917	1.394	1.59952	0.361356	0.136186	2.25741	1.47432	3.28609	2.83313	0.325631	2.13437	1.87746	0			1	1		0.00052921	0	0	1	0	1.29956e-11
PtpAffx.1564.2.A1_s_at	2B	estExt_fgenesh4_pg.C_LG_XIV0888	peptidyl-prolyl cis-trans isomerase, putative / FK506-binding protein, putative	AT5G48570.1	peptidyl-prolyl cis-trans isomerase, putative / FK506-binding protein, putative	protein folding/peptidyl-prolyl cis-trans isomerase activity		1.87521	1.23201	1.56236	0.219411	0.0467525	2.26423	1.47068	2.79198	1.54775	0.952458	1.72598	2.31038	0			1	1		0.00057502	1.06768e-11	1.81709e-05	0.0435339	2.09592e-08	0
PtpAffx.1564.1.A1_s_at	2B	estExt_fgenesh4_pg.C_LG_XIV0888	peptidyl-prolyl cis-trans isomerase, putative / FK506-binding protein, putative	AT5G48570.1	peptidyl-prolyl cis-trans isomerase, putative / FK506-binding protein, putative	protein folding/peptidyl-prolyl cis-trans isomerase activity		1.95308	1.32089	1.69656	0.268828	0.0587592	2.1704	1.39351	2.61324	1.5406	0.797276	1.61294	2.15925	0			1			0.00319149	8.3279e-10	2.18771e-05	1	6.35488e-07	0
PtpAffx.2682.1.A1_at	2A	eugene3.00040289	trypsin and protease inhibitor family protein / Kunitz family protein	AT1G17860.1	trypsin and protease inhibitor family protein / Kunitz family protein	endopeptidase inhibitor activity		0.0181935	-0.104023	2.21063	1.419	-0.376484	-0.963045	2.61997	3.11568	2.46076	2.64417	2.73225	2.74287	1	1			1	0.000157601	0	0	0	0	0	0
PtpAffx.21922.1.A1_at	2A	estExt_fgenesh4_pg.C_1350039	FLS (FLAVONOL SYNTHASE)	AT5G08640.1	FLS (FLAVONOL SYNTHASE)	flavonoid (biosynthesis)/ flavonol synthase activity		1.55592	1.29726	0.963852	-0.452794	-0.115999	-0.864531	1.15224	2.38233	0.463707	2.28951	1.91588	2.01573	1.16126e-09	8.26326e-08	0.171489				0.387069	1.31015e-07	1	0	3.83633e-11	0
PtpAffx.618.2.S1_x_at	2A	estExt_fgenesh4_pg.C_2080003	MT2A (METALLOTHIONEIN 2A)	AT3G09390.1	MT2A (METALLOTHIONEIN 2A)	cellular copper ion homeostasis/limiting oxidative damage		-0.0103287	1.63307	2.01146	-0.00742685	0.22456	0.00596177	1.77978	4.61567	2.98449	2.1747	2.70548	2.76915	1	0	0	1	1	1	2.49883e-07	0				0
PtpAffx.155905.1.S1_at	2A	gw1.VIII.884.1	ARABIDOPSIS ORTHOLOG OF SUGAR BEET HS1 PRO-1 2 (HSPRO2)	AT2G40000.1	ARABIDOPSIS ORTHOLOG OF SUGAR BEET HS1 PRO-1 2 (HSPRO2)	salicylic acid (response) /response to oxidative stress		2.3046	0.769948	0.166531	0.490694	0.302842	0.153255	2.13536	1.27736	2.09849	1.94812	2.01555	2.60094	0	1	1		1	1	1.09699e-11	1	0		0
PtpAffx.119343.2.A1_a_at	2A	gw1.207.4.1	Unknown protein	AT5G12010.1	--	response to salt stress		2.43321	-0.0189896	0.114802	0.111796	-0.0950807	-0.107295	0.685697	0.62557	2.71389	1.56026	1.94093	2.06386	0	1	1	1	1	1		1			1.27878e-11	0
PtpAffx.212146.1.S1_at	2A	gw1.XIX.599.1	AATP1 (AAA-ATPASE 1); ATP binding / ATPase	AT5G40010.1	AATP1 (AAA-ATPASE 1); ATP binding / ATPase	ATP binding		1.13983	0.650723	-0.349074	0.540535	-0.353573	-0.665253	0.516256	1.44046	1.96023	-0.791989	2.47052	0.453118				1	1	1	1	1	1.02084e-10	1	0	1
PtpAffx.111725.1.S1_at	2A	estExt_fgenesh4_pg.C_LG_XIV0205	ANAC014; transcription factor	AT1G33060.2	ANAC014; transcription factor	regulation of cellular transcription/multicellular organismal development/no apical meristem (NAM) family protein		1.66639	0.68786	0.214654	0.537343	0.439811	0.489421	0.549266	2.08201	1.33534	0.457865	2.38131	1.57983		1	1	1	1	1	1	4.7927e-05	0.003192	1	0	1.99327e-07
PtpAffx.4542.3.S1_a_at	2A	grail3.0040023201	ABF2 (ABSCISIC ACID RESPONSIVE ELEMENTS-BINDING FACTOR 2)	AT1G45249.1	ABF2 (ABSCISIC ACID RESPONSIVE ELEMENTS-BINDING FACTOR 2)	ABA (response)/ positive regulation of gene-specific transcription /signal transduction/ response to salt stress/It's phosphorylated by a ABA-activated 42-KDa kinase		1.02281	0.652596	0.133136	0.210039	0.561106	0.3065	1.34831	1.81198	1.43884	0.847244	2.33988	1.72678	0.0280761	1	1	1	1	1	0.00836451	0.0050591	0.000281505	0.624884	0
PtpAffx.21642.3.S1_a_at	2A	gw1.20987.5.1	unknown protein	AT5G36930.2	--			1.90447	0.635728	0.55555	0.615096	0.257453	0.432509	0.750632	1.08707	1.06454	0.890699	1.18852	0.754952	0	1	1	1	1	1	1	1	0.81862		0.0321662	1
Ptp.5043.1.S1_at	2A	eugene3.00101006	ATNUDT17 (Arabidopsis thaliana Nudix hydrolase homolog 17); hydrolase	AT2G01670.1	ATNUDT17 (Arabidopsis thaliana Nudix hydrolase homolog 17); hydrolase	hydrolase		0.995689	0.682876	0.520585	-0.00087227	0.5118	0.267911	1.15643	1.98139	2.24992	0.640678	1.23085	1.03575	0.0557595	1	1	1	1	1	0.358668	0.000292199	0	1	0.0125565	0.295199
PtpAffx.4010.2.A1_a_at	2A	fgenesh4_pg.C_LG_IX000110	harpin-induced protein-related / HIN1-related / harpin-responsive protein-related	AT2G27080.1	harpin-induced protein-related / HIN1-related / harpin-responsive protein-related			1.33647	-0.685956	-0.0846411	0.416285	0.444165	0.384317	0.340928	0.835549	1.67895	0.550841	1.01109	1.19804	2.86642e-06	1	1	1	1	1		1	5.19677e-07		1	0.00764662
PtpAffx.214000.1.S1_at	2A	eugene3.00170500	AFP2 (ABI FIVE BINDING PROTEIN 2)	AT1G13740.1	AFP2 (ABI FIVE BINDING PROTEIN 2)	ABA (response)/ response to stress		2.04207	0.543956	0.26061	0.70169	-0.190867	0.314174	0.546626	1.73217	2.02421	0.754754	1.66574	1.6661	0	1	1	0.243667	1	1	1	0.0178379	1.13427e-11	1	1.3275e-07	1.25018e-08
PtpAffx.66318.2.S1_at	2A	estExt_fgenesh4_pg.C_LG_V1707	ATBZIP60 (BASIC REGION/LEUCINE ZIPPER MOTIF 60); DNA binding / transcription factor	AT1G42990.1	ATBZIP60 (BASIC REGION/LEUCINE ZIPPER MOTIF 60); DNA binding / transcription factor	regulation of cellular transcription, DNA-dependentresponse to stress/ signal transduction /response to abiotic or biotic stimulus/response to chitin		1.53112	0.738384	0.220883	0.969097	-0.12443	0.310397	0.0760502	2.29312	1.09585	0.0648505	1.44435	1.5155	2.97183e-09	1	1	1.18777e-05	1	1				1	6.82122e-05	1.43235e-06
PtpAffx.157136.1.S1_at	2A	estExt_fgenesh4_pm.C_LG_VIII0731	BAM1/BMY7/TR-BAMY (BETA-AMYLASE 1); beta-amylase	AT3G23920.1	BAM1/BMY7/TR-BAMY (BETA-AMYLASE 1); beta-amylase	response to water deprivation/starch catabolism		1.05287	0.821525	-0.251877	0.890817	0.402429	0.250998	1.71408	1.18807	2.42811	1.13125	2.07003	1.49232	0.0128614	0.418746	1	0.00029633	1	1	1.45686e-06	1	0	0.00024244	0	2.85984e-06
PtpAffx.212890.1.S1_at	2A	fgenesh4_pg.C_LG_XV000741	ATHVA22E (Arabidopsis thaliana HVA22 homologue E)	AT5G50720.1	ATHVA22E (Arabidopsis thaliana HVA22 homologue E)	ABA (reponse)/ AtHVA22e mRNA is upregulated to varying degrees in response to cold stress, salt stress, ABA treatment or dehydration		1.35225	0.315789	-0.0479006	0.511545	0.251893	0.00355371	0.872725	1.53718	1.90389	1.12767	1.70826	1.54493	1.69815e-06	1	1	1	1	1	1	0.310201	6.12506e-10	0.000271216	3.63173e-08	5.86869e-07
Ptp.6196.1.S1_at	2A	estExt_fgenesh4_pm.C_LG_VIII0731	BAM1/BMY7/TR-BAMY (BETA-AMYLASE 1); beta-amylase	AT3G23920.1	BAM1/BMY7/TR-BAMY (BETA-AMYLASE 1); beta-amylase	response to water deprivation/starch catabolism		1.3623	0.839071	0.0810573	0.745991	0.0962456	0.0946862	1.80979	1.34369	1.7368	1.2877	1.50037	1.26626	1.21287e-06	0.266142	1	0.0578259	1	1	1.09315e-07	1	9.92827e-08	1.29593e-06	1.52341e-05	0.00142007
PtpAffx.120002.1.S1_s_at	2A	estExt_fgenesh4_pm.C_LG_XV0458	AMP-dependent synthetase and ligase family protein	AT3G48990.1	AMP-dependent synthetase and ligase family protein	AMP binding/response to cadmium ion		0.696534	0.551851	0.395164	0.701215	0.265079	0.361959	1.45211	1.22239	1.77228	1.027	1.31652	1.32093	1	1	1	0.247341	1	1	0.000875457	1	3.50263e-08	0.00553679	0.00170224	0.000345869
PtpAffx.7681.5.A1_at	2A	estExt_fgenesh4_pg.C_280159	PIP2B (plasma membrane intrinsic protein 2;2); water channel	AT2G37170.1	PIP2B (plasma membrane intrinsic protein 2;2); water channel	water transport /aquaporine/ transport, response to salt stress, response to water deprivation, water transport		1.64625	0.571399	-0.12075	-0.0561396	-0.0130736	0.1293	1.80104	2.32114	2.3904	1.14322	0.845212	1.30923	3.746e-11	1	1	1	1	1	1.39307e-07	4.63885e-07	0	0.000166249	1	0.000470124
PtpAffx.69188.2.A1_s_at	2A	eugene3.00570141	AAA-type ATPase family protein	AT1G43910.1	AAA-type ATPase family protein	nucleoside-triphosphatase activity/ ATP binding		1.73667	-0.0598287	-0.0526946	0.102471	0.124131	-0.101087	0.749825	1.36969	2.04417	1.43754	1.38738	1.56498		1		1	1	1	1	1	1.13427e-11		0.000296265	3.16482e-07
Ptp.2235.2.A1_a_at	2A	gw1.V.2351.1	CML37/CML39; calcium ion binding	AT5G42380.1	CML37/CML39; calcium ion binding	calcium ion binding/response to ozone		1.6717	1.45696	0.357482	0.289397	0.0134222	0.0909057	1.52679	1.82372	2.20611	1.33666	1.05592	2.3391	1.24867e-11		1	1	1	1		0.0041842	0		0.502366	0
PtpAffx.204675.1.S1_at	2A	fgenesh4_pg.C_LG_IX000628	ABF4 (ABRE BINDING FACTOR 4); DNA binding / transcription activator/ transcription factor	AT3G19290.1	ABF4 (ABRE BINDING FACTOR 4); DNA binding / transcription activator/ transcription factor	ABA (signalling)/regulation of cellular transcription, DNA-dependent/ response to stress/ transcription factor bZIP transcription factor with specificity for abscisic acid-responsive elements (ABRE). Mediate ABA-dependent stress responses		1.31336	0.767262	0.348868	1.05289	0.199076	0.542082	1.83808	1.63216	1.36336	1.21486	1.52758	2.16548	6.10509e-06	1	1	2.85142e-07	1	1	4.9551e-08	0.0802817	0.00168227	1.60434e-05	7.21233e-06	0
PtpAffx.209960.1.S1_s_at	2A	eugene3.00110898	CYP72A8 (cytochrome P450, family 72, subfamily A, polypeptide 8); oxygen binding	AT3G14620.1	CYP72A8 (cytochrome P450, family 72, subfamily A, polypeptide 8); oxygen binding	oxygen binding/electron carrier activity/monooxygenase activity		0.984724	0.640638	0.719574	0.0941607	-0.0405835	-0.238614	1.65431	2.00126	1.93706	-0.491288	-0.560578	-0.087044	0.073227	1	1	1	1	1	6.85649e-06	0.000205839	2.15511e-10	1	1	1
PtpAffx.207578.1.S1_at	2A	eugene3.00080231	OTU-like cysteine protease family protein	AT3G57810.2	OTU-like cysteine protease family protein			1.12279	0.985187	0.473804	0.216329	0.237911	1.0897	0.532551	1.63156	1.19441	0.0567462	0.532914	-0.0818016	0.00192878	0.00433168	1	1	1	9.87109e-07	1	0.0809879	0.066187	1	1	1
PtpAffx.91502.2.S1_a_at	2A	estExt_fgenesh4_pm.C_LG_X0826	integral membrane family protein	AT5G54980.1	integral membrane family protein			0.981742	1.36554	1.14116	0.372545	0.13317	0.306451	0.9058	1.78613	0.892096	0.430041	0.192613	0.570525	0.0788227	5.25293e-09	0.00188112	1	1	1	1	0.00765399	1	1		1
PtpAffx.69019.1.A1_at	2A	fgenesh4_pm.C_LG_IV000380	peroxidase, putative	AT4G33420.1	peroxidase, putative	response to oxidative stress/ electron carrier activity/peroxidase activity		0.938037	0.0922361	1.20402	-0.0457241	0.0621955	0.443187	0.8483	2.05251	2.05674	0.324577	0.351061	0.908644	0.226463	1	0.000320139	1	1	1	1	8.21554e-05	0	1	1	1
PtpAffx.214782.1.S1_s_at	2A	fgenesh4_pg.C_scaffold_1072000002	leucine-rich repeat family protein / protein kinase family protein	AT5G48380.1	leucine-rich repeat family protein / protein kinase family protein	protein amino acid phosphorylation/ negative regulation of defense response		1.51984	-0.163707	-0.306306	0.484425	0.0273624	-0.048058	0.424801	1.02159	2.01727	-0.0675458	0.446985	0.210273	4.53266e-09	1	1	1	1	1	1	1	1.13427e-11	1	1	1
Ptp.4166.1.S1_at	2A	grail3.0066002801	17.6 kDa class I small heat shock protein (HSP17.6B-CI)	AT2G29500.1	17.6 kDa class I small heat shock protein (HSP17.6B-CI)	response to oxidative stress, response to cyclopentenone, response to high light intensity, response to hydrogen peroxide, response to heat		1.54916	2.14067	1.47857	0.041021	0.0582954	0.353054	0.932687	3.47196	1.50136	-0.0408003	-0.0369836	0.47288	1.4984e-09			1	1	1	1	0		1	1	1
PtpAffx.249.332.S1_at	2A	estExt_fgenesh4_pg.C_1200063	O-methyltransferase family 2 protein	AT4G35160.1	O-methyltransferase family 2 protein	protein dimerization activity		0.727852	1.60925	1.39251	-0.00465252	0.0686066	0.00618194	3.2378	3.57186	2.56662	0.124599	0.0521085	0.0894901	1		9.22374e-07						0	1	1	1
PtpAffx.3989.1.S1_x_at	2A	grail3.0049017002	GAMMA-TIP3/TIP1;3 (tonoplast intrinsic protein 1;3); water channel	AT4G01470.1	GAMMA-TIP3/TIP1;3 (tonoplast intrinsic protein 1;3); water channel	urea transport/ water channel / aquaporin/ transport/		2.89172	0.631242	-0.364745	0.158914	-0.0163192	-1.13931	0.970399	0.962533	1.05847	0.805709	0.663317	0.739674	0	1	1	1	1	1.14983e-07	1	1	0.914767	1	1	1
PtpAffx.3989.1.S1_at	2A	grail3.0049017002	GAMMA-TIP3/TIP1;3 (tonoplast intrinsic protein 1;3); water channel	AT4G01470.1	GAMMA-TIP3/TIP1;3 (tonoplast intrinsic protein 1;3); water channel	urea transport/ water channel / aquaporin/ transport/		3.17027	0.562571	-0.620972	0.210502	-0.0784346	-1.32157	0.884597	0.888083	0.999479	0.756167	0.679763	0.654096	0	1	1	1	1	2.54134e-11		1	1	1	1	1
PtpAffx.38669.1.S1_at	2A	eugene3.00660028	PSK1 (PHYTOSULFOKINE 3 PRECURSOR); growth factor	AT3G44735.1	PSK1 (PHYTOSULFOKINE 3 PRECURSOR); growth factor	growth factor activity/cell proliferation		1.73848	0.266996	0.458524	0.254381	0.0598071	0.0689762	1.08497	1.77204	0.945311	1.18801	0.425173	0.571773	0	1	1	1	1	1	1	0.00956861	1	3.91566e-05	1	1
PtpAffx.146922.2.A1_at	2A	eugene3.00090672	UGT73B3 (UDP-GLUCOSYL TRANSFERASE 73B3); UDP-glycosyltransferase/ abscisic acid glucosyltransferase/ transferase, transferring hexosyl groups	AT4G34131.1	UGT73B3 (UDP-GLUCOSYL TRANSFERASE 73B3); UDP-glycosyltransferase/ abscisic acid glucosyltransferase/ transferase, transferring hexosyl groups	ABA (response)/response to other organism/quercetin 3-O-glucosyltransferase activity		1.87083	-0.0335796	0.139845	0.853314	0.0376845	-0.208085	2.14959	1.89833	1.39915	1.20246	0.652376	0.571151	0	1	1	0.00126316	1	1	0	0.00121875	0.000728861	2.42799e-05	1	1
PtpAffx.3989.2.S1_at	2A	estExt_fgenesh4_pg.C_LG_X1886	GAMMA-TIP3/TIP1;3 (tonoplast intrinsic protein 1;3); water channel	AT4G01470.1	GAMMA-TIP3/TIP1;3 (tonoplast intrinsic protein 1;3); water channel	urea transport/ water channel / aquaporin/ transport/		1.28739	0.548106	0.34246	-0.0733461	0.152664	-0.61193	1.22277	1.39268	1.4243	0.751275	0.535297	0.894008	1.40698e-05	1	1				0.103894	1	0.000400053		1	1
PtpAffx.133712.1.A1_at	2A	fgenesh4_pg.C_LG_XVIII001087	DIN10 (DARK INDUCIBLE 10); hydrolase, hydrolyzing O-glycosyl compounds	AT5G20250.1	DIN10 (DARK INDUCIBLE 10); hydrolase, hydrolyzing O-glycosyl compounds	response to oxidative stress/response to salt stress/response to light stimulus/ response to sugars/aging		1.64079	0.893831	0.980278	-0.141556	-0.0310659	-0.0059204	1.31669	1.69963	1.6279	0.707283	0.849622	0.856497	3.746e-11	0.0611102	0.116313	1	1	1	0.0161199	0.0293684	2.14124e-06	1	1	1
Ptp.3813.1.S1_at	2A	estExt_fgenesh4_pm.C_LG_IX0624	GAMMA-TIP3/TIP1;3 (tonoplast intrinsic protein 1;3); water channel	AT4G01470.1	GAMMA-TIP3/TIP1;3 (tonoplast intrinsic protein 1;3); water channel	urea transport/ water channel / aquaporin/ transport/		3.10887	0.0626395	0.00666438	0.00240491	0.0129337	0.0186454	1.77553	2.01653	2.09954	0.890309	0.446513	0.65759	0	1	1	1	1		2.80577e-07	0.000156933	0	0.217446	1	1
PtpAffx.117056.1.S1_s_at	2A	estExt_fgenesh4_pm.C_LG_IX0624	GAMMA-TIP3/TIP1;3 (tonoplast intrinsic protein 1;3); water channel	AT4G01470.1	GAMMA-TIP3/TIP1;3 (tonoplast intrinsic protein 1;3); water channel	urea transport/ water channel / aquaporin/ transport/		3.42708	0.750166	0.10783	0.0293403	0.0456197	0.0763721	1.57457	1.68567	2.1809	0.722512	0.555598	0.770677	0	1	1	1	1	1	4.98648e-05	0.0362762	0	1	1	1
PtpAffx.216113.1.S1_at	2A	estExt_Genewise1_v1.C_13540001	ATFER1 (FERRETIN 1); ferric iron binding	AT5G01600.1	ATFER1 (FERRETIN 1); ferric iron binding	Gene expression is induced in response to iron overload and by nitric oxide. Expression of the gene is downregulated in the presence of paraquat, an inducer of photoxidative stress		0.959961	1.45106	1.14398	1.11168	1.08344	1.11151	0.977205	1.57382	1.08446	0.635798	0.283266	0.689104					5.94921e-06	3.87936e-07	1	0.185778	0.566311	1	1	1
PtpAffx.52659.1.A1_at	2A	eugene3.00011653	GAMMA-TIP3/TIP1;3 (tonoplast intrinsic protein 1;3); water channel	AT4G01470.1	GAMMA-TIP3/TIP1;3 (tonoplast intrinsic protein 1;3); water channel	urea transport/ water channel / aquaporin/ transport/		3.45373	1.48867	0.182431	1.22985	0.939051	0.487766	1.24239	1.65124	1.7293	0.212035	0.346787	0.539825	0	2.52545e-11	1	3.95317e-11	0.00121395	1	0.0711516	0.0606443	1.23431e-07	1	1	1
PtpAffx.8332.1.S1_at	2A	grail3.0023033201	ATFER1 (FERRETIN 1); ferric iron binding	AT5G01600.1	ATFER1 (FERRETIN 1); ferric iron binding	Gene expression is induced in response to iron overload and by nitric oxide. Expression of the gene is downregulated in the presence of paraquat, an inducer of photoxidative stress		2.49503	2.56401	0.744135	2.01826	0.457593	0.247866	0.991707	3.25136	1.51839	0.815593	0.686457	0.991591							1	0	3.87552e-05	1	1	0.732467
PtpAffx.69188.1.A1_at	2A	gw1.VII.3711.1	AAA-type ATPase family protein	AT1G43910.1	AAA-type ATPase family protein	nucleoside-triphosphatase activity/ ATP binding		1.20411	0.0438905	0.389441	1.35017	0.396331	0.287385	0.79129	1.71866	1.84117	0.121467	0.566959	0.74044	0.000183708	1	1		1	1	1	0.0219644	4.36694e-09	1	1	1
PtpAffx.66318.1.S1_a_at	2A	estExt_fgenesh4_pg.C_LG_V1707	ATBZIP60 (BASIC REGION/LEUCINE ZIPPER MOTIF 60); DNA binding / transcription factor	AT1G42990.1	ATBZIP60 (BASIC REGION/LEUCINE ZIPPER MOTIF 60); DNA binding / transcription factor	regulation of cellular transcription, DNA-dependentresponse to stress/ signal transduction /response to abiotic or biotic stimulus/response to chitin		1.27676	0.0499907	-0.166874	1.17779	0.179274	0.399288	0.842775	1.3133	1.69469	0.202108	0.998028	0.641225	1.97096e-05	1	1	6.32507e-10	1	1	1	1	3.32988e-07	1	1	1
Ptp.7376.1.S1_a_at	2A	gw1.XVIII.2850.1	XTR6 (XYLOGLUCAN ENDOTRANSGLYCOSYLASE 6); hydrolase, acting on glycosyl bonds	AT4G25810.1	XTR6 (XYLOGLUCAN ENDOTRANSGLYCOSYLASE 6); hydrolase, acting on glycosyl bonds	carbohydrate metabolic process/ glucan metabolic process/ cell wall		2.17298	0.0121162	0.258429	1.81733	1.83888	3.02523	-0.101064	0.904724	2.73751	-0.173308	1.1564	1.55609		1	1	0				1			0.0643571	4.16496e-07
PtpAffx.5661.1.A2_a_at	2A	estExt_fgenesh4_pg.C_LG_III1152	RAB18 (RESPONSIVE TO ABA 18)	AT5G66400.1	RAB18 (RESPONSIVE TO ABA 18)	ABA (response)/ethylene(response)/ signal transduction/response to stress/ABA- and drought-induced glycine-rice dehydrin protein. the ABA-induced expression of RAB18 was reduced following ACC application, indicating that ethylene inhibits the ABA signaling pathway. RAB18 is also expressed in response to the formation of the phospholipid diacylglycerol pyrophosphate.		0.720306	1.98295	1.5643	0.268466	1.50047	2.66553	0.176088	3.26657	1.48732	0.412452	1.10178	0.374466		0	2.19866e-09	1	0	0	1	0		1	0.200895	1
PtpAffx.104180.1.S1_at	3B	eugene3.10700003	protease inhibitor, putative	AT2G38870.1	protease inhibitor, putative	serine-type endopeptidase inhibitor activity/cell wall		-0.014032	0.300615	0.628207	0.425998	-0.223944	-0.82581	0.857081	3.09921	1.92768	0.993246	1.62613	0.83342	1	1	1	1	1	0.0196053	1	0	2.83568e-10	0.0143419	4.31728e-07	1
PtpAffx.205297.1.S1_at	3B	eugene3.00050399	Unknown protein	AT4G35560.1	--	CUL4 RING ubiquitin ligase complex		0.553876	0.212972	0.328492	0.390943	0.453822	0.0178408	1.07843	2.11729	1.77891	0.871856	1.12823	1.39578	1	1	1	1	1	1	1	2.4924e-05	2.87651e-08	0.343838	0.116502	4.56224e-05
PtpAffx.224518.1.S1_at	3B	eugene3.00061720	proton-dependent oligopeptide transport (POT) family protein	AT1G52190.1	proton-dependent oligopeptide transport (POT) family protein	oligopeptide transport		-0.119201	-0.564139	-0.585003	0.430048	-0.0120293	-0.227043	1.58246	2.06453	1.88024	0.672099	1.14879	1.06238	1	1	1	1	1	1	4.11535e-05	6.60113e-05	1.29307e-09	1	0.0756419	0.167676
PtpAffx.22899.1.A1_s_at	3B	estExt_fgenesh4_pg.C_290211	zinc-binding family protein	AT4G17900.1	zinc-binding family protein			0.413101	-0.0668213	-0.304473	0.41724	0.25359	-0.0207806	1.64903	2.61546	1.99299	0.837365	1.41084	0.988126	1	1	1	1	1	1	7.84043e-06	7.90083e-10	3.40281e-11	0.790714	0.000162911	0.7854
PtpAffx.368.1.A1_at	3B	grail3.0024027701	embryo-abundant protein-related	AT2G41380.1	embryo-abundant protein-related	response to cadmium ion		0.390128	0.0581955	0.0630719	0.473196	0.144039	-0.0675296	1.61796	2.53905	1.84269	0.859888	1.31375	1.10407	1	1	1	1	1	1	1.71381e-05	4.45222e-09	4.17412e-09	0.460637	0.00181932	0.0673562
PtpAffx.25444.1.S1_s_at	3B	grail3.0036009801	ATGSTU7 (GLUTATHIONE S-TRANSFERASE 25); glutathione transferase	AT2G29420.1	ATGSTU7 (GLUTATHIONE S-TRANSFERASE 25); glutathione transferase	salicylic acid (response)/ toxin catabolism/Encodes glutathione transferase belonging to the tau class of GSTs		0.0439717	0.17	0.192956	0.810574	0.031146	-0.0451252	1.7468	2.44057	1.85237	1.31953	0.741091	0.92172	1	1	1	0.00613546	1	1	6.1031e-07	3.81909e-08	3.09656e-09	4.12903e-07	1	1
Ptp.6002.1.S1_s_at	3B	eugene3.00030654	zinc-binding family protein	AT1G32700.1	zinc-binding family protein			0.615426	0.0766295	-0.500793	0.800441	-0.196238	-0.465804	1.39869	1.89729	1.77276	0.466696	1.08393	0.589269	1	1	1	0.00882497	1	1	0.00285283	0.00124022	3.45385e-08	1	0.288245	1
Ptp.6180.2.A1_s_at	3B	estExt_Genewise1_v1.C_LG_I8516	Unknown protein	AT5G42050.1	--			0.701056	0.286397	-0.126161	0.869446	0.272719	-0.051092	0.954941	1.8705	1.32484	0.586889	1.31957	1.05181	1	1	1	0.000681942	1	1	1	0.00194136	0.00404466	1	0.0015815	0.210203
PtpAffx.46270.1.S1_at	3B	fgenesh4_pg.C_LG_XVIII000889	EXLB3 (EXPANSIN-LIKE B3 PRECURSOR)	AT2G18660.1	EXLB3 (EXPANSIN-LIKE B3 PRECURSOR)	Encodes PNP-A (Plant Natriuretic Peptide A). PNPs are a class of systemically mobile molecules distantly related to expansins; their biological role has remained elusive		1.0365	0.262112	-0.379514	0.90524	0.2891	-0.152029	0.806651	2.08003	2.1998	0.653797	0.832635	0.817435	0.0197262	1	1	0.00016703	1	1	1	4.97107e-05	0	1	1	1
PtpAffx.43362.1.A1_at	3B	gw1.3358.2.1	trypsin and protease inhibitor family protein / Kunitz family protein	AT1G17860.1	trypsin and protease inhibitor family protein / Kunitz family protein	endopeptidase inhibitor activity		0.00451411	0.00222913	0.0471997	0.00308646	0.00643419	0.00796266	1.33785	3.08088	2.01965	1.55708	1.23894	0.58117	1	1	1	1	1	1	0.010409	0	1.13427e-11	3.88176e-11	0.0104542	1
PtpAffx.206549.1.S1_at	3B	eugene3.00061347	nodulin MtN21 family protein	AT4G30420.1	nodulin MtN21 family protein			0.000292908	0.00512577	0.00407152	0.00384563	0.00819423	0.0111392	1.25067	2.4294	2.78679	1.87325	1.00165	0.878318	1	1	1	1	1		0.0605431	4.84833e-08	0	0	1	1
PtpAffx.3707.1.S1_s_at	3B	grail3.1778000102	oxidoreductase, 2OG-Fe(II) oxygenase family protein	AT2G36690.1	oxidoreductase, 2OG-Fe(II) oxygenase family protein	biosynthesis/oxidoreductase activity		-0.215649	-0.733704	-0.650145	0.104692	0.227257	0.148136	1.54892	2.94358	1.84187	0.846131	0.674832	0.6632	1	1	1	1	1	1	9.25613e-05	0		0.641754	1	1
PtpAffx.38305.1.S1_at	3B	grail3.0020002201	DVL10/RTFL12 (ROTUNDIFOLIA LIKE 12)	AT4G13395.1	DVL10/RTFL12 (ROTUNDIFOLIA LIKE 12)	shoot development		-0.184435	-0.299371	-0.546568	-0.00149645	0.139012	0.134717	1.56611	2.38849	1.78731	0.881857	0.510228	0.75362	1	1	1	1	1	1	6.12102e-05	1.15149e-07	2.23905e-08	0.268521	1	1
PtpAffx.210883.1.S1_at	3B	eugene3.00130135	nodulin MtN3 family protein	AT4G15920.1	nodulin MtN3 family protein			0.035919	0.00392379	-0.000645144	0.0351952	-0.00310153	0.0076761	2.12692	2.3596	2.76706	1.13018	0.728754	0.786611							1.09699e-11	2.10322e-07	0	0.000250768	1	1
PtpAffx.31614.1.A1_at	3B	fgenesh4_pm.C_LG_VI000400	BGAL1 (BETA GALACTOSIDASE 1); beta-galactosidase	AT3G13750.1	BGAL1 (BETA GALACTOSIDASE 1); beta-galactosidase	response to oxidative stress/carbohydrate metabolic process		0.398462	0.262463	0.405927	-0.341369	0.09157	-0.0563511	1.04051	2.26941	1.71067	1.22477	0.589152	0.923899	1	1	1	1	1	1	1	1.3179e-06	2.11076e-07	1.14862e-05	1	1
PtpAffx.119354.1.A1_at	3B	estExt_Genewise1_v1.C_LG_XII0217	MATE efflux family protein	AT4G25640.1	MATE efflux family protein	flavonoid (metabolic)/transport		0.85678	0.444159	0.678191	-0.343115	-1.50962	-0.24347	0.815073	2.54539	2.04275	-0.167296	0.779685	0.711873	1	1	1	1	0	1	1	3.865e-09	1.13427e-11	1	1	1
PtpAffx.224821.1.S1_at	3B	eugene3.00121141	GDSL-motif lipase/hydrolase family protein	AT5G45670.1	GDSL-motif lipase/hydrolase family protein	lipid metabolic process		0.458365	0.462148	0.421357	-0.42197	-1.35811	-0.0622327	1.22464	2.09565	2.59164	0.472117	1.68369	0.948528	1	1	1	1	3.65588e-11	1		3.72659e-05	0	1	7.70975e-08	1
Ptp.6125.1.S1_at	3B	eugene3.00111302	unknown protein	AT1G79160.1	--			-0.0144755	-0.144581	-0.53878	0.313891	-0.0262493	-0.0659888	1.31251	2.42862	1.84387	0.212073	0.663254	0.842513	1	1	1	1	1	1	0.017562	4.92948e-08	4.02666e-09	1	1	1
PtpAffx.14961.1.A1_s_at	3B	gw1.290.11.1	S-locus protein kinase, putative	AT1G11410.1	S-locus protein kinase, putative	ATP binding/protein amino acid phosphorylation		0.0496348	0.081594	0.176485	0.441759	0.048042	0.000659093	1.10883	2.60271	1.13881	0.298791	0.637712	1.01491	1	1	1	1	1	1	0.839021	1.057e-09	0.200743	1	1	0.455327
PtpAffx.56922.1.A1_at	3B	gw1.XII.148.1	AGL6 (AGAMOUS LIKE-6); DNA binding / transcription factor	AT2G45650.1	AGL6 (AGAMOUS LIKE-6); DNA binding / transcription factor	regulation of cellular transcription/DNA binding		-0.0488469	-0.0406883	-0.0313719	0.000998434	0.290892	0.0124553	0.930564	3.70576	2.92891	0.13847	0.89377	0.859678	1		1	1	1		1	0	0	1	1	1
PtpAffx.45629.2.S1_s_at	3B	gw1.XIII.1714.1	AAA-type ATPase family protein	AT3G28580.1	AAA-type ATPase family protein	ABA (response)/ ATP binding		0.150276	0.293334	0.308949	-0.0668603	0.427251	0.160337	1.27179	2.70221	1.79404	0.514905	0.794224	0.8665	1	1	1	1	1	1	0.0399243	1.06768e-10	1.83071e-08	1	1	1
Ptp.1489.2.S1_s_at	3B	estExt_Genewise1_v1.C_LG_V0351	Unknown protein	AT4G40020.1	--			-0.11547	0.0123189	0.0522903	-0.00817197	-0.0820401	-0.4136	0.843312	2.96263	1.66119	0.299897	1.02972	0.580705	1	1	1	1	1	1		0	8.54537e-07	1
PtpAffx.249.62.S1_x_at	3B	eugene3.01210029	GDSL-motif lipase/hydrolase family protein	AT5G45670.1	GDSL-motif lipase/hydrolase family protein	lipid metabolic process		-0.028538	-0.079532	0.386556	0.0165767	0.0489389	0.129725	1.62971	2.44798	2.09083	0.498259	0.695782	0.551303	1	1	1	1	1	1	1.27729e-05	3.25749e-08	0	1	1	1
PtpAffx.225666.1.S1_s_at	3B	estExt_Genewise1_v1.C_570194	aspartyl protease family protein	AT2G17760.1	aspartyl protease family protein	proteolysis		0.784304	0.0796801	-0.274446	0.172693	-0.0740137	-0.0962473	1.06621	1.9353	1.54701	0.484167	0.840212	0.547099	1	1	1	1	1	1	1	0.000650046	1.85232e-05	1	1	1
Ptp.1448.1.S1_x_at	3B	eugene3.00060718	MT2A (METALLOTHIONEIN 2A)	AT3G09390.1	MT2A (METALLOTHIONEIN 2A)	cellular copper ion homeostasis/limiting oxidative damage		0.24884	0.104022	0.10655	-0.0838334	-0.0884294	-0.0498434	1.77918	3.03507	2.70663	0.699584	0.877936	0.965709	1	1	1	1		1	2.54019e-07	0	0		1	1
PtpAffx.595.1.S1_s_at	3B	estExt_fgenesh4_pg.C_1470038	AHA5 (ARABIDOPSIS H(+)-ATPASE 5); ATPase	AT2G24520.1	AHA5 (ARABIDOPSIS H(+)-ATPASE 5); ATPase	cation transport/metabolic process		-0.609869	-0.530617	-0.549127	-0.0448719	-0.00992679	0.273356	0.886359	2.92998	1.98412	0.525628	0.850505	1.19529	1	1	1	1	1	1	1	0	4.53708e-11	1	1	0.00816812
PtpAffx.211977.1.S1_at	3B	fgenesh4_pm.C_LG_XIV000540	heavy-metal-associated domain-containing protein	AT1G29000.1	heavy-metal-associated domain-containing protein	metal ion transport		0.0252923	-0.0082581	-0.00196571	-0.0108043	0.0197506	0.00803497	0.677484	2.92843	1.54021	0.387453	0.890482	1.33414	1	1	1	1	1	1	1	0	2.2102e-05	1	1	0.000243782
Ptp.6928.2.S1_s_at	3B	eugene3.00080995	ATBZIP53 (BASIC REGION/LEUCINE ZIPPER MOTIF 53); DNA binding / protein heterodimerization/ sequence-specific DNA binding / transcription factor	AT3G62420.1	ATBZIP53 (BASIC REGION/LEUCINE ZIPPER MOTIF 53); DNA binding / protein heterodimerization/ sequence-specific DNA binding / transcription factor	regulation of cellular transcription, DNA-dependent/protein heterodimerization		-0.000460122	-0.00188842	0.00431538	0.00155625	0.00496744	0.0131531	1.06358	2.59915	1.33916	0.448687	0.867718	1.43487	1	1	1	1	1		1	1.15309e-09	0.00292708	1	1	1.51819e-05
Ptp.8133.1.S1_s_at	3B	estExt_Genewise1_v1.C_LG_II0461	ATSBT5.2; subtilase	AT1G20160.1	ATSBT5.2; subtilase	proteolysis/negative regulation of catalytic activity		0.15673	0.0200124	0.028737	-0.395134	0.0445235	-0.263002	1.30977	2.66667	2.5437	0.555523	0.374251	0.74397	1	1	1	1	1	1	0.0185748	2.45566e-10	0	1	1	1
PtpAffx.5070.1.A1_at	3B	fgenesh4_pm.C_LG_VII000420	hydrolase, alpha/beta fold family protein	AT2G18360.1	hydrolase, alpha/beta fold family protein			-0.247617	-0.0976742	-0.128625	-0.0189164	0.0881981	0.0250805	1.18136	2.8574	1.98817	0.440785	0.390928	1.29431	1	1	1	1	1	1	0.226856	0	4.53708e-11	1	1	0.000692922
PtpAffx.204357.1.S1_at	3B	gw1.IV.1550.1	acyl CoA reductase, putative	AT4G33790.1	acyl CoA reductase, putative	wax biosynthetic process		-0.105382	-0.120288	-0.0809025	-0.00482158	0.0180984	-0.00268944	1.26077	3.06339	1.69688	0.350981	0.711848	1.02669	1	1	1	1	1	1	0.0496543	0		1		0.356784
PtpAffx.202191.1.S1_at	3B	eugene3.00021427	RAP2.11 (related to AP2 11); DNA binding / transcription factor	AT5G19790.1	RAP2.11 (related to AP2 11); DNA binding / transcription factor	regulation of cellular transcription, DNA-dependent/anscription factor encodes a member of the ERF (ethylene response factor) subfamily B-6 of ERF/AP2 transcription factor family		-0.0192158	-0.019713	-0.0279868	0.00704205	0.00423272	0.0124163	1.63031	2.92041	1.91078	0.348322	0.475215	0.96384	1	1				1	1.25808e-05	0	4.99079e-10	1	1	1
Ptp.4452.2.A1_s_at	3B	estExt_Genewise1_v1.C_LG_II4195	PSAE-1 (PSA E1 KNOCKOUT); catalytic	AT4G28750.1	PSAE-1 (PSA E1 KNOCKOUT); catalytic	response to salt stress /catalytic activity		-0.0510783	-0.0372288	0.0219242	0.0487359	-0.0388813	-0.0611638	1.30292	3.19869	2.60333	0.388096	0.365929	1.01667	1	1	1	1	1	1	0.0213562	0	0	1	1	0.439102
PtpAffx.6633.1.S1_at	3B	gw1.125.175.1	MATE efflux family protein	AT3G26590.1	MATE efflux family protein	transport		0.469471	0.331308	-0.00880667	0.272923	-0.177714	0.0596978	0.824249	2.55628	2.48043	-0.290327	0.995216	0.921199	1	1	1	1	1	1	1	3.03221e-09	0	1	1	1
PtpAffx.59670.1.A1_at	3B	eugene3.00050643	Unknown protein	AT1G02070.1	--			0.622828	-0.118845	-0.296744	0.404499	0.268075	0.31023	1.16708	3.0653	2.61882	-0.0809363	1.26478	0.915514	1	1	1	1	1	1	0.295251	0		1	0.00577702	1
PtpAffx.41255.2.S1_at	3B	estExt_fgenesh4_pg.C_LG_VIII1123	Unknown protein	AT2G01100.1	--			0.727166	0.714484	-0.326566	0.279081	0.338392	0.393699	0.903338	2.31227	2.01113	-0.329743	1.25665	0.858414				1	1	1	1	5.55684e-07	2.26854e-11	1	0.00697023	1
PtpAffx.2363.3.A1_at	3B	estExt_fgenesh4_pg.C_LG_XVIII0537	protein phosphatase 2C, putative / PP2C, putative	AT4G31750.1	protein phosphatase 2C, putative / PP2C, putative	protein amino acid dephosphorylation		0.159917	0.0050735	0.0213468	0.0814259	0.0084664	0.0116358	1.25511	2.52633	2.24926	0.461874	1.36351	0.352138	1	1	1				0.055498	5.90427e-09	0	1	0.000539084	1
Ptp.6180.1.S1_s_at	3B	estExt_Genewise1_v1.C_LG_I8516	Unknown protein	AT5G42050.1	--			0.54645	0.116788	-0.216646	0.568283	0.156564	-0.148967	0.999643	1.83426	1.90579	0.230876	1.40052	0.6501	1	1	1	1	1	1	1	0.003525	5.78478e-10	1	0.000212174	1
PtpAffx.158743.1.S1_s_at	3B	estExt_Genewise1_v1.C_LG_II1635	IAA11 (indoleacetic acid-induced protein 11); transcription factor	AT4G28640.2	IAA11 (indoleacetic acid-induced protein 11); transcription factor	auxin (response)/ transcription factor activity		0.362781	0.268506	-0.252492	0.273723	0.161041	0.00652006	1.07495	1.85381	1.66067	0.302552	1.17264	0.633428	1	1	1	1	1	1	1	0.00255848	8.66968e-07	1	0.0454269	1
PtpAffx.202056.1.S1_x_at	3B	eugene3.00021164	ABF2 (ABSCISIC ACID RESPONSIVE ELEMENTS-BINDING FACTOR 2)	AT1G45249.1	ABF2 (ABSCISIC ACID RESPONSIVE ELEMENTS-BINDING FACTOR 2)	ABA (response)/ positive regulation of gene-specific transcription /signal transduction/ response to salt stress/It's phosphorylated by a ABA-activated 42-KDa kinase		1.07632	0.916046	0.332932	0.0912892	0.0569712	0.477692	1.1835	2.85167	1.83076	0.323297	1.26348	1.01545	0.00689464	0.0328258	1	1	1	1	0.218011	0	6.01163e-09	1	0.00595341	0.450317
PtpAffx.50144.2.A1_at	3B	gw1.XVIII.734.1	Unknown protein	AT1G55340.1	--			0.368848	0.342487	-0.0218078	0.398181	-0.0350893	0.267116	1.22682	2.50512	1.75322	0.249107	1.1509	0.871942				1	1	1	0.0961328	9.41693e-09	6.14661e-08	1	0.0723303	1
Ptp.249.1.S1_at	3B	gw1.XIX.735.1	SEC (SECRET AGENT); transferase, transferring glycosyl groups	AT3G04240.1	SEC (SECRET AGENT); transferase, transferring glycosyl groups	protein amino acid O-linked glycosylation		0.421362	0.283684	0.0243803	0.407744	0.0996948	0.243747	0.971479	2.46457	1.69117	0.346276	1.39719	0.861615	1	1	1	1	1	1	1	2.27843e-08	3.67957e-07	1	0.000231005	1
PtpAffx.23267.1.A1_at	3B	fgenesh4_pg.C_LG_XIX000891	ethylene-responsive protein, putative	AT2G31730.1	ethylene-responsive protein, putative	ethylene (response) / gibberellin (response)/ transcription factor activity		0.74774	0.503894	0.813966	0.514873	-0.0597381	0.516072	1.33744	2.48308	1.80832	0.498842	1.1097	0.689977	1	1	1				0.0104975	1.52465e-08	1.19098e-08		0.170883	1
PtpAffx.95819.1.A1_at	3B	estExt_Genewise1_v1.C_LG_X0725	eukaryotic translation initiation factor SUI1, putative	AT5G54940.1	eukaryotic translation initiation factor SUI1, putative	translation initiation factor activitytranslation		0.53006	0.487345	0.371045	0.290502	-0.199915	0.466353	1.2452	2.05191	1.38018	0.381642	0.670591	0.786364	1	1	1	1	1	1	0.0673584	8.30533e-05	0.00113832	1	1	1
PtpAffx.30938.1.A1_s_at	3B	gw1.VII.2995.1	HSF4 (HEAT SHOCK FACTOR 4); DNA binding / transcription factor	AT4G36990.1	HSF4 (HEAT SHOCK FACTOR 4); DNA binding / transcription factor	transcription factor activityresponse to heat/transcription repressor activity		0.852486	-0.248025	-0.340138	0.494828	0.776926	0.616779	0.749148	2.20762	1.65788	0.372889	0.911244	0.981067	1	1	1	1	0.201986	1	1	4.45338e-06	9.37066e-07	1	1	0.904728
PtpAffx.27718.1.S1_s_at	3B	estExt_fgenesh4_pm.C_LG_V0730	zinc-binding family protein	AT1G21000.1	zinc-binding family protein			0.018139	0.321784	-0.0510026	0.0129437	0.489314	0.523241	1.84211	3.63065	1.27616	0.232734	0.690657	1.03854	1	1	1	1	1	1	4.42306e-08	0		1	1
PtpAffx.318.1.A1_at	3B	eugene3.00002246	aspartyl protease family protein	AT5G37540.1	aspartyl protease family protein	proteolysis		0.377036	0.35203	0.41134	0.0868868	0.0912934	0.767105	1.52807	2.14321	1.97921	0.518245	0.671546	1.03736	1	1	1	1	1	0.124778	0.00015192	1.53113e-05	5.67135e-11	1	1	0.285404
Ptp.3245.1.S1_s_at	3B	grail3.0064001202	ATBETA-AMY (BETA-AMYLASE); beta-amylase	AT4G15210.1	ATBETA-AMY (BETA-AMYLASE); beta-amylase	starch catabolism		0.705666	0.845155	0.937986	0.322969	0.347025	0.249384	0.831039	3.94355	1.12401	0.585895	0.478105	1.57538	1	0.22697	0.312187	1	1	1	1	0	0.267459
PtpAffx.203184.1.S1_at	3B	gw1.III.2135.1	glycine-rich protein	AT4G22740.1	glycine-rich protein			0.373443	0.0789622	-0.0393988	0.626827	0.221155	0.575812	1.13326	2.56192	1.97866	0.156889	1.20366	1.56801	1	1	1	1	1	1	0.544621	2.6692e-09		1	0.0230615	2.88061e-07
PtpAffx.204432.1.S1_at	3B	grail3.0001012301	hydrolase	AT5G06570.1	hydrolase			0.28735	-0.631138	-0.0954947	0.986655	-0.0485549	0.287354	1.58604	2.85123	2.42821	0.695959	0.807451	1.55682	1	1	1	5.57169e-06	1	1	3.77046e-05	0	0	1	1	4.07295e-07
PtpAffx.29192.1.A1_s_at	3B	grail3.0001012301	hydrolase	AT5G06570.1	hydrolase			0.531194	-0.605386	-0.312243	0.776455	0.0739473	-0.0318105	1.19926	2.95152	2.59497	0.378436	0.760595	1.25247	1	1	1	0.02051	1	1	0.162349	0	0
PtpAffx.150352.1.S1_s_at	3B	grail3.0001012301	hydrolase	AT5G06570.1	hydrolase			0.407725	-0.0523276	0.125973	0.537668	0.00740318	0.153513	1.12009	2.21542	2.99304	0.30506	0.965183	1.26201	1	1	1	1	1	1	0.688242	3.82587e-06	0	1	1	0.0015814
PtpAffx.2522.1.A1_a_at	3B	estExt_fgenesh4_pg.C_LG_IV1532	ATHCHIB (BASIC CHITINASE); chitinase	AT3G12500.1	ATHCHIB (BASIC CHITINASE); chitinase	ethylene (signalling)/Jasmonic acid (response)/ response to stress/ signal transduction /response to abiotic or biotic stimulus/encodes a basic chitinase involved in ethylene/jasmonic acid mediated signalling pathway during systemic acquired resistance		-0.011507	-0.000918496	0.030432	0.238981	0.149058	0.0136017	1.38189	2.71936	2.573	-0.237344	-0.4256	-0.530655	1	1	1	1	1		0.00410019	7.47375e-11	0	1	1	1
Ptp.1088.1.S1_s_at	3B	estExt_fgenesh4_pg.C_LG_XI0786	RD21 (RESPONSIVE TO DEHYDRATION 21); cysteine-type peptidase	AT1G47128.1	RD21 (RESPONSIVE TO DEHYDRATION 21); cysteine-type peptidase	response to water deprivation		0.479404	0.444381	0.49528	-0.0477275	-0.360503	-0.145614	1.11176	1.92431	1.85467	-0.52312	0.0573675	0.154175	1	1	1	1	1	1	0.796971	0.000784455	2.88105e-09	1	1	1
PtpAffx.5526.1.A1_at	3B	gw1.I.502.1	26.5 kDa class I small heat shock protein-like (HSP26.5-P)	AT1G52560.1	26.5 kDa class I small heat shock protein-like (HSP26.5-P)	response to high light intensity, response to hydrogen peroxide, response to heat		0.0566176	0.0249719	0.00169806	0.00147126	0.00564054	0.0153438	1.6645	4.31773	2.23811	-0.0651512	-0.00935492	0.153098				1		1	5.28467e-06		0	1	1	1
PtpAffx.249.524.S1_a_at	3B	estExt_fgenesh4_pg.C_1200063	O-methyltransferase family 2 protein	AT4G35160.1	O-methyltransferase family 2 protein	protein dimerization activity		0.245515	0.849894	0.401488	-0.00811944	-0.000546455	-0.00619952	2.09295	2.26548	2.17546	0.0376993	0.0131746	-0.00233213				1	1	1		1.42546e-06	0		1	1
PtpAffx.217864.1.S1_at	3B	eugene3.01820023	UDP-glucoronosyl/UDP-glucosyl transferase family protein	AT1G05680.1	UDP-glucoronosyl/UDP-glucosyl transferase family protein	metabolic process		0.0989412	-0.325474	0.116166	-0.148173	-0.0103728	-0.0859848	2.18363	2.53005	2.24593	-0.0360378	0.0894923	0.270952	1	1	1	1	1	1	0	5.43449e-09	0	1	1	1
PtpAffx.6229.2.S1_at	3B	estExt_fgenesh4_pm.C_LG_II0962	LHCB2.2 (Photosystem II light harvesting complex gene 2.2); chlorophyll binding	AT2G05070.1	LHCB2.2 (Photosystem II light harvesting complex gene 2.2); chlorophyll binding	photosynthesis, light harvesting, photosynthesis		-0.293912	-0.0371028	0.236495	-0.228856	-0.182197	-0.165308	1.82295	1.85365	1.93134	-0.0253119	-0.07106	0.308522	1	1	1	1	1	1	7.578e-08		2.60882e-10	1	1	1
PtpAffx.13910.1.S1_a_at	3B	estExt_fgenesh4_pm.C_LG_VI0371	transcription regulator	AT2G40435.1	transcription regulator			-0.199326	-0.21124	-0.209095	0.00711128	0.194409	0.022031	1.23325	2.59389	1.4738	-0.531222	-0.166094	0.699281	1	1	1	1	1	1	0.0849391	1.29189e-09	0.000119251	1	1
PtpAffx.13251.1.S1_at	3B	gw1.XII.1777.1	FATB (FATTY ACYL-ACP THIOESTERASES B); acyl carrier/ acyl-ACP thioesterase	AT1G08510.1	FATB (FATTY ACYL-ACP THIOESTERASES B); acyl carrier/ acyl-ACP thioesterase	fatty acid biosynthesis		0.000673903	-0.00182307	0.00582495	-0.00074142	0.00817522	0.00221066	1.41437	3.04358	2.13101	-0.077283	-0.52031	0.322607	1	1	1	1	1	1	0.00202557	0	0		1	1
PtpAffx.31329.1.S1_at	3B	eugene3.00011528	josephin protein-related	AT1G07300.1	josephin protein-related			0.00255929	0.00938071	0.0102364	0.00235979	0.0228764	0.00882952	1.22107	2.34617	1.93783	0.199007	-0.273449	0.549969		1	1	1	1	1		2.77629e-07	2.04169e-10	1	1	1
Ptp.7061.1.S1_s_at	3B	grail3.0005037101	Unknown protein	AT3G10020.1	--	response to oxidative stress		-0.226006	0.114341	0.313584	-0.227585	0.614687	0.190208	1.37194	2.50053	1.65492	0.479448	-0.210902	0.489359	1	1	1	1	1	1	0.00507357	1.04205e-08	1.01735e-06	1	1	1
PtpAffx.159420.1.A1_at	3B	gw1.VI.2534.1	nodulin MtN21 family protein	AT5G07050.1	nodulin MtN21 family protein			-0.951411	-0.177333	0.107889	-0.133602	0.800586	0.469088	1.29437	2.7154	2.80147	0.210452	0.474097	0.178231	0.164738		1	1		1	0.0253979	7.47375e-11	0	1	1	1
Ptp.5402.1.S1_at	3B	gw1.XIII.1714.1	AAA-type ATPase family protein	AT3G28580.1	AAA-type ATPase family protein	ABA (response)/ ATP binding		-0.0996239	0.0370546	0.0686228	-0.229365	0.150095	0.184854	1.1596	2.47401	2.22786	0.0758733	0.611373	0.551455	1	1	1	1	1	1	0.338558	1.85776e-08	0	1	1	1
Ptp.7047.1.S1_at	3B	gw1.XV.3422.1	Unknown protein	AT5G52420.1	--			0.0526748	0.0548619	0.168225	-0.0271469	0.310847	0.353397	1.80415	2.26691	2.09631	0.169419	0.363073	0.560826	1	1	1	1	1	1	1.27843e-07	1.38532e-06	0	1	1	1
PtpAffx.36544.1.S1_s_at	3B	estExt_fgenesh4_pm.C_LG_XVII0073	Unknown protein	AT3G55250.1	--			0.0641749	0.107051	0.146415	0.052331	0.199583	0.129356	1.12035	2.06682	1.62168	0.158945	0.331661	0.701082	1	1	1	1	1	1	0.685106	6.33098e-05	2.53731e-06	1	1	1
PtpAffx.24545.1.A1_at	3B	fgenesh4_pg.C_LG_XV001027	unknown protein	AT1G62935.1	--			0.961036	-0.560867	-0.174032	0.435085	-0.0448301	-0.45649	0.915564	2.23077	2.11709	-0.119664	0.233549	0.535604	0.13068	1	1	1	1	1	1	2.83249e-06	0	1	1	1
PtpAffx.125941.1.A1_at	3B	eugene3.00060718	MT2A (METALLOTHIONEIN 2A)	AT3G09390.1	MT2A (METALLOTHIONEIN 2A)	cellular copper ion homeostasis/limiting oxidative damage		0.631521	0.283235	-0.00321571	0.376669	0.465023	0.219804	0.513167	3.72421	2.25104	0.122172	0.191522	0.184662	1	1	1	1	1	1	1		0	1	1	1
PtpAffx.158231.1.A1_at	3B	grail3.0021016501	IAGLU (INDOLE-3-ACETATE BETA-D-GLUCOSYLTRANSFERASE); UDP-glycosyltransferase/ transferase, transferring glycosyl groups	AT4G15550.1	IAGLU (INDOLE-3-ACETATE BETA-D-GLUCOSYLTRANSFERASE); UDP-glycosyltransferase/ transferase, transferring glycosyl groups			0.368458	-0.602155	0.888714	0.236992	0.0596461	0.112759	1.51921	2.7975	1.87982	-0.0792252	0.365065	0.336508	1	1	0.937564	1	1	1	0.000187162	1.06768e-11	1.31575e-09	1	1	1
Ptp.3846.1.S1_at	3B	fgenesh4_pg.C_scaffold_118000101	ATEXLB1 (ARABIDOPSIS THALIANA EXPANSIN-LIKE B1)	AT4G17030.1	ATEXLB1 (ARABIDOPSIS THALIANA EXPANSIN-LIKE B1)	cell wall loosening/unidimensional/ cell growth/ expansine_like		-0.235238	0.0299991	0.318713	-0.200279	0.0354977	0.197885	2.06401	1.80791	2.3069	1.48785	0.440876	-0.287843	1	1	1	1	1	1	5.48495e-11	0.00540175	0	6.21082e-10	1	1
PtpAffx.9265.1.S1_s_at	3B	gw1.XVI.1041.1	ASD1 (ALPHA-L-ARABINOFURANOSIDASE); hydrolase, acting on glycosyl bonds	AT3G10740.1	ASD1 (ALPHA-L-ARABINOFURANOSIDASE); hydrolase, acting on glycosyl bonds	xylan catabolism/ cell wall modification		0.0553653	0.240124	0.51285	-0.294143	0.189867	0.482203	0.912957	2.74157	1.95937	0.761767	0.588633	0.392479	1	1	1	1	1	1	1	4.27072e-11	1.02084e-10	1	1	1
PtpAffx.17167.1.S1_at	3B	eugene3.01630004	ATGCN1 (Arabidopsis thaliana general control non-repressible 1)	AT5G60790.1	ATGCN1 (Arabidopsis thaliana general control non-repressible 1)	transporter		0.248073	-0.27702	0.109131	-0.130013	-0.432682	0.42141	1.36935	2.74884	2.41699	0.409243	0.147563	0.235222	1	1	1	1				3.20304e-11	0	1	1	1
PtpAffx.7932.2.S1_a_at	3B	gw1.XIV.238.1	Unknown protein	AT1G47330.1	--			0.0947823	0.0822094	-0.407821	-0.210957	-0.112755	0.192196	1.13431	2.51078	1.65056	0.378458	0.517864	-0.0548775	1	1	1	1	1	1	0.534533	8.31722e-09	1.14793e-06	1	1	1
Ptp.7053.1.S1_s_at	3B	grail3.0020031501	DNA binding / transcription factor	AT3G03660.1	DNA binding / transcription factor	regulation of cellular transcription, DNA-dependent/Encodes a WUSCHEL-related homeobox gene family member with 65 amino acids in its homeodomain		-0.0167601	0.304325	0.408686	0.0398423	0.315422	0.37615	-0.00458464	3.87493	3.18015	-1.41323	0.9785	-1.93175	1	1	1	1	1	1	1	0	0
PtpAffx.249.62.S1_s_at	3B	eugene3.01210029	GDSL-motif lipase/hydrolase family protein	AT5G45670.1	GDSL-motif lipase/hydrolase family protein	lipid metabolic process		-0.154902	0.0765462	0.327554	-0.67508	0.627207	0.133796	1.53001	2.25229	1.94604	0.969712	0.770372	-0.588425	1	1	1	0.555919		1	0.000145101	1.85265e-06	1.58798e-10	0.0273616	1
PtpAffx.249.104.S1_x_at	3B	eugene3.01210029	GDSL-motif lipase/hydrolase family protein	AT5G45670.1	GDSL-motif lipase/hydrolase family protein	lipid metabolic process		-0.174864	0.112528	0.405668	-0.66836	0.690531	0.37173	2.23882	2.02857	2.41889	0.710236	0.855161	-0.634707	1	1	1	0.681501		1	0	0.000126529	0
PtpAffx.249.104.S1_at	3B	eugene3.01210029	GDSL-motif lipase/hydrolase family protein	AT5G45670.1	GDSL-motif lipase/hydrolase family protein	lipid metabolic process		0.00138312	0.195964	0.497698	-0.713592	0.583506	0.277529	2.20388	1.9575	2.30467	0.773085	0.946318	-0.489544	1	1	1	0.166896		1	0	0.000443211	0
PtpAffx.59172.1.S1_s_at	3B	estExt_fgenesh4_pg.C_LG_II0468	protease inhibitor/seed storage/lipid transfer protein (LTP) family protein	AT2G48130.1	protease inhibitor/seed storage/lipid transfer protein (LTP) family protein	lipid transport		-0.0179222	-0.012581	0.0235896	0.00512947	0.00731246	0.015098	1.54489	2.80841	2.31464	0.0133304	-1.24072	0.183073	1	1	1	1	1	1	0.0001019	1.06768e-11	0	1		1
PtpAffx.120834.1.A1_at	3B	eugene3.00170080	pollen Ole e 1 allergen and extensin family protein	AT5G15780.1	pollen Ole e 1 allergen and extensin family protein	coding pollen Ole e 1 allergen and extensin family protein		0.00178086	0.0174181	0.00249626	0.00330039	0.00453294	0.0133156	0.959762	2.60398	1.44857	0.655543	-1.77796	0.280992	1	1		1	1		1	1.03565e-09	0.000222095	1		1
PtpAffx.213791.1.S1_at	3B	fgenesh4_pg.C_LG_XVII000071	pollen Ole e 1 allergen and extensin family protein	AT5G15780.1	pollen Ole e 1 allergen and extensin family protein	coding pollen Ole e 1 allergen and extensin family protein		0.073042	0.178976	0.471553	-0.00259084	-0.0910116	0.202914	1.52516	3.36168	2.26354	0.34563	-1.77049	-0.0101364	1	1	1	1	1	1	0.000162706	0		1		1
Ptp.3188.1.S1_s_at	3B	grail3.0003042501	protease inhibitor/seed storage/lipid transfer protein (LTP) family protein	AT2G48130.1	protease inhibitor/seed storage/lipid transfer protein (LTP) family protein	lipid transport		0.00414106	0.0340385	0.0658347	0.0949618	0.00869506	0.0238258	0.880102	2.48831	1.57758	0.195888	-1.56624	0.0273946	1	1	1	1	1		1	1.36022e-08	8.29669e-06	1	2.43858e-06	1
PtpAffx.201722.1.S1_at	3B	estExt_fgenesh4_pg.C_LG_II0468	protease inhibitor/seed storage/lipid transfer protein (LTP) family protein	AT2G48130.1	protease inhibitor/seed storage/lipid transfer protein (LTP) family protein	lipid transport		0.00163896	0.0109915	0.0140486	0.00390201	0.00212182	0.00119751	1.25079	2.86243	1.90607	0.369471	-1.0858	0.538313	1	1	1	1	1	1	0.0604007	0	5.78478e-10	1	0.277647	1
PtpAffx.221799.1.S1_at	3B	estExt_fgenesh4_pm.C_5150003	protease inhibitor/seed storage/lipid transfer protein (LTP) family protein	AT3G22600.1	protease inhibitor/seed storage/lipid transfer protein (LTP) family protein	lipid transport		0.030239	0.0234161	-0.016973	-0.0546794	-0.0211267	-0.0474375	1.09348	2.92083	1.93742	0.551111	-1.04652	0.651164	1	1	1	1	1	1	1	0	2.15511e-10	1		1
PtpAffx.55455.1.S1_a_at	3B	estExt_fgenesh4_pg.C_LG_X0722	beta-ketoacyl-CoA synthase, putative	AT5G43760.1	beta-ketoacyl-CoA synthase, putative	fatty acid elongase activity/ response to osmotic stress/ biosynthesis of VLCFA (very long chain fatty acids)		-0.425229	-0.357966	-0.0533931	-0.0266822	-0.189347	-0.287356	1.23945	2.83001	1.91366	0.644744	-0.765979	1.07601	1	1	1	1	1	1	0.0753312	0		1		0.124889
PtpAffx.127785.1.S1_at	3B	eugene3.00070327	hydroxyproline-rich glycoprotein family protein	AT4G38080.1	hydroxyproline-rich glycoprotein family protein			-0.001808	0.00306145	0.0628607	0.00184702	0.00744574	0.0151524	1.1548	2.72811	1.71948	1.04883	-0.956745	1.17105							0.369495	5.3384e-11		0.00294434		0.0145308
PtpAffx.102316.1.S1_a_at	3B	estExt_fgenesh4_pg.C_LG_VI0058	Unknown protein	AT5G47635.1	--			-0.00239357	-0.00123415	0.00790471	0.00157096	0.158637	0.0106406	1.57708	4.14438	2.52453	-0.175183	-0.00744918	1.32302	1	1	1	1	1		4.69127e-05			1		0.000327272
Ptp.2163.1.S1_at	3B	grail3.0014028301	PSBR (photosystem II subunit R)	AT1G79040.1	PSBR (photosystem II subunit R)	ABA (development)/photosynthesis		-0.50033	-0.451888	-0.233612	-0.15746	0.18195	0.263841	1.10333	3.81339	2.4199	0.0487797	0.440998	1.36759	1	1	1	1	1	1	0.923613	0	0	1	1
PtpAffx.19891.1.S1_at	3B	No significant hit	--	--	--			-0.0813622	-0.0515846	0.0655947	0.113157	-0.0366459	-0.0628543	1.22526	3.00722	2.06576	0.454097	-0.337966	1.1616	1	1	1	1	1	1	0.0990677	0		1		0.0181334
PtpAffx.211700.1.S1_s_at	3B	grail3.0061010101	unknown protein	AT1G24145.1	--			-0.00317135	0.0190981	0.00535391	0.0064887	0.0220827	0.0076638	0.905537	3.236	1.59315	0.51853	-0.432685	1.20625	1	1	1	1	1	1	1	0		1	1	0.00627411
PtpAffx.207305.1.S1_at	3B	gw1.VII.3180.1	GDSL-motif lipase/hydrolase family protein	AT2G23540.1	GDSL-motif lipase/hydrolase family protein	lipid metabolic process		0.0262987	-0.0393094	-0.0167894	0.00667046	0.0143932	0.013451	1.22675	3.10008	2.3225	0.44186	-0.0305916	1.51524	1	1	1	1	1	1	0.0962651	0		1	1	1.44355e-06
PtpAffx.220034.1.S1_at	3B	eugene3.00290156	peroxidase 20 (PER20) (P20)	AT2G35380.1	peroxidase 20 (PER20) (P20)	response to oxidative stress/ electron carrier activity/peroxidase activity		0.0067022	0.348553	-0.1226	0.00395791	0.00594129	0.0134648	1.45435	3.4641	2.76559	0.268884	0.0366706	1.19229	1	1	1	1		1	0.000832486		0	1	1	0.00877769
PtpAffx.120945.1.A1_at	3B	fgenesh4_pg.C_LG_XVII000064	hydroxyproline-rich glycoprotein family protein	AT5G09530.1	hydroxyproline-rich glycoprotein family protein			0.000352623	-0.000196021	0.00304586	0.00031895	0.00341125	0.0111361	1.55534	2.82107	1.44495	1.54975	-0.450565	1.23255				1	1	1	7.93524e-05	1.06768e-11		5.17568e-11	1	0.00329941
PtpAffx.30807.1.A1_at	3B	estExt_fgenesh4_pm.C_LG_VII0110	hydroxyproline-rich glycoprotein family protein	AT5G09530.1	hydroxyproline-rich glycoprotein family protein			-0.00695151	-0.000265264	0.282303	0.122919	0.00549886	0.0280844	1.46325	2.8128	1.69222	1.13543	-0.507077	1.58707	1	1	1	1		1	0.000680837	1.06768e-11		0.000212584		1.58858e-07
PtpAffx.217339.1.S1_s_at	3B	eugene3.16680001	GDSL-motif lipase/hydrolase family protein	AT2G23540.1	GDSL-motif lipase/hydrolase family protein	lipid metabolic process		-0.00382323	0.00037404	0.340853	0.00963095	0.008943	0.0165101	1.31336	3.37144	2.16756	0.975455	-0.257405	1.56593				1	1	1	0.0172598	0		0.0234025		3.07229e-07
PtpAffx.121515.1.A1_at	3B	eugene3.00091211	CYP86A1 (cytochrome P450, family 86, subfamily A, polypeptide 1); oxygen binding	AT5G58860.1	CYP86A1 (cytochrome P450, family 86, subfamily A, polypeptide 1); oxygen binding	fatty acid metabolic process/ suberin biosynthetic process		0.199536	-0.00778681	0.009467	-0.00409821	0.109841	0.0389381	1.26851	1.92666	1.45858	1.10408	-0.0786018	1.54624	1	1		1	1	1	0.0426108	0.000753605		0.00056324	1	5.63736e-07
PtpAffx.2130.2.A1_at	3B	gw1.VIII.2100.1	LAC12 (laccase 12); copper ion binding / oxidoreductase	AT5G05390.1	LAC12 (laccase 12); copper ion binding / oxidoreductase	laccase activity/oxidation reduction/ lignin catabolic process		0.0540341	-0.0120815	-0.0181664	-0.20629	-0.203789	-0.303393	1.39346	3.12932	2.28681	1.25646	0.273541	1.29169	1	1	1	1	1	1	0.00319526	0	0		1	0.000741384
PtpAffx.87591.1.S1_at	3B	grail3.0006047901	ATBZIP1 (ARABIDOPSIS THALIANA BASIC LEUCINE-ZIPPER 1); DNA binding / protein heterodimerization/ transcription factor	AT5G49450.1	ATBZIP1 (ARABIDOPSIS THALIANA BASIC LEUCINE-ZIPPER 1); DNA binding / protein heterodimerization/ transcription factor	regulation of cellular transcription, DNA-dependent/protein heterodimerization activity		0.121224	0.24533	0.116275	-0.0369943	-0.0605899	-0.0340273	0.695057	2.84778	1.34534	1.41586	0.399702	1.31034	1	1	1	1	1	1	1	0	0.00254369	1.10113e-08	1	0.000456724
PtpAffx.117202.1.A1_at	3B	estExt_fgenesh4_pm.C_LG_XIV0124	GPAT8 (GLYCEROL-3-PHOSPHATE ACYLTRANSFERASE 8); acyltransferase/ glycerol-3-phosphate O-acyltransferase	AT4G00400.1	GPAT8 (GLYCEROL-3-PHOSPHATE ACYLTRANSFERASE 8); acyltransferase/ glycerol-3-phosphate O-acyltransferase	cutin biosynthetic process		-0.411855	-0.15702	0.00721637	-0.289118	0.0504897	-0.0187791	1.03831	2.84636	2.00444	0.813419	0.22867	1.30952	1	1	1	1	1	1	1	0	2.26854e-11	1	1	0.000466652
Ptp.6582.1.S1_x_at	3B	grail3.0053001101	photosystem II 5 kD protein	AT1G51400.1	photosystem II 5 kD protein	response to UVB/response to ozone		-0.563075	-0.223432	0.29193	-0.249482	0.146016	-0.0511535	1.2534	1.87992	2.41104	0.656485	0.338365	1.31616	1	1	1	1	1	1	0.0573893	0.00165953	0	1	1	0.000392084
PtpAffx.110147.1.A1_s_at	3B	gw1.XVIII.65.1	HHP1 (HEPTAHELICAL TRANSMEMBRANE PROTEIN1)	AT5G20270.1	HHP1 (HEPTAHELICAL TRANSMEMBRANE PROTEIN1)	receptor activity/response to salt stress, response to hormone stimulus, response to sucrose stimulus		-0.117492	-0.0990283	-0.101139	0.0738259	0.111848	0.00318684	1.36637	2.88912	1.67336	0.800985	0.173378	1.21705	1	1	1	1	1	1	0.00571157	0	6.08128e-07	1	1	0.00482592
Ptp.2159.1.S1_s_at	3B	grail3.0129002701	LHCA4 (Photosystem I light harvesting complex gene 4); chlorophyll binding	AT3G47470.1	LHCA4 (Photosystem I light harvesting complex gene 4); chlorophyll binding	photosynthesis		-0.253641	0.145434	0.253729	-0.0850759	-0.00147424	-0.0581975	1.79748	2.23752	2.12338	0.868166	0.364403	1.0906	1	1	1	1	1	1	1.53677e-07	2.48027e-06	0	0.376428	1	0.0907523
Ptp.2159.1.S1_at	3B	grail3.0129002701	LHCA4 (Photosystem I light harvesting complex gene 4); chlorophyll binding	AT3G47470.1	LHCA4 (Photosystem I light harvesting complex gene 4); chlorophyll binding	photosynthesis		-0.157434	0.125896	0.196067	-0.0333988	-0.0112433	-0.0169523	2.1549	2.74263	2.76928	0.996823	0.2891	1.18927	1	1	1	1	1	1	0		0	0.012984	1	0.00943422
Ptp.2440.1.S1_x_at	3A	eugene3.00011331	DELTA-TIP (delta tonoplast integral protein); water channel	AT3G16240.1	DELTA-TIP (delta tonoplast integral protein); water channel	transport/ammonia transporter activity/water channel activity/aquaporine		-0.230941	-0.0840864	0.37607	-0.733686	0.338727	-0.303039	2.04524	1.67912	2.04357	1.91022	0.943584	1.46233	1	1	1	0.0869315	1	1	1.09699e-10	0.0400328	1.13427e-11	0	1	6.88963e-06
Ptp.8066.1.S1_s_at	3A	grail3.0006047901	ATBZIP1 (ARABIDOPSIS THALIANA BASIC LEUCINE-ZIPPER 1); DNA binding / protein heterodimerization/ transcription factor	AT5G49450.1	ATBZIP1 (ARABIDOPSIS THALIANA BASIC LEUCINE-ZIPPER 1); DNA binding / protein heterodimerization/ transcription factor	regulation of cellular transcription, DNA-dependent/protein heterodimerization activity		-0.0110329	0.00180141	0.226583	-0.314966	-0.270727	0.111523	1.33555	3.64705	1.80585	2.16476	1.12014	2.07963				1	1	1	0.0109185	0	1.28286e-08	0	0.137801
PtpAffx.3289.1.S1_s_at	3A	grail3.0015031101	PSBY (photosystem II BY)	AT1G67740.1	PSBY (photosystem II BY)	photosynthesis		-0.00683498	-0.00593888	0.476979	-0.0691898	0.115778	0.490204	1.47491	2.22745	1.5647	1.86711	1.27975	2.18478	1	1	1	1	1	1	0.000522202	3.02314e-06		0		0
PtpAffx.40333.1.S1_at	3A	gw1.VIII.2878.1	matrixin family protein	AT1G59970.1	matrixin family protein	proteolysis/metallopeptidase activity		-0.646918	-0.363581	-0.182487	-0.325691	0.572272	0.0210788	2.1771	2.87821	2.63451	2.16614	1.42144	1.68747	1	1	1	1	1	1	0	0		0		6.15992e-09
PtpAffx.27811.1.S1_at	3A	grail3.0026033201	ECA1 gametogenesis related family protein	AT3G45245.1	ECA1 gametogenesis related family protein			0.340743	0.034769	0.445071	0.074413	0.171769	0.36528	1.37928	2.3402	1.72011	2.25964	0.983334	1.59243	1	1	1	1	1	1	0.00433667	3.1393e-07	1.60964e-07	0	1	1.34206e-07
PtpAffx.4908.1.A1_a_at	3A	gw1.XI.428.1	THI1 (THIAZOLE REQUIRING)	AT5G54770.1	THI1 (THIAZOLE REQUIRING)	response to DNA damage stimulus / Encodes a thiamine biosynthetic gene that has a dual function in thiamine biosynthesis and mitochondrial DNA damage tolerance.		-0.350135	0.0579135	0.261098	-0.552143	-0.181105	-0.68203	1.16441	2.78168	1.27978	1.81904	1.09492	2.70536	1	1	1	1	1	1	0.310082	1.06768e-11	0.0109528	0	0.230967	0
PtpAffx.4908.1.A1_s_at	3A	gw1.XI.428.1	THI1 (THIAZOLE REQUIRING)	AT5G54770.1	THI1 (THIAZOLE REQUIRING)	response to DNA damage stimulus / Encodes a thiamine biosynthetic gene that has a dual function in thiamine biosynthesis and mitochondrial DNA damage tolerance.		-0.32627	-0.0609929	0.0913665	-0.366247	-0.136844	-0.680627	1.20612	2.40285	1.34804	1.65351	0.969054	2.39925	1	1	1	1	1	1	0.142666	8.51367e-08	0.00239155	0	1	0
PtpAffx.11283.1.A1_at	3A	grail3.0038003501	binding	AT2G47485.1	binding			0.512281	0.0383531	-0.0300683	0.724434	-0.461868	-0.447773	1.13042	2.2145	1.3451	2.15275	1.9287	2.52246	1	1	1	0.117629	1	1	0.572966	3.89467e-06	0.00255748	0	2.55755e-11	0
PtpAffx.46493.2.S1_at	3A	estExt_fgenesh4_pg.C_440224	BETA-OHASE 1 (BETA-HYDROXYLASE 1); beta-carotene hydroxylase	AT4G25700.1	BETA-OHASE 1 (BETA-HYDROXYLASE 1); beta-carotene hydroxylase	carotene metabolic process		0.468585	0.471205	-0.03976	0.724404	-0.108899	0.0313485	1.87959	2.5907	2.17436	1.63664	1.68086	2.20089	1	1	1	0.117743	1	1	1.51823e-08	1.39866e-09	0	0	8.40412e-08	0
PtpAffx.23537.2.A1_at	3A	fgenesh4_pg.C_scaffold_142000071	CYP82G1 (cytochrome P450, family 82, subfamily G, polypeptide 1); oxygen binding	AT3G25180.1	CYP82G1 (cytochrome P450, family 82, subfamily G, polypeptide 1); oxygen binding	electron carrier activity/monooxygenase activity		1.3216	-0.20159	0.0648877	0.521413	0.0390172	0.0839881	1.09981	2.73909	1.98494	2.09581	1.23315	2.3735	4.66919e-06	1	1	1	1	1	0.981924	4.27072e-11	4.53708e-11	0	0.0119203	0
PtpAffx.3645.1.S1_at	3A	estExt_fgenesh4_pm.C_LG_V0695	CAT2 (CATALASE 2); catalase	AT4G35090.1	CAT2 (CATALASE 2); catalase	cell redox homeostasis/catalase activity/response to light stimulus		0.0070925	-0.124647	-0.361012	0.14586	0.440987	-0.252709	1.1316	2.93043	1.46997	1.9341	1.65086	2.4885	1	1	1	1	1	1	0.561082	0	0.000131133	0	2.07418e-07
PtpAffx.16351.1.S1_at	3A	fgenesh4_pg.C_LG_III001166	AP2 domain-containing transcription factor, putative	AT1G64380.1	AP2 domain-containing transcription factor, putative	regulation of cellular transcription, DNA-dependent/response to chitin/ putative encodes a member of the DREB subfamily A-6 of ERF/AP2 transcription factor famil		-0.185544	-0.223346	-0.520607	-0.11195	0.212557	-0.397285	2.09942	2.65493	1.99307	2.41752	1.57517	2.69661	1		1	1	1	1	2.19398e-11	3.20304e-10	3.40281e-11	0	1.89102e-06
PtpAffx.208987.1.S1_at	3A	fgenesh4_pg.C_LG_X001203	ABC transporter family protein	AT1G31770.1	ABC transporter family protein	transport/ATPase activity, coupled to transmembrane movement of substances;		0.264076	-0.0972407	-0.272745	-0.0557953	0.150544	-0.0767066	2.38835	2.62961	2.19257	2.35442	1.66696	2.20105	1	1	1	1	1	1	0	5.76547e-10	0	0	1.27954e-07	0
Ptp.3298.1.A1_s_at	3A	fgenesh4_pm.C_LG_IX000642	protease inhibitor/seed storage/lipid transfer protein (LTP) family protein	AT2G18370.1	protease inhibitor/seed storage/lipid transfer protein (LTP) family protein	lipid transport		0.000997763	0.00986438	0.0967639	0.00802283	0.00695182	0.0191257	1.79823	3.25946	2.0279	1.57684	1.22499	3.02509				1		1	1.50573e-07	0		1.29392e-11		0
PtpAffx.10102.1.A1_at	3A	estExt_fgenesh4_pm.C_LG_II0906	ATGOLS1 (ARABIDOPSIS THALIANA GALACTINOL SYNTHASE 1); transferase, transferring hexosyl groups	AT2G47180.1	ATGOLS1 (ARABIDOPSIS THALIANA GALACTINOL SYNTHASE 1); transferase, transferring hexosyl groups	galactinol synthase/ response to high light intensity, response to hydrogen peroxide, carbohydrate biosynthetic process, response to heat		0.102933	0.000369637	0.654066	-0.0551021	0.0159159	0.0604622	1.52073	2.9179	1.95383	1.68992	1.16692	2.65853				1	1	1	0.000180582	0	1.2477e-10	0		0
PtpAffx.17983.1.A1_at	3A	estExt_fgenesh4_pg.C_640031	APM1 (AMINOPEPTIDASE M1)	AT4G33090.1	APM1 (AMINOPEPTIDASE M1)	auxin (polar transport)		-0.133684	-0.0967503	-0.264913	-0.0763856	0.0116885	-0.0706642	1.68026	3.59786	2.46033	1.82353	1.81441	2.5123	1	1	1	1	1	1	3.52243e-06	0	0	0	1.24041e-09	0
PtpAffx.211768.1.S1_at	3A	gw1.XIV.2649.1	histone-like transcription factor (CBF/NF-Y) family protein = Nf-YB5	AT2G47810.1	histone-like transcription factor (CBF/NF-Y) family protein = Nf-YB5	regulation of cellular transcription, DNA-dependent		-0.15659	-0.183993	-0.154608	-0.0130263	0.0464704	0.0213209	1.62216	2.8699	2.32195	1.58605	1.70399	2.503	1	1	1	1	1	1	1.54326e-05	0	0	1.29392e-11	4.14196e-08	0
PtpAffx.155976.1.S1_at	3A	eugene3.00012051	17.6 kDa class I small heat shock protein (HSP17.6C-CI) (AA 1-156)	AT1G53540.1	17.6 kDa class I small heat shock protein (HSP17.6C-CI) (AA 1-156)	response to oxidative stress, response to cyclopentenone, response to high light intensity, response to hydrogen peroxide, response to heat		-0.00224244	0.0181433	0.111002	-0.123499	-0.0466136	0.0543608	2.33349	4.23408	1.53441	1.82149	1.88707	3.12422		1	1	1	1	1	0	0			1.1509e-10	0
Ptp.6755.1.S1_at	3A	gw1.XIX.2223.1	trypsin and protease inhibitor family protein / Kunitz family protein	AT1G73325.1	trypsin and protease inhibitor family protein / Kunitz family protein	endopeptidase inhibitor activity		0.0594519	0.00183897	0.413723	-0.244847	-0.200254	-0.0377336	1.94895	1.94437	2.23972	2.26974	1.41835	2.77018	1	1	1	1	1	1	1.98555e-09	0.000556155	0	0	0.000134264	0
Ptp.4062.1.A1_at	3A	eugene3.00170099	oxidoreductase, 2OG-Fe(II) oxygenase family protein	AT2G36690.1	oxidoreductase, 2OG-Fe(II) oxygenase family protein	biosynthesis/oxidoreductase activity		-0.124911	-0.664773	-0.422743	-0.000114792	0.242936	0.44176	1.97664	3.2055	2.38455	2.40891	2.47909	2.51819	1	1	1	1	1	1	8.66621e-10	0		0	0	0
PtpAffx.3707.2.S1_a_at	3A	gw1.XVII.285.1 / eugene3.00170099	oxidoreductase, 2OG-Fe(II) oxygenase family protein	AT2G36690.1	oxidoreductase, 2OG-Fe(II) oxygenase family protein	biosynthesis/oxidoreductase activity		-0.199069	-0.7161	-0.626277	0.00349395	0.646361	0.678978	1.52988	3.00664	1.68249	2.56044	2.16946	2.68624	1	1	1	1	1	1		0		0	0	0
PtpAffx.91488.1.A1_s_at	3A	eugene3.00050922	Unknown protein	AT1G76980.1	--			-0.142423	0.468965	-0.244285	-0.127389	0.0336601	-0.0687765	1.39621	3.53832	1.58221	1.95054	2.59561	2.83938	1	1	1	1	1	1	0.00301011		7.33797e-06	0	0	0
PtpAffx.24885.1.A1_a_at	3A	gw1.VI.1783.1	ATBCB (ARABIDOPSIS BLUE-COPPER-BINDING PROTEIN); copper ion binding	AT5G20230.1	ATBCB (ARABIDOPSIS BLUE-COPPER-BINDING PROTEIN); copper ion binding	response to oxidative stress/ response to salt stress/transport/response to absence of light/		0.262945	-0.303788	-0.0843805	0.221971	-0.0885264	-0.441136	1.69608	2.80228	1.86083	1.99467	2.16585	2.55471	1	1	1	1	1	1	2.33535e-06	1.06768e-11	2.38197e-09	0	0	0
PtpAffx.210779.1.S1_at	3A	fgenesh4_pm.C_LG_XII000477	AHG1 (ABA-HYPERSENSITIVE GERMINATION 1); protein serine/threonine phosphatase	AT5G51760.1	AHG1 (ABA-HYPERSENSITIVE GERMINATION 1); protein serine/threonine phosphatase	ABA (reponse)/a putative protein phosphatase 2C (PP2C)/catalytic activity		0.923537	0.13544	0.306314	0.124169	0.119422	-0.10331	2.13531	2.35716	1.98416	2.576	2.15481	2.47743	0.318273	1	1	1	1	1	1.09699e-11	2.21223e-07		0	0	0
PtpAffx.222225.1.S1_at	3A	estExt_fgenesh4_pg.C_640031	APM1 (AMINOPEPTIDASE M1)	AT4G33090.1	APM1 (AMINOPEPTIDASE M1)	auxin (polar transport)		-0.20512	-0.188228	-0.316278	0.0234266	0.10798	-0.0718018	1.34991	3.19601	2.18553	2.02096	2.33112	2.43863	1	1	1	1	1	1	0.00808672	0	0	0	0	0
PtpAffx.17983.1.A1_s_at	3A	estExt_fgenesh4_pg.C_640031	APM1 (AMINOPEPTIDASE M1)	AT4G33090.1	APM1 (AMINOPEPTIDASE M1)	auxin (polar transport)		-0.0931034	-0.132252	-0.251895	-0.0282394	0.0817399	-0.0524363	1.24333	2.82284	2.15475	2.25613	2.21928	2.69243	1	1	1	1	1	1	0.0698657	1.06768e-11	0	0	0	0
PtpAffx.249.1.S1_x_at	3A	estExt_Genewise1_v1.C_410611	phosphorylase family protein	AT4G24340.1	phosphorylase family protein	nucleoside metabolic process		-0.0331156	-0.0100249	-0.00999865	-0.209545	-0.213742	-0.211899	0.0756493	5.36894	0.469499	1.46507	2.84004	2.2292	1	1		1	1	1	1	0	1	1.56564e-09
PtpAffx.5078.6.S1_a_at	3A	eugene3.03470002	metal ion binding	AT4G16380.2	metal ion binding	transport/metal ion binding		0.914486	0.0515428	-0.948128	0.18618	-0.205412	-0.458612	1.64377	2.57118	2.36808	1.14924	2.81446	2.19296				1	1	1	8.95884e-06	2.16739e-09	0	0.000137284	0	0
PtpAffx.218414.1.S1_at	3A	estExt_fgenesh4_pg.C_2010041	trypsin and protease inhibitor family protein / Kunitz family protein	AT1G73260.1	trypsin and protease inhibitor family protein / Kunitz family protein	salicylic acid (response) /response to hydrogen peroxide/response to salt stres/ endopeptidase inhibitor activity		-0.175181	0.0275605	-0.0970039	0.212352	0.106987	-0.363404	0.230106	4.08427	1.67125	1.70077	2.63125	2.04779	1	1	1	1	1	1	1	0		0		0
PtpAffx.221597.1.S1_s_at	3A	eugene3.00440240	pollen Ole e 1 allergen and extensin family protein	AT4G02270.1	pollen Ole e 1 allergen and extensin family protein	pollen Ole e 1 allergen and extensin family protein		0.00647449	0.0127839	0.00422215	0.00415164	0.00769898	0.0171901	1.96787	1.69927	3.30334	1.51661	2.30039	2.08664				1	1	1		0.029529	0	1.94088e-10	0	0
PtpAffx.208173.1.S1_at	3A	fgenesh4_pm.C_LG_VIII000685	calcium-transporting ATPase, plasma membrane-type, putative / Ca(2+)-ATPase, putative (ACA13)	AT3G22910.1	calcium-transporting ATPase, plasma membrane-type, putative / Ca(2+)-ATPase, putative (ACA13)	calcium ion transport/calmodulin binding		0.0559612	0.0361077	0.0106659	0.0132051	0.0122717	0.0110428	1.46864	2.56713	2.89811	1.9703	1.93186	1.86605	1	1	1	1	1	1		2.37025e-09	0		2.55755e-11	1.29956e-11
Ptp.4218.1.S1_s_at	3A	estExt_fgenesh4_kg.C_LG_X0041	stable protein 1-related	AT3G17210.1	stable protein 1-related	defense response to bacterium		0.463027	-0.0438462	0.38528	-0.0245076	0.057006	0.178363	2.02518	2.24947	1.91206	2.0963	1.95919	2.1046	1	1	1	1	1	1	1.97458e-10	1.95889e-06	4.76394e-10	0	1.27878e-11	0
PtpAffx.249.130.A1_at	3A	estExt_fgenesh4_pm.C_LG_IX0279	COR413-PM2 (cold regulated 413 plasma membrane 2)	AT3G50830.1	COR413-PM2 (cold regulated 413 plasma membrane 2)	response to stress		-0.0230474	-0.155935	0.417277	-0.164411	0.0929751	0.0140871	1.82022	2.53211	2.3233	1.69292	1.46954	1.8817	1	1	1	1	1	1	8.17805e-08	5.18892e-09	0	0	3.49971e-05	1.29956e-11
PtpAffx.83663.1.A1_at	3A	fgenesh4_pg.C_LG_XIX000050	peroxidase, putative	AT4G33420.1	peroxidase, putative	response to oxidative stress/ electron carrier activity/peroxidase activity		0.0128319	0.00639338	0.278026	0.0928364	-0.0522889	0.128261	1.06707	2.35913	1.50365	1.46362	1.70254	1.95841	1	1	1	1	1	1	1	2.12383e-07	5.63905e-05	1.66916e-09	4.33122e-08	0
PtpAffx.224629.1.S1_s_at	3A	gw1.942.4.1	ATGSTU8 (Arabidopsis thaliana Glutathione S-transferase (class tau) 8); glutathione transferase	AT3G09270.1	ATGSTU8 (Arabidopsis thaliana Glutathione S-transferase (class tau) 8); glutathione transferase	toxin catabolism/ Encodes glutathione transferase belonging to the tau class of GSTs.		0.0220137	-0.0141822	-0.0339371	-0.420857	-0.378679	-0.403517	2.17463	2.96134	2.36234	1.82987	2.00776	2.04132	1	1	1	1	1	1	0	0	0	0	0	0
PtpAffx.162370.1.S1_at	3A	estExt_fgenesh4_pg.C_LG_VIII0748	RNS1 (RIBONUCLEASE 1); endoribonuclease	AT2G02990.1	RNS1 (RIBONUCLEASE 1); endoribonuclease	jasmonis acid (response)/ anthocyanin biosynthesis/aging/ cellular response to phosphate starvation		-0.0585527	-0.137931	1.01209	-0.262329	0.0382923	-0.389241	1.79626	3.14684	2.3431	1.97555	2.14258	1.88104	1	1	0.053903	1	1	1	1.58943e-07	0	0			1.29956e-11
PtpAffx.142297.1.S1_at	3A	estExt_fgenesh4_pg.C_LG_I0674	Unknown protein	AT3G58840.1	--			-0.0468782	-0.325556	-0.613793	0.262726	0.0021904	-0.560966	0.975189	2.83314	1.97811	1.30685	1.96361	1.89907	1	1	1	1	1	1				6.53275e-07	1.27878e-11	0
Ptp.2185.1.S1_s_at	3A	eugene3.01310099	Unknown protein	AT1G09310.1	--			0.0363429	-0.236097	-0.0689921	0.0249868	-0.371447	-0.428485	1.96706	3.38156	2.36962	1.40978	1.65413	2.03253	1	1	1	1	1	1	1.15184e-09	0	0	1.39355e-08		0
PtpAffx.85862.1.S1_at	3A	fgenesh4_pg.C_LG_XIX000050	peroxidase, putative	AT4G33420.1	peroxidase, putative	response to oxidative stress/ electron carrier activity/peroxidase activity		-0.165522	-0.178241	0.0680493	-0.0231853	-0.242282	-0.336718	1.83672	2.74703	2.19857	1.48736	1.79898	2.26941	1	1	1	1	1	1	5.14817e-08	3.20304e-11	0	6.34021e-10	2.05883e-09	0
Ptp.4050.17.A1_at	3A	eugene3.01070053	MT3 (METALLOTHIONEIN 3)	AT3G15353.1	MT3 (METALLOTHIONEIN 3)	cellular copper ion homeostasis/limiting oxidative damage		-0.0586824	-0.146969	-0.0221204	-0.0403941	0.0987132	0.0294674	0.499522	3.73554	1.80705	2.04036	1.30957	4.07451	1	1	1	1	1	1	1	0		0		0
Ptp.4050.13.A1_x_at	3A	eugene3.01070053	MT3 (METALLOTHIONEIN 3)	AT3G15353.1	MT3 (METALLOTHIONEIN 3)	cellular copper ion homeostasis/limiting oxidative damage		0.0649034	0.0891449	0.0567281	0.0919457	0.0895078	0.0869264	1.38813	4.51161	2.50018	1.66112	1.659	3.79147	1	1	1	1	1	1	0.00358472	0		0		0
Ptp.3894.1.S1_s_at	3A	estExt_Genewise1_v1.C_LG_I1393	ZAT12 / RHL41 (RESPONSIVE TO HIGH LIGHT 41); nucleic acid binding / transcription factor/ zinc ion binding	AT5G59820.1	ZAT12 / RHL41 (RESPONSIVE TO HIGH LIGHT 41); nucleic acid binding / transcription factor/ zinc ion binding	transcription factor activity/ cold acclimation/nucleic acid binding/response to chitin		-0.00141654	0.0014921	0.00148248	-0.0068506	0.000457627	0.00994318	1.91625	2.29781	3.32792	1.59721	1.40968	4.12207				1	1	1		7.44866e-07				0
PtpAffx.16061.1.A1_at	3A	gw1.XII.1795.1	proton-dependent oligopeptide transport (POT) family protein	AT5G62680.1	proton-dependent oligopeptide transport (POT) family protein	oligopeptide transport		0.543475	0.307632	-0.0839534	0.536856	0.314174	0.676322	1.366	3.25724	2.41494	1.96738	2.33049	3.57789	1	1	1	1	1	1	0.00575674	0	0	0	0	0
PtpAffx.249.39.A1_x_at	3A	estExt_Genewise1_v1.C_410611	phosphorylase family protein	AT4G24340.1	phosphorylase family protein	nucleoside metabolic process		-0.927544	-0.912277	-0.632909	-0.0185336	0.00739434	-0.0130645	0.84281	6.61468	1.26234	1.1483	2.87166	3.03286				1	1	1	1	0	0.0159696	0.000141452
PtpAffx.25062.1.A1_at	3A	estExt_fgenesh4_pm.C_LG_X0440	heavy-metal-associated domain-containing protein / copper chaperone (CCH)-related	AT1G71050.1	heavy-metal-associated domain-containing protein / copper chaperone (CCH)-related	transport/metal ion binding		-0.458842	-0.270343	-0.0546028	0.169515	0.106465	-0.103603	1.01272	3.12414	1.66781	1.39424	2.59716	3.87479	1	1	1	1	1	1	1	0	7.10416e-07	2.53608e-08		0
PtpAffx.111863.1.S1_at	3A	gw1.II.1265.1	FRO1 (FROSTBITE1)	AT5G67590.1	FRO1 (FROSTBITE1)	cold acclimation/cobalt ion binding/NADH dehydrogenase (ubiquinone) activity		0.356091	0.498664	0.784528	0.0491077	0.392288	0.988476	1.90635	3.20576	1.94345	2.71158	3.3058	4.33447	1	1	1	1	1	5.97068e-05	6.98782e-09	0	1.70141e-10	0	0	0
PtpAffx.222624.1.S1_at	3A	gw1.697.7.1	FAD-binding domain-containing protein	AT4G20820.1	FAD-binding domain-containing protein	FAD binding/electron carrier activity/oxidoreductase activity		0.00511626	-0.00893025	0.0364925	0.00369499	0.00502675	0.0167479	1.60987	1.83668	3.14316	2.66512	4.33491	4.09062	1	1	1	1	1		2.09572e-05	0.00338826
PtpAffx.210868.1.S1_at	3A	grail3.0016010601	protein kinase-related	AT5G02070.1	protein kinase-related	protein amino acid phosphorylation		-0.000597365	0.00666861	0.00318905	0.00454232	0.0100796	0.0177764	2.12692	2.23957	2.47809	3.16827	3.60905	4.64793	1	1	1	1	1		1.09699e-11	2.38224e-06	0		0	0
PtpAffx.210868.1.S1_s_at	3A	grail3.0016010601	protein kinase-related	AT5G02070.1	protein kinase-related	protein amino acid phosphorylation		0.0261075	0.00351792	-0.000520002	0.00396219	0.00631358	0.0159622	1.98005	1.83355	2.95198	2.75225	3.55185	4.53787	1	1		1	1	1	7.78862e-10	0.00356624	0	0	0	0
PtpAffx.32468.1.S1_at	3A	estExt_Genewise1_v1.C_4720001	ATOSM34 (OSMOTIN 34)	AT4G11650.1	ATOSM34 (OSMOTIN 34)	response to salt stress, response to other organism, defense response to bacterium, incompatible interaction		-0.380073	-0.597984	0.342291	-0.494968	-0.561895	-0.904882	1.05226	4.53385	2.68391	2.5856	2.81008	2.70037	1		1	1		0.00132557		0	0	0	0	0
PtpAffx.249.37.S1_x_at	3A	estExt_Genewise1_v1.C_410611	phosphorylase family protein	AT4G24340.1	phosphorylase family protein	nucleoside metabolic process		-1.16771	-1.1544	0.84704	-0.194779	-0.196284	-0.167252	0.669552	7.5219	2.46069	2.49585	3.40896	3.59173				1	1	1	1	0	0	0
PtpAffx.200699.1.S1_s_at	3A	gw1.1376.5.1	peroxidase, putative	AT5G22410.1	peroxidase, putative	response to oxidative stress/peroxidase activity		3.87e-05	0.00605221	0.00192974	0.0059857	0.00579583	0.00853361	1.86392	1.90857	2.84964	3.2436	3.27464	3.53339				1		1	2.38047e-08	0.00102504	0	0	0	0
PtpAffx.33976.1.S1_at	3A	fgenesh4_pg.C_scaffold_137000005	glycine-rich protein	AT4G15460.1	glycine-rich protein			0.107038	-0.0343883	0.0108577	0.0332594	0.0098138	0.0130814	1.47496	2.28802	2.68438	2.79635	3.04472	3.8131	1	1	1	1		1		9.07485e-07	0		0	0
PtpAffx.11571.1.S1_at	3A	gw1.V.3085.1	SEP2 (STRESS ENHANCED PROTEIN 2)	AT2G21970.1	SEP2 (STRESS ENHANCED PROTEIN 2)	photosynthesis		0.203996	0.0140838	-0.167599	0.140837	-0.31675	-0.239069	1.98576	2.68837	2.00726	2.97268	2.58859	3.3621	1	1	1	1	1	1	6.58193e-10	1.49475e-10	2.26854e-11	0	0	0
PtpAffx.162910.1.S1_at	3A	gw1.XV.2932.1	MYB85 (myb domain protein 85); DNA binding / transcription factor	AT4G22680.1	MYB85 (myb domain protein 85); DNA binding / transcription factor	regulation of transcription, DNA-dependent/ regulation of secondary cell wall thickening		-0.00477136	-0.00107177	-0.00588844	0.0136057	0.00887234	0.0209245	2.21656	2.31597	2.25306	2.97234	2.96864	2.82078	1	1	1	1	1	1				0	0	0
Ptp.3209.1.S1_s_at	3A	grail3.0075003701	unknown protein	AT5G54165.1	--			0.661073	0.468897	0.279349	1.13726	0.370748	0.955258	1.69191	2.73361	1.65468	1.31655	1.34069	1.9084	1	1	1	4.94146e-09	1	0.000211123		5.3384e-11	1.02408e-06	4.60118e-07	0.000946664	0
Ptp.6087.1.S1_at	3A	estExt_Genewise1_v1.C_13540001	ATFER1 (FERRETIN 1); ferric iron binding	AT5G01600.1	ATFER1 (FERRETIN 1); ferric iron binding	Gene expression is induced in response to iron overload and by nitric oxide. Expression of the gene is downregulated in the presence of paraquat, an inducer of photoxidative stress		0.593917	0.123519	0.02027	0.725225	0.661715	0.616508	1.48412	2.265	1.48535	1.7808	1.07454	1.1845	1		1				0.000422885	1.43903e-06		0	0.347782	0.0105697
Ptp.7478.2.S1_s_at	3A	eugene3.00061534	Unknown protein	AT5G21940.1	--			0.599417	-0.0799332	0.262524	0.521687	0.633321	0.767791	2.44451	2.49271	1.8059	2.50375	1.85442	1.46696	1	1	1		1	0.1222	0	1.23637e-08	1.28059e-08	0	3.32482e-10	6.02296e-06
Ptp.5264.1.S1_s_at	3A	estExt_fgenesh4_pm.C_LG_V0078	inositol-3-phosphate synthase, putative / myo-inositol-1-phosphate synthase, putative / MI-1-P synthase, putative	AT5G10170.1	inositol-3-phosphate synthase, putative / myo-inositol-1-phosphate synthase, putative / MI-1-P synthase, putative	inositol biosynthetic process, phospholipid biosynthetic process		0.0761412	0.0482463	0.192034	0.50452	0.229148	0.789875	2.1584	2.80687	2.75415	1.67884	1.64783	2.14334	1	1	1	1	1	0.061792	0	1.06768e-11	0	0	2.27034e-07	0
Ptp.3520.1.A1_s_at	3A	estExt_fgenesh4_pm.C_LG_XV0458	AMP-dependent synthetase and ligase family protein	AT3G48990.1	AMP-dependent synthetase and ligase family protein	AMP binding/response to cadmium ion		0.783091	0.738422	0.545559	0.778786	0.390331	0.428588	1.71796	2.45967	1.38682	1.61806	1.42026	1.86431	1	1	1	0.0189161	1	1	1.31531e-06	2.53254e-08	0.000974613	0	0.000127806	1.29956e-11
PtpAffx.26454.2.A1_at	3A	eugene3.00021164	ABF2 (ABSCISIC ACID RESPONSIVE ELEMENTS-BINDING FACTOR 2)	AT1G45249.1	ABF2 (ABSCISIC ACID RESPONSIVE ELEMENTS-BINDING FACTOR 2)	ABA (response)/ positive regulation of gene-specific transcription /signal transduction/ response to salt stress/It's phosphorylated by a ABA-activated 42-KDa kinase		0.961053	0.712333	0.495718	0.478169	0.338474	0.600078	2.19534	3.07978	1.84548	1.70688	1.80025	1.79179	0.130626	1	1	1	1	1	0	0	3.83383e-09	0	1.96932e-09	1.68943e-10
Ptp.1111.1.A1_s_at	3A	eugene3.00071131	JMT (JASMONIC ACID CARBOXYL METHYLTRANSFERASE); jasmonate O-methyltransferase	AT1G19640.1	JMT (JASMONIC ACID CARBOXYL METHYLTRANSFERASE); jasmonate O-methyltransferase	jasmonic acid biosynthesis /signal transduction		0.501026	-0.515359	1.36074	0.596124	0.402882	0.495867	2.17865	1.60129	1.78394	2.01918	1.64054	1.70372	1	1		1	1	1	0	0.125602	2.47611e-08	0	2.82021e-07	3.57379e-09
PtpAffx.32362.1.S1_at	3A	eugene3.00002174	acyl-activating enzyme 12 (AAE12)	AT1G65890.1	acyl-activating enzyme 12 (AAE12)	metabolic process		0.5401	-0.561186	0.917039	0.282836	-0.420653	1.38313	1.57776	1.85915	1.5756	1.09893	1.22682	1.42541	1	1	0.501581	1	1		4.61497e-05	0.00234273	8.7435e-06	0.000659377	0.0137513	1.98657e-05
PtpAffx.211465.1.S1_at	3A	eugene3.00140148	Unknown protein	AT2G45380.1	--			1.02343	0.620083	0.736945	0.368697	0.202971	1.07	1.87702	2.66837	2.0085	1.07233	1.70425	2.08337	0.0276304		1	1	1	2.26058e-06	1.63451e-08		2.26854e-11	0.00147159	4.10871e-08	0
PtpAffx.160654.1.S1_at	3A	estExt_fgenesh4_pg.C_LG_IV1449	ERD7 (EARLY-RESPONSIVE TO DEHYDRATION 7)	AT2G17840.1	ERD7 (EARLY-RESPONSIVE TO DEHYDRATION 7)	Upregulated by high light, drought, cold and salt stress		0.542208	0.832036	0.925026	0.312275	0.369627	0.633383	0.589218	2.78798	1.5803	1.29924	2.20726	1.70819	1	0.319515	0.419111	1	1	1	1	1.06768e-11	7.71867e-06	8.58465e-07	0	3.07996e-09
PtpAffx.21966.1.A1_at	3A	estExt_Genewise1_v1.C_LG_VI1605	ATSDAT/ATTDT (TONOPLAST DICARBOXYLATE TRANSPORTER); malate transmembrane transporter/ sodium:dicarboxylate symporter	AT5G47560.1	ATSDAT/ATTDT (TONOPLAST DICARBOXYLATE TRANSPORTER); malate transmembrane transporter/ sodium:dicarboxylate symporter	icarboxylic acid transport, sodium ion transport, malate transport, regulation of intracellular pH		0.475474	-0.277481	-0.597444	1.09046	1.06626	1.48692	1.95014	2.92255	1.63924	1.55525	0.631708	0.887523	1	1	1				1.91973e-09	0		3.88176e-11	1	1
PtpAffx.249.3.S1_x_at	3A	eugene3.00110909	MT3 (METALLOTHIONEIN 3)	AT3G15353.1	MT3 (METALLOTHIONEIN 3)	cellular copper ion homeostasis/limiting oxidative damage		0.0985082	0.271526	0.302023	0.426133	0.628375	0.819104	0.954715	3.55128	2.55157	0.82201	0.800458	1.74774	1	1	1	1	1	0.0243766	1	0	0	1	1	7.92732e-10
PtpAffx.16395.1.S1_a_at	3A	gw1.XVIII.2205.1	Unknown protein	AT5G10695.1	--			0.598868	0.116881	-0.0561841	0.421131	0.323283	0.707018	0.931452	1.7954	1.72568	1.12257	0.798074	1.81479	1	1	1	1	1	0.727565		0.00660134	1.37065e-07	0.000318029	1	7.79736e-11
PtpAffx.22152.1.S1_at	3A	eugene3.00150879	Unknown protein	AT5G61820.1	--			0.412369	0.0487591	0.114115	0.567766	0.235392	0.545424	1.29866	2.36429	1.21176	1.29803	0.774384	1.52135	1	1	1	1	1	1	0.0232858	1.90805e-07	0.0463583
Ptp.1420.1.S1_at	3A	fgenesh4_pg.C_LG_II002256	Unknown protein	AT3G03341.1	--			0.478464	0.22962	0.488371	0.551666	0.693988	0.44519	2.37684	2.41371	1.88651	1.76653	1.09536	2.37438	1	1	1	1	1	1				0	0.228897	0
Ptp.858.1.S1_at	3A	estExt_fgenesh4_pm.C_LG_V0078	inositol-3-phosphate synthase, putative / myo-inositol-1-phosphate synthase, putative / MI-1-P synthase, putative	AT5G10170.1	inositol-3-phosphate synthase, putative / myo-inositol-1-phosphate synthase, putative / MI-1-P synthase, putative	inositol biosynthetic process, phospholipid biosynthetic process		0.227778	0.127045	0.206556	0.324595	0.131399	0.540672	1.91827	3.483	2.37116	1.62547	0.929229	1.92637	1	1	1	1	1	1	4.92548e-09	0	0	0	1	0
Ptp.858.1.S1_x_at	3A	estExt_fgenesh4_pm.C_LG_V0078	inositol-3-phosphate synthase isozyme 2 / myo-inositol-1-phosphate synthase 2 / MI-1-P synthase 2 / IPS 2	AT2G22240.1	inositol-3-phosphate synthase isozyme 2 / myo-inositol-1-phosphate synthase 2 / MI-1-P synthase 2 / IPS 2	auxin (response)/response to high light intensity/ phospholipid biosynthesis/ inositol-3-phosphate synthase activity		0.19859	0.154789	0.248894	0.335931	0.130627	0.620822	1.60542	3.27996	1.8988	1.46758	0.985968	1.89303	1	1	1	1	1	1				1.42331e-09	1	0
PtpAffx.20151.2.S1_a_at	3A	eugene3.00400046	p300/CBP acetyltransferase-related protein-related	AT1G16705.1	p300/CBP acetyltransferase-related protein-related	BEST Arabidopsis thaliana protein match is: HAC12 (histone acetyltransferase of the CBP family 12)		0.938281	0.85506	0.944717	0.0503309	-0.0183336	1.91333	0.889587	2.74249	2.06777	0.960503	2.19833	3.17902	0.22516		0.26751	1	1	0	1	4.27072e-11	0	0.0350914	0	0
PtpAffx.14646.1.A1_a_at	3A	grail3.0066020701	ubiquitin family protein	AT3G45180.1	ubiquitin family protein	protein modification process		0.885482	0.656347	1.15726	0.316689	0.241385	1.9818	1.61479	3.3871	2.15858	0.920145	2.00663	2.31498	0.759663	1	0.00120548	1	1		1.85453e-05	0	0	0.101734	0	0
PtpAffx.78829.1.S1_at	3A	eugene3.00120871	Unknown protein	AT3G48510.1	--			0.532188	0.447106	0.44831	0.661378	0.208293	1.86219	1.68796	3.16776	1.53444	0.799984	1.6726	2.48526	1	1			1		2.88494e-06		2.56578e-05	1	1.07954e-07
Ptp.5361.1.S1_s_at	3A	estExt_Genewise1_v1.C_LG_VIII0367	AHG3/ATPP2CA (ARABIDOPSIS THALIANA PROTEIN PHOSPHATASE 2CA); protein binding / protein serine/threonine phosphatase	AT3G11410.1	AHG3/ATPP2CA (ARABIDOPSIS THALIANA PROTEIN PHOSPHATASE 2CA); protein binding / protein serine/threonine phosphatase	ABA (Negative regulator of ABA signalling)/ signal transduction /response to water deprivation/regulation of stomatal movement/ PPC2CA up-regulated by drought and ABA		1.13804	0.831335	0.626108	1.01941	0.48328	1.11527	2.39203	2.25036	2.42186	1.94385	2.17362	2.09238	0.00125591	0.325369	1	1.31099e-06	1	3.29727e-07	0	1.92488e-06	0	0	0	0
PtpAffx.9026.2.A1_a_at	3A	eugene3.00080900	AFP2 (ABI FIVE BINDING PROTEIN 2)	AT1G13740.1	AFP2 (ABI FIVE BINDING PROTEIN 2)	ABA (response)/ response to stress		0.636847	0.287927	-0.0798565	1.31722	0.660413	0.820677	2.60464	2.53891	1.76855	2.30929	1.52447	2.26622	1	1	1	0	1		0	4.4629e-09	3.9121e-08	0	7.86187e-06	0
Ptp.868.1.S1_s_at	3A	estExt_Genewise1_v1.C_LG_VIII0367	AHG3/ATPP2CA (ARABIDOPSIS THALIANA PROTEIN PHOSPHATASE 2CA); protein binding / protein serine/threonine phosphatase	AT3G11410.1	AHG3/ATPP2CA (ARABIDOPSIS THALIANA PROTEIN PHOSPHATASE 2CA); protein binding / protein serine/threonine phosphatase	ABA (Negative regulator of ABA signalling)/ signal transduction /response to water deprivation/regulation of stomatal movement/ PPC2CA up-regulated by drought and ABA		1.08326	0.81536	0.693594	1.26974	0.643436	1.17038	2.42441	2.33343	1.6317	2.07591	1.79893	2.20577	0.00571812	0.490022	1	0	1	2.85393e-08	0	3.60726e-07	1.92954e-06	0	2.05883e-09	0
PtpAffx.89145.1.A1_at	3A	estExt_Genewise1_v1.C_LG_VIII0367	AHG3/ATPP2CA (ARABIDOPSIS THALIANA PROTEIN PHOSPHATASE 2CA); protein binding / protein serine/threonine phosphatase	AT3G11410.1	AHG3/ATPP2CA (ARABIDOPSIS THALIANA PROTEIN PHOSPHATASE 2CA); protein binding / protein serine/threonine phosphatase	ABA (Negative regulator of ABA signalling)/ signal transduction /response to water deprivation/regulation of stomatal movement/ PPC2CA up-regulated by drought and ABA		1.24931	0.903918	0.807016	1.18695	0.640794	1.24369	2.15132	2.0963	1.7212	2.12041	1.63062	2.0913	4.64898e-05	0.0461667	1	3.95317e-10	1	9.27591e-10	0	3.68221e-05	1.55962e-07	0	3.78237e-07	0
PtpAffx.106134.2.S1_at	3A	No significant hit	--	--	--			0.3733	0.434195	0.419258	0.3888	0.81855	1.56767	2.10487	2.8758	2.22216	1.86231	1.56434	2.49914	1	1	1	1	0.0592206	0	1.09699e-11	0	0	0	2.5733e-06	0
PtpAffx.63777.1.A1_a_at	3A	fgenesh4_pg.C_LG_IX001205	protein phosphatase 2C, putative / PP2C, putative	AT5G59220.1	protein phosphatase 2C, putative / PP2C, putative	ABA (response)/response to water deprivation/catalytic activity		1.25949	0.995036	1.18596	1.25752	1.008	1.28274	1.99215	2.72599	1.99455	1.86625	1.93313	2.96744	3.38894e-05	0.00320989	0.00053744	1.31772e-11	0.000104808	1.39774e-10	5.37525e-10	6.40608e-11	3.40281e-11	0	2.55755e-11	0
Ptp.6619.1.S1_s_at	3A	estExt_Genewise1_v1.C_LG_X3745	RAP2.2; DNA binding / transcription factor	AT3G14230.1	RAP2.2; DNA binding / transcription factor	ethylene (pathway)/regulation of cellular transcription, DNA-dependent/transcription factor encodes a member of the ERF (ethylene response factor) subfamily B-2 of ERF/AP2 transcription factor family		0.437028	0.523996	1.14873	0.881245	0.456333	0.882122	1.42887	2.60965	2.31859	1.30042	1.91647	2.75147	1	1	0.00152681		1	0.00294753	0.00147121	9.07527e-10	0	8.23102e-07	3.83633e-11	0
Ptp.5386.1.S1_s_at	3A	estExt_Genewise1_v1.C_280006	PSBX (photosystem II subunit X)	AT2G06520.1	PSBX (photosystem II subunit X)	photosynthesis		-0.452965	-0.197471	0.117509	-0.0329962	0.0616132	0.0689778	1.69454	2.35607	2.41741	1.50976	0.709273	2.08735	1	1	1	1	1	1	2.43134e-06	2.26273e-07	0	2.58784e-10	1	0
Ptp.5918.2.S1_a_at	3A	estExt_fgenesh4_pg.C_LG_V1224	PSBP-1 (OXYGEN-EVOLVING ENHANCER PROTEIN 2); poly(U) binding	AT1G06680.1	PSBP-1 (OXYGEN-EVOLVING ENHANCER PROTEIN 2); poly(U) binding	encodes a 23 kD extrinsic protein that is part of photosystem II and participates in the regulation of oxygen evolution/ light reaction/poly(U) RNA binding		-0.395804	0.0025149	0.355719	-0.17536	0.20243	0.135032	1.68547	2.18932	2.466	1.51302	0.655734	1.79492	1	1	1	1	1	1	3.0781e-06	6.3475e-06	0	2.19966e-10	1	1.55947e-10
Ptp.5922.1.S1_s_at	3A	estExt_fgenesh4_pm.C_LG_I0202	CCL (CCR-LIKE)	AT3G26740.1	CCL (CCR-LIKE)			-0.173595	-0.423598	0.176442	-0.147582	0.275689	-0.154635	1.73193	3.96855	1.15451	1.05747	0.927535	2.15688	1	1	1	1	1	1	9.08099e-07	0	0.147461	0.00228575
Ptp.4832.2.A1_s_at	3A	eugene3.00060795	Unknown protein	AT5G02020.1	--			0.214639	-0.344697	0.117834	0.0366812	0.344531	0.104634	1.41104	2.46524	1.6544	1.29082	1.20694	1.8689	1	1	1	1	1	1	0.00217894	2.2464e-08	1.03198e-06	1.15969e-06	0.0214422	1.29956e-11
Ptp.5959.1.A1_at	3A	estExt_Genewise1_v1.C_LG_V3745	OE33/OEE1/OEE33/PSBO-1/PSBO1 (OXYGEN-EVOLVING ENHANCER 33); oxygen evolving/ poly(U) binding	AT5G66570.1	PSBO-1 (OXYGEN-EVOLVING ENHANCER 33)	defense response to bacteriumr/egulation of protein amino acid dephosphorylation/photosynthesis/light reaction/oxygen evolving activity/poly(U) RNA binding		-0.063531	0.164828	0.296347	0.0185936	0.169024	0.260681	1.96388	2.38327	2.36996	1.3533	1.05658	2.00376	1	1	1	1	1	1	1.27251e-09	1.28452e-07	0	1.1917e-07	0.495947	0
PtpAffx.6229.1.A1_at	3A	estExt_fgenesh4_pm.C_LG_II0962	LHCB2.2 (Photosystem II light harvesting complex gene 2.2); chlorophyll binding	AT2G05070.1	LHCB2.2 (Photosystem II light harvesting complex gene 2.2); chlorophyll binding	photosynthesis, light harvesting, photosynthesis		-0.159019	-0.0644554	0.157515	-0.00308926	-0.0193925	0.111286	1.72023	1.87043	2.3545	1.16597	0.774921	2.03454	1	1	1	1	1	1	1.23863e-06	0.0019434	0	8.0278e-05	1	0
PtpAffx.10507.2.S1_s_at	3A	estExt_Genewise1_v1.C_LG_XIV4010	PSAL (photosystem I subunit L)	AT4G12800.1	PSAL (photosystem I subunit L)	photosynthesis		-0.0650795	-0.051042	0.0352336	0.0524028	0.00529652	0.00607829	1.61876	2.10873	2.63659	1.04594	0.77517	1.89086	1	1	1	1	1	1	1.68003e-05		0	0.00320333	1	0
PtpAffx.211570.1.S1_x_at	3A	fgenesh4_pg.C_LG_XIV000342	WRKY24 (WRKY DNA-binding protein 24); transcription factor	AT5G41570.1	WRKY24 (WRKY DNA-binding protein 24); transcription factor	regulation of cellular transcription, DNA-dependent		0.00801493	0.0307711	0.0161582	0.00390984	0.00312583	0.00967753	1.56673	3.56598	2.19861	1.05905	0.357035	1.65054	1	1	1	1	1		6.03007e-05			0.00218177		2.0832e-08
PtpAffx.211570.1.S1_at	3A	fgenesh4_pg.C_LG_XIV000342	WRKY24 (WRKY DNA-binding protein 24); transcription factor	AT5G41570.1	WRKY24 (WRKY DNA-binding protein 24); transcription factor	regulation of cellular transcription, DNA-dependent		-0.000784136	0.00242724	0.00058903	-0.00459764	0.0620241	3.15e-05	1.65733	3.55697	2.16772	0.896378	0.590324	1.82656	1	1	1	1	1	1	6.34764e-06			0.186666		5.19824e-11
PtpAffx.204480.1.S1_s_at	3A	fgenesh4_pg.C_LG_IX000228	acyl CoA reductase, putative / male-sterility protein, putative	AT5G22500.1	acyl CoA reductase, putative / male-sterility protein, putative	fatty acyl-CoA reductase (alcohol-forming)/ oxidoreductase		0.0404368	-0.00538474	-0.0142114	-0.00133003	0.00152404	0.010767	0.659815	3.04787	1.28334	1.0834	0.507217	1.98622	1	1	1				1		0.0101374	0.00105596		0
Ptp.5958.1.S1_s_at	3A	estExt_Genewise1_v1.C_LG_V3745	OE33/OEE1/OEE33/PSBO-1/PSBO1 (OXYGEN-EVOLVING ENHANCER 33); oxygen evolving/ poly(U) binding	AT5G66570.1	PSBO-1 (OXYGEN-EVOLVING ENHANCER 33)	defense response to bacteriumr/egulation of protein amino acid dephosphorylation/photosynthesis/light reaction/oxygen evolving activity/poly(U) RNA binding		-0.143728	0.034601	0.114784	-0.113363	-0.043492	-0.0188918	1.91605	1.60113	2.44209	0.777873	0.725246	1.56004	1	1	1	1	1	1	5.26555e-09	0.125885	0	1	1	3.68737e-07
Ptp.6656.1.S1_s_at	3A	grail3.0010018901	ATEXPA1 (ARABIDOPSIS THALIANA EXPANSIN A1)	AT1G69530.3	ATEXPA1 (ARABIDOPSIS THALIANA EXPANSIN A1)	gibberellin (response) /plant-type cell wall loosening / response to red light / unidimensional cell growth		-0.00172749	0.00551716	0.00862042	0.00765533	0.0097154	0.0182991	1.93603	1.72899	2.68641	0.942962	0.920153	1.53742	1	1		1	1	1		0.018736	0	0.0560256	1
PtpAffx.93915.1.S1_at	3A	fgenesh4_pg.C_LG_XVI001267	ATOFP4/OFP4 (ARABIDOPSIS THALIANA OVATE FAMILY PROTEIN 4)	AT1G06920.1	AtOFP4/ (OVATE FAMILY PROTEIN 4)			0.179768	0.0682555	0.104734	0.0038079	-0.0222189	0.00544607	1.82525	2.3981	2.64141	1.03189	0.798008	1.33477	1	1	1	1	1	1	7.1052e-08	9.40946e-08	0	0.00481208	1	0.000239686
PtpAffx.89327.1.A1_a_at	3A	estExt_Genewise1_v1.C_53080003	ATMRP14 (Arabidopsis thaliana multidrug resistance-associated protein 14)	AT3G59140.1	ATMRP14 (Arabidopsis thaliana multidrug resistance-associated protein 14)	transport		0.261828	0.257793	0.105784	0.197081	0.102037	-0.0602903	1.05536	2.30919	1.81537	0.599908	0.839161	1.59602	1	1	1	1	1	1	1	5.91516e-07	9.61861e-09	1	1	1.19832e-07
PtpAffx.6229.3.S1_s_at	3A	grail3.0012031401	LHCB2.1 (Photosystem II light harvesting complex gene 2.1); chlorophyll binding	AT2G05100.1	LHCB2.1 (Photosystem II light harvesting complex gene 2.1); chlorophyll binding	response to salt stress, response to blue light, response to red light, response to far red light, photosynthesis		-0.322701	-0.22392	0.0416034	0.00428076	-0.111939	-0.214794	1.71134	1.41079	2.59437	0.932552	0.978622	1.6869	1	1	1	1	1	1	1.56582e-06	1	0	0.0736736	1	6.27688e-09
Ptp.2148.1.S1_at	3A	estExt_Genewise1_v1.C_LG_I8285	PSAF (photosystem I subunit F)	AT1G31330.1	--			-0.0478189	0.0727137	0.126308	0.0669421	-0.0112577	0.0184964	1.32074	1.73527	2.50233	0.740764	0.940969	1.88089	1	1	1	1	1	1	0.0148339	0.0170036	0	1	1	1.29956e-11
PtpAffx.1704.2.S1_s_at	3A	grail3.0124006001	Unknown protein	AT2G33850.1	--			-0.595659	-0.276711	-0.465918	-0.31379	-0.182277	-0.689345	0.869666	3.12917	2.229	0.290902	1.50143	2.06121	1	1	1	1	1	1	1	0	0	1	1.48012e-05	0
Ptp.7335.1.S1_at	3A	estExt_Genewise1_v1.C_LG_VI1602	AT-HSFB3 (Arabidopsis thaliana heat shock transcription factor B3); DNA binding / transcription factor	AT2G41690.1	AT-HSFB3 (Arabidopsis thaliana heat shock transcription factor B3); DNA binding / transcription factor	transcription factor activityresponse to cadmium ionDNA binding		0.0348838	-0.398529	-0.260345	-0.210988	-0.088867	-0.896043	1.17226	2.89163	1.96342	0.259994	1.65276	1.36136	1	1	1	1	1	0.00181207	0.268432	0	9.07416e-11	1	1.95998e-07	0.000117331
Ptp.5911.1.S1_s_at	3A	estExt_Genewise1_v1.C_LG_III1082	PSAH-2/PSAH2/PSI-H (PHOTOSYSTEM I SUBUNIT H-2)	AT1G52230.1	PSAH-2/PSAH2/PSI-H (PHOTOSYSTEM I SUBUNIT H-2)	photosynthesis		-0.0803462	-0.018182	0.15164	-0.0164628	-0.0465893	-0.0636963	0.575707	3.13589	3.37784	0.00557562	1.11129	2.5052	1	1	1	1	1	1	1		0	1	0.165402	0
PtpAffx.249.496.A1_s_at	3A	eugene3.00020518	PSBP-1 (OXYGEN-EVOLVING ENHANCER PROTEIN 2); poly(U) binding	AT1G06680.1	PSBP-1 (OXYGEN-EVOLVING ENHANCER PROTEIN 2); poly(U) binding	encodes a 23 kD extrinsic protein that is part of photosystem II and participates in the regulation of oxygen evolution/ light reaction/poly(U) RNA binding		-0.157622	0.0434982	0.120832	-0.123333	-0.000731386	-0.133933	0.984062	2.73442	2.21826	0.664464	1.67745	2.1303	1	1	1	1	1	1	1	5.3384e-11	0	1	9.31973e-08	0
PtpAffx.46615.1.S1_at	3A	eugene3.00011624	HSP18.2 (HEAT SHOCK PROTEIN 18.2)	AT5G59720.1	HSP18.2 (HEAT SHOCK PROTEIN 18.2)	response to high light intensity/ response to hydrogen peroxide/ response to heat/ heat acclimation		0.0384184	0.00536727	0.00278006	0.0127628	0.020165	0.0192027	1.83635	4.81032	2.04693	0.567169	1.29484	1.85946	1	1	1	1	1	1	5.20192e-08	0	0		0.00285649	1.29956e-11
PtpAffx.48228.1.A1_at	3A	estExt_fgenesh4_pg.C_LG_XV0740	Unknown protein	AT5G50610.1	--			-0.0208564	0.00357973	-0.00938027	-0.0894099	-0.0409999	-0.0654815	1.0734	2.77922	1.66994	0.735087	1.39086	1.94797	1	1	1	1	1	1	1	2.13536e-11		1	0.000271281	0
Ptp.3855.1.S1_s_at	3A	grail3.0001112401	Unknown protein	AT5G02020.1	--			-0.721747	-1.16039	0.107455	-1.32204	0.820984	-0.173692	1.02527	4.00542	1.01807	1.17055	1.88049	2.47119	1	1.37614e-05	1	0	0.0550197	1	1	0		6.92322e-05
Ptp.3855.1.S1_a_at	3A	grail3.0001112401	Unknown protein	AT5G02020.1	--			-0.63894	-0.915986	0.127593	-1.03041	0.828615	-0.236238	1.37308	4.25614	0.771779	0.976076	1.18965	1.6609	1	0.0328823	1	7.98356e-07	0.0436273	1	0.00495114	0	1	0.0230091	0.0313816
PtpAffx.25308.1.S1_x_at	3A	No significant hit	--	--	--			0.0633466	0.2581	-0.13566	-0.309054	0.670884	-0.0783512	1.12306	2.66996	1.88921	0.780078	1.68675	1.2746		1		1		1	0.653044	2.24213e-10	9.75473e-10	1	7.02432e-08	0.00114922
PtpAffx.24335.1.A1_at	3A	eugene3.00121209	embryo-specific protein-related	AT5G62200.1	embryo-specific protein-related			0.121045	0.0169183	0.0785842	-0.0186723	0.00905145	0.369158	1.79783	2.53605	2.76509	0.981297	0.941459	2.80017	1	1	1	1	1	1		4.75117e-09	0		1
Ptp.2012.1.S1_at	3A	grail3.0010069001	protease inhibitor/seed storage/lipid transfer protein (LTP) family protein	AT2G37870.1	protease inhibitor/seed storage/lipid transfer protein (LTP) family protein	lipid transport		0.427725	0.856073	1.52722	0.159532	0.610002	0.726519	0.983666	2.48921	2.37672	0.823385	0.775707	2.35357	1	0.170104	8.57006e-09	1	1	0.416541	1	1.3346e-08	0	1	1	0
PtpAffx.224429.1.S1_s_at	3A	gw1.IX.1224.1	AAP3 (amino acid permease 3); amino acid transmembrane transporter	AT1G77380.1	AAP3 (amino acid permease 3); amino acid transmembrane transporter	basic amino acid transport		0.347441	-0.050886	0.134232	-0.282021	0.279824	0.161392	1.70417	3.28843	2.90853	1.00813	1.76306	3.08905	1	1	1	1	1	1	1.89045e-06			0.00946074	6.52176e-09	0
PtpAffx.120153.1.S1_s_at	3A	estExt_Genewise1_v1.C_LG_VII0038	xyloglucan:xyloglucosyl transferase, putative / xyloglucan endotransglycosylase, putative / endo-xyloglucan transferase, putative	AT5G65730.1	xyloglucan:xyloglucosyl transferase, putative / xyloglucan endotransglycosylase, putative / endo-xyloglucan transferase, putative	response to water deprivation		-0.174896	-0.0187033	0.129706	-0.0892378	0.392381	0.394457	1.67464	2.51274	2.76311	1.2995	2.06921	2.37179	1	1	1	1	1	1	4.07199e-06	7.96489e-09		8.50533e-07		0
Ptp.3259.2.S1_a_at	3A	grail3.0013032202	zinc finger (C3HC4-type RING finger) family protein	AT5G25560.2	zinc finger (C3HC4-type RING finger) family protein	zinc ion binding		1.22138	0.520813	0.18414	0.598915	-0.3818	-0.0599885	1.60628	2.63761	1.8706	1.45485	2.09797	1.37482	0.000109294	1	1	1	1	1	2.29052e-05	4.80456e-10	1.75812e-09	2.36787e-09	0
PtpAffx.158361.1.S1_at	3A	gw1.207.4.1	Unknown protein	AT5G12010.1	--	response to salt stress		0.511529	-0.251501	-0.190167	0.0635098	-0.00943279	0.00219015	1.31732	0.937253	3.65409	1.02862	2.02292	1.34979	1	1	1	1		1		1			0	0.000160387
Ptp.6274.1.S1_s_at	3A	estExt_Genewise1_v1.C_LG_I8960	ATGPX6 (GLUTATHIONE PEROXIDASE 6); glutathione peroxidase	AT4G11600.1	ATGPX6 (GLUTATHIONE PEROXIDASE 6); glutathione peroxidase	glutathione peroxidase activity/response to oxidative stress, response to cadmium ion, response to salt stress, response to metal ion		0.424611	0.306852	-0.0100108	0.148853	0.202004	0.133125	1.27249	1.9584	1.47809	1.31052	1.85175	1.08691	1	1	1	1		1	0.0393698	0.000436374	0.000107163	5.72223e-07	3.58058e-10	0.09843
Ptp.103.1.S1_s_at	3A	grail3.0002003502	WD-40 repeat family protein	AT1G36070.1	WD-40 repeat family protein	located in CUL4 RING ubiquitin ligase complex, heterotrimeric G-protein complex		0.409755	0.479632	-0.0596963	0.0732921	0.58849	0.0182275	1.66712	3.09658	1.69299	1.09975	1.95504	1.57592	1	1	1	1	1	1	4.94076e-06	0	3.49525e-07	0.00064302	1.27878e-11	2.2524e-07
PtpAffx.5323.1.S1_at	3A	eugene3.20690001	ELI3-2 (ELICITOR-ACTIVATED GENE 3)	AT4G37990.1	ELI3-2 (ELICITOR-ACTIVATED GENE 3)	response to cyclopentenone, response to bacterium, plant-type hypersensitive response		0.134761	-0.175125	-0.133747	0.0015289	0.103699	-0.011023	1.27336	2.66152	1.51694	1.47703	2.09651	1.59199	1	1	1	1	1	1	0.0386989	2.77597e-10	4.02209e-05	9.7044e-10	0
PtpAffx.5915.1.A1_at	3A	grail3.0002003502	WD-40 repeat family protein	AT1G36070.1	WD-40 repeat family protein	located in CUL4 RING ubiquitin ligase complex, heterotrimeric G-protein complex		0.342403	0.628477	-0.392152	0.1347	0.257945	-0.157731	1.40094	2.63638	1.58126	1.09279	2.31045	1.6009	1	1	1	1	1	1	0.00271617	4.91132e-10	7.52519e-06	0.000794827	0	1.02691e-07
PtpAffx.75677.1.A1_at	3A	estExt_fgenesh4_pg.C_LG_VII0194	Unknown protein	AT1G05870.1	--	N-terminal protein myristoylation		0.990579	0.345426	-0.143608	0.895243	0.321049	-0.322497	0.547413	2.27556	1.40665	0.538183	2.01963	1.43826	0.0633322	1					1	1.16548e-06	0.000610107	1	0	1.37848e-05
PtpAffx.206967.1.S1_at	3A	estExt_fgenesh4_pg.C_LG_VII0194	Unknown protein	AT1G05870.1	--	N-terminal protein myristoylation		0.959814	0.272605	-0.637637	0.740763	0.384403	-0.378606	0.957272	2.70008	1.93766	0.868058	2.74691	1.32881	0.134594	1	1				1	1.06768e-10	2.04169e-10	0.377431	0	0.000280814
PtpAffx.212236.1.S1_x_at	3A	grail3.0065006504	dehydrin family protein	AT1G54410.1	dehydrin family protein	response to water		0.717259	1.17879	0.0848853	0.0457468	-0.0450528	-0.12447	1.06811	2.96425	2.09157	-0.354236	2.54987	0.997063				1	1	1	1	0	0		0	0.655748
PtpAffx.1405.1.S1_s_at	3A	grail3.0015017701	hydroxyproline-rich glycoprotein family protein	AT5G21280.1	hydroxyproline-rich glycoprotein family protein			0.0491832	-0.00329077	0.0281114	0.021158	-0.0610592	-0.25808	0.986681	3.01594	1.36394	0.315948	2.43219	1.87633	1	1	1	1	1	1	1	0		1		1.29956e-11
PtpAffx.211748.1.S1_s_at	3A	eugene3.00140709	leucine-rich repeat family protein / extensin family protein	AT3G19020.1	leucine-rich repeat family protein / extensin family protein	cell wall		0.0713969	0.0110472	0.0767478	0.013713	0.0200544	-0.00601641	1.29961	2.06855	3.09078	0.27149	1.97443	1.18307	1	1	1	1	1	1		6.1343e-05	0	1		0.0109367
PtpAffx.11690.3.A1_a_at	3A	fgenesh4_pg.C_LG_III001671	Unknown protein	AT3G54500.1	--			-0.265496	-0.157886	-0.341558	0.0166602	-0.0317151	-0.237981	1.29139	2.46246	1.50735	1.18655	1.20266	1.58211	1	1	1	1	1	1	0.0269705	2.3852e-08	5.1334e-05	4.10743e-05	0.0235729	1.8559e-07
Ptp.1224.1.S1_s_at	3A	estExt_Genewise1_v1.C_LG_XVIII3287	lipocalin, putative	AT5G58070.1	lipocalin, putative	transport/ response to light stimulus/ response to cold/ response to heat		0.240468	0.0792332	0.334796	-0.0237899	0.0437331	-0.211568	1.13824	2.30983	1.57887	1.35207	1.08099	1.44584	1	1	1	1	1	1	0.498207	5.83882e-07	8.01849e-06	1.24747e-07	0.305759	1.10914e-05
PtpAffx.136359.1.A1_at	3A	gw1.IV.2820.1	GDSL-motif lipase, putative	AT1G28580.1	GDSL-motif lipase, putative	lipid metabolic process		-0.00101443	0.0021903	0.00487404	0.123813	0.0073018	0.0120974	1.71711	2.96071	2.40179	1.39001	1.3929	1.39748	1	1	1				1.34505e-06	0	0	2.98378e-08	0.000257611	4.35188e-05
PtpAffx.208173.1.S1_x_at	3A	fgenesh4_pm.C_LG_VIII000685	calcium-transporting ATPase, plasma membrane-type, putative / Ca(2+)-ATPase, putative (ACA13)	AT3G22910.1	calcium-transporting ATPase, plasma membrane-type, putative / Ca(2+)-ATPase, putative (ACA13)	calcium ion transport/calmodulin binding		-0.0103296	-0.00995496	0.00888723	-0.00104919	0.00733221	0.00957418	1.54592	2.09369	2.61823	1.52655	1.43074	1.41593	1	1	1	1	1	1	9.94347e-05	3.86467e-05			9.73644e-05	2.59703e-05
PtpAffx.208222.1.S1_at	3A	fgenesh4_pm.C_LG_VIII000735	MYB305 (myb domain protein 305); DNA binding / transcription factor	AT3G24310.1	MYB305 (myb domain protein 305); DNA binding / transcription factor	regulation of cellular transcription, DNA-dependent		-0.0662586	-0.0655147	-0.0548747	0.0470519	0.00855039	0.0133014	2.12093	3.56952	1.12704	1.42515	1.42835	1.70299	1	1	1	1	1	1	1.09699e-11		0.252257	7.66001e-09
Ptp.3914.1.S1_at	3A	grail3.0021016001	cysteine proteinase inhibitor-related	AT2G31980.1	cysteine proteinase inhibitor-related	cysteine-type endopeptidase inhibitor activity		-0.0966436	-0.185161	0.12544	-0.0108815	0.103996	-0.0106064	0.765807	3.49723	2.31228	1.32945	1.29168	1.49766	1	1	1	1	1		1		0	2.87496e-07	0.00307791	2.44076e-06
PtpAffx.206262.1.S1_at	3A	eugene3.00060761	zinc finger (C2H2 type) family protein	AT3G53820.1	zinc finger (C2H2 type) family protein	regulation of cellular transcription		-0.029784	-0.0223259	-0.0226298	0.00348896	0.00367164	0.02239	1.89409	2.22307	2.29327	1.24778	1.20322	1.61784	1	1	1	1		1	9.9826e-09	3.29419e-06	0	5.23585e-06	0.0232838	5.98967e-08
PtpAffx.221106.1.S1_at	3A	eugene3.00400133	AHA7 (ARABIDOPSIS H(+)-ATPASE 7); hydrogen-exporting ATPase, phosphorylative mechanism	AT3G60330.1	AHA7 (ARABIDOPSIS H(+)-ATPASE 7); hydrogen-exporting ATPase, phosphorylative mechanism	cation transport		0.0149132	0.0213269	0.0111705	0.00389255	0.00650037	0.0685095	1.25402	2.59933	2.94424	1.18972	1.35327	1.65884	1	1	1	1		1	0.0566933	1.14242e-09	0	3.70082e-05	0.000694935	1.58806e-08
Ptp.4822.1.S1_s_at	3A	estExt_fgenesh4_pg.C_440224	BETA-OHASE 1 (BETA-HYDROXYLASE 1); beta-carotene hydroxylase	AT4G25700.1	BETA-OHASE 1 (BETA-HYDROXYLASE 1); beta-carotene hydroxylase	carotene metabolic process		0.580148	0.374355	-0.143464	0.426006	-0.162749	-0.0652535	1.59457	1.69963	2.1404	0.97059	1.44501	1.86326	1	1	1	1	1	1	3.05829e-05	0.0293696	0	0.0267168	6.70439e-05	1.29956e-11
Ptp.2798.1.S1_at	3A	fgenesh4_pg.C_scaffold_468000004	FAD-binding domain-containing protein	AT5G44440.1	FAD-binding domain-containing protein	FAD binding/electron carrier activity/oxidoreductase activity		-0.0436567	-0.0667619	-0.0553057	-0.000475685	0.00974112	-0.00234473	1.3056	2.44811	2.49468	1.07502	1.44836	1.7524	1	1	1			1	0.0202243	3.24788e-08	0	0.00135767	6.13758e-05	6.75771e-10
PtpAffx.208829.1.S1_at	3A	grail3.0006012001	unknown protein	AT1G31060.1	--			0.00706559	0.0155538	0.0165556	0.0419028	0.0227235	0.00383097	1.73583	2.85211	2.05239	1.15935	1.58975	1.67017	1	1	1	1	1	1	8.18529e-07	0		9.93529e-05	1.24527e-06	1.09423e-08
Ptp.4455.1.S1_s_at	3A	grail3.0049030302	TMP-C (PLASMA MEMBRANE INTRINSIC PROTEIN 1;4); water channel	AT4G00430.1	TMP-C (PLASMA MEMBRANE INTRINSIC PROTEIN 1;4); water channel	water channel / aquaporin/ transport/response to water deprivation		0.257912	0.0712601	-0.220855	0.0749511	-0.0951483	-0.0498284	1.53348	1.84568	2.46284	1.25832	1.54999	1.67252	1	1	1	1	1	1	0.000133682	0.0029242	0	3.63599e-06	3.8589e-06	1.01236e-08
Ptp.5108.1.S1_s_at	3A	estExt_Genewise1_v1.C_LG_X0725	eukaryotic translation initiation factor SUI1, putative	AT5G54940.1	eukaryotic translation initiation factor SUI1, putative	translation initiation factor / translation initiation factor SUI1		0.42687	0.247866	0.187761	0.470427	-0.108188	0.4553	1.4223	2.51747	2.00468	0.880026	1.31491	1.48512	1	1	1	1	1	1	0.00170104	7.1748e-09	2.26854e-11	0.281006	0.00176944	3.53735e-06
PtpAffx.202056.1.S1_at	3A	eugene3.00021164	ABF2 (ABSCISIC ACID RESPONSIVE ELEMENTS-BINDING FACTOR 2)	AT1G45249.1	ABF2 (ABSCISIC ACID RESPONSIVE ELEMENTS-BINDING FACTOR 2)	ABA (response)/ positive regulation of gene-specific transcription /signal transduction/ response to salt stress/It's phosphorylated by a ABA-activated 42-KDa kinase		1.05835	0.92135	0.356945	0.374197	0.186893	0.522501	1.31273	2.71583	1.75174	0.67051	1.61831	1.1275				1	1	1	0.0174833	7.47375e-11	6.41884e-08	1	5.43199e-07	0.0397605
PtpAffx.211678.1.S1_s_at	3A	eugene3.00140575	MDR4/PGP4 (P-GLYCOPROTEIN4); ATPase, coupled to transmembrane movement of substances / xenobiotic-transporting ATPase	AT2G47000.1	MDR4/PGP4 (P-GLYCOPROTEIN4); ATPase, coupled to transmembrane movement of substances / xenobiotic-transporting ATPase	cytokinin (response)/auxin (polar transport)/ gravitropism/ root hair elongation/subfamily of ABC transporters		0.599501	0.179821	-0.0450325	0.338871	0.286963	0.340805	1.08532	1.86411	1.64813	0.870585	1.47529	1.30309	1	1	1	1	1	1	1	0.00215829	1.228e-06	0.354746	3.00073e-05	0.000551722
PtpAffx.891.5.S1_a_at	3A	No significant hit	--	--	--			0.816344	0.223873	-0.290384	0.866519	0.177065	0.495398	0.97215	2.0737	1.0752	0.9224	1.32284	0.938689	1	1	1	0.000763255	1	1	1	5.58326e-05	0.672699	0.0959673	0.00146167	1
Ptp.2629.1.S1_s_at	3A	estExt_fgenesh4_pg.C_LG_V1271	senescence-associated protein-related	AT3G22550.1	senescence-associated protein-related	response to salt stress		-0.127363	0.00915941	0.0519184	0.40617	0.354042	0.617597	1.18343	2.51012	1.64911	0.994973	1.03769	1.23442	1	1	1	1	1	1	0.218323	8.43467e-09	1.19514e-06	0.0136701	0.71609	0.00315013
Ptp.5043.1.S1_s_at	3A	eugene3.00101006	ATNUDT17 (Arabidopsis thaliana Nudix hydrolase homolog 17); hydrolase	AT2G01670.1	ATNUDT17 (Arabidopsis thaliana Nudix hydrolase homolog 17); hydrolase	hydrolase		0.507377	0.581501	0.279706	0.554349	0.32159	0.720428	1.69042	2.46488	2.13608	0.801522	1.1695	1.39017	1	1	1	1	1	0.496543	2.70665e-06	2.26348e-08	0	1	0.0486045	5.32949e-05
Ptp.1448.2.S1_x_at	3A	eugene3.00060718	MT2A (METALLOTHIONEIN 2A)	AT3G09390.1	MT2A (METALLOTHIONEIN 2A)	cellular copper ion homeostasis/limiting oxidative damage		0.117595	-0.0571525	0.135767	-0.056472	0.218656	0.418403	1.43989	3.84156	2.54176	0.990582	1.29049	1.45478	1	1	1	1	1	1	0.00115127	0	0	0.0154412	0.00316635	8.57319e-06
PtpAffx.85471.2.S1_at	3A	eugene3.00081452	Unknown protein	AT3G22540.1	--			0.11784	0.313725	0.0159469	0.0552616	0.16723	0.552568	2.02868	2.1284	2.13192	0.9459	1.14836	1.57871	1	1	1	1	1	1	1.75518e-10	2.02393e-05	0	0.0518312	0.0763439	2.06448e-07
PtpAffx.21169.1.S1_at	3A	eugene3.00111152	unknown protein	AT4G21920.1	--	N-terminal protein myristoylation		1.04627	0.935742	1.27432	0.0687425	0.151915	0.204519	1.60684	2.38953	1.14668	1.3208	1.06176	1.43071	0.0152955	0.0186967	3.97208e-05	1	1		2.25917e-05	1.12662e-07	0.172072	3.94232e-07	0.447951	1.70945e-05
PtpAffx.81816.1.S1_at	3A	eugene3.00150879	Unknown protein	AT5G61820.1	--			0.316764	0.124101	0.109965	0.197752	0.0443247	0.340837	1.57304	2.61204	2.12827	1.01561	0.998706	1.54441	1	1	1	1	1	1	5.17582e-05	8.54143e-10	0	0.00765812	1	5.96147e-07
Ptp.6029.1.S1_at	3A	gw1.II.890.1	EZA1 (SWINGER); transcription factor	AT4G02020.1	EZA1 (SWINGER); transcription factor	transcription factor activity/vernalization response/regulation of gene expression by genetic imprinting		0.0868152	0.386942	0.121731	0.0253935	0.223158	0.216952	1.14912	2.24464	1.49709	0.927135	1.27148	0.918901	1	1	1	1	1	1	0.409558	2.15546e-06	6.65552e-05	0.0848632	0.00494441	1
PtpAffx.58699.1.A1_s_at	3A	grail3.0063005001	binding	AT3G26580.1	binding			0.181479	0.359272	0.0594706	0.0568751	0.0367809	0.0833762	1.21997	2.29481	1.47734	0.679002	1.3579	1.088	1	1	1	1	1	1	0.109618	7.91492e-07	0.000109187	1	0.000619636	0.0960932
PtpAffx.205981.1.S1_s_at	3A	estExt_fgenesh4_pm.C_LG_VI0047	ATINT4 (INOSITOL TRANSPORTER 4); carbohydrate transmembrane transporter/ myo-inositol:hydrogen symporter/ sugar:hydrogen ion symporter	AT4G16480.1	ATINT4 (INOSITOL TRANSPORTER 4); carbohydrate transmembrane transporter/ myo-inositol:hydrogen symporter/ sugar:hydrogen ion symporter	transport		-0.332026	-0.517528	-0.198869	-0.265567	0.243038	-0.0281297	2.01245	2.46373	2.44576	1.00716	1.2239	1.32105	1	1	1	1	1	1	2.85217e-10	2.32007e-08	0	0.00972252	0.0146861	0.000344756
Ptp.7317.1.S1_at	3A	grail3.0003042902	MARD1 (MEDIATOR OF ABA-REGULATED DORMANCY 1)	AT3G63210.1	MARD1 (MEDIATOR OF ABA-REGULATED DORMANCY 1)	ABA (response)/ signal transduction		-0.238673	0.0651838	-0.0827803	0.0377302	0.0211718	0.243486	1.57377	1.73118	2.30993	1.00896	1.43239	1.45926	1	1	1	1	1	1	5.08404e-05	0.0181144	0	0.00924221	9.32807e-05	7.53206e-06
PtpAffx.53702.1.S1_at	3A	estExt_fgenesh4_pg.C_440224	BETA-OHASE 1 (BETA-HYDROXYLASE 1); beta-carotene hydroxylase	AT4G25700.1	BETA-OHASE 1 (BETA-HYDROXYLASE 1); beta-carotene hydroxylase	carotene metabolic process		0.261367	-0.0090118	0.849733	0.0664027	0.033877	0.0373519	1.19601	2.25619	1.74241	1.06466	1.38053	1.38814	1	1	1	1	1	1	0.172602	1.7148e-06	8.43103e-08	0.00184845	0.000352111
PtpAffx.132683.1.S1_at	4B	gw1.VIII.2697.1	GAPC (GLYCERALDEHYDE-3-PHOSPHATE DEHYDROGENASE C SUBUNIT); glyceraldehyde-3-phosphate dehydrogenase	AT3G04120.1	GAPC (GLYCERALDEHYDE-3-PHOSPHATE DEHYDROGENASE C SUBUNIT); glyceraldehyde-3-phosphate dehydrogenase	response to oxidative stress/gluconeogenesis/response to sucrose stimulus/interacts with H2O2 potentially placing it in a signalling cascade induced by ROS		-0.0107442	-0.037812	-0.00289576	-0.0559922	0.0940019	0.0109832	0.903557	1.93616	0.283526	0.433588	1.59565	1.65682	1	1	1	1	1	1		0.000640511		1	1.05016e-06	1.69593e-08
PtpAffx.47320.1.S1_at	4B	eugene3.00161045	ceramidase family protein	AT1G07380.1	ceramidase family protein			0.0861607	0.0414216	0.00180194	-0.103317	-0.120168	-0.243773	-0.0469101	1.32525	0.629743	0.325152	1.34035	1.42822	1	1	1	1	1	1	1	1	1	1	0.000954569	1.83476e-05
PtpAffx.201512.1.S1_at	4B	gw1.II.4182.1	unknown protein	AT1G76620.1	--			0.317126	0.292468	0.154119	-0.0170872	0.0444863	-0.1139	0.592734	1.07661	1.16589	0.759133	1.23611	1.23736	1	1	1	1	1	1	1	1	0.117657	1	0.011148	0.00292932
PtpAffx.24284.1.A1_s_at	4B	eugene3.00101084	Unknown protein	AT1G71110.1	--			0.35637	-0.0311291	-0.119451	-0.0178471	0.00500194	0.0474952	0.721102	1.23423	1.06517	0.820018	1.30418	1.33152	1	1	1	1	1	1	1	1	0.809238	1	0.00228781	0.000261318
PtpAffx.42772.1.S1_at	4B	eugene3.00060086	UDP-glucoronosyl/UDP-glucosyl transferase family protein	AT3G21790.1	UDP-glucoronosyl/UDP-glucosyl transferase family protein	metabolic process		-0.0834977	0.0229499	0.178436	-0.208273	0.154993	-0.232269	0.917475	1.34418	0.852349	0.797325	1.26674	1.21269	1	1	1	1	1	1	1	1	1	1	0.00552026	0.00536638
PtpAffx.212806.1.S1_at	4B	estExt_fgenesh4_pg.C_LG_XV0575	copper amine oxidase, putative	AT2G42490.1	copper amine oxidase, putative	cellular amine metabolic process/amine oxidase activity		-0.0608064	-0.147139	0.171548	-0.218306	-0.144989	-0.200254	0.866702	0.912308	0.514348	0.894325	1.1837	1.20453	1	1	1	1	1	1	1	1	1	0.196576	0.0357388	0.00654021
Ptp.1542.1.S1_at	4B	grail3.0040028802	VEP1 (VEIN PATTERNING 1); binding / catalytic	AT4G24220.1	VEP1 (VEIN PATTERNING 1); binding / catalytic	xylem and phloem pattern formation/ cell death		0.153321	-0.316141	0.406867	-0.00963634	-0.162847	-0.381654	0.715465	1.46681	1.23039	0.635787	0.889869	1.42739	1	1	1	1	1	1	1	0.80459	0.0314531	1	1	1.8782e-05
Ptp.2173.2.S1_a_at	4B	estExt_fgenesh4_pm.C_LG_X0557	tropinone reductase, putative / tropine dehydrogenase, putative	AT2G29360.1	tropinone reductase, putative / tropine dehydrogenase, putative	oxidoreductase activity		-0.0527564	-0.0646	0.194268	-0.267365	0.00674882	-0.0101815	0.170764	1.20485	0.363024	0.735933	0.953724	1.41445	1	1	1	1	1	1	1	1	1	1		2.70737e-05
PtpAffx.15351.1.S1_a_at	4B	estExt_Genewise1_v1.C_LG_I0264	acyl-activating enzyme 13 (AAE13)	AT3G16170.1	acyl-activating enzyme 13 (AAE13)			0.0788055	0.167655	0.0375207	0.015999	0.14983	0.27793	0.754994	1.47859	1.05755	0.73479	1.29694	1.13626	1	1	1	1	1	1	1	0.687877	0.930265	1	0.00271771	0.0325692
PtpAffx.47066.1.S1_at	4B	estExt_Genewise1_v1.C_LG_IV0562	RD2 (RESPONSIVE TO DESSICATION 2)	AT2G21620.2	RD2 (RESPONSIVE TO DESSICATION 2)	response to stress/Encodes gene that is induced in response to dessication		0.386018	0.302984	0.0211824	0.124952	0.193775	0.297979	0.861594	1.78853	0.624512	0.68487	1.24099	1.19604	1	1	1	1	1	1	1	0.00736627	1	1	0.00997646	0.00802241
PtpAffx.57322.1.A1_at	4B	gw1.17283.5.1	unknown protein	AT3G29195.1	--			0.758827	-0.0328008	0.204465	0.348379	0.274782	-0.26445	0.687529	1.35317	1.33217	0.787237	0.996955	1.20857	1	1	1	1	1	1	1	1	0.00342891	1	1	0.00593097
Ptp.2911.1.S1_s_at	4B	estExt_Genewise1_v1.C_LG_VI1097	BLH1 (embryo sac development arrest 29); DNA binding / transcription factor	AT2G35940.1	BLH1 (embryo sac development arrest 29); DNA binding / transcription factor	ABA (response) transcription factor activity/ response to continuous far red light stimulus by the high-irradiance response system/ protein heterodimerization		0.248692	-0.293762	-0.139102	0.301043	0.094602	0.0726678	1.09997	1.77658	0.818694	0.728419	1.03766	1.26514	1	1	1	1	1	1	0.979196	0.00890605	1	1	0.716407	0.00146103
PtpAffx.4711.3.S1_a_at	4B	estExt_fgenesh4_pg.C_LG_XVIII0454	KNAT3 (KNOTTED1-LIKE HOMEOBOX GENE 3); transcription factor	AT5G25220.1	KNAT3 (KNOTTED1-LIKE HOMEOBOX GENE 3); transcription factor	cytokinin (response)/ transcription factor activity/KNAT3 promoter activity showed cell-type specific pattern along longitudinal root axis, restricted mainly to the differentiation zone of the root,		0.243536	0.00727915	0.0712231	0.216832	0.233679	0.22431	1.06419	1.74483	1.04389	0.643082	0.890684	1.14642	1	1	1	1	1	1	1	0.0146593	1	1	1	0.0257906
Ptp.6274.1.S1_x_at	4B	estExt_Genewise1_v1.C_LG_I8960	ATGPX6 (GLUTATHIONE PEROXIDASE 6); glutathione peroxidase	AT4G11600.1	ATGPX6 (GLUTATHIONE PEROXIDASE 6); glutathione peroxidase	glutathione peroxidase activity/response to oxidative stress, response to cadmium ion, response to salt stress, response to metal ion		0.426558	0.20783	0.164638	0.211304	0.190246	0.157179	0.823871	1.48008	0.961388	1.18587	1.58209	0.90478	1	1	1	1	1	1	1	0.67434	1	4.20038e-05	1.55157e-06	1
PtpAffx.159092.1.S1_a_at	4B	gw1.XVII.219.1	carbonic anhydrase family protein / carbonate dehydratase family protein	AT4G33580.2	carbonic anhydrase family protein / carbonate dehydratase family protein	carbon utilization/carbonate dehydratase activity		0.134468	0.107393	0.19412	0.0930328	0.146782	0.0577731	0.707868	1.32388	0.792798	1.16074	1.26502	0.945614	1	1	1	1	1	1	1	1	1	9.50128e-05	0.00574473	1
PtpAffx.21946.1.A1_a_at	4B	gw1.II.1985.1	ATPAO2 (POLYAMINE OXIDASE 2); amine oxidase	AT2G43020.1	ATPAO2 (POLYAMINE OXIDASE 2); amine oxidase	electron carrier activity/ amine oxidase activity/ oxidoreductase activity		0.481674	0.217066	0.269262	0.210661	0.290185	0.157578	1.28825	1.54982	0.575592	1.26854	1.28875	1.01328	1	1	1	1	1	1	0.0287304	0.260237	1	2.5461e-06	0.00329901	0.470912
PtpAffx.159092.1.S1_at	4B	gw1.XVII.219.1	carbonic anhydrase family protein / carbonate dehydratase family protein	AT4G33580.2	carbonic anhydrase family protein / carbonate dehydratase family protein	carbon utilization/carbonate dehydratase activity		0.0770879	0.187821	-0.10293	0.129779	0.261877	0.134477	0.929444	1.42899	1.05722	1.06319	1.6114	1.2535	1	1	1	1	1	1	1	1	0.935822	0.00193023	6.64862e-07	0.00195867
PtpAffx.209996.1.S1_at	4B	fgenesh4_pg.C_LG_XI001028	Unknown protein	AT1G61260.1	--			-0.00468107	0.000455892	0.00520608	-0.00518993	0.109481	0.00606162	-0.0343497	1.46001	0.264472	0.954172	1.25144	1.1352	1	1	1	1	1	1	1	0.880303		0.0415858	0.00785772	0.0333644
PtpAffx.24142.1.A1_at	4B	estExt_fgenesh4_pm.C_LG_V0482	ATPAO2 (POLYAMINE OXIDASE 2); amine oxidase	AT2G43020.1	ATPAO2 (POLYAMINE OXIDASE 2); amine oxidase	electron carrier activity/ amine oxidase activity/ oxidoreductase activity		0.518151	0.128784	-0.0527472	-0.0199303	0.171459	0.0213751	0.742395	1.10927	0.43661	1.05533	1.45937	1.219	1	1	1	1	1	1	1	1	1	0.00243365	4.58734e-05	0.00460112
PtpAffx.140528.1.A1_a_at	4B	eugene3.00020747	nucellin protein, putative	AT1G44130.1	nucellin protein, putative	proteolysis /cell wall		0.790385	0.0351507	-0.091396	0.490842	-0.00139256	-0.251105	0.776553	1.41983	1.56931	0.729466	1.21994	0.760046	1	1	1	1	1	1	1	1	1.03252e-05	1	0.01605	1
Ptp.1313.1.S1_at	4B	eugene3.00770104	MFP2 (MULTIFUNCTIONAL PROTEIN); enoyl-CoA hydratase	AT3G06860.1	MFP2 (MULTIFUNCTIONAL PROTEIN); enoyl-CoA hydratase	fatty acid beta-oxidation		0.201789	-0.0287816	-0.111853	-0.104506	-0.355063	-0.211036	0.771458	0.83156	0.748706	0.985313	1.20795	0.880528	1	1	1	1	1	1	1	1	1	0.0178595	0.0209674	1
PtpAffx.206059.1.S1_s_at	4B	estExt_fgenesh4_pg.C_LG_VI0304	GLU1 (FERREDOXIN-DEPENDENT GLUTAMATE SYNTHASE 1)	AT5G04140.2	GLU1 (FERREDOXIN-DEPENDENT GLUTAMATE SYNTHASE 1)	Encodes a gene whose sequence is similar to ferredoxin dependent glutamate synthase (Fd-GOGAT). Expression in leaves is induced by light and sucrose. Proposed to be involved in photorespiration and nitrogen assimilation.		-0.0822473	0.461675	0.250383	-0.00216149	0.127759	-0.0867075	0.847625	1.57806	0.970458	0.915167	1.17366	0.863199	1	1	1	1	1	1	1	0.174976	1	0.115666	0.0444291	1
PtpAffx.210412.1.S1_at	4B	gw1.XII.1868.1	unknown protein	AT1G73750.1	--			0.418933	0.305282	0.345978	0.161634	-0.0087531	0.103955	1.08747	1.70193	0.805063	0.836378	1.36852	0.900163				1	1	1	1	0.0283604	1	0.809413	0.000475845	1
PtpAffx.103190.1.S1_at	4B	eugene3.00030242	TT7 (TRANSPARENT TESTA 7); flavonoid 3'-monooxygenase/ oxygen binding	AT5G07990.1	TT7 (TRANSPARENT TESTA 7); flavonoid 3'-monooxygenase/ oxygen binding	flavonoid (biosynthesis)/response to UV/ response to sucrose stimulus		0.00458632	-0.185141	0.928186	0.00508178	-1.07007	0.513564	0.975288	0.903405	2.33777	0.307003	1.39549	1.88414	1	1	0.390201	1	1.0035e-05	1			0	1	0.000241199	0
Ptp.4154.1.S1_s_at	4B	eugene3.00030242	TT7 (TRANSPARENT TESTA 7); flavonoid 3'-monooxygenase/ oxygen binding	AT5G07990.1	TT7 (TRANSPARENT TESTA 7); flavonoid 3'-monooxygenase/ oxygen binding	flavonoid (biosynthesis)/response to UV/ response to sucrose stimulus		0.00944748	0.0220903	0.858934	0.0241528	-0.935218	0.396079	0.902896	1.12502	1.4821	0.849127	1.17008	2.18625	1	1	1	1	0.00138435		1	1	9.69736e-05	0.597302	0.0480059	0
PtpAffx.4736.1.A1_s_at	4B	estExt_fgenesh4_pg.C_LG_IX1163	MEE59 (maternal effect embryo arrest 59)	AT4G37300.1	MEE59 (maternal effect embryo arrest 59)	embryonic development ending in seed dormancy		-0.109543	-0.0168415	0.435559	-0.241881	-0.222694	-0.296037	0.188468	1.82874	0.534599	1.06014	1.5915	2.0938	1	1	1	1	1	1	1	0.00385634	1	0.00211273	1.18398e-06	0
PtpAffx.4736.2.A1_a_at	4B	estExt_fgenesh4_pg.C_LG_IX1163	MEE59 (maternal effect embryo arrest 59)	AT4G37300.1	MEE59 (maternal effect embryo arrest 59)	embryonic development ending in seed dormancy		-0.0797846	0.00545663	0.450766	-0.219051	-0.146691	-0.330782	0.576219	1.69488	0.545533	1.03914	1.86017	2.3172	1	1	1	1	1	1	1	0.0315601	1	0.00390317
PtpAffx.107976.1.A1_a_at	4B	gw1.XVI.2617.1	In2-1 protein, putative	AT5G02790.1	In2-1 protein, putative	response to cadmium ion (GST?)		0.0234872	-0.195718	-0.497328	0.434682	-0.905381	-0.759955	0.644631	1.03665	0.552586	1.25814	1.50856	1.84203	1	1	1	1	0.00378271	0.15498	1	1	1	3.65857e-06	1.21794e-05	2.59912e-11
PtpAffx.2638.1.S1_at	4B	estExt_fgenesh4_pg.C_LG_IX1185	Unknown protein	AT5G59050.1	--			-0.419349	-0.581277	-0.631747	-0.246114	-0.366115	-0.618221	0.592162	1.62853	0.580562	0.901777	1.3294	1.44296	1	1	1	1	1	1	1	0.0846594	1	0.162833	0.00124693	1.20483e-05
PtpAffx.61879.1.S1_at	4B	eugene3.01270037	protease inhibitor/seed storage/lipid transfer protein (LTP) family protein	AT1G62790.1	protease inhibitor/seed storage/lipid transfer protein (LTP) family protein	lipid transport		0.641277	-0.123566	0.454368	0.206603	-0.278913	-0.666748	0.743182	1.35235	1.04628	1.26586	1.42699	1.50525	1	1	1	1	1	1	1	1	1	2.79571e-06	0.000107344	1.94692e-06
PtpAffx.20815.1.S1_at	4B	gw1.VIII.2448.1	oxidoreductase, zinc-binding dehydrogenase family protein	AT1G23740.1	oxidoreductase, zinc-binding dehydrogenase family protein	response to cold/oxidoreductase activity		-0.216191	-0.451612	-0.464514	0.169142	-0.419111	-0.521434	0.27277	0.949214	0.224309	1.02228	1.53183	1.68251	1	1	1	1	1	1	1	1	1	0.00633713	6.40991e-06	7.26454e-09
PtpAffx.20815.1.S1_s_at	4B	gw1.VIII.2448.1	oxidoreductase, zinc-binding dehydrogenase family protein	AT1G23740.1	oxidoreductase, zinc-binding dehydrogenase family protein	response to cold/oxidoreductase activity		-0.159609	-0.487334	-0.411098	0.179282	-0.456975	-0.593168	0.508304	0.881832	0.451729	1.13132	1.6511	1.86326	1	1	1	1	1	1	1	1	1	0.000241921	2.0596e-07	1.29956e-11
PtpAffx.8131.4.A1_a_at	4B	gw1.XVIII.1004.1 /gw1.XVIII.1008.1 /gw1.303.11.1 /gw1.VI.257.1	MYB4 (myb domain protein 4); transcription factor	AT4G38620.1	MYB4 (myb domain protein 4); transcription factor	ABA (response)/auxin(response)/ethylene(response)/gibberellin(response)/jasmonic acid(response)/salicylic acid (response)/negative regulation of cellular transcription		0.67429	0.354589	-0.301519	0.620398	-1.21	0.0417599	0.665517	1.68395	1.46154	0.730208	1.68211	0.451286	1	1	1	1	3.09775e-08	1	1	0.0372274	0.000161524	1	8.08954e-08	1
PtpAffx.8131.6.A1_a_at	4B	gw1.VI.257.1	MYB4 (myb domain protein 4); transcription factor	AT4G38620.1	MYB4 (myb domain protein 4); transcription factor	ABA (response)/auxin(response)/ethylene(response)/gibberellin(response)/jasmonic acid(response)/salicylic acid (response)/negative regulation of cellular transcription		0.801254	0.411395	-0.262882	0.606584	-1.21466	0.00392413	0.535025	1.28973	0.820607	0.931228	1.53227	0.5014	1	1	1	1	2.52621e-08	1	1	1	1	0.07627	6.33161e-06	1
PtpAffx.224383.1.S1_s_at	4B	gw1.IV.2431.1	GRAM domain-containing protein / ABA-responsive protein-related	AT5G08350.1	GRAM domain-containing protein / ABA-responsive protein-related	ABA-responsive protein		0.559757	-0.264361	0.0437453	1.11449	-0.238553	-0.743244	0.907989	1.44965	1.36766	0.572906	0.915485	0.738292	1	1	1	1.52065e-08	1	0.255331		1	0.00152297	1	1	1
PtpAffx.36779.1.A1_a_at	4B	eugene3.00031467	male sterility MS5 family protein	AT5G48850.1	male sterility MS5 family protein	cellular response to sulfur starvation/regulation of sulfur utilization		-0.0248168	-0.190909	-0.416743	0.775048	-0.467301	-0.751738	0.718983	0.81421	0.43318	0.349921	0.47803	1.31857	1	1	1	0.0215342	1	0.198357	1	1	1	1	1	0.00036803
Ptp.3644.1.S1_s_at	4B	estExt_Genewise1_v1.C_LG_IX2026	oxidoreductase, 2OG-Fe(II) oxygenase family protein	AT3G19000.1	oxidoreductase, 2OG-Fe(II) oxygenase family protein			-0.072756	-0.361915	-0.82806	0.474084	-0.839332	-1.18926	0.882637	1.44305	1.08335	0.451521	0.626658	0.794793	1	1	1	1	0.0313896	1.20206e-08	1	1	0.578131	1	1	1
PtpAffx.69240.1.A1_s_at	4B	eugene3.00151111	embryo-specific protein-related	AT5G62200.1	embryo-specific protein-related			0.608792	0.626704	1.38336	0.24034	-0.084265	0.470495	0.925449	0.866606	1.16367	1.2059	2.23498	3.25317	1	1	1.24839e-06	1	1	1	1	1	0.122969	2.16554e-05	0	0
Ptp.5757.1.S1_at	4B	eugene3.00151111	embryo-specific protein-related	AT5G62200.1	embryo-specific protein-related			0.477226	0.52088	1.18561	0.129538	-0.109514	0.586559	0.949811	0.865717	1.27871	1.26309	2.33886	3.14753	1	1	0.000542778	1	1	1	1	1	0.0112105	3.08016e-06	0	0
Ptp.5757.1.S1_x_at	4B	eugene3.00151111	embryo-specific protein-related	AT5G62200.1	embryo-specific protein-related			0.62481	0.617983	1.40129	0.0822136	-0.122714	0.528997	1.01448	0.929809	1.29246	1.33506	2.34941	3.15783	1	1	6.8856e-07				1	1	0.00830345	2.34018e-07	0	0
PtpAffx.87600.2.S1_at	4B	gw1.XVIII.2818.1	4CL2 (4-coumarate:CoA ligase 2); 4-coumarate-CoA ligase	AT3G21240.1	4CL2 (4-coumarate:CoA ligase 2); 4-coumarate-CoA ligase	phenylpropanoid metabolic process, response to UV, response to fungus		-0.00170547	0.0641537	0.433047	0.467226	-0.0253492	-0.00585016	0.768499	1.34583	0.785544	2.7082	3.06272	3.01871	1	1	1	1	1	1	1	1	1	0	0	0
Ptp.2155.1.S1_s_at	4B	gw1.182.27.1	histone H2B family protein	AT1G08170.1	histone H2B family protein	nucleosome assembly		0.78333	-0.316878	0.282885	0.945448	-0.227016	-0.5232	0.999261	1.29623	0.588202	2.7911	2.37027	2.6444	1	1	1	3.22556e-05	1	1	1	1	1	0	0	0
PtpAffx.23562.1.S1_at	4B	grail3.0010018301	unknown protein	AT3G47510.1	--			0.196132	0.371868	0.591809	-0.367768	0.632244	0.987226	0.266733	1.46845	0.584455	0.519764	1.84544	1.86014	1	1	1	1	1	6.26598e-05	1	0.787267	1	1		1.29956e-11
PtpAffx.221726.1.S1_s_at	4B	gw1.492.6.1	MS2 (MALE STERILITY 2)	AT3G11980.1	MS2 (MALE STERILITY 2)	oxidoreductase activity/ Similar to fatty acid reductases		0.212237	0.559444	0.684328	-0.42774	0.378675	0.309599	0.333133	1.39958	0.959835	1.04084	1.69969	1.4959	1	1	1	1	1	1	1	1	1	0.00371598	4.72764e-08	2.57188e-06
PtpAffx.1259.1.S1_s_at	4B	estExt_Genewise1_v1.C_LG_I1289	OEP16 (OUTER ENVELOPE PROTEIN 16); P-P-bond-hydrolysis-driven protein transmembrane transporter	AT2G28900.1	OEP16 (OUTER ENVELOPE PROTEIN 16); P-P-bond-hydrolysis-driven protein transmembrane transporter	jasmonic acid(response)/ protein transport/P-P-bond-hydrolysis-driven protein/ transmembrane transporter activity/response to glucose stimulus		-0.0115927	0.628125	0.623329	-0.0452801	0.184803	0.303757	0.239396	1.87004	0.533276	0.949107	2.19888	1.78608	1	1	1	1	1	1	1	0.00195628	1		0	2.0793e-10
PtpAffx.212071.1.S1_at	4B	fgenesh4_pm.C_LG_XIV000597	YUC10; monooxygenase	AT1G48910.1	YUC10; monooxygenase	FAD binding monooxygenase activity/anatomical structure morphogenesis		0.372845	0.838833	0.391146	-0.0663313	0.0909657	0.2429	1.40987	1.654	0.756948	0.9778	1.98407	1.27585				1	1	1	0.00223529	0.0582192	1	0.0219498	0	0.00111306
PtpAffx.70497.1.S1_at	4B	eugene3.00290295	CCAAT displacement protein-related / CDP-related	AT3G18480.1	CCAAT displacement protein-related / CDP-related	intra-Golgi vesicle-mediated transport		0.313757	0.217811	-0.0727946	0.201305	1.2765	1.79909	0.653478	2.06303	0.592925	0.738474	1.23874	1.69738	1	1	1		1.55984e-09	0	1	6.78404e-05	1	1	0.0105014	4.4315e-09
PtpAffx.138005.1.S1_at	4B	gw1.163.75.1	ACD1 (ACCELERATED CELL DEATH 1)	AT3G44880.1	ACD1 (ACCELERATED CELL DEATH 1)	cell death/defense response to bacterium/ incompatible interaction/chlorophyll catabolism		0.574817	0.522547	0.0221431	0.691026	0.759054	1.4417	0.722883	2.0305	0.687651	1.19441	1.97598	1.40583	1	1	1				1	0.000122218	1	3.17105e-05	0	3.44735e-05
PtpAffx.64626.1.S1_at	4B	grail3.0028016001	Unknown protein	AT3G53400.1	--			0.483552	0.476573	-0.382293	1.1144	0.204134	1.26443	0.594803	1.11199	0.423679	1.73218	2.53495	2.0387	1	1		1.52724e-08	1	3.43082e-10		1	1	0	0	0
PtpAffx.224710.1.S1_s_at	4B	fgenesh4_pg.C_LG_XI000360	S-locus lectin protein kinase family protein	AT1G11330.1	S-locus lectin protein kinase family protein	ATP binding/protein amino acid phosphorylation		0.258442	0.00675114	0.1702	1.06184	0.933787	-0.0126525	1.06546	1.2642	1.08933	1.65308	1.58932	1.59377	1	1	1	1.88092e-07	0.00145377	1	1	1	0.517063	0	1.2607e-06	1.28643e-07
PtpAffx.17754.1.A1_at	4B	fgenesh4_pg.C_LG_II001649	unknown protein	AT3G61930.1	--	N-terminal protein myristoylation		-0.161531	-0.00531783	0.0301759	0.549695	0.268131	0.507083	0.703292	0.983349	-0.0514069	1.54265	1.53774	1.93507	1	1	1	1	1	1	1	1	1	6.4696e-11		0
PtpAffx.114202.1.A1_at	4B	eugene3.02740014	leucine-rich repeat family protein / protein kinase family protein	AT1G53430.1	leucine-rich repeat family protein / protein kinase family protein	protein amino acid phosphorylation		0.523456	0.469934	0.205796	0.772717	0.51009	0.467498	0.244215	1.12147	0.397698	0.815763	1.80196	1.72012	1	1	1	0.02334	1	1	1	1	1	1	1.86701e-09	2.05331e-09
PtpAffx.219729.1.S1_s_at	4B	eugene3.00280098	LKR (SACCHAROPINE DEHYDROGENASE)	AT4G33150.1	LKR (SACCHAROPINE DEHYDROGENASE)	L-lysine catabolism		-0.395396	-0.238588	-0.306205	0.181005	0.386579	0.820419	0.89362	1.08426	0.955138	1.95638	1.68413	0.918351	1	1	1	1	1	0.0233608	1	1	1	0	7.60872e-08
PtpAffx.4403.2.S1_at	4B	estExt_fgenesh4_pg.C_LG_I0140	Unknown protein	AT2G24100.1	--			0.0986041	-0.121525	-0.0449824	0.268113	0.640745	0.314543	1.0442	0.369467	0.524378	2.44712	1.58315	1.43441	1	1	1	1	1	1	1	1	1	0	1.50517e-06	1.53847e-05
PtpAffx.2752.1.S1_at	4B	estExt_fgenesh4_pg.C_LG_I0283	ANNAT4 (ANNEXIN ARABIDOPSIS 4); calcium ion binding / calcium-dependent phospholipid binding	AT2G38750.1	ANNAT4 (ANNEXIN ARABIDOPSIS 4); calcium ion binding / calcium-dependent phospholipid binding	ABA (response)/ response to salt stress/calcium-dependent phospholipid binding/Annexins are a family of calcium dependent membrane binding proteins though to be involved in Golgi mediated secretion		-0.0988128	-0.372073	0.785739	-0.0456693	0.83596	0.795529	1.58753	1.23251	1.22087	2.0615	1.66175	1.61052	1	1	1	1	0.0348299	0.0517436	3.63541e-05	1	0.0383758	0	1.49694e-07	7.56604e-08
PtpAffx.125857.1.A1_at	4B	gw1.41.385.1	proton-dependent oligopeptide transport (POT) family protein	AT1G22540.1	proton-dependent oligopeptide transport (POT) family protein	oligopeptide transport		0.0965059	0.087502	0.321743	0.157671	-0.232469	0.812021	0.722363	1.07298	0.543393	2.03474	0.876275	1.61663	1	1	1	1	1	0.0306285	1	1	1	0	1	6.22489e-08
PtpAffx.1767.1.S1_a_at	4B	estExt_Genewise1_v1.C_LG_X3541	MLP423 (MLP-LIKE PROTEIN 423)	AT1G24020.1	MLP423 (MLP-LIKE PROTEIN 423)	response to biotic stimulus		-0.109308	0.906235	3.05353	-0.366905	-0.163679	1.59135	1.57162	1.65029	1.75761	1.85529	1.37463	1.85072	1		0	1	1		5.35646e-05	0.0615031	5.40253e-08	0	0.000408423	2.59912e-11
Ptp.1400.1.S1_s_at	4B	estExt_Genewise1_v1.C_LG_X0701	stable protein 1-related	AT3G17210.1	stable protein 1-related	defense response to bacterium		0.929704	0.15699	2.55303	-0.098694	-0.405939	1.25366	1.34273	1.38407	1.33325	2.18371	1.72316	1.92695				1	1		0.00940026	1	0.00334679	0	2.28901e-08	0
Ptp.5993.1.S1_a_at	4B	eugene3.00150771	AGL19 (AGAMOUS-LIKE 19); transcription factor	AT4G22950.1	AGL19 (AGAMOUS-LIKE 19); transcription factor	regulation of cellular transcription, DNA-dependent/vernalization response /regulation of timing of transition from vegetative to reproductive phase		0.0829528	0.261181	0.0330913	0.180042	0.206779	0.348638	1.08031	1.92411	1.10931	1.41252	2.06139	1.755	1	1	1	1	1	1	1	0.000787138	0.354467	1.25381e-08	0	6.23789e-10
PtpAffx.203573.1.S1_at	4B	estExt_Genewise1_v1.C_LG_III0367	cysteine protease inhibitor, putative / cystatin, putative	AT3G12490.2	cysteine protease inhibitor, putative / cystatin, putative	response to abiotic stimulus/Overexpression increases tolerance to abiotic stressors (i.e.salt,osmitic, cold stress)		0.291663	-0.0143302	-0.115234	0.31548	0.131832	0.0465517	0.885964	1.35188	1.11186	1.59609	2.16197	2.0134	1	1	1	1	1	1	1	1	0.337657	0	0	0
PtpAffx.1174.1.S1_s_at	4B	estExt_Genewise1_v1.C_LG_III0367	cysteine protease inhibitor, putative / cystatin, putative	AT3G12490.2	cysteine protease inhibitor, putative / cystatin, putative	response to abiotic stimulus/Overexpression increases tolerance to abiotic stressors (i.e.salt,osmitic, cold stress)		0.370018	0.206791	-0.0534825	0.264494	0.262133	0.126929	0.551046	0.59694	0.423199	1.74325	2.1296	1.8492	1	1	1				1	1	1	0	0	2.59912e-11
Ptp.2653.1.S1_a_at	4B	estExt_Genewise1_v1.C_LG_III0367	cysteine protease inhibitor, putative / cystatin, putative	AT3G12490.2	cysteine protease inhibitor, putative / cystatin, putative	response to abiotic stimulus/Overexpression increases tolerance to abiotic stressors (i.e.salt,osmitic, cold stress)		0.58414	-0.142161	-0.164922	0.332307	0.066359	-0.392268	0.907289	1.38975	1.14587	1.6801	1.59516	1.90892	1	1	1	1	1	1	1	1	0.174823	0	1.06532e-06	0
PtpAffx.1356.2.A1_a_at	4B	estExt_Genewise1_v1.C_LG_I4958	IQD10 (IQ-domain 10); calmodulin binding	AT3G15050.1	IQD10 (IQ-domain 10); calmodulin binding	calmodulin binding		0.00227385	0.00349531	0.00282399	-0.0149563	-0.0259963	0.012103	0.960062	1.28876	0.671401	2.20239	1.99741	2.38294		1	1	1		1	1	1	1	0	0	0
Ptp.36.1.S1_s_at	4B	grail3.0104000601	ATGSTF8 (GLUTATHIONE S-TRANSFERASE 8); glutathione transferase	AT2G47730.1	ATGSTF8 (GLUTATHIONE S-TRANSFERASE 8); glutathione transferase	defense response/glutathione binding/N-terminal protein myristoylation/toxin catabolism/Encodes glutathione transferase belonging to the phi class of GSTs		0.302914	-0.0866834	0.0558279	0.214988	0.251561	0.284087	1.18447	1.88769	1.17184	1.91564	1.68311	2.22078	1	1	1	1	1	1	0.214122	0.00145726	0.104455	0		0
PtpAffx.211779.1.S1_at	4B	estExt_fgenesh4_pg.C_LG_XIV0743	EMB3004/MEE32 (EMBRYO DEFECTIVE 3004); 3-dehydroquinate dehydratase/ NADP binding / binding / catalytic/ shikimate 5-dehydrogenase	AT3G06350.1	EMB3004/MEE32 (EMBRYO DEFECTIVE 3004); 3-dehydroquinate dehydratase/ NADP binding / binding / catalytic/ shikimate 5-dehydrogenase	shikimate 5-dehydrogenase activity		0.513286	0.250844	0.197998	0.136318	0.00598304	0.00319744	1.43775	0.68332	0.262502	2.1078	1.72421	1.83564	1	1	1	1	1	1	0.00120776	1	1	0	2.21484e-08	3.89868e-11
PtpAffx.67102.1.S1_at	4B	estExt_fgenesh4_pm.C_LG_IX0568	transformer serine/arginine-rich ribonucleoprotein, putative	AT1G07350.1	transformer serine/arginine-rich ribonucleoprotein, putative	nucleic acid binding/RNA splicing		0.0181443	0.255017	0.0308682	-0.0807355	0.183994	0.361759	1.14547	1.50095	0.904954	1.39172	1.45708	1.44145	1		1	1	1	1	0.437491	0.50931	1	2.79357e-08	4.87506e-05	1.25816e-05
PtpAffx.95239.1.A1_at	4B	estExt_fgenesh4_pg.C_31030001	cinnamyl-alcohol dehydrogenase, putative (CAD)	AT1G51410.1	cinnamyl-alcohol dehydrogenase, putative (CAD)	alcohol dehydrogenase (NAD) activity		-0.548009	-0.39539	-0.265292	-0.238706	0.159442	0.432522	0.795398	1.04134	0.572607	1.42529	1.27112	1.47407	1	1	1	1	1	1	1	1	1	7.62119e-09	0.00498663	4.89316e-06
PtpAffx.4403.2.S1_a_at	4B	estExt_fgenesh4_pg.C_LG_I0140	Unknown protein	AT2G24100.1	--			-0.101805	-0.506962	-0.154533	-0.205789	0.605221	0.372378	1.25861	0.520482	0.696886	1.72489	1.32616	1.35476	1	1	1	1	1	1	0.0518052	1	1	0	0.00134871	0.000140266
PtpAffx.94716.1.A1_at	4B	eugene3.00700243	LOX1 (Lipoxygenase 1); lipoxygenase	AT1G55020.1	LOX1 (Lipoxygenase 1); lipoxygenase	ABA (response)/ jasmonic acid (responsive)/membrane disassembly/ root development		0.129283	-0.0379445	-0.0604275	0.106423	0.398096	0.327483	0.8051	1.41379	0.413783	1.5481	1.25917	1.66328	1	1	1	1	1	1	1	1		5.17568e-11	0.00657784	1.37234e-08
PtpAffx.249.113.S1_at	4B	grail3.0133004203	dormancy/auxin associated family protein	AT1G56220.3	dormancy/auxin associated family protein	auxin (reponse)		0.0659915	-0.273491	0.0949865	0.0192834	0.329343	0.316191	1.10221	1.40009	0.762149	1.57655	1.05733	1.54882	1	1	1	1	1	1	0.941735	1	1	1.29392e-11	0.48869	5.20812e-07
PtpAffx.136061.1.A1_at	4B	gw1.211.9.1	ABI1 (ABA INSENSITIVE 1); calcium ion binding / protein serine/threonine phosphatase	AT4G26080.1	ABI1 (ABA INSENSITIVE 1); calcium ion binding / protein serine/threonine phosphatase	ABA (signalling)/response to heat /protein amino acid dephosphorylation/regulation of stomatal movement		0.575252	0.0133834	-0.315539	0.163675	-0.137052	0.127503	1.40875	1.94005	0.668309	1.69866	1.64155	1.5441	1	1	1	1	1	1	0.00229088	0.000599059	1	0	2.73722e-07	6.01904e-07
PtpAffx.218010.1.S1_s_at	4B	eugene3.18780002	transferase family protein	AT5G48930.1	transferase family protein	auxin homeostasis, lignin biosynthetic process, positive regulation of flavonoid biosynthetic process		0.0210974	0.00327772	0.0263898	0.0164671	0.0158625	0.0111416	0.807263	0.750876	1.05793	1.60726	1.65936	1.7089	1	1	1	1	1	1	1	1	0.923782	0	1.60845e-07	3.00198e-09
PtpAffx.107166.2.S1_at	4B	estExt_fgenesh4_pg.C_LG_I1820	cinnamyl-alcohol dehydrogenase, putative (CAD)	AT5G19440.1	cinnamyl-alcohol dehydrogenase, putative (CAD)	alcohol dehydrogenase (NAD) activity/response to salt stress		-0.271319	-0.248235	-0.0411141	0.00564003	-0.0290388	0.202912	0.807348	0.88442	0.770356	1.56667	1.75504	1.77362	1	1	1	1	1	1	1	1	1	2.58784e-11	8.41435e-09	3.2489e-10
Ptp.3512.1.S1_s_at	4B	gw1.155.169.1	GLIP7 (GDSL-motif lipase 7); carboxylesterase	AT5G15720.1	GLIP7 (GDSL-motif lipase 7); carboxylesterase	lipid metabolic process		-0.00298878	0.000298934	0.000102763	0.196374	0.168809	0.0722106	0.441325	1.0092	0.906383	1.58527	1.48951	1.60328	1	1	1	1	1	1	1	1	1	1.29392e-11	2.04607e-05	9.52318e-08
Ptp.4058.1.A1_at	4B	No significant hit	--	--	--			-0.410914	-0.123645	0.0140511	-0.0160095	0.122297	0.201027	1.14987	0.92441	0.678957	1.75193	1.45108	1.50819	1	1	1	1	1	1	0.404006	1	1	0	5.7125e-05
PtpAffx.388.4.S1_at	4B	grail3.0062001301	VTC2 (VITAMIN C DEFECTIVE 2)	AT4G26850.1	VTC2 (VITAMIN C DEFECTIVE 2)	jasmonic acid (response)/ L-ascorbic acid biosynthetic process/ response to heat/ callose deposition in cell wall during defense response		0.224644	0.296062	0.0922248	0.0680937	0.293251	0.221863	0.657361	0.695352	0.335453	1.84672	1.42418	1.42949	1	1	1	1	1	1	1	1	1	0	0.000115463	1.76969e-05
PtpAffx.204504.1.S1_at	4B	gw1.IX.1038.1	O-methyltransferase family 2 protein	AT4G35160.1	O-methyltransferase family 2 protein	protein dimerization activity		-0.00703448	-0.0198503	0.0403151	0.0285991	0.264264	0.241259	1.83134	0.340175	0.30547	2.36437	0.416839	1.6269				1	1	1	5.98956e-08	1	1	0	1	4.47829e-08
PtpAffx.46007.1.S1_s_at	4B	estExt_fgenesh4_pg.C_LG_XI1100	ATOCT4 (ARABIDOPSIS THALIANA ORGANIC CATION/CARNITINE TRANSPORTER4); carbohydrate transmembrane transporter/ sugar:hydrogen ion symporter	AT3G20660.1	ATOCT4 (ARABIDOPSIS THALIANA ORGANIC CATION/CARNITINE TRANSPORTER4); carbohydrate transmembrane transporter/ sugar:hydrogen ion symporter	transport		0.308812	0.11725	0.0242814	0.0546227	-0.0172976	-0.160282	1.80225	0.523367	0.335414	2.11208	0.425124	1.50876	1	1	1	1	1	1	1.34743e-07	1	1	0	1	1.75352e-06
PtpAffx.76492.1.A1_s_at	4B	fgenesh4_pm.C_LG_VII000086	SIP1 (SEED IMBIBITION 1-LIKE); galactinol-sucrose galactosyltransferase/ hydrolase, hydrolyzing O-glycosyl compounds	AT5G40390.1	SIP1 (SEED IMBIBITION 1-LIKE); galactinol-sucrose galactosyltransferase/ hydrolase, hydrolyzing O-glycosyl compounds	response to water deprivation/raffinose family oligosaccharide biosynthesis		0.419254	-0.0562566	-0.0744692	0.00802269	0.0750251	0.021354	1.23999	0.141304	0.0961276	1.97981	0.729725	1.38174		1	1	1	1	1	0.0745457	1	1	0	1	6.72396e-05
Ptp.4201.1.S1_s_at	4B	estExt_Genewise1_v1.C_LG_X0897	nodulin-related	AT2G03440.1	nodulin-related	signal transduction/ response to bacterium		-0.0643183	-0.0988471	0.0308448	-0.0440645	0.274785	0.207106	1.20861	0.762381	0.177236	2.0333	0.628364	1.64196	1	1	1	1	1	1	0.136079	1	1	0	1	2.75377e-08
PtpAffx.3745.1.S1_at	4B	eugene3.00031582	leucine-rich repeat family protein	AT3G20820.1	leucine-rich repeat family protein	signal transduction/defense response		-0.0211477	0.00492553	-0.0190422	-0.00118119	0.0571669	0.00374806	1.76001	0.140539	0.651196	2.87648	1.4626	1.46139	1	1	1	1	1	1	4.27617e-07	1	1	0	4.21105e-05	7.0801e-06
PtpAffx.210776.1.S1_at	4B	eugene3.00121197	basix helix-loop-helix (bHLH) family protein	AT4G25410.1	basix helix-loop-helix (bHLH) family protein	regulation of cellular transcription		0.00631491	0.0179246	0.0184379	0.00292283	0.00764473	0.0131565	1.29842	0.327315	0.00672445	2.63915	0.500692	1.16714	1	1	1	1	1	1	0.0233975	1	1	0	1	0.0159267
PtpAffx.200467.1.S1_at	4B	fgenesh4_pg.C_LG_I001018	basix helix-loop-helix (bHLH) family protein	AT4G25410.1	basix helix-loop-helix (bHLH) family protein	regulation of cellular transcription		-0.0170001	-0.00583946	0.00135147	0.00834233	0.00165618	-0.0016373	1.30185	0.529987	-0.0530203	2.6428	0.909208	1.52574		1		1	1	1	0.0218261	1	1	0	1	1.05201e-06
PtpAffx.1225.1.S1_at	4B	gw1.X.5366.1	Unknown protein	AT1G70420.1	--			0.0755899	-0.00311818	-0.00119419	0.381077	0.00144726	0.0436365	0.686322	1.19203	0.92368	1.35252	0.275891	2.54236	1	1		1	1	1		1	1	1.2269e-07	1	0
PtpAffx.54705.1.S1_at	4B	eugene3.00040627	Unknown protein	AT1G15010.1	--			0.0339314	-0.0316647	-0.0270053	0.00909355	0.0103074	0.018348	0.912193	1.31081	1.121	1.69155	0.967789	2.68799	1	1	1	1		1		1	0.283441	0	1	0
Ptp.3741.1.S1_s_at	4B	estExt_Genewise1_v1.C_LG_VIII0153	MLP43 (MLP-LIKE PROTEIN 43)	AT1G70890.1	MLP43 (MLP-LIKE PROTEIN 43)	response to biotic stimulus		0.000967107	-0.00350006	-0.0138946	-0.00931066	0.0415243	-0.00421437	0.913031	1.55031	0.224203	2.52535	1.34419	2.40012	1	1	1	1	1	1	1	0.258465	1	0	0.000868907	0
PtpAffx.143031.1.S1_at	4B	gw1.IX.1038.1	O-methyltransferase family 2 protein	AT4G35160.1	O-methyltransferase family 2 protein	protein dimerization activity		0.0339115	0.0530371	0.0139671	-0.0845879	-0.0808578	-0.0743283	1.48694	0.0572157	0.109821	2.54796	1.1217	2.26073	1	1	1	1	1	1	0.000396354	1	1	0	0.133429	0
PtpAffx.121626.1.A1_at	4B	gw1.X.1148.1	ATHB34 (ARABIDOPSIS THALIANA HOMEOBOX PROTEIN 34); DNA binding / transcription factor	AT3G28920.1	ATHB34 (ARABIDOPSIS THALIANA HOMEOBOX PROTEIN 34); DNA binding / transcription factor	regulation of cellular transcription		-0.741387	-0.413712	1.25246	-0.193073	0.39883	-0.032636	0.897904	1.27599	0.703653	1.99009	0.925388	2.08637	1	1	7.69339e-05	1	1	1	1	1	1	0	1	0
Ptp.3877.1.S1_at	4B	gw1.40.697.1	ATCXE13; hydrolase	AT3G48700.1	ATCXE13; hydrolase			-0.273749	-0.280162	0.197529	-0.0241943	-0.0472167	0.329641	1.19386	0.730065	0.495202	1.95927	1.30014	1.74852	1	1	1	1	1	1	0.179685	1	1	0	0.00251869	7.79736e-10
PtpAffx.113831.1.A1_s_at	4B	eugene3.00570099	Unknown protein	AT2G17972.1	--			0.149103	0.19679	0.332186	0.0727011	0.230797	0.0894371	1.2076	1.39307	0.599987	2.03224	1.31333	2.0476	1	1	1	1	1	1	0.138707	1	1	0	0.0018378	0
Ptp.5042.3.S1_s_at	4B	estExt_Genewise1_v1.C_LG_IX3694	AGT (ALANINE:GLYOXYLATE AMINOTRANSFERASE)	AT2G13360.1	AGT (ALANINE:GLYOXYLATE AMINOTRANSFERASE)	photorespiration		-0.260936	-0.118611	-0.0339374	-0.0511738	0.403164	0.273681	1.01584	1.08487	0.929857	2.19905	1.18586	1.78215	1	1	1	1	1	1	1	1	1	0	0.0340904	2.46916e-10
Ptp.5078.1.S1_at	4B	gw1.V.4618.1	carbonic anhydrase family protein / carbonate dehydratase family protein	AT4G33580.2	carbonic anhydrase family protein / carbonate dehydratase family protein	carbon utilization/carbonate dehydratase activity		-0.476583	-0.151655	-0.0202538	-0.75383	0.552463	0.220253	0.697741	1.23324	0.301507	2.11658	1.29621	1.45538	1	1	1	0.0444515	1	1	1	1	1	0	0.00276518	8.42773e-06
PtpAffx.32419.1.A1_at	4B	estExt_fgenesh4_pm.C_LG_V0239	LOB domain protein 38 / lateral organ boundaries domain protein 38 (LBD38)	AT3G49940.1	LOB domain protein 38 / lateral organ boundaries domain protein 38 (LBD38)			-0.19983	-0.249346	0.601292	-0.675881	0.292157	-0.0783666	1.30708	0.625005	0.800859	1.74784	0.974937	1.10264	1	1	1	0.542522	1	1	0.0196232	1	1	0	1	0.0695191
PtpAffx.68858.1.A1_at	4B	gw1.VIII.2341.1	beta-fructofuranosidase, putative / invertase, putative / saccharase, putative / beta-fructosidase, putative	AT5G22510.1	beta-fructofuranosidase, putative / invertase, putative / saccharase, putative / beta-fructosidase, putative	catalytic activity		0.101987	0.289209	0.225257	-0.309745	0.356789	-0.0916364	0.780336	0.855773	0.492834	1.48246	1.19982	1.24175	1	1	1	1	1	1	1	1	1	7.76352e-10	0.0250999	0.00262668
PtpAffx.43219.4.A1_at	4B	eugene3.88730002	dormancy/auxin associated protein-related	AT1G54070.1	dormancy/auxin associated protein-related	auxin (reponse)		0.0640203	0.142153	0.0215092	-0.441764	0.120185	-0.12121	0.796657	0.78964	0.387182	1.16984	1.14193	1.33557	1	1	1	1	1	1	1	1	1	7.08468e-05	0.0874349	0.000234648
PtpAffx.114932.2.S1_at	4B	eugene3.00021457	short-chain dehydrogenase/reductase (SDR) family protein	AT3G61220.1	short-chain dehydrogenase/reductase (SDR) family protein	defense response		-0.054138	-0.00557633	-0.136654	-0.42502	0.19745	-0.171237	0.973996	0.452158	0.236391	1.3724	1.2414	1.29981	1	1	1	1	1	1	1	1	1	5.82264e-08	0.00988482	0.000600879
PtpAffx.62756.1.A1_s_at	4B	eugene3.01500027	ATPME3 (Arabidopsis thaliana pectin methylesterase 3)	AT3G14310.1	ATPME3 (Arabidopsis thaliana pectin methylesterase 3)	pectinesterase/response to nematode		0.251313	-0.492717	-0.285881	0.0745021	0.602125	0.0254497	0.418993	1.63073	0.708007	1.2513	1.0893	1.59665	1	1	1	1		1	1	0.0819796	1	4.63623e-06	0.258727	1.17493e-07
Ptp.2396.1.A1_s_at	4B	grail3.0018003901	XTR4 (XYLOGLUCAN ENDOTRANSGLYCOSYLASE 4); hydrolase, acting on glycosyl bonds	AT1G32170.1	XTR4 (XYLOGLUCAN ENDOTRANSGLYCOSYLASE 4); hydrolase, acting on glycosyl bonds	carbohydrate metabolic process/cellular glucan metabolic process/cell wall		-0.259568	-0.272545	-0.142358	-0.0668617	0.310357	-0.227246	0.452888	1.27609	0.571291	1.01856	0.878904	1.38601	1	1	1	1	1	1	1	1	1	0.00704393	1	5.9778e-05
Ptp.7711.2.A1_a_at	4B	eugene3.00091201	UDP-glucoronosyl/UDP-glucosyl transferase family protein	AT1G07240.1	UDP-glucoronosyl/UDP-glucosyl transferase family protein	quercetin 3-O-glucosyltransferase activity/ metabolic process		0.420779	-0.378744	9.45e-05	-0.126743	0.350775	-0.210656	1.08121	0.589615	0.729404	1.36504	0.843273	1.67032	1	1	1	1	1	1	1	1	1	7.68201e-08	1	1.08773e-08
PtpAffx.210236.1.S1_at	4B	gw1.XII.661.1	trehalose-6-phosphate phosphatase, putative	AT1G35910.1	trehalose-6-phosphate phosphatase, putative	trehalose biosynthetic process, metabolic process		-0.014346	0.07205	-0.0142708	-0.148655	-0.118506	-0.229933	0.748624	0.926867	0.725835	1.64222	1.35258	1.19558	1	1	1	1	1	1	1	1	1	0	0.000706752	0.00811324
PtpAffx.88174.1.A1_at	4B	estExt_fgenesh4_pm.C_LG_XIV0428	HPL1 (HYDROPEROXIDE LYASE 1); heme binding / iron ion binding / monooxygenase	AT4G15440.1	HPL1 (HYDROPEROXIDE LYASE 1); heme binding / iron ion binding / monooxygenase	electron carrier activity/monooxygenase activity/ fatty acid metabolic process		0.247902	0.229288	0.441329	-0.0645525	-0.0873061	-0.231686	1.18717	-0.185899	0.622113	1.6935	1.2678	1.07243	1	1	1	1	1	1	0.203609	1	1	0	0.00538628	0.134975
Ptp.2304.1.A1_s_at	4B	estExt_Genewise1_v1.C_LG_XV0053	APRR5 (PSEUDO-RESPONSE REGULATOR 5); transcription regulator	AT5G24470.1	APRR5 (PSEUDO-RESPONSE REGULATOR 5); transcription regulator	transcription regulator activity, two-component response regulator activity/response to far red light		-0.63847	0.0149229	0.016575	-0.258451	-0.072222	-0.383787	0.837787	0.942687	0.167009	1.51115	1.4281	1.34639	1	1	1	1	1	1	1	1	1	2.45845e-10	0.000104285
Ptp.1181.1.S1_s_at	4B	estExt_fgenesh4_pm.C_LG_XIV0428	HPL1 (HYDROPEROXIDE LYASE 1); heme binding / iron ion binding / monooxygenase	AT4G15440.1	HPL1 (HYDROPEROXIDE LYASE 1); heme binding / iron ion binding / monooxygenase	electron carrier activity/monooxygenase activity/ fatty acid metabolic process		0.232471	0.154638	0.334899	-0.260676	-0.120489	-0.24125	1.05576	0.0513464	0.30052	1.8574	1.45256	1.37069	1	1	1	1	1	1	1	1	1	0	5.49464e-05	9.10305e-05
PtpAffx.159450.1.A1_at	4B	gw1.VIII.1637.1	AP2 (APETALA 2); transcription factor	AT4G36920.1	AP2 (APETALA 2); transcription factor	regulation of cellular transcription, DNA-dependent/cell differentiation/Encodes a floral homeotic gene, a member of the AP2/EREBP/P2 appears to act on the WUS-CLV pathway in an AG independent manner. A		0.111263	0.180575	-0.343921	0.15501	0.177896	-0.25641	0.908728	1.30468	0.0586591	1.33352	1.07534	1.20475	1	1	1	1	1	1	1	1	1	2.47669e-07	0.342263	0.00650515
Ptp.174.1.S1_s_at	4B	estExt_Genewise1_v1.C_LG_III1278	EXGT-A4 (ENDOXYLOGLUCAN TRANSFERASE A4); hydrolase, acting on glycosyl bonds	AT5G13870.1	EXGT-A4 (ENDOXYLOGLUCAN TRANSFERASE A4); hydrolase, acting on glycosyl bonds	carbohydrate metabolic process		0.0523505	0.0820712	-0.0155886	0.0102075	-0.00391066	0.163014	0.778705	0.951071	1.14583	1.28077	0.937965	0.890441	1	1		1	1	1	1	1	0.174957	1.65591e-06	1	1
PtpAffx.84833.1.S1_at	4B	gw1.XIII.1471.1	ATB2; oxidoreductase	AT1G60710.1	ATB2; oxidoreductase			0.299407	0.16825	0.151021	0.150603	-0.035512	-0.0147359	1.37373	1.90374	1.03115	1.3545	1.15656	0.962382	1	1	1	1	1	1	0.00488363	0.00111246	1	1.13969e-07	0.0641262	1
PtpAffx.32884.1.S1_at	4B	eugene3.00090399	PIP2;8/PIP3B (plasma membrane intrinsic protein 2;8); water channel	AT2G16850.1	PIP2;8/PIP3B (plasma membrane intrinsic protein 2;8); water channel	transport/aquaporin		-0.00333755	0.0243034	0.0043277	0.00527551	0.0454873	0.0543474	1.08734	0.669077	0.946893	1.4732	1.0686	1.09508	1	1	1	1	1	1	1	1	1	1.12571e-09	0.391327	0.0822106
Ptp.7340.1.S1_at	4B	estExt_Genewise1_v1.C_56270001	wound-responsive protein-related	AT4G28240.1	wound-responsive protein-related			0.497644	0.0796843	0.29215	-0.0523947	0.0473666	-0.0145009	1.30182	1.66897	0.82625	1.71462	1.31788	0.991741	1	1	1	1	1	1	0.0218406	0.0466003	1	0	0.00164724	0.730252
PtpAffx.204280.1.S1_at	4B	fgenesh4_pg.C_LG_IV001409	PIP1A (PLASMA MEMBRANE INTRINSIC PROTEIN 1A); water channel	AT3G61430.1	PIP1A (PLASMA MEMBRANE INTRINSIC PROTEIN 1A); water channel	water channel / aquaporin/ transport/response to water deprivation		-0.135849	-0.128752	-0.126567	0.00284646	0.163898	0.0148928	1.53479	0.436985	0.193543	1.45967	1.31634	1.04486	1	1	1	1	1		0.000129573	1	1	1.95382e-09	0.00170954	0.243609
PtpAffx.204329.1.S1_s_at	4B	eugene3.00041396	protein kinase family protein	AT4G35780.1	protein kinase family protein	protein amino acid phosphorylation		-0.443075	-0.0908788	0.149521	-0.206643	0.308255	0.227508	1.42068	0.0630362	1.06067	1.72994	1.18495	0.850482	1	1	1	1	1	1	0.00176308	1	0.878813	0	0.034774	1
PtpAffx.23746.1.A1_at	4B	fgenesh4_pg.C_LG_VIII001559	unknown protein	AT5G26731.1	--			-0.466484	-0.288933	0.10523	0.034124	0.253399	0.200613	0.860962	1.48915	0.827949	1.64191	1.07815	0.973978	1	1	1	1	1	1	1	0.597178	1	0	0.323644	1
PtpAffx.32004.2.S1_at	4B	fgenesh4_pm.C_scaffold_152000023	leucine-rich repeat family protein	AT1G15740.1	leucine-rich repeat family protein	signal transduction		-0.364755	-0.237775	-0.288971	-0.00107012	0.276323	0.280253	1.25142	1.0479	0.532536	1.62261	1.28241	1.07027	1	1	1	1	1	1	0.0596546	1	1	0	0.00382955	0.141431
Ptp.4497.1.S1_at	4B	estExt_Genewise1_v1.C_LG_V0287	fructose-1,6-bisphosphatase, putative / D-fructose-1,6-bisphosphate 1-phosphohydrolase, putative / FBPase, putative	AT1G43670.1	fructose-1,6-bisphosphatase, putative / D-fructose-1,6-bisphosphate 1-phosphohydrolase, putative / FBPase, putative	carbohydrate metabolic process		-0.190337	0.0231756	0.0415847	-0.0247683	0.312118	0.229687	1.13831	0.317299	0.467486	1.76071	1.27174	1.12229	1	1	1	1	1	1	0.497591	1	1	0	0.00491524	0.044747
Ptp.2408.1.A1_at	4B	eugene3.00021118	VEP1 (VEIN PATTERNING 1); binding / catalytic	AT4G24220.1	VEP1 (VEIN PATTERNING 1); binding / catalytic	xylem and phloem pattern formation/ cell death		0.225104	0.0851608	0.14246	0.0208144	-0.0262756	0.184928	0.643543	0.735525	0.277611	1.23902	1.25267	1.24514	1	1	1	1	1	1	1	1	1	7.07174e-06	0.00763989	0.00241415
PtpAffx.17744.2.A1_at	4B	eugene3.48910001	Unknown protein	AT1G52140.1	--			0.0678704	-0.0425195	0.0104079	-0.00406092	0.000944756	0.0229784	1.07263	1.50844	0.411715	1.00575	1.10881	1.41685	1	1	1	1	1	1	1	0.460103	1	0.0101156	0.174017	2.53026e-05
PtpAffx.135263.1.S1_s_at	4B	estExt_fgenesh4_pm.C_LG_X0557	tropinone reductase, putative / tropine dehydrogenase, putative	AT2G29360.1	tropinone reductase, putative / tropine dehydrogenase, putative	oxidoreductase activity		-0.209891	-0.137232	0.0271114	-0.0793399	0.0106803	0.00958596	0.14376	0.818742	0.218646	0.959314	1.21388	1.56579	1	1	1	1	1	1	1	1	1	0.0362319		3.08581e-07
Ptp.2653.3.S1_s_at	4B	estExt_Genewise1_v1.C_LG_III0367	cysteine protease inhibitor, putative / cystatin, putative	AT3G12490.2	cysteine protease inhibitor, putative / cystatin, putative	response to abiotic stimulus/Overexpression increases tolerance to abiotic stressors (i.e.salt,osmitic, cold stress)		0.196299	-0.141877	-0.0550341	0.0320174	-0.161342	-0.145121	0.748465	1.17863	1.09211	1.12385	1.15023	1.32143	1	1	1	1	1	1	1	1	0.490763		0.0733716	0.000341302
PtpAffx.127135.1.A1_at	4B	gw1.VIII.1800.1	RDR1 (RNA-DEPENDENT RNA POLYMERASE 1); RNA-directed RNA polymerase/ nucleic acid binding	AT1G14790.1	RDR1 (RNA-DEPENDENT RNA POLYMERASE 1); RNA-directed RNA polymerase/ nucleic acid binding	salicylic acid (response)/positive regulation of posttranscriptional gene silencing		0.388574	-0.127787	-0.123993	0.100053	0.0251786	0.00255227	0.878197	0.810871	0.493616	1.16536	1.2635	1.46705	1	1	1	1	1	1		1	1	8.18823e-05	0.00595056	6.00623e-06
PtpAffx.210872.1.S1_s_at	4B	estExt_Genewise1_v1.C_LG_XIII0701	protein phosphatase 2C, putative / PP2C, putative	AT5G27930.1	protein phosphatase 2C, putative / PP2C, putative	PP2C		0.0371763	0.029452	0.0459775	0.171968	0.0836922	0.0108571	0.817676	1.33527	0.988019	1.09527	1.06519	1.34465	1	1	1	1	1	1	1	1	1	0.000737086	0.418649	0.000184098
PtpAffx.98782.2.S1_a_at	4B	estExt_fgenesh4_pm.C_LG_VI0096	CYP98A3 (CYTOCHROME P450, FAMILY 98, SUBFAMILY A, POLYPEPTIDE 3); monooxygenase/ p-coumarate 3-hydroxylase	AT2G40890.1	CYP98A3 (CYTOCHROME P450, FAMILY 98, SUBFAMILY A, POLYPEPTIDE 3); monooxygenase/ p-coumarate 3-hydroxylase	flavonoid (biosynthesis)/ phenylpropanoid (biosynthesis)/coumarin biosynthetic process/ lignin biosynthetic process		0.182763	-0.0892948	-0.061641	0.0184405	0.0496329	-0.127052	0.871211	1.77605	0.9292	1.12095	1.04386	1.39016	1	1	1	1	1	1	1	0.00898051	1	0.000334505	0.635505	5.33068e-05
Ptp.4803.1.S1_s_at	4B	grail3.0001042602	THY-1 (THYMIDYLATE SYNTHASE 1)	AT2G16370.1	THY-1 (THYMIDYLATE SYNTHASE 1)	10-formyltetrahydrofolate biosynthesis/dihydrofolate reductase activity		0.0853104	0.568983	0.025486	0.144994	-0.657893	-0.1433	0.680577	1.43511	0.503402	1.25916	0.94634	1.36399	1	1	1	1	1	1	1	1	1	3.53106e-06	1	0.000109245
PtpAffx.249.102.A1_x_at	4B	grail3.0020036101	leucine-rich repeat family protein / extensin family protein	AT2G15880.1	leucine-rich repeat family protein / extensin family protein	cell wall		-0.0814293	-0.128596	0.212497	0.232789	-0.169861	0.411633	0.974521	1.27195	0.786941	1.41881	1.46713	1.5725	1	1	1	1	1	1	1	1	1	9.82086e-09	3.7318e-05	2.50581e-07
PtpAffx.3181.1.S1_at	4B	estExt_fgenesh4_pm.C_LG_III0134	(S)-2-hydroxy-acid oxidase, peroxisomal, putative / glycolate oxidase, putative / short chain alpha-hydroxy acid oxidase, putative	AT3G14130.1	(S)-2-hydroxy-acid oxidase, peroxisomal, putative / glycolate oxidase, putative / short chain alpha-hydroxy acid oxidase, putative			-0.25442	0.0615011	-0.296234	0.195461	-0.304655	0.263024	0.270597	0.884762	0.142947	1.45258	1.24811	1.61002	1	1	1	1	1	1	1	1	1	2.58784e-09	0.00848042	7.6869e-08
PtpAffx.210778.1.S1_at	4B	fgenesh4_pg.C_LG_XII001225	protein kinase family protein	AT4G25390.1	protein kinase family protein	protein amino acid phosphorylation		0.226893	0.0746866	0.0993733	0.272053	0.164624	-0.18275	1.1716	1.45846	0.598945	1.7981	1.03417	1.70135	1	1	1	1	1	1	0.271698	0.898485	1	0	0.766295	3.87269e-09
PtpAffx.107876.1.A1_at	4B	gw1.IV.348.1	hydrolase, alpha/beta fold family protein	AT5G39220.1	hydrolase, alpha/beta fold family protein			-0.00469522	0.000537514	0.0492887	0.00373618	0.00342723	0.018049	0.418466	1.07396	0.35391	1.78472	1.09497	1.76858		1	1	1		1	1	1	1	0	0.23074	3.89868e-10
PtpAffx.208945.1.S1_at	4B	grail3.0006031901	universal stress protein (USP) family protein	AT1G68300.1	universal stress protein (USP) family protein	response to stress		-0.00392724	0.00250994	0.00875038	0.00299935	0.003642	0.00947643	0.862964	0.895547	0.817245	1.87178	0.957954	1.72472				1	1	1	1	1		0	1	1.75441e-09
Ptp.2315.2.S1_s_at	4B	estExt_Genewise1_v1.C_LG_IV0366	COR413-PM1 (cold regulated 413 plasma membrane 1)	AT2G15970.1	COR413-PM1 (cold regulated 413 plasma membrane 1)	ABA (response)/ induced by short-term cold-treatment, water deprivation, and abscisic acid treatment		0.1735	-0.0265786	0.458038	-0.106283	0.0874579	-0.057004	0.593451	1.31278	0.599054	1.59605	1.11688	1.88736	1	1	1	1	1	1	1	1	1	0		0
PtpAffx.24103.2.A1_at	4B	eugene3.00120247	CLE44 (CLAVATA3/ESR-RELATED 44)	AT4G13195.1	CLE44 (CLAVATA3/ESR-RELATED 44)	phloem or xylem histogenesis/functions as a suppressor of plant stem cell differentiation.		0.656132	-0.0130784	-0.0091543	0.00320035	0.00503458	0.0197167	0.721676	1.83587	0.241545	1.35065	1.01409	2.01151	1	1	1	1	1	1	1	0.00343381	1	1.31514e-07	1	0
PtpAffx.201946.1.S1_at	4B	grail3.0003088801	zinc finger (C3HC4-type RING finger) family protein	AT1G72220.1	zinc finger (C3HC4-type RING finger) family protein	zinc ion binding		0.00203454	-0.00280243	-0.00948589	-0.0115208	0.0149359	0.024524	0.453922	1.07703	0.85826	1.33343	1.06935	1.78438	1	1	1	1	1	1	1	1	1	2.48472e-07	0.385577	2.20925e-10
PtpAffx.679.1.S1_s_at	4B	estExt_Genewise1_v1.C_LG_XVIII0612	ATPRX Q; antioxidant/ peroxiredoxin	AT3G26060.1	ATPRX Q; antioxidant/ peroxiredoxin	antioxidant activity/cell redox homeostasis/decomposes peroxides and plays a role in the protection of the photosynthetic apparatus		-0.0798674	0.69887	0.99426	-0.143086	-0.101821	0.299927	1.35127	0.674436	0.708565	1.69017	0.751598	1.57172	1	1	0.0831796	1	1	1	0.00785945	1	1	0	1	2.56715e-07
PtpAffx.200028.1.S1_x_at	4B	estExt_Genewise1_v1.C_LG_I6442	Unknown protein	AT5G11950.1	--	protein homodimerization activity/ Lysine biosynthesis via diaminopimelate		-0.0174142	0.0285467	-0.0226996	-0.0118077	0.0123155	0.006353	1.06598	1.28568	0.743938	1.55818	0.899483	1.46698	1	1	1	1	1					3.88176e-11	1	6.01919e-06
PtpAffx.6791.1.A1_at	4B	eugene3.85140001	ATGSTU19 (GLUTATHIONE TRANSFERASE 8); glutathione transferase	AT1G78380.1	ATGSTU19 (GLUTATHIONE TRANSFERASE 8); glutathione transferase	auxin (response) / cytokinine(response)/ response to oxidative stress/ Encodes a glutathione transferase that is a member of Tau GST gene family. Expression is induced by drought stress, oxidative stress, and high doses of auxin and cytokinin		0.0808249	0.0819647	0.414128	0.0214468	0.105679	0.0166343	0.647034	1.51144	0.491996	1.40776	0.988853	1.60248	1	1	1	1	1	1	1	0.441673	1	1.50742e-08	1	9.7688e-08
PtpAffx.34912.1.S1_at	4B	eugene3.00002397	Unknown protein	AT3G25400.1	--			0.037588	0.0366576	-0.036672	0.114718	0.0295073	0.0267042	0.388628	1.19704	0.717144	1.46768	1.07881	1.63727	1	1	1	1	1	1	1	1	1	1.41037e-09	0.319359	3.20472e-08
PtpAffx.11639.1.A1_at	4B	gw1.IV.1353.1	germin-like protein, putative	AT5G39130.1	germin-like protein, putative	manganese ion binding/nutrient reservoir activity		-0.00462165	0.0150324	0.0105142	0.00370299	0.00925933	0.0140865	0.698817	0.980241	1.2497	0.865856	0.830112	2.06985	1	1	1	1	1	1	1	1	0.0209192	0.39832	1	0
Ptp.2169.1.S1_a_at	4B	estExt_Genewise1_v1.C_LG_X4165	GS2 (GLUTAMINE SYNTHETASE 2); glutamate-ammonia ligase	AT5G35630.1	GS2 (GLUTAMINE SYNTHETASE 2); glutamate-ammonia ligase	response to salt stress/ammonia assimilation cycle/glutamate-ammonia ligase activity		0.079659	0.352883	0.454883	-0.0166397	0.158499	0.256306	1.03423	1.30298	0.703257	1.30379	1.4895	2.1157	1	1	1	1	1	1	1	1	1	7.29279e-07	2.04634e-05	0
PtpAffx.50182.1.A1_at	4B	gw1.II.3843.1	ATUGT85A5 (UDP-GLUCOSYL TRANSFERASE 85A5); glucuronosyltransferase/ transferase, transferring glycosyl groups	AT1G22370.2	ATUGT85A5 (UDP-GLUCOSYL TRANSFERASE 85A5); glucuronosyltransferase/ transferase, transferring glycosyl groups	metabolic process		0.0463687	0.0679171	0.0569422	0.0354145	0.0414066	0.114084	0.627614	1.31726	1.01647	1.36815	1.44881	1.7844	1	1	1	1		1	1	1	1	6.83449e-08	6.06515e-05	2.20925e-10
Ptp.7749.1.S1_at	4B	fgenesh4_pg.C_LG_VI000781	proton-dependent oligopeptide transport (POT) family protein	AT3G54140.1	proton-dependent oligopeptide transport (POT) family protein	dipeptide transport/nitrogen compound metabolic process		0.00848935	0.129193	-0.000588299	0.0046583	0.00525984	0.0167747	0.803134	1.41484	1.28274	1.30551	1.34876	1.88431	1	1	1	1	1	1	1	1	0.0102698	6.85571e-07	0.000776553	0
Ptp.2169.1.S1_s_at	4B	estExt_Genewise1_v1.C_LG_X4165	GS2 (GLUTAMINE SYNTHETASE 2); glutamate-ammonia ligase	AT5G35630.1	GS2 (GLUTAMINE SYNTHETASE 2); glutamate-ammonia ligase	response to salt stress/ammonia assimilation cycle/glutamate-ammonia ligase activity		0.141071	0.471976	0.480385	-0.136053	0.151398	0.185914	1.02848	1.44907	0.918183	1.02924	1.28961	1.68957	1	1	1	1	1	1	1	1	1	0.00519217	0.00323283	5.74406e-09
PtpAffx.38391.1.A1_at	4B	eugene3.00050411	ATGLR3.6 (Arabidopsis thaliana glutamate receptor 3.6)	AT3G51480.1	ATGLR3.6 (Arabidopsis thaliana glutamate receptor 3.6)	cellular calcium ion homeostasis/ response to light stimulus		0.0233702	0.116855	0.0117933	0.166457	0.143191	0.164325	0.191299	1.11919	0.502672	1.1666	1.19879	1.75545	1	1	1	1	1	1	1	1	1	7.86618e-05	0.0256757	6.10793e-10
Ptp.4050.15.A1_x_at	4B	eugene3.01070053	MT3 (METALLOTHIONEIN 3)	AT3G15353.1	MT3 (METALLOTHIONEIN 3)	cellular copper ion homeostasis/limiting oxidative damage		0.00882602	0.264852	0.84832	0.090891	0.222022	0.299735	0.545987	1.59912	0.960877	1.20571	1.06434	1.79884				1	1	1	1	0.129573	1	2.17891e-05	0.425685	1.29956e-10
PtpAffx.32308.1.S1_at	4B	grail3.0074005201	calmodulin-binding protein-related	AT2G38800.1	calmodulin-binding protein-related	calmodulin binding		0.296491	0.269996	0.528102	0.0658737	0.260929	0.261869	0.564878	0.79266	0.490584	1.37959	1.04794	1.74789	1	1	1	1	1	1	1	1	1	4.43685e-08	0.587075	7.92732e-10
Ptp.4381.2.A1_a_at	4A	grail3.0037002601	CYP93D1 (cytochrome P450, family 93, subfamily D, polypeptide 1); oxygen binding	AT5G06900.1	CYP93D1 (cytochrome P450, family 93, subfamily D, polypeptide 1); oxygen binding	electron carrier activity/monooxygenase activity		0.188539	0.452445	2.20403	-0.287246	-1.57479	1.35586	1.32731	1.88911	2.27733	-0.0731247	0.448515	0.992583	1	1	0		0			0.00142282	0	1	1	0.717951
PtpAffx.308.5.S1_s_at	4A	grail3.0037002601	CYP93D1 (cytochrome P450, family 93, subfamily D, polypeptide 1); oxygen binding	AT5G06900.1	CYP93D1 (cytochrome P450, family 93, subfamily D, polypeptide 1); oxygen binding	electron carrier activity/monooxygenase activity		0.0360967	0.507503	2.12632	-0.539568	-1.66512	1.276	1.3587	1.04589	2.44091	-0.058932	0.677117	1.1544	1	1	0		0			1	0	1	1	0.0214399
Ptp.6598.1.S1_at	4A	eugene3.00280025	TT7 (TRANSPARENT TESTA 7); flavonoid 3'-monooxygenase/ oxygen binding	AT5G07990.1	TT7 (TRANSPARENT TESTA 7); flavonoid 3'-monooxygenase/ oxygen binding	flavonoid (biosynthesis)/response to UV/ response to sucrose stimulus		0.168807	0.520363	2.05608	-0.575239	-1.3375	2.10663	1.60898	2.49785	3.06894	0.624995	1.82431	2.24914	1	1	0					1.10505e-08	0	1	8.95144e-10
Ptp.2209.1.S1_at	4A	eugene3.00280025	TT7 (TRANSPARENT TESTA 7); flavonoid 3'-monooxygenase/ oxygen binding	AT5G07990.1	TT7 (TRANSPARENT TESTA 7); flavonoid 3'-monooxygenase/ oxygen binding	flavonoid (biosynthesis)/response to UV/ response to sucrose stimulus		0.244269	0.479643	1.84046	-0.957691	-1.21337	1.44714	1.14924	1.78204	1.64239	0.401844	0.636068	1.66874	1	1	0		2.67366e-08		0.408634	0.00816698	1.43879e-06	1	1	1.14621e-08
PtpAffx.249.361.A1_at	4A	grail3.0040028502	VEP1 (VEIN PATTERNING 1)	AT4G24220.1	VEP1 (VEIN PATTERNING 1)	xylem and phloem pattern formation/ cell death		0.327334	0.711666	2.56763	-0.162035	-1.28705	2.24111	1.04571	0.821347	0.719273	0.55068	0.835535	1.47288	1	1	0				1	1	1	1	1	5.06667e-06
Ptp.6598.1.S1_s_at	4A	eugene3.00280025	TT7 (TRANSPARENT TESTA 7); flavonoid 3'-monooxygenase/ oxygen binding	AT5G07990.1	TT7 (TRANSPARENT TESTA 7); flavonoid 3'-monooxygenase/ oxygen binding	flavonoid (biosynthesis)/response to UV/ response to sucrose stimulus		0.148655	0.618998	2.04965	-0.794833	-1.58385	1.95892	1.237	1.73204	2.57736	0.176014	1.36475	1.48154	1	1	0				0.0790029	0.0178747	0	1	0.000522667	3.93101e-06
PtpAffx.249.204.S1_s_at	4A	estExt_fgenesh4_pg.C_LG_X1001	MLP34 (MLP-LIKE PROTEIN 34)	AT1G70850.1	MLP34 (MLP-LIKE PROTEIN 34)	response to biotic stimulus		-0.751747	-0.195871	0.169389	-0.789609	-0.643252	-0.896223	0.600702	0.817125	0.63798	1.04572	0.733353	0.704352	1	1	1	0.0129541			1	1	1	0.0032241	1	1
PtpAffx.139530.1.S1_s_at	4A	estExt_fgenesh4_pg.C_LG_II0076	HB-4/WOX13 (WUSCHEL-RELATED HOMEOBOX 13); DNA binding / transcription factor	AT4G35550.1	HB-4/WOX13 (WUSCHEL-RELATED HOMEOBOX 13); DNA binding / transcription factor	regulation of cellular transcription		0.0276136	0.150239	-0.0499547	-0.0795837	-0.747488	-0.505607	0.117005	1.07961	0.256154	1.11895	0.446577	0.308587	1	1	1	1	0.464125	1	1	1	1	0.000355999	1	1
PtpAffx.86388.1.S1_at	4A	estExt_fgenesh4_pm.C_LG_XIV0428	HPL1 (HYDROPEROXIDE LYASE 1); heme binding / iron ion binding / monooxygenase	AT4G15440.1	HPL1 (HYDROPEROXIDE LYASE 1); heme binding / iron ion binding / monooxygenase	electron carrier activity/monooxygenase activity/ fatty acid metabolic process		0.061759	0.0504869	0.232709	-0.407923	-0.292697	-0.398195	1.79505	-0.344309	0.546893	1.097	0.625274	0.722885	1	1	1	1	1	1	1.64351e-07	1	1	0.00069935	1	1
PtpAffx.158042.2.A1_a_at	4A	grail3.0075005102	AtGRF8 (GROWTH-REGULATING FACTOR 8)	AT4G24150.1	AtGRF8 (GROWTH-REGULATING FACTOR 8)	transcription activator activity/ leaf development		0.105213	0.451606	0.629662	-0.521758	-0.373359	-0.186386	1.44014	1.05176	0.351548	1.15455	0.069122	0.447504	1	1	1	1	1	1	0.00114499	1	1	0.000115897	1	1
PtpAffx.30330.1.A1_at	4A	eugene3.00090512	MEE3 (maternal effect embryo arrest 3); DNA binding / transcription factor	AT2G21650.1	MEE3 (maternal effect embryo arrest 3); DNA binding / transcription factor	regulation of cellular transcription, DNA-depend/ entembryonic development ending in seed dormancy		0.082869	1.26048	2.3044	-1.27537	0.34677	-1.59246	1.69296	0.740126	0.377088	0.254856	-0.154736	-0.0296154	1		0				2.53346e-06	1	1	1	1	1
Ptp.5566.1.S1_at	4A	estExt_fgenesh4_pg.C_440200	Expressed protein	AT5G37478.1	Expressed protein			0.0859675	-0.0346901	-0.000922027	-0.945528	-0.846226	-0.939892	0.381521	0.884527	0.389652	0.0425443	-0.328398	0.415013	1	1	1	3.21483e-05	0.025346	0.000373457	1	1	1	1	1	1
Ptp.2364.1.S1_at	4A	estExt_fgenesh4_pg.C_1870020	ARAC2 (RHO-RELATED PROTEIN FROM PLANTS 7); GTP binding	AT5G45970.1	ARAC2 (RHO-RELATED PROTEIN FROM PLANTS 7); GTP binding	signal transduction		-0.0232877	0.193075	-0.079173	-0.749927	-1.14661	-0.820974	0.287537	0.948678	0.487722	0.248022	-0.00426023	0.593732	1	1	1	0.0506872	4.62359e-07	0.0229443	1	1	1	1	1	1
PtpAffx.149991.1.A1_s_at	4A	estExt_Genewise1_v1.C_640646	jacalin lectin family protein	AT1G19715.1	jacalin lectin family protein			-0.447037	-0.655306	0.29734	-0.128094	-0.036827	1.19093	1.36748	0.0335744	0.802995	0.977457	1.04447	-0.422722	1	1	1	1	1		0.00557897	1	1	0.0221571	0.628019	1
Ptp.5023.1.S1_s_at	4A	gw1.I.4122.1	APK (APS KINASE); ATP binding / kinase/ transferase, transferring phosphorus-containing groups	AT2G14750.1	APK (APS KINASE); ATP binding / kinase/ transferase, transferring phosphorus-containing groups	regulation of glucosinolate biosynthetic process, sulfate assimilation, phosphorylation		0.258913	0.497614	0.674997	-0.799719	0.642268	0.711394	1.15812	0.96644	0.442791	1.0542	1.55959	0.267372	1	1	1	0.00905491	1	0.642747	0.347811	1	1	0.00251629	2.94438e-06	1
PtpAffx.146473.1.A1_at	4A	eugene3.00101287	bZIP transcription factor family protein	AT3G30530.1	bZIP transcription factor family protein	regulation of cellular transcription, DNA-dependent/protein heterodimerization activity		-0.294285	-0.209005	-0.159574	-0.281486	0.986106	-0.0329201	1.317	1.32542	0.232293	1.02178	0.619121	-0.113719	1	1	1	1		1	0.0160193	1		0.0064274	1	1
PtpAffx.3747.3.A1_s_at	4A	eugene3.01400027	AAP7 (amino acid permease 7); amino acid transmembrane transporter	AT5G23810.1	AAP7 (amino acid permease 7); amino acid transmembrane transporter	amino acid transport		-0.349026	-0.125398	0.473681	-1.10729	0.473988	-0.0161696	0.61805	1.24748	0.970774	1.02485	0.887724	0.912167	1	1	1	2.15975e-08	1	1	1	1	1	0.00588725	1	1
PtpAffx.133944.1.A1_at	4A	estExt_Genewise1_v1.C_LG_XIV3374	WRKY31 (WRKY DNA-binding protein 31); transcription factor	AT4G22070.1	WRKY31 (WRKY DNA-binding protein 31); transcription factor	regulation of cellular transcription, DNA-dependent		0.177725	-0.343285	1.09915	-0.560683	0.260984	-0.0659831	1.51051	1.17916	1.08719	0.287166	0.886062	0.681598	1		0.00584384				0.000229472	1	0.538149	1	1	1
PtpAffx.51120.1.S1_at	4A	estExt_fgenesh4_pg.C_280105	zinc finger (CCCH-type) family protein	AT2G20280.1	zinc finger (CCCH-type) family protein	nucleic acid binding		0.347011	0.396316	0.00347656	0.0795555	0.112306	0.0928934	0.773662	1.57058	1.43259	0.0485764	1.23266	0.728919	1	1	1	1	1	1	1	0.194479	0.000327537	1	0.012054	1
PtpAffx.152585.1.S1_s_at	4A	fgenesh4_pg.C_scaffold_3817000001	UBX domain-containing protein	AT2G43210.1	UBX domain-containing protein			0.138364	0.364164	-0.0940908	0.0335328	0.0841747	-0.0652171	0.794227	0.939916	1.23988	0.210722	1.35334	0.465318	1	1	1	1	1	1	1	1	0.0257612	1	0.000693628	1
PtpAffx.101270.1.S1_at	4A	grail3.5417000102	Unknown protein	AT2G33585.1	--			0.512894	0.718401	0.232931	0.0442626	0.0467329	0.171992	0.586606	1.83242	0.872438	0.143362	1.52332	0.384971	1	1	1	1	1	1	1	0.00363219	1	1	8.11504e-06	1
PtpAffx.1885.1.A1_s_at	4A	estExt_Genewise1_v1.C_LG_XV0461	Unknown protein	AT5G67490.1	--			0.700176	0.114316	-0.262172	0.140292	-0.0171723	-0.199076	0.311276	1.2145	1.42033	-0.639104	1.21914	0.117209	1	1	1	1	1	1	1	1	0.000440101	1	0.0163382	1
PtpAffx.224986.1.S1_at	4A	gw1.XV.841.1	nucleotidyltransferase family protein	AT1G17980.1	nucleotidyltransferase family protein	RNA polyadenylation		0.0210106	0.0495786	0.109914	-0.10828	-0.0214229	-0.00545623	0.734211	0.849806	1.39384	-0.25035	1.35117	0.0677718	1	1	1	1	1	1	1	1	0.000826311	1	0.000731774	1
PtpAffx.106123.1.A1_at	4A	estExt_fgenesh4_pg.C_LG_XVIII0257	Unknown protein	AT5G11600.1	--			0.375661	0.308851	-0.0101795	-0.128982	-0.0108888	0.0712226	0.562386	1.71875	1.04834	-0.0300439	1.22548	0.273314	1	1	1	1	1	1	1	0.0219328	1	1	0.0141717	1
PtpAffx.99959.1.A1_s_at	4A	estExt_fgenesh4_pg.C_1070073	PORA (Protochlorophyllide reductase A); oxidoreductase/ protochlorophyllide reductase	AT5G54190.1	PORA (Protochlorophyllide reductase A); oxidoreductase/ protochlorophyllide reductase	chlorophyll biosynthesis/protochlorophyllide reductase activity		-1.14887	0.797043	2.13901	-0.0873322	-0.0228993	-0.0196634	1.19227	1.07552	1.12215	-0.125865	0.0226899	-0.0286535	0.000922803		0	1	1	1	0.185117	1	0.277229	1	1	1
PtpAffx.37663.2.S1_a_at	4A	gw1.XIX.955.1	ANAC047 (Arabidopsis NAC domain containing protein 47)	AT3G04070.1	ANAC047 (Arabidopsis NAC domain containing protein 47)	regulation of cellular transcription/multicellular organismal development/transcription factor Arabidopsis NAC domain containing protein 47		1.20116	0.0443365	1.02151	0.111417	-0.00964737	0.0543803	2.10933	0.438605	0.884524	0.350791	0.23883	0.0885893	0.000200599	1	0.042737	1	1	1	1.09699e-11	1	1	1	1	1
PtpAffx.249.45.S1_x_at	4A	estExt_Genewise1_v1.C_LG_XIX0269	LCR68/PDF2.3 (Low-molecular-weight cysteine-rich 68); protease inhibitor	AT2G02130.1	LCR68/PDF2.3 (Low-molecular-weight cysteine-rich 68); protease inhibitor	defense response/peptidase inhibitor activity		0.320982	0.880336	1.36653	0.167699	0.266829	-0.115662	1.22106	1.24873	1.73953	0.361589	0.619185	-0.0688245	1	0.088525	2.16794e-06	1	1	1	0.107368	1	9.16944e-08	1	1	1
PtpAffx.77111.1.S1_at	4A	estExt_fgenesh4_pg.C_LG_V0184	senescence-associated protein-related	AT1G78020.1	senescence-associated protein-related			0.167016	0.32885	-0.195689	0.62255	-0.355545	0.718462	0.769486	1.67287	1.22951	0.0792814	0.577179	0.419786	1	1	1	1	1	0.525372	1	0.0439624	0.0320425	1	1	1
PtpAffx.16590.1.A1_at	4A	gw1.V.3002.1	epoxide hydrolase, putative	AT4G02340.1	epoxide hydrolase, putative	catalytic activity		-0.128098	-0.260938	1.46017	-0.159585	-0.828932	0.255748	1.24777	1.58818	1.17223	-0.0192506	0.0246541	0.122917	1	1	9.26866e-08		0.0432073	1	0.0640696	0.151524	0.103655	1	1	1
PtpAffx.206611.1.S1_at	4A	eugene3.00061490	ALS3 (ALUMINUM SENSITIVE 3)	AT2G37330.1	ALS3 (ALUMINUM SENSITIVE 3)	response to aluminum ion		0.310597	0.284381	0.144979	0.431005	-0.403462	-0.673587	0.231691	1.09405	0.423824	-0.341245	-1.75687	-1.28264	1	1	1	1	1	1	1	1	1	1	7.94121e-09	0.000935639
PtpAffx.21583.1.S1_at	4A	gw1.VI.262.1	serine carboxypeptidase S28 family protein	AT2G24280.1	serine carboxypeptidase S28 family protein	proteolysis		0.242988	0.40852	0.775283	-0.191853	0.494802	0.597868	0.0246648	0.987903	0.552603	-1.05207	-0.83389	-1.19511	1		1	1	1	1	1	1	1	0.00267843	1	0.00820452
PtpAffx.203124.1.S1_at	4A	fgenesh4_pg.C_LG_III000810	kinase interacting protein-related	AT2G22560.1	kinase interacting protein-related			-0.0162737	-0.021002	0.0236616	0.00359567	0.0064795	0.0143305	0.487467	1.04003	0.627532	-1.04192	-1.00655	-1.24107	1	1	1	1	1	1		1	1	0.00360108	1	0.00267167
PtpAffx.47143.1.S1_at	4A	fgenesh4_pg.C_LG_II001534	BAG6 (ARABIDOPSIS THALIANA BCL-2-ASSOCIATED ATHANOGENE 6); calmodulin binding / protein binding	AT2G46240.1	BAG6 (ARABIDOPSIS THALIANA BCL-2-ASSOCIATED ATHANOGENE 6); calmodulin binding / protein binding	response to high light intensityprotein bindingregulation of apoptosisvegetative to reproductive phase transition of meristem		0.10945	0.463021	0.512765	0.0912174	-0.0785699	0.298646	0.960609	2.41468	0.663737	0.262573	0.604114	1.51817	1	1	1	1	1	1	1	6.62815e-08	1	1	1	1.32187e-06
PtpAffx.1770.3.S1_s_at	4A	eugene3.07480004	ATPRB1 (Arabidopsis thaliana basic pathogenesis-related protein 1)	AT2G14580.1	ATPRB1 (Arabidopsis thaliana basic pathogenesis-related protein 1)	ethylene (reponse)/jasmonic acid (response) / salicylic acid (repressed by)		-0.462193	-0.0264078	-0.500097	0.0141337	0.155663	0.500401	-0.0605696	1.54936	0.0914351	-0.0285482	0.102099	1.30528	1	1	1	1	1	1	1	0.261915	1	1	1	0.000521264
PtpAffx.204615.1.S1_at	4A	fgenesh4_pm.C_LG_IX000250	hydrolase, alpha/beta fold family protein	AT4G36610.1	hydrolase, alpha/beta fold family protein			0.342936	0.685205	2.049	-0.153859	-0.411219	1.74578	1.48269	0.762799	0.518141	0.546943	0.368248	0.704983	1	1	0		1		0.000436989	1	1	1	1	1
PtpAffx.64184.1.S1_at	4A	gw1.XVIII.945.1	TT7 (TRANSPARENT TESTA 7); flavonoid 3'-monooxygenase/ oxygen binding	AT5G07990.1	TT7 (TRANSPARENT TESTA 7); flavonoid 3'-monooxygenase/ oxygen binding	flavonoid (biosynthesis)/response to UV/ response to sucrose stimulus		0.0900832	0.521084	2.7161	-0.071165	-0.274128	1.43057	1.31278	0.635417	2.24021	-0.322828	0.315637	0.744559	1	1	0	1	1		0.017467		0	1	1	1
PtpAffx.213410.1.S1_at	4A	eugene3.00160655	unknown protein	AT3G52480.1	--			0.891303	0.439772	1.06372	0.600774	0.684671	1.28832	0.51485	1.02792	0.641677	0.982498	-0.203932	0.680705	0.66645	1	0.0147352	1	1	1.01654e-10	1	1	1	0.0192976	1	1
PtpAffx.11633.1.A1_at	4A	fgenesh4_pg.C_LG_X000514	HSP21 (HEAT SHOCK PROTEIN 21)	AT4G27670.1	HSP21 (HEAT SHOCK PROTEIN 21)	response to high light intensity, response to hydrogen peroxide, response to heat		0.336138	0.927546	0.897707	-0.0267276	0.572412	1.78129	1.00972	1.83806	0.99543	0.58744	0.067296	1.28319	1	0.0236632	0.770186	1	1		1	0.00331315		1	1	0.000922489
PtpAffx.11511.2.S1_s_at	4A	grail3.0008029501	Unknown protein	AT4G24130.1	--			0.399338	0.026013	0.690569	1.50744	1.3658	2.43778	0.769065	1.46421	0.66797	0.269567	-0.270309	0.0847543	1	1	1		2.43725e-11	0	1	0.832801	1	1	1	1
PtpAffx.88104.1.A1_at	4A	grail3.0077000401	glutaredoxin family protein	AT5G18600.1	glutaredoxin family protein	cell redox homeostasis		-0.491158	1.58807	3.41295	-1.12726	1.83678	1.59301	0.731194	1.51815	0.630326	-0.0166186	-0.0401594	-0.0534756	1	0	0				1		1	1	1	1
PtpAffx.70497.1.S1_s_at	4A	eugene3.00290295	CCAAT displacement protein-related / CDP-related	AT3G18480.1	CCAAT displacement protein-related / CDP-related	intra-Golgi vesicle-mediated transport		0.0269775	-0.123108	-0.514508	0.082872	1.10007	1.26967	-0.0296753	1.24172	0.25949	0.37538	1.11759	0.589756	1	1	1		3.07767e-06	2.66841e-10	1	1	1	1	0.145256	1
Ptp.3246.1.S2_x_at	4A	estExt_fgenesh4_pg.C_LG_V1612	ERD10/LTI45 (EARLY RESPONSIVE TO DEHYDRATION 10)	AT1G20450.1	ERD10/LTI45 (EARLY RESPONSIVE TO DEHYDRATION 10)	ABA (response)/ response to water deprivation/dehydrin		0.626925	0.29162	0.227376	0.263085	1.08681	1.42704	0.221821	0.916991	0.743836	0.0565393	0.708553	0.534021	1	1	1		5.20829e-06	0	1	1	1	1	1	1
PtpAffx.210237.1.S1_at	4A	fgenesh4_pm.C_LG_XII000069	ANAC100/ATNAC5 (Arabidopsis NAC domain containing protein 100); transcription factor	AT5G61430.1	ANAC100/ATNAC5 (Arabidopsis NAC domain containing protein 100); transcription factor	regulation of cellular transcription/multicellular organismal development		-0.0118417	0.0795282	-0.22137	0.889697	0.691234	1.08256	-0.0163114	1.08852	0.575151	-0.00811194	0.0485554	-0.257887	1	1	1	0.000309712	1	1.33541e-06	1	1	1	1	1	1
PtpAffx.29235.1.A1_at	4A	estExt_fgenesh4_pg.C_LG_XVIII0531	chloroplast nucleoid DNA-binding protein, putative	AT5G10770.1	chloroplast nucleoid DNA-binding protein, putative	proteolysis		0.198396	-0.964474	-0.65796	-0.397027	0.775787	0.544575	0.728426	1.80418	0.508972	0.105587	0.264119	0.224506	1	0.00806209	1				1	0.00573546	1	1	1	1
Ptp.5230.1.A1_at	4A	gw1.VII.1650.1	Unknown protein	AT3G05270.1	--			-0.36317	0.157702	0.966652	-0.0958373	0.786369	0.944526	0.998266	1.4808	1.21536	0.143305	0.281189	0.393862	1	1	0.160579	1	0.153708	0.000314737	1	0.667922	0.0430248	1	1	1
PtpAffx.214440.1.S1_at	4A	eugene3.00180919	defense-related protein, putative	AT2G23970.1	defense-related protein, putative	defense response		-0.319033	-0.127687	0.39843	-0.643134	-0.021481	-0.49676	1.27522	0.475397	0.793861	2.05493	0.539517	0.744394	1	1	1	1	1	1	0.0372864	1	1	0	1	1
PtpAffx.249.861.A1_at	4A	estExt_fgenesh4_pg.C_LG_XIII0070	dormancy/auxin associated family protein	AT1G56220.3	dormancy/auxin associated family protein	auxin (reponse)		-0.360807	-0.551141	-0.145303	-0.373879	-0.00739648	-0.487091	1.27332	1.2327	0.266008	1.87127	-0.0983677	1.0654	1	1	1	1	1	1	0.0387295	1	1	0	1	0.157109
Ptp.4111.3.S1_s_at	4A	estExt_fgenesh4_pg.C_LG_XIII0070	dormancy/auxin associated family protein	AT1G56220.3	dormancy/auxin associated family protein	auxin (reponse)		-0.235455	-0.408114	0.245066	-0.304059	0.0152929	-0.598495	1.14823	0.853003	0.52261	1.96643	0.268015	1.31245	1	1	1	1	1	1	0.416166	1	1	0	1	0.000432202
PtpAffx.25551.1.A1_a_at	4A	gw1.XIX.2155.1	SUC2 (SUCROSE-PROTON SYMPORTER 2); carbohydrate transporter/ sucrose:hydrogen symporter/ sugar porter	AT1G22710.1	SUC2 (SUCROSE-PROTON SYMPORTER 2); carbohydrate transporter/ sucrose:hydrogen symporter/ sugar porter	phloem loading/ transport		-0.44272	-0.166556	-0.115319	-0.345065	-0.165228	-0.664144	1.10904	0.937424	0.564607	2.82176	0.0693657	1.60554	1	1	1	1		1	0.835856	1	1	0	1	8.8643e-08
PtpAffx.201339.1.S1_at	4A	grail3.0032017101	ATGA2OX2; gibberellin 2-beta-dioxygenase	AT1G30040.1	ATGA2OX2; gibberellin 2-beta-dioxygenase	gibberellin (catabolism process)/ cytokinin (response)/response to red or far red light/gibberellin 2-beta-dioxygenase activity/AtGA2OX2 expression is responsive to cytokinin and KNOX activities		0.0822229	0.230743	-0.247846	-0.00726487	-0.926835	-0.980016	1.23047	0.472306	-0.197855	1.9909	0.369365	1.25049	1	1	1	1	0.00184181	8.26833e-05	0.0896165	1	1	0	1	0.00211211
PtpAffx.3488.1.S1_s_at	4A	grail3.0029011701	unknown protein	AT2G38544.1	--			0.34481	-0.456968	1.20366	0.026439	0.620821	0.341736	1.45743	1.38804	0.64756	1.95988	0.0723293	0.998952	1	1	0.000323503				0.000776564	1	1	0	1	0.631104
PtpAffx.220015.1.S1_s_at	4A	grail3.0029011701	unknown protein	AT2G38544.1	--			0.0246262	-0.420054	0.690172	-0.0372553	0.575091	0.415342	1.58594	1.01284	0.701811	1.92912	0.0507273	0.894512	1	1	1				3.77899e-05	1	1	0	1	1
Ptp.4373.1.S1_x_at	4A	grail3.0002074001	DRT112 (DNA-damage-repair/toleration protein 112); copper ion binding / electron carrier	AT1G20340.1	DRT112 (DNA-damage-repair/toleration protein 112); copper ion binding / electron carrier	One of two Arabidopsis plastocyanin gene/ response to UV/negative regulation of translation /copper ion binding / electron carrier recombination and DNA-damage resistance protein		0.0682495	0.266377	0.248619	-0.0300199	0.0532429	0.0837989	1.32165	0.59044	0.303343	2.27747	-0.0181266	1.14069	1	1	1	1	1	1	0.0145587	1	1	0	1	0.0294253
Ptp.3834.1.S1_at	4A	grail3.0143000901	unknown protein	AT3G20340.1	--	response to oxidative stress( downregulaltion)/N-terminal protein myristoylation		0.152579	0.149216	0.4597	-0.108942	0.077054	-0.118728	1.46159	1.69218	0.409883	1.82295	-0.131774	1.0744	1	1	1	1	1	1	0.000706805	0.0328802	1	0	1	0.129324
PtpAffx.18170.1.S1_at	4A	eugene3.00030873	Unknown protein	AT2G45360.1	--			0.0431729	-0.0707753	-0.0626546	0.00212264	0.00838323	-0.0208944	1.14825	0.903353	0.631614	1.92816	0.10335	1.19564	1	1	1	1	1	1	0.416056	1	1	0	1	0.00810134
Ptp.7441.1.S1_at	4A	eugene3.00012841	ATGSTU19 (GLUTATHIONE TRANSFERASE 8); glutathione transferase	AT1G78380.1	ATGSTU19 (GLUTATHIONE TRANSFERASE 8); glutathione transferase	response to oxidative stress/glutathione binding		0.11483	0.188194	-0.218721	-0.149667	0.422743	-0.181077	1.31991	0.630692	0.250292	2.12146	0.0581699	0.649436	1	1	1	1	1	1	0.0150907	1	1	0	1	1
PtpAffx.209949.1.S1_at	4A	fgenesh4_pg.C_LG_XI000934	aminotransferase, putative	AT5G53970.1	aminotransferase, putative	encodes tyrosine aminotransferase which is strongly induced upon aging and coronatine treatment		0.0781014	0.11333	-0.305172	-0.0891412	-0.203973	0.0812	1.26614	1.45346	0.374144	2.20195	0.282613	0.571925	1	1	1	1	1	1	0.0446577	0.959687	1	0	1	1
PtpAffx.112753.1.A1_s_at	4A	estExt_Genewise1_v1.C_LG_I8330	glyoxal oxidase-related	AT1G14430.1	glyoxal oxidase-related			-0.005547	0.000347878	0.00324886	0.00370303	0.00660881	0.0152814	1.71092	0.120825	0.123041	2.32949	-0.232735	0.628259	1	1		1		1	1.58321e-06	1	1	0	1	1
PtpAffx.210014.1.S1_at	4A	eugene3.00111054	DFL1/GH3.6 (DWARF IN LIGHT 1); indole-3-acetic acid amido synthetase	AT5G54510.1	DFL1/GH3.6 (DWARF IN LIGHT 1); indole-3-acetic acid amido synthetase	auxin metabolism/signal transduction/auxin homeostasis/indole-3-acetic acid amido synthetase activity		0.249779	-0.326595	0.00620584	0.253887	-0.0497633	0.467735	1.29141	0.744713	0.825769	1.00449	0.0238508	0.696511	1	1	1	1	1	1	0.026961	1	1	0.0104789	1	1
PtpAffx.105014.1.S1_at	4A	gw1.I.3173.1	ACR6 (ACT Domain Repeat 6)	AT3G01990.1	ACR6 (ACT Domain Repeat 6)	amino acid binding		-0.0355432	-0.109143	-0.128399	0.121663	-0.167503	0.146757	1.28896	1.28703	0.189331	1.19278	-0.241148	0.767962	1	1	1	1	1	1	0.0283207	1	1	3.34638e-05	1	1
Ptp.5240.1.S1_s_at	4A	eugene3.00081422	PSAD-1 (photosystem I subunit D-1)	AT4G02770.1	PSAD-1 (photosystem I subunit D-1)	photosynthesis		-0.170273	-0.0664615	0.136341	0.0753346	-0.0241108	0.1893	1.62001	0.165715	0.943753	1.5337	-0.0858644	0.896985	1	1	1	1	1	1	1.62811e-05	1	1	9.05744e-11	1	1
PtpAffx.74271.1.A1_at	4A	estExt_fgenesh4_pg.C_LG_V1038	ATSKP2;2/SKP2B (ARABIDOPSIS HOMOLOG OF HOMOLOG OF HUMAN SKP2 2); ubiquitin-protein ligase	AT1G77000.1	ATSKP2;2/SKP2B (ARABIDOPSIS HOMOLOG OF HOMOLOG OF HUMAN SKP2 2); ubiquitin-protein ligase	heat acclimation/proteolysis/ubiquitin-protein ligase activity/ Forms part of an E3-ubiquitin-ligase SCF (Skp1, cullin, F-box) complex and recruits phosphorylated AtE2Fc, a transcriptional factor that might play a role in cell division		0.02915	0.288872	-0.204687	0.375832	0.364999	0.0944436	1.27894	1.06812	0.274685	1.00697	0.00779945	0.17804	1	1	1	1	1	1	0.0346223	1	1	0.00977446	1	1
PtpAffx.209270.1.S1_at	4A	grail3.0022010901	transferase family protein	AT2G40230.1	transferase family protein			0.00381424	0.118442	0.00749093	0.090307	0.00475657	0.021866	1.55532	-0.138636	0.416603	1.4973	0.195529	0.2734				1	1	1	7.93817e-05	1	1	4.26994e-10	1	1
PtpAffx.209247.1.S1_s_at	4A	fgenesh4_pg.C_LG_X001644	Unknown protein	AT2G40390.1	--			0.0694374	0.102587	0.0409163	0.0593939	0.0634286	0.0574714	1.73172	0.628149	0.144687	1.45405	-0.0658905	0.335749	1	1	1	1	1	1	9.13123e-07	1	1	2.44551e-09	1	1
PtpAffx.18446.1.A1_at	4A	eugene3.00061866	IAA29 (indoleacetic acid-induced protein 29); transcription factor	AT4G32280.1	IAA29 (indoleacetic acid-induced protein 29); transcription factor	auxin (inducible protein)/transcription factor activity/ response to red light		-0.0295925	-0.0508073	0.0105334	0.007758	0.00917701	0.0201038	1.83885	0.294661	0.500053	1.1877	-0.11048	0.425897	1	1	1	1	1	1	4.84869e-08	1	1	3.95546e-05	1	1
PtpAffx.26590.1.A1_at	4A	eugene3.00010517	JAS1/JAZ10/TIFY9 (JASMONATE-ZIM-DOMAIN PROTEIN 10)	AT5G13220.1	JAS1/JAZ10/TIFY9 (JASMONATE-ZIM-DOMAIN PROTEIN 10)	jasmonic acid (response)		-0.00474011	-0.00446404	0.000356914	0.00295246	0.0843822	0.0144594	1.43474	-0.156644	0.174265	1.36262	-0.14078	0.485928	1	1		1	1	1	0.00129132	1	1	8.41307e-08	1	1
PtpAffx.4238.1.S1_at	4A	estExt_fgenesh4_kg.C_LG_II0003	DRT112 (DNA-damage-repair/toleration protein 112); copper ion binding / electron carrier	AT1G20340.1	DRT112 (DNA-damage-repair/toleration protein 112); copper ion binding / electron carrier	One of two Arabidopsis plastocyanin gene/ response to UV/negative regulation of translation /copper ion binding / electron carrier recombination and DNA-damage resistance protein		-0.254965	0.170266	0.302967	-0.0245517	0.0460279	0.0905981	1.26756	-0.188654	0.218051	1.41948	-0.647929	0.207751	1	1	1	1	1	1	0.0434154	1	1	9.56207e-09	1	1
Ptp.2206.2.A1_a_at	4A	eugene3.00050115	GCL1 (GCR2-LIKE 1); catalytic	AT5G65280.1	GCL1 (GCR2-LIKE 1); catalytic	ABA (receptor ?)/response to sall stress/ catalytic activity/ Encodes a protein with reported similarity to GCR2 a putative G protein coupled receptor thought to be an ABA receptor		-0.00250486	0.00651166	0.0279363	-0.0581539	0.0671324	0.353929	1.20866	0.365352	-0.331001	1.30441	-1.24769	-0.194913	1	1	1	1	1	1	0.135956	1	1	7.13209e-07	0.00856202	1
Ptp.5966.1.S1_s_at	4A	estExt_Genewise1_v1.C_1450010	PSBX (photosystem II subunit X)	AT2G06520.1	PSBX (photosystem II subunit X)	photosynthesis		-1.26321	-0.690448	0.3436	-0.398865	-0.119321	-0.404974	1.33403	0.889139	1.20124	0.92546	-0.572518	0.680154	3.01726e-05	1	1	1	1	1	0.0112703	1	0.057568	0.0886408	1	1
Ptp.6277.2.S1_at	4A	eugene3.00140037	ATPSK4 (PHYTOSULFOKINE 4 PRECURSOR); growth factor	AT3G49780.1	ATPSK4 (PHYTOSULFOKINE 4 PRECURSOR); growth factor	Cell differentiation/cell proliferation/organ morphogenesis/growth factor activity		0.0390982	-0.0234262	0.27642	-0.129708	0.260169	0.349904	1.40636	1.88519	0.364982	0.643786	-0.0303969	0.0516357	1	1	1	1	1	1	0.00241396	0.00151938	1	1	1	1
PtpAffx.1068.1.A1_at	4A	gw1.XV.2475.1	Unknown protein	AT3G23760.1	--			-0.19884	0.0768315	0.605919	-0.376567	0.279793	0.219116	1.27459	1.03654	1.65459	0.641247	-0.391966	0.203403		1	1	1	1	1	0.0377605	1	1.02683e-06	1	1	1
PtpAffx.5796.1.A1_at	4A	estExt_Genewise1_v1.C_LG_I7755	Unknown protein	AT1G27290.1	--			-0.246362	-0.712814	0.631822	-0.426854	0.541579	0.190216	1.5598	0.635336	0.214238	1.93631	0.594476	0.714955	1	1	1	1	1	1	7.12896e-05	1	1	0	1	1
PtpAffx.8582.1.S1_at	4A	estExt_fgenesh4_pm.C_1420001	RMA1 (Ring finger protein with Membrane Anchor 1); protein binding / ubiquitin-protein ligase/ zinc ion binding	AT4G03510.1	RMA1 (Ring finger protein with Membrane Anchor 1); protein binding / ubiquitin-protein ligase/ zinc ion binding	protein exit from endoplasmic reticulum/secretion by cell/ ubiquitin-dependent protein catabolic process/		-0.224786	-0.248494	0.00184035	-0.286132	0.456266	0.173728	1.30027	0.816127	0.43928	1.44475	0.514914	0.572451	1	1	1	1	1	1	0.0225366	1	1	3.5324e-09	1	1
Ptp.3708.1.S1_s_at	4A	estExt_Genewise1_v1.C_LG_I7755	Unknown protein	AT1G27290.1	--			-0.264447	-0.728176	0.630427	-0.553744	0.404885	-0.0961733	1.56444	0.151733	0.845971	1.46548	0.444978	0.492155	1	1	1	1	1	1	6.37292e-05	1	1	1.53977e-09	1	1
Ptp.3530.1.S1_at	4A	estExt_Genewise1_v1.C_1520120	serine-rich protein-related	AT5G11090.1	serine-rich protein-related			-0.424773	-0.520091	0.569322	-0.451064	0.609236	0.208291	1.48831	0.931547	0.0414195	1.08437	-0.14986	0.736176	1	1	1	1	1	1	0.000383997	1	1	0.00102564	1	1
PtpAffx.102365.1.A1_s_at	4A	estExt_fgenesh4_pm.C_LG_X0870	mitochondrial substrate carrier family protein	AT2G35800.1	mitochondrial substrate carrier family protein	transport/mitochondrial transport		-0.0447342	-0.0367542	0.365101	-0.107849	0.830714	0.291468	1.10657	0.788108	0.329024	1.35621	0.425323	0.727794	1	1	1	1	0.040915	1	0.872871	1	1	1.06943e-07	1	1
PtpAffx.89175.1.A1_at	4A	estExt_Genewise1_v1.C_LG_XIX0973	thioredoxin family protein	AT1G08570.1	thioredoxin family protein	cell redox homeostasis/oxidoreductase activity		-0.361485	-0.223644	-0.0991043	-0.327264	0.524089	0.263004	1.50269	0.722275	0.411269	1.42507	0.165525	0.741734	1	1	1	1	1	1	0.000275313	1	1	7.68589e-09	1	1
PtpAffx.4921.1.A1_x_at	4A	eugene3.15910003	MSS3 (MULTICOPY SUPPRESSORS OF SNF4 DEFICIENCY IN YEAST 3); calcium ion binding	AT2G43290.1	MSS3 (MULTICOPY SUPPRESSORS OF SNF4 DEFICIENCY IN YEAST 3); calcium ion binding	calcium ion binding		-0.0691693	-0.0365876	0.182354	-0.0754158	0.415462	0.296521	1.32013	0.664154	0.304603	1.56158	0.230628	0.924625	1	1	1	1	1	1	0.0150217	1	1	2.58784e-11	1	1
Ptp.3607.1.S1_at	4A	estExt_fgenesh4_pm.C_LG_VIII0513	Unknown protein	AT1G68440.1	--			-0.0127279	-0.197486	-0.226453	-0.144789	0.054051	0.0417228	2.05098	0.2499	0.368258	2.00291	-0.0732592	0.0177112	1	1	1	1	1	1	8.77591e-11	1	1	0	1	1
PtpAffx.45190.1.A1_at	4A	gw1.XV.151.1	CP5	AT1G64720.1	CP5			-0.176887	0.224566	0.0754784	-0.16252	0.0785375	0.164497	1.50484	0.00396895	0.765047	2.0633	0.0218734	0.0916423	1	1	1	1	1	1	0.000261893	1	1	0	1	1
PtpAffx.158803.1.S1_s_at	4A	estExt_fgenesh4_pm.C_LG_VIII0513	Unknown protein	AT1G68440.1	--			-0.0804413	-0.28445	-0.207018	-0.513015	0.0188614	-0.271096	1.66141	-0.499953	0.443313	1.9186	0.0520481	0.191836	1	1	1	1		1	5.71881e-06	1	1	0	1	1
PtpAffx.4645.3.S1_a_at	4A	gw1.I.5153.1	nodulin MtN3 family protein	AT3G14770.1	nodulin MtN3 family protein			0.166077	-0.244542	-0.0568709	-0.269217	0.18234	-0.26949	1.32513	0.0985551	0.419057	1.45907	0.233216	0.236741	1	1	1	1	1	1	0.0135502	1	1	1.99264e-09	1	1
PtpAffx.30032.2.S1_at	4A	gw1.IX.1049.1	protein kinase family protein	AT4G38470.1	protein kinase family protein	protein amino acid phosphorylation		-0.17804	-0.147229	0.468913	-0.00924849	0.24977	0.174305	1.73032	0.838437	0.0958003	1.76883	0.388317	0.502904	1	1	1	1	1	1	9.47886e-07	1	1	0	1	1
PtpAffx.99938.1.A1_s_at	4A	estExt_fgenesh4_pm.C_LG_VIII0513	Unknown protein	AT1G68440.1	--			-0.22315	-0.342658	-0.265498	-0.00116372	0.404025	0.586947	1.67051	0.344189	0.433478	1.97104	0.113337	0.359376	1	1	1	1	1	1	4.52933e-06	1	1	0	1	1
PtpAffx.3528.2.S1_a_at	4A	eugene3.00051206	MCCA (3-methylcrotonyl-CoA carboxylase 1)	AT1G03090.2	MCCA (3-methylcrotonyl-CoA carboxylase 1)	leucine catabolism		0.0022938	0.042395	0.357408	0.0757753	0.255107	0.354025	1.32217	0.66139	0.147325	1.88886	0.24402	0.19961	1	1	1	1	1	1	0.0144035	1	1	0	1	1
PtpAffx.25980.1.S1_at	4A	eugene3.00120122	sulfotransferase family protein	AT1G74090.1	sulfotransferase family protein	glucosinolate biosynthesis/involved in the final step of glucosinolate core structure biosynthesis		0.0669947	0.297918	0.968752	-0.617746	0.68418	0.624401	1.88024	0.985852	0.619809	2.40815	0.445192	0.101175	1	1	0.152834	1	1	1	1.49081e-08	1	1	0	1	1
Ptp.7112.1.S1_s_at	4A	eugene3.00180239	Unknown protein	AT5G21940.1	--			0.00167232	-0.212712	1.2577	0.0452072	0.710563	0.511706	1.92604	0.981537	0.552776	2.13821	0.043342	0.0816085	1	1	6.57204e-05	1	1	1	3.92722e-09	1	1	0	1	1
Ptp.7112.1.S1_at	4A	eugene3.00180239	Unknown protein	AT5G21940.1	--			-0.226129	-0.421794	0.667142	-0.275427	0.466847	0.215826	1.6344	0.653516	0.435296	1.71199	-0.122977	-0.0503575	1	1	1	1	1	1	1.13507e-05	1	1	0	1	1
PtpAffx.4533.1.S1_at	4A	eugene3.00180239	Unknown protein	AT5G21940.1	--			-0.0434621	-0.143506	0.99516	-0.316949	0.67146	0.433137	1.84228	0.893877	0.362835	1.96482	-0.165565	0.0271925	1	1	0.0813931	1	1	1	4.40222e-08	1	1	0	1	1
PtpAffx.19580.1.S1_at	4A	eugene3.00140348	myb family transcription factor	AT5G52660.2	myb family transcription factor	ABA (response)/ethylene (response)/gibberellin (response)/jasmonic acid (response)/salicylic acid (response)/regulation of cellular transcription, DNA-dependent/response to salt stress		0.164847	0.212883	-0.0982749	0.237656	0.060799	0.54524	0.929645	1.4412	0.775678	0.95653	0.848488	1.14461	1	1	1	1	1	1	1	1	1	0.0390419	1	0.0268886
Ptp.2633.1.S1_at	4A	estExt_Genewise1_v1.C_LG_IV1582	ATGLX1 (GLYOXALASE I HOMOLOG); lactoylglutathione lyase	AT1G11840.1	ATGLX1 (GLYOXALASE I HOMOLOG); lactoylglutathione lyase	carbohydrate metabolic process/lactoylglutathione lyase activity/response to cadmium ion		0.0678889	0.218435	0.235012	0.063395	0.132722	0.400858	0.710944	1.44052	1.17944	0.951095	1.09026	1.15981				1	1	1	1	1	0.089667	0.045145	0.25377	0.0189041
PtpAffx.77416.1.A1_at	4A	eugene3.97500001	carbonic anhydrase family protein / carbonate dehydratase family protein	AT4G33580.2	carbonic anhydrase family protein / carbonate dehydratase family protein	carbon utilization/carbonate dehydratase activity		-0.455652	0.14829	0.511485	0.134946	0.195581	0.587146	0.581459	1.29956	0.622801	1.12232	1.02595	1.1561	1	1	1	1	1	1	1	1	1	0.000320504	0.896858	0.020612
Ptp.3337.1.S1_s_at	4A	eugene3.00191070	wound-responsive protein-related	AT4G28240.1	wound-responsive protein-related			0.499706	-0.141342	0.348587	0.41723	0.285189	0.620483	1.1997	1.7217	0.898144	1.33316	1.15051	0.790958	1	1	1	1	1	1	0.161013	0.020962	1	2.50982e-07	0.0729298	1
PtpAffx.152395.1.S1_s_at	4A	grail3.0002040401	F-box family protein	AT2G27310.1	F-box family protein			0.151823	-0.145417	0.226653	0.331759	0.366748	0.443183	0.955387	0.427561	0.888707	1.22521	0.958754	0.760872	1	1	1	1	1	1	1	1	1	1.1315e-05	1	1
Ptp.811.1.A1_at	4A	eugene3.00031406	AHK3 (ARABIDOPSIS HISTIDINE KINASE 3)	AT1G27320.1	AHK3 (ARABIDOPSIS HISTIDINE KINASE 3)	cytokinin(response)/ Encodes a histidine kinases, a cytokinin receptor that controls cytokinin-mediated leaf longevity through a specific phosphorylation of the response regulator, ARR2 /osmosensor activity/ regulation of chlorophyll catabolism/regulation of leaf senescence		0.191557	-0.0315135	0.153384	0.33635	0.202614	0.670288	1.10143	1.45153	0.682838	1.00491	0.775003	0.855213	1	1	1	1	1	1	0.954683	0.984278	1	0.0103572	1	1
PtpAffx.5552.2.S1_s_at	4A	eugene3.00031406	AHK3 (ARABIDOPSIS HISTIDINE KINASE 3)	AT1G27320.1	AHK3 (ARABIDOPSIS HISTIDINE KINASE 3)	cytokinin(response)/ Encodes a histidine kinases, a cytokinin receptor that controls cytokinin-mediated leaf longevity through a specific phosphorylation of the response regulator, ARR2 /osmosensor activity/ regulation of chlorophyll catabolism/regulation of leaf senescence		0.24079	0.0547301	-0.0376013	0.26853	0.0670975	0.362388	0.942746	1.53385	0.804958	0.960373	0.917071	0.80536	1	1	1	1	1	1	1	0.324811	1	0.0352144	1	1
PtpAffx.7365.1.A1_s_at	4A	grail3.0001020101	aldo/keto reductase family protein	AT2G27680.1	aldo/keto reductase family protein	oxidation reduction/aldo-keto reductase activity		0.204673	0.46865	0.429395	0.0556246	-0.0408708	0.194546	1.12882	1.96456	0.765279	1.29837	0.666959	0.49025	1	1	1	1	1	1	0.58955	0.000392072	1	8.85611e-07	1	1
PtpAffx.204797.1.S1_at	4A	gw1.IX.3016.1	MAPKKK14 (Mitogen-activated protein kinase kinase kinase 14); kinase	AT2G30040.1	MAPKKK14 (Mitogen-activated protein kinase kinase kinase 14); kinase	protein amino acid phosphorylation		0.176208	0.000679262	0.00979916	-0.0328671	0.0285865	-0.0338329	1.34495	0.327417	0.59395	1.06782	0.939133	0.412967	1	1	1	1	1	1	0.00897469	1	1	0.00168307	1	1
PtpAffx.54135.1.S1_a_at	4A	gw1.44.205.1	CBL10 (CALCINEURIN B-LIKE10); calcium ion binding	AT4G33000.1	CBL10 (CALCINEURIN B-LIKE10); calcium ion binding	hyperosmotic salinity response/calcium ion binding/Mediates salt tolerance by regulating ion homeostasis in Arabidopsis		0.451952	0.308122	0.177285	-0.299695	0.25769	0.870509	0.576511	1.19079	0.546134	1.11895	0.619796	0.500196	1	1	1	1	1	0.00439889	1	1		0.000355926	1	1
PtpAffx.139996.1.A1_at	4A	gw1.40.697.1	ATCXE13; hydrolase	AT3G48700.1	ATCXE13; hydrolase			-0.188317	-0.328534	-0.233817	0.151746	-0.199243	0.850179	1.19048	0.352898	0.403698	1.06564	0.658357	0.571879	1	1	1	1	1	0.00875999	0.19143	1	1	0.00179549	1	1
PtpAffx.1654.2.S1_at	4A	grail3.0044019301	GT72B1; UDP-glucosyltransferase/ UDP-glycosyltransferase/ transferase, transferring glycosyl groups	AT4G01070.1	GT72B1; UDP-glucosyltransferase/ UDP-glycosyltransferase/ transferase, transferring glycosyl groups	response to salt stress/xenobiotic catabolismr/esponse to toxin		0.154555	-0.260947	-0.0691768	0.56261	0.274114	0.666916	0.54657	0.907599	0.444187	1.24164	0.895977	1.53938	1	1	1	1	1	1	1	1	1	6.46478e-06	1	6.95239e-07
PtpAffx.141212.1.A1_s_at	4A	eugene3.00130329	EDR1 (ENHANCED DISEASE RESISTANCE 1); kinase/ protein threonine/tyrosine kinase	AT1G08720.1	EDR1 (ENHANCED DISEASE RESISTANCE 1); kinase/ protein threonine/tyrosine kinase	ethylene (response) /signal transduction/cell death/MAP kinase kinase kinase activity		0.712989	0.391121	0.208163	0.891169	0.595963	0.712723	0.611093	0.986028	0.435099	1.01623	1.18561	1.24222	1	1	1	0.000292245	1	0.618917	1	1	1	0.00752522	0.0342807	0.00259632
PtpAffx.141763.1.A1_at	4A	estExt_fgenesh4_pm.C_LG_VI0448	NC domain-containing protein	AT5G06370.1	NC domain-containing protein			0.287063	0.0263657	0.516243	0.43604	0.65332	0.698767	0.711619	0.690353	0.383079	1.09858	0.691289	1.13001	1		1	1	1	0.917356	1	1	1	0.00066652	1	0.0375612
Ptp.7278.1.S1_at	4A	estExt_fgenesh4_pm.C_LG_II0071	Rho-GTPase-activating protein-related	AT4G35750.1	Rho-GTPase-activating protein-related			0.214135	-0.494202	-0.0993809	0.454521	0.674483	0.876018	1.2175	0.731511	0.16955	1.05572	0.409715	0.895335	1	1	1	1	1	0.00364022	0.114925	1		0.00240608	1	1
PtpAffx.1262.1.S1_a_at	4A	eugene3.00150084	EMB2024 (EMBRYO DEFECTIVE 2024); catalytic	AT5G24400.1	EMB2024 (EMBRYO DEFECTIVE 2024); catalytic	carbohydrate metabolic process		0.350978	0.367529	0.837698	0.282732	0.831216	1.20003	0.70002	1.37458	0.357148	1.24144	0.94312	0.997878	1	1	1	1	0.040291	7.29366e-09	1	1	1	6.50977e-06	1	0.645007
PtpAffx.28701.1.S1_at	4A	fgenesh4_pg.C_LG_VI000805	zinc finger (C3HC4-type RING finger) family protein	AT5G01520.1	zinc finger (C3HC4-type RING finger) family protein	zinc ion binding		0.293254	0.316713	0.450223	0.332999	0.568963	0.890308	0.846603	2.10115	0.519447	0.753534	0.966968	1.26793	1	1	1	1	1	0.00221617	1	3.36596e-05	1	1	1	0.0013613
PtpAffx.24363.1.S1_at	4A	gw1.3456.1.1	unknown protein	AT1G05575.1	--			1.14187	0.24521	0.0453665	1.4158	-0.0202105	1.23066	0.683638	2.07862	0.44948	1.06783	0.380063	0.716732	0.00112658	1	1	0	1	1.72811e-09	1		1	0.00168247	1	1
PtpAffx.58869.1.S1_at	4A	estExt_Genewise1_v1.C_820051	ATHSP101 (HEAT SHOCK PROTEIN 101); ATP binding / ATPase	AT1G74310.1	ATHSP101 (HEAT SHOCK PROTEIN 101); ATP binding / ATPase	response to high light intensity, response to hydrogen peroxide, response to heat, protein unfolding		0.2227	0.316647	0.520252	0.214618	0.0760834	1.31628	1.07977	1.9149	0.996356	0.562691	0.929369	1.57618	1	1	1	1	1	2.54134e-11	1	0.000920819	1	1	1	2.23381e-07
PtpAffx.37919.1.A1_at	4A	estExt_fgenesh4_pm.C_LG_X0707	UDP-glucoronosyl/UDP-glucosyl transferase family protein	AT5G49690.1	UDP-glucoronosyl/UDP-glucosyl transferase family protein	metabolic process		0.195562	0.114263	0.346771	0.244064	-0.157719	0.773545	0.745204	0.729804	0.53182	1.23924	0.606063	1.28187	1	1	1	1	1	0.102486	1	1	1	7.02042e-06	1	0.000954407
PtpAffx.20150.1.S1_at	4A	eugene3.00091488	ATJ3 (Arabidopsis thaliana DnaJ homologue 3)	AT3G44110.1	ATJ3 (Arabidopsis thaliana DnaJ homologue 3)	protein folding/homologous to the co-chaperon DNAJ protein from E coli		0.679579	0.0869912	-0.172956	0.601829	-0.00765579	0.944657	0.410314	1.06875	0.668406	0.659689	0.559445	1.08615	1		1	1	1	0.000313212	1	1	1	1	1	0.10008
PtpAffx.155448.1.A1_s_at	4A	eugene3.00140639	ATSTS (ARABIDOPSIS THALIANA STACHYOSE SYNTHASE); galactinol-raffinose galactosyltransferase/ hydrolase, hydrolyzing O-glycosyl compounds	AT4G01970.1	ATSTS (ARABIDOPSIS THALIANA STACHYOSE SYNTHASE); galactinol-raffinose galactosyltransferase/ hydrolase, hydrolyzing O-glycosyl compounds	galactinol-raffinose galactosyltransferase activity,		0.546504	0.0637141	1.01091	0.855189	0.810397	1.17732	1.19675	0.209245	0.484619	2.34318	0.100827	0.601689	1	1	0.0554789			2.08009e-08	0.170204	1	1	0	1	1
PtpAffx.211708.1.S1_at	4A	eugene3.00140639	ATSTS (ARABIDOPSIS THALIANA STACHYOSE SYNTHASE); galactinol-raffinose galactosyltransferase/ hydrolase, hydrolyzing O-glycosyl compounds	AT4G01970.1	ATSTS (ARABIDOPSIS THALIANA STACHYOSE SYNTHASE); galactinol-raffinose galactosyltransferase/ hydrolase, hydrolyzing O-glycosyl compounds	galactinol-raffinose galactosyltransferase activity,		0.8509	-0.110304	1.65156	0.963695	1.06565	1.32624	1.21167	0.532076	0.78768	2.57461	0.549382	1.29811	1	1	8.27454e-11			1.27067e-11	0.128415	1	1		1	0.000627898
Ptp.6347.1.S1_s_at	4A	estExt_Genewise1_v1.C_LG_IX1146	ATFP6 (FARNESYLATED PROTEIN 6); metal ion binding	AT4G38580.1	ATFP6 (FARNESYLATED PROTEIN 6); metal ion binding	heat acclimation		0.0225806	-0.00865711	-0.224539	0.387129	0.745059	0.138479	1.42596	1.10399	-0.0358113	1.48757	0.43562	1.17218	1	1	1	1	0.496453	1	0.00156891	1		6.34021e-10	1	0.0141497
Ptp.7027.1.S1_at	4A	gw1.XVIII.1338.1	pentatricopeptide (PPR) repeat-containing protein	AT5G25630.1	pentatricopeptide (PPR) repeat-containing protein			-0.218773	-0.0607569	0.305697	-0.256459	0.517131	0.466455	0.294191	0.896706	0.327235	1.23994	0.568295	1.27817	1	1	1	1	1	1	1	1	1	6.85434e-06	1	0.0010491
PtpAffx.34173.1.S1_at	4A	estExt_Genewise1_v1.C_1240136	Unknown protein	AT3G15358.1	--			0.0991124	0.0971045	0.321373	0.110364	0.461389	0.468827	1.04979	1.01141	0.358147	1.14248	0.168149	1.07307	1	1	1	1	1	1	1	1	1	0.000170167	1	0.133112
PtpAffx.61387.1.A1_at	4A	grail3.0001031401	1-phosphatidylinositol phosphodiesterase-related	AT4G38690.1	1-phosphatidylinositol phosphodiesterase-related	Intracellular signaling cascade/N-terminal protein myristoylation / lipid metabolic process		-0.413803	-0.401245	-0.131384	0.118167	0.607689	0.68296	0.999978	0.959585	0.258572	1.45627	0.312875	1.18454	1	1	1	1	1	1	1	1	1	2.23848e-09	1	0.0105602
Ptp.2188.1.S1_s_at	4A	grail3.0100010901	calmodulin-binding protein-related	AT3G54570.1	calmodulin-binding protein-related			0.23761	-0.0684723	-0.0773026	0.161602	0.631627	0.3885	1.13553	0.914387	0.385276	1.27824	0.394181	1.26172	1	1	1	1	1	1	0.52303	1	1	1.81084e-06	1	0.0015928
PtpAffx.18550.1.S1_at	4A	grail3.0005005001	ARR5 (ARABIDOPSIS RESPONSE REGULATOR 5); transcription regulator/ two-component response regulator	AT3G48100.1	ARR5 (ARABIDOPSIS RESPONSE REGULATOR 5); transcription regulator/ two-component response regulator	cytokinin (response)/ signal transduction/response to red light/two-component response regulator activity/Encodes a transcription repressor that mediates a negative feedback loop in cytokinin signalling		-0.343614	0.68127	1.31795	-0.327554	0.771353	1.10764	1.36465	1.02157	1.16381	1.40142	1.04306	1.38984	1	1	1.02767e-05	1	0.236975	4.58598e-07	0.00592448	1	0.122635	1.92535e-08	0.645387	5.37773e-05
PtpAffx.107699.1.A1_at	4A	No significant hit	--	--	--			-0.248385	0.191588	0.132527	0.208744	0.573769	0.474059	0.92946	1.77579	0.716168	1.62227	0.724847	1.52876	1	1	1	1	1	1	1	0.00901823	1	0	1	9.60206e-07
Ptp.1496.1.S1_s_at	4A	eugene3.01630032	T-complex protein 11	AT1G22930.1	T-complex protein 11			0.400445	0.270168	0.289656	0.326282	0.55266	0.676588	0.884942	0.919821	0.0804667	1.50386	0.729501	1.40049	1	1	1	1	1	1	1	1	1	3.2348e-10	1	4.00148e-05
PtpAffx.11517.1.S1_at	4A	estExt_Genewise1_v1.C_LG_VI2154	TET8 (TETRASPANIN8)	AT2G23810.1	TET8 (TETRASPANIN8)	aging		0.00589333	-0.216906	0.725168	-0.102534	1.0278	0.670053	0.979232	0.966509	0.357204	1.42576	0.458453	1.36733	1	1	1	1	5.03127e-05	1	1	1	1	7.47886e-09	1	9.97715e-05
PtpAffx.4817.1.S1_at	4A	eugene3.00190809	basic helix-loop-helix (bHLH) family protein	AT1G68810.1	basic helix-loop-helix (bHLH) family protein	regulation of cellular transcription		-0.573864	-0.57081	0.637058	-0.0261085	0.64782	0.739064	1.32423	1.22796	0.350117	1.92946	0.617047	1.10895	1	1	1	1	1	0.288825	0.0138055	1	1	0	1	0.0603993
PtpAffx.24359.1.A1_at	4A	eugene3.00040382	Unknown protein	AT1G29240.1	--			-0.0779477	-0.119233	-0.187284	-0.357372	-0.0174266	-0.53923	0.920811	0.91936	0.88922	0.979413	0.494487	1.65757	1	1	1	1	1	1	1	1	1	0.0210018	1	1.65564e-08
PtpAffx.9685.1.S1_at	4A	grail3.0032012601	zinc finger (C3HC4-type RING finger) family protein	AT5G55970.1	zinc finger (C3HC4-type RING finger) family protein	zinc ion binding		0.122991	0.425257	0.204427	-0.166028	-0.194741	-0.174527	0.638956	1.90614	0.812414	1.31317	0.636626	1.42468	1	1	1	1	1	1	1	0.00106812	1	5.20027e-07	1	2.02833e-05
PtpAffx.2048.2.S1_at	4A	estExt_fgenesh4_pg.C_LG_I0880	SP1L5 (SPIRAL1-LIKE5)	AT4G23496.1	SP1L5 (SPIRAL1-LIKE5)	Regulates cortical microtubule organization		-0.335313	-0.210909	0.0310806	-0.0722594	0.00041457	-0.260151	0.886211	1.05902	0.488082	1.16251	0.538447	1.4335	1	1	1	1	1	1	1	1	1	8.97737e-05	1	1.57872e-05
PtpAffx.2048.2.S1_a_at	4A	estExt_fgenesh4_pg.C_LG_I0880	SP1L5 (SPIRAL1-LIKE5)	AT4G23496.1	SP1L5 (SPIRAL1-LIKE5)	Regulates cortical microtubule organization		-0.513314	-0.457333	0.0875196	-0.217771	0.0519896	-0.378541	1.04415	1.05435	1.06549	1.51598	0.652331	1.37488	1	1	1	1	1	1				1.94088e-10	1	8.11708e-05
PtpAffx.3955.1.S1_at	4A	grail3.0090014601	hydrolase, alpha/beta fold family protein	AT2G36290.1	hydrolase, alpha/beta fold family protein			0.203277	0.170941	0.40894	0.0727957	-0.0538208	-0.285464	0.73522	0.6782	0.227072	1.61955	0.646915	1.38026	1	1	1	1	1	1	1	1	1	0	1	7.00333e-05
PtpAffx.212058.1.S1_s_at	4A	eugene3.00141504	transferase family protein	AT1G32910.1	transferase family protein			-0.11232	-0.49197	-0.110036	0.304226	0.0742038	-0.535024	0.54511	0.669886	0.482377	1.25343	0.127498	1.24523	1	1	1	1	1	1	1	1	1	4.30711e-06	1	0.00240895
PtpAffx.146774.1.A1_at	4A	No significant hit	--	--	--			-0.0026753	-0.472458	-0.324912	0.0641462	-0.0698233	-0.445911	0.499085	1.15437	0.529701	1.26202	0.655519	1.25882	1	1	1	1	1	1	1	1	1	3.1968e-06	1	0.00171373
PtpAffx.2654.1.S1_at	4A	grail3.0152002601	Unknown protein	AT4G12731.1	--			-0.0152165	-0.0980122	-0.321104	0.112059	-0.147394	-0.476767	0.571359	1.2342	-0.225109	1.33107	0.850552	0.928832	1	1	1	1	1	1	1	1	1	2.70973e-07	1	1
PtpAffx.75830.1.A1_at	4A	grail3.0005037101	Unknown protein	AT3G10020.1	--	response to oxidative stress		0.175289	0.252491	0.435752	-0.0389861	0.0533277	-0.241381	0.734881	1.72418	0.856807	0.979981	0.589689	0.814658	1	1	1	1	1	1	1	0.0201778	1	0.0206777	1	1
PtpAffx.5672.1.A1_s_at	4A	estExt_fgenesh4_pm.C_1330037	DNAJ heat shock N-terminal domain-containing protein	AT1G56300.1	DNAJ heat shock N-terminal domain-containing protein	heat shock protein binding/protein folding, response to cyclopentenon		-0.0150755	0.275579	0.462976	0.143317	-0.12235	-0.231415	0.818012	1.24942	0.911766	0.971282	0.762516	1.08632	1	1	1	1	1	1	1	1	1	0.0262189	1	0.0996983
PtpAffx.12708.1.A1_at	4A	grail3.0061011101	WRKY23 (WRKY DNA-binding protein 23); transcription factor	AT2G47260.1	WRKY23 (WRKY DNA-binding protein 23); transcription factor	auxin (response)/ regulation of cellular transcription, DNA-dependentresponse to nematoderesponse to auxin stimulus		-0.013283	-0.0144385	-0.00335595	-0.0174087	0.00168561	-0.00648785	0.828986	0.779751	0.30145	1.34781	0.0977713	1.5787	1	1	1	1	1	1	1	1	1	1.46148e-07	1	2.06474e-07
PtpAffx.11501.1.A1_at	4A	No significant hit	--	--	--			-0.00665723	0.00396097	0.00955057	0.00199958	0.0051805	0.0117283	1.41217	0.607599	0.324271	1.16132	0.0552199	1.38461	1	1	1	1	1	1	0.00212551	1	1	9.32746e-05	1	6.21323e-05
PtpAffx.2935.2.A1_a_at	4A	eugene3.00110226	ETC1 (ENHANCER OF TRY AND CPC 1); DNA binding / transcription factor	AT1G01380.1	ETC1 (ENHANCER OF TRY AND CPC 1); DNA binding / transcription factor	regulation of cellular transcription, DNA-dependent/ involved in trichome and root hair patterning in Arabidopsis		-0.237317	-0.259122	-0.191123	0.112895	0.0681759	0.238315	1.30415	1.00631	0.309487	0.950572	0.232821	1.66037	1		1	1	1	1	0.0208282	1	1	0.0457793	1	1.51009e-08
Ptp.5350.1.S1_at	4A	eugene3.00100370	PGR5 (PROTON GRADIENT REGULATION 5)	AT2G05620.1	PGR5 (PROTON GRADIENT REGULATION 5)	Essential for photoprotection		-0.0729797	0.0984869	-0.0833433	0.0963205	-0.0659906	-0.0209505	1.20412	1.65035	0.821003	1.13314	0.348723	1.556	1	1	1	1	1	1	0.148136	0.0614498	1	0.000228527	1	4.17627e-07
PtpAffx.67679.3.S1_a_at	4A	fgenesh4_pg.C_LG_VI000295	acyl-activating enzyme 11 (AAE11)	AT1G66120.1	acyl-activating enzyme 11 (AAE11)	metabolic process		0.018064	0.0156263	-0.0228311	-0.00475138	0.0213843	0.000319376	1.25119	1.07379	0.322355	0.957864	0.359189	1.28221	1	1	1	1	1	1	0.0599309	1	1	0.0376704	1	0.000946098
PtpAffx.454.6.A1_s_at	4A	estExt_fgenesh4_pm.C_LG_II0207	PSBW (PHOTOSYSTEM II REACTION CENTER W)	AT2G30570.1	PSBW (PHOTOSYSTEM II REACTION CENTER W)	photosynthesis		-0.736601	-0.312769	0.435343	-0.308547	0.340164	-0.0534123	1.43933	1.34583	0.516793	1.21541	0.251962	0.921313	1	1	1	1	1	1	0.00116584	1	1	1.5747e-05	1	1
Ptp.644.1.S1_at	4A	grail3.0018006801	pinoresinol-lariciresinol reductase, putative	AT1G32100.1	pinoresinol-lariciresinol reductase, putative	lignan biosynthesis/pinoresinol reductase activity/phenylpropanoid dimers		0.0344469	0.0891589	0.0697155	0.0147187	0.0473738	-0.0187975	1.17823	1.73061	0.820853	1.22604	0.159002	1.01765	1	1	1	1	1	1	0.240408	0.0182751	1	1.10018e-05	1	0.430324
PtpAffx.212767.1.S1_at	4A	eugene3.00150531	ATTPS9 (Arabidopsis thaliana trehalose-phosphatase/synthase 9); transferase, transferring glycosyl groups / trehalose-phosphatase	AT1G23870.1	ATTPS9 (Arabidopsis thaliana trehalose-phosphatase/synthase 9); transferase, transferring glycosyl groups / trehalose-phosphatase	Encodes an enzyme putatively involved in trehalose biosynthesis.		-0.22568	-0.248286	-0.19406	0.0156886	0.0653926	-0.0110409	1.73339	0.202863	0.0807868	1.13805	0.291528	0.727593	1	1	1	1	1	1	8.73543e-07	1	1	0.000195737	1	1
PtpAffx.2504.1.S1_at	4A	estExt_fgenesh4_pg.C_LG_XV0636	GDSL-motif lipase/hydrolase family protein	AT3G48460.1	GDSL-motif lipase/hydrolase family protein	lipid metabolic process		-0.766025	-0.310424	0.417868	-0.182227	-0.177939	0.270819	1.61341	0.288698	1.39418	1.49628	0.311248	0.998601	1	1	1	1	1	1	1.91906e-05	1	0.000819722	4.39933e-10	1	0.635609
PtpAffx.5772.4.A1_a_at	4A	estExt_Genewise1_v1.C_LG_II1327	Unknown protein	AT5G41761.1	--			-0.542904	-0.42503	-0.521687	0.0110948	-0.0540706	-0.184156	1.00681	0.925266	0.215995	1.45007	0.294199	1.17908	1	1	1	1	1	1	1	1	1	2.85956e-09	1	0.0120222
PtpAffx.28876.1.S1_at	4A	eugene3.00081056	ATBZIP58 (ARABIDOPSIS THALIANA BASIC LEUCINE-ZIPPER 58); DNA binding / protein heterodimerization/ protein homodimerization/ transcription factor	AT1G13600.1	ATBZIP58 (ARABIDOPSIS THALIANA BASIC LEUCINE-ZIPPER 58); DNA binding / protein heterodimerization/ protein homodimerization/ transcription factor	regulation of cellular transcription, DNA-dependent/protein heterodimerization activity		-0.06434	-0.0533322	-0.0592613	-0.156089	-0.151486	-0.147375	1.65483	0.977935	0.149956	1.34585	0.281338	1.20614	1	1	1	1	1	1	6.76543e-06	1		1.57173e-07	1	0.00629068
Ptp.3011.1.A1_at	4A	estExt_fgenesh4_pm.C_LG_XV0419	CRR1 (CHLORORESPIRATION REDUCTION 1); dihydrodipicolinate reductase	AT5G52100.1	CRR1 (CHLORORESPIRATION REDUCTION 1); dihydrodipicolinate reductase	ysine biosynthesis via diaminopimelatedihydrodipicolinate reductase activity		-0.578736	-0.112886	0.658023	-0.736321	0.426247	0.192663	1.30703	0.516217	0.715829	1.80086	0.437859	1.58242	1	1	1	0.0797056	1	1	0.0196427	1	1	0	1	1.83784e-07
PtpAffx.212538.1.S1_at	4A	eugene3.00150051	lectin protein kinase family protein	AT3G53380.1	lectin protein kinase family protein	protein amino acid phosphorylation		-0.255854	-0.27156	-0.198176	-0.361767	0.214187	0.161783	0.340454	1.21143	0.820655	1.46271	0.46001	1.55539	1	1	1	1	1	1	1	1	1	1.73385e-09	1	4.25632e-07
PtpAffx.203476.1.S1_at	4A	gw1.III.651.1	CIPK25 (CBL-INTERACTING PROTEIN KINASE 25); kinase	AT5G25110.1	CIPK25 (CBL-INTERACTING PROTEIN KINASE 25); kinase	signal transduction/protein amino acid phosphorylation		-0.0681337	-0.687897	-0.112759	-0.470181	0.25195	-0.231701	0.956841	0.773132	0.761945	1.49464	0.321372	1.32206	1	1	1		1	1		1		4.78751e-10		0.000335731
PtpAffx.23.1.A1_at	4A	eugene3.01230104	ZFP6 (ZINC FINGER PROTEIN 6); nucleic acid binding / transcription factor/ zinc ion binding	AT1G67030.1	ZFP6 (ZINC FINGER PROTEIN 6); nucleic acid binding / transcription factor/ zinc ion binding	regulation of cellular transcription		-0.0186955	-0.011383	-0.00811617	-0.2802	-0.198676	-0.23768	0.735266	0.806604	-0.377496	1.89473	0.231548	1.99212	1	1	1		1	1	1	1		0	1	0
Ptp.5165.1.A1_s_at	4A	gw1.VIII.2613.1	RCA (RUBISCO ACTIVASE)	AT2G39730.1	RCA (RUBISCO ACTIVASE)	response to light stimulus/ADP binding/ribulose-1,5-bisphosphate carboxylase/oxygenase activator activity		-0.0696393	-0.0224507	-0.0185001	0.0566826	0.161966	0.101851	0.425219	1.41585	0.517548	1.60252	0.445333	1.69313	1	1	1	1	1	1	1		1	0	1	5.10727e-09
PtpAffx.216731.1.S1_at	4A	eugene3.01500069	CYP81D8 (cytochrome P450, family 81, subfamily D, polypeptide 8); oxygen binding	AT4G37370.1	CYP81D8 (cytochrome P450, family 81, subfamily D, polypeptide 8); oxygen binding	electron carrier activity/monooxygenase activity		0.219181	-0.00955417	0.0143164	-0.0884399	-0.0727811	0.0110144	0.819038	1.20304	0.297348	1.35372	0.317989	1.7289	1	1	1	1	1	1	1	1	1	1.1732e-07	1	1.52049e-09
PtpAffx.43901.1.A1_at	4A	eugene3.00012267	AP4.3A; ATP binding / protein kinase	AT2G32800.1	AP4.3A; ATP binding / protein kinase	protein amino acid phosphorylation		0.467158	-0.503488	0.0188061	0.0072673	0.156702	-0.0821418	1.04758	1.02903	0.506927	1.33814	0.410403	1.79571	1	1	1	1	1	1		1	1	2.08942e-07	1	1.55947e-10
PtpAffx.209020.1.S1_at	4A	fgenesh4_pg.C_LG_X001261	unknown protein	AT1G69050.1	--			-0.0108964	-0.00882523	-0.00660403	0.00353962	0.00415508	0.0179887	1.37651	-0.0388835	0.657191	1.77259	0.443247	1.25533	1	1	1	1	1	1	0.00460177	1	1	0	1	0.00187092
PtpAffx.102308.1.A1_at	4A	gw1.133.237.1	KNAT6 (Knotted-like Arabidopsis thaliana 6); DNA binding / transcription factor	AT1G23380.2	KNAT6 (Knotted-like Arabidopsis thaliana 6); DNA binding / transcription factor	transcription activator activity/meristem maintenance		0.0312358	-0.00484933	0.0533394	0.00838066	0.0440875	0.0166488	1.02498	0.502836	0.463325	1.77735	0.412503	1.19123	1	1	1		1		1	1	1	0	1	0.00900334
Ptp.3619.1.S1_at	4A	grail3.0116008101	Unknown protein	AT5G19860.1	--			-0.0666188	-0.23624	-0.229712	-0.0243058	0.0562978	-0.0478102	1.26027	1.36972	0.501134	1.51462	0.438568	1.25369	1	1	1	1	1	1	0.0501404	1	1	2.07027e-10	1	0.00194956
PtpAffx.208398.1.S1_s_at	4A	eugene3.00081999	ZFP5 (ZINC FINGER PROTEIN 5); nucleic acid binding / transcription factor/ zinc ion binding	AT1G10480.1	ZFP5 (ZINC FINGER PROTEIN 5); nucleic acid binding / transcription factor/ zinc ion binding	regulation of cellular transcription		-0.00783964	0.102265	-0.00626212	-0.000126508	0.0446116	0.0230275	1.0189	0.382906	0.303916	1.63859	0.32537	1.24847	1	1	1		1	1	1	1	1	0	1	0.00222194
PtpAffx.135947.2.A1_s_at	4A	eugene3.00180253	zinc finger (C3HC4-type RING finger) family protein	AT5G20885.1	zinc finger (C3HC4-type RING finger) family protein	zinc ion binding		0.00107113	0.000749722	0.00358383	0.00346763	0.00358846	0.00952357	2.13103	-0.0976987	0.613965	1.7666	0.284485	0.852178				1	1	1	1.09699e-11	1	1	0	1	1
PtpAffx.37297.1.A1_at	4A	eugene3.00150531	ATTPS9 (Arabidopsis thaliana trehalose-phosphatase/synthase 9); transferase, transferring glycosyl groups / trehalose-phosphatase	AT1G23870.1	ATTPS9 (Arabidopsis thaliana trehalose-phosphatase/synthase 9); transferase, transferring glycosyl groups / trehalose-phosphatase	Encodes an enzyme putatively involved in trehalose biosynthesis.		-0.0854839	-0.0551209	-0.0520566	0.162452	0.126858	0.117191	1.39909	0.550126	-0.176893	2.00905	0.408859	1.10372	1	1	1	1	1	1	0.00282797	1	1	0	1	0.0678773
Ptp.2188.1.S1_a_at	4A	grail3.0100010901	calmodulin-binding protein-related	AT3G54570.1	calmodulin-binding protein-related			-0.109709	-0.161041	-0.151276	0.0722681	0.309051	0.246666	1.04076	0.738878	0.217703	1.30804	0.438579	1.39581	1	1	1	1	1	1	1	1	1	6.25818e-07	1	4.55814e-05
PtpAffx.8561.2.A1_at	4A	eugene3.00080380	hydrophobic protein, putative / low temperature and salt responsive protein, putative	AT2G38905.1	hydrophobic protein, putative / low temperature and salt responsive protein, putative	hyperosmotic salinity response, response to cold		0.0641044	0.0230922	0.020389	0.00388502	0.0552151	0.338346	0.842939	1.32434	0.845441	1.44796	0.320243	1.30119	1	1	1				1	1		3.11835e-09	1	0.000579678
PtpAffx.213812.1.S1_at	4A	fgenesh4_pg.C_LG_XVII000107	helicase domain-containing protein / IBR domain-containing protein / zinc finger protein-related	AT4G01020.1	helicase domain-containing protein / IBR domain-containing protein / zinc finger protein-related	nucleic acid binding/helicase activity		-0.168775	-0.0882534	0.0137544	0.144095	0.133439	0.273005	0.750345	0.757596	-0.186698	1.23307	0.361951	1.18754	1	1	1	1	1	1	1	1	1	8.66615e-06	1	0.00983179
PtpAffx.218539.1.S1_at	4A	gw1.205.73.1	transducin family protein / WD-40 repeat family protein	AT4G34280.1	transducin family protein / WD-40 repeat family protein	nucleotide binding/CUL4 RING ubiquitin ligase complex		-0.0903182	-0.183009	0.182272	0.101027	0.242608	-0.0307768	1.30953	0.911481	0.427372	1.34246	0.701222	1.1459	1	1	1	1	1	1	0.0186675	1	1	1.78199e-07	1	0.026099
PtpAffx.25624.1.A1_s_at	4A	estExt_fgenesh4_pg.C_LG_V1131	GI (GIGANTEA); binding	AT1G22770.1	GI (GIGANTEA); binding	regulation of cellular transcription/ acts earlier than CONSTANTS (CO) and FLOWERING LOCUS T (FT) in the pathway by increasing CO and FT mRNA abundance/cold stress response/a circadian clock-controlled flowering pathway		0.252209	0.274774	0.16589	0.0786757	0.14522	0.0571945	1.15701	1.22869	0.343209	1.38457	0.584437	1.23904	1	1	1	1	1	1	0.354936	1	1	3.67085e-08	1	0.00280952
PtpAffx.7961.1.S1_at	4A	estExt_fgenesh4_pm.C_1200017	ATEXPB3 (ARABIDOPSIS THALIANA EXPANSIN B3)	AT4G28250.1	ATEXPB3 (ARABIDOPSIS THALIANA EXPANSIN B3)	cell wall organization/unidimensional cell growth/expansin		-0.0849902	-0.0810869	-0.0640252	0.00688936	0.0467596	0.0241451	0.945679	1.04067	0.724978	1.47111	0.666419	1.30231	1	1	1	1	1	1	1	1	1	1.22922e-09	1	0.000563122
PtpAffx.249.278.A1_s_at	4A	estExt_fgenesh4_pg.C_LG_XIV1000	FDH (FORMATE DEHYDROGENASE); NAD binding / binding / catalytic/ cofactor binding / oxidoreductase, acting on the CH-OH group of donors, NAD or NADP as acceptor	AT5G14780.1	FDH (FORMATE DEHYDROGENASE); NAD binding / binding / catalytic/ cofactor binding / oxidoreductase, acting on the CH-OH group of donors, NAD or NADP as acceptor	oxidoreductase activity		0.461536	-0.225337	0.0262419	0.395741	0.0508846	-0.0218692	1.33374	1.5261	0.772138	1.78237	0.69275	1.32273	1	1	1	1	1	1	0.0113372	0.361403	1	0	1	0.000329843
PtpAffx.4285.3.S1_a_at	4A	gw1.V.3536.1	NAC1 (Arabidopsis NAC domain containing protein 21, Arabidopsis NAC domain containing protein 22); transcription factor	AT1G56010.2	NAC1 (Arabidopsis NAC domain containing protein 21, Arabidopsis NAC domain containing protein 22); transcription factor	transcription factor activity		0.900947	-0.824803	1.01828	0.362545	0.236873	0.000852971	1.29743	0.844326	0.261818	1.45948	0.566	0.881945	0.535601	0.385013	0.0462855			1	0.0238736	1	1	1.96676e-09	1	1
PtpAffx.15434.1.A1_s_at	4A	eugene3.00140182	CYP704A2 (cytochrome P450, family 704, subfamily A, polypeptide 2); oxygen binding	AT2G45510.1	CYP704A2 (cytochrome P450, family 704, subfamily A, polypeptide 2); oxygen binding	oxygen binding/electron carrier activity/monooxygenase activity		-0.0824275	-0.0739707	0.226679	-0.0434513	0.103521	0.239981	0.544579	1.56511	0.583361	1.20939	0.851666	1.44503	1	1	1	1	1	1	1	0.210085	1	1.92686e-05		1.13536e-05
PtpAffx.201829.1.S1_s_at	4A	estExt_fgenesh4_pm.C_LG_II0340	SKP2A; protein binding	AT1G21410.1	SKP2A; protein binding	SCF-dependent proteasomal ubiquitin-dependent protein catabolism/positive regulation of cell division/Forms part of an E3-ubiquitin-ligase SCF (Skp1, cullin, F-box) complex and recruits phosphorylated AtE2Fc, a transcriptional factor that might play a role in cell division		-0.282251	0.0871989	-0.303378	-0.065839	-0.0548581	0.109659	1.10218	1.06373	0.36117	1.30909	0.603172	1.46407	1	1	1	1	1	1	0.942276	1	1	6.02695e-07	1	6.55084e-06
PtpAffx.208897.1.S1_s_at	4A	grail3.0006025801	Unknown protein	AT2G01300.1	--			0.583352	-0.0304584	-0.0032576	-0.000369632	0.0313808	0.0265646	0.596632	0.919728	0.579866	1.25898	0.772453	1.39905	1	1	1	1	1	1	1	1	1	3.55395e-06	1	4.16517e-05
PtpAffx.208149.1.S1_at	4A	grail3.0009008001	HSP70T-2; ATP binding	AT2G32120.1	HSP70T-2; ATP binding	protein folding, response to high light intensity, response to hydrogen peroxide, response to heat		-0.531727	-0.287351	0.234309	-0.00987269	0.0479667	0.46775	0.49298	1.21998	0.57138	1.11027	0.891892	1.66493	1	1	1	1	1	1	1	1	1	0.000465683	1	1.29956e-08
PtpAffx.162002.1.A1_s_at	4A	estExt_fgenesh4_pg.C_1580005	TT7 (TRANSPARENT TESTA 7); flavonoid 3'-monooxygenase/ oxygen binding	AT5G07990.1	TT7 (TRANSPARENT TESTA 7); flavonoid 3'-monooxygenase/ oxygen binding	flavonoid (biosynthesis)/response to UV/ response to sucrose stimulus		0.119365	-0.207708	0.758236	-0.026417	-0.225134	0.364645	0.831772	0.753001	0.528299	1.15487	0.709784	1.5236	1	1	1	1	1	1	1	1	1	0.000114725	1	1.12229e-06
Ptp.668.1.S1_at	4A	gw1.XIV.4057.1	Unknown protein	AT3G07510.1	--			-0.237958	0.103289	0.257439	0.213833	-0.00328072	0.138627	0.831884	1.01791	0.338248	1.12415	0.552524	1.17977	1	1	1	1	1	1	1	1	1	0.000302803		0.0118253
Ptp.4289.1.S1_at	4A	eugene3.01850004	Unknown protein	AT3G18770.1	--			0.0152696	0.0748792	0.358206	-0.00872675	-0.0481081	0.050739	0.56272	0.932329	0.374816	1.17391	0.534828	1.20165	1	1	1	1	1	1	1	1	1	6.20664e-05	1	0.007011
PtpAffx.134549.1.S1_at	4A	fgenesh4_pm.C_LG_III000464	amino acid transporter family protein	AT5G41800.1	amino acid transporter family protein	amino acid transport		-0.0397386	-0.0268795	-0.0291536	-0.00959539	0.0486464	0.346513	0.422796	1.09207	0.929738	0.99237	0.599125	1.16009	1	1	1	1	1	1	1	1	1	0.0146948		0.0187835
PtpAffx.71010.1.S1_at	4A	gw1.VIII.774.1	calmodulin-binding protein	AT3G16940.1	calmodulin-binding protein	calmodulin binding/transcription regulator activity		0.135652	-0.131664	-0.328124	-0.106938	0.0817135	0.107032	0.578665	0.755874	0.334801	0.982456	0.631343	1.16217	1	1	1	1	1	1	1	1	1	0.01932	1	0.0178937
PtpAffx.51252.1.S1_at	4A	No significant hit	--	--	--			-0.127109	0.0782893	-0.159587	-0.0957955	0.0633985	0.107107	0.484805	1.25646	0.636158	1.1127	0.678243	1.13263	1	1	1	1	1	1	1	1	1	0.000431999	1	0.035382
PtpAffx.3536.1.S1_at	4A	eugene3.00140556	Unknown protein	AT4G01670.1	--			0.211489	-0.0116929	0.124761	0.117768	0.283671	0.289083	1.04828	0.957379	0.657031	1.14801	0.814268	1.26369	1	1	1	1	1	1	1	1	1	0.000142787	1	0.00151572
PtpAffx.145299.1.A1_at	4A	estExt_Genewise1_v1.C_1550153	BIM2 (BES1-INTERACTING MYC-LIKE PROTEIN 2); DNA binding / transcription factor	AT1G69010.1	BIM2 (BES1-INTERACTING MYC-LIKE PROTEIN 2); DNA binding / transcription factor	brassinosteroid (response)/ signal transduction/ regulation of cellular transcription/dTDP-rhamnose biosynthesis		0.052132	0.112989	0.200047	0.04132	0.158444	0.285024	0.677138	0.93666	0.327395	1.1481	0.715426	1.24335	1	1	1				1	1	1	0.00014238	1	0.00252404
PtpAffx.7589.1.S1_s_at	4A	eugene3.00081063	ATPPC4 (Arabidopsis thaliana phosphoenolpyruvate carboxylase 4); phosphoenolpyruvate carboxylase	AT1G68750.1	ATPPC4 (Arabidopsis thaliana phosphoenolpyruvate carboxylase 4); phosphoenolpyruvate carboxylase	response to salt stress, response to water deprivation, tricarboxylic acid cycle		-0.133434	0.00802617	0.114636	-0.125369	0.351272	0.146904	0.578201	1.30576	0.657942	1.11819	0.921442	1.29303	1	1	1	1	1	1	1	1	1	0.000364466	1	0.000716158
Ptp.3743.1.S1_at	4A	estExt_fgenesh4_pg.C_1300020	OST1/P44/SNRK2-6/SRK2E (OPEN STOMATA 1, SNF1-RELATED PROTEIN KINASE 2.6); calcium-dependent protein serine/threonine kinase/ kinase/ protein kinase	AT4G33950.1	OST1/P44/SNRK2-6/SRK2E (OPEN STOMATA 1, SNF1-RELATED PROTEIN KINASE 2.6); calcium-dependent protein serine/threonine kinase/ kinase/ protein kinase	ABA (response)/ signal transduction/response to water deprivation/oxygen and reactive oxygen species/ May act in the interval between ABA perception and reactive oxygen species production in the ABA signalling network		-0.0787391	0.201688	0.0371199	-0.110297	0.207473	0.170415	0.427049	0.748268	0.0939753	1.12636	0.680789	1.32723	1	1	1	1	1	1	1	1	1	0.000282623	1	0.000292828
PtpAffx.65236.1.A1_at	4A	gw1.X.5855.1	Unknown protein	AT3G22530.1	--			-0.0161807	-0.0333282	0.222843	-0.1757	0.187506	0.152213	0.945334	0.795121	0.648342	1.08101	0.658298	1.3598	1	1	1	1	1	1	1	1	1	0.00113466	1	0.000122412
PtpAffx.4938.1.S1_s_at	4A	eugene3.00002366	protein binding / zinc ion binding	AT2G27980.1	protein binding / zinc ion binding	zinc ion binding		0.3223	-0.077847	0.250076	0.611603	0.217592	0.36384	1.08656	1.13694	0.991797	1.00638	0.453251	1.21627	1	1	1	1	1	1	1	1	1	0.00993804	1	0.00491847
PtpAffx.123147.1.A1_at	4A	estExt_Genewise1_v1.C_LG_XVIII3096	Unknown protein	AT4G30780.1	--			0.21422	0.0362555	-0.0615923	0.469474	0.241082	0.169278	1.06977	1.30084	0.379179	1.06414	0.498282	1.1239	1	1	1	1	1	1	1	1	1	0.00187693	1	0.0431465
Ptp.3832.1.S1_at	4A	gw1.XIV.3659.1	F-box family protein	AT3G07870.1	F-box family protein			0.156368	-0.367463	-0.304569	0.466299	0.211922	0.240312	0.827494	0.962624	0.524739	1.16906	0.369017	1.22573	1	1	1	1	1	1				7.26398e-05	1	0.00390223
PtpAffx.57544.1.A1_at	4A	fgenesh4_pg.C_scaffold_201000018	sigA-binding protein-related	AT2G41180.1	sigA-binding protein-related			0.0861183	-0.154778	-0.258936	0.987998	0.0715686	0.0374121	0.946916	0.876825	1.0103	1.03746	1.15726	1.35777	1	1	1	5.25548e-06	1	1	1	1	1	0.00409723	0.0631875	0.000129332
PtpAffx.114999.1.A1_at	4A	fgenesh4_pg.C_scaffold_118000001	Unknown protein	AT1G32690.1	--			0.62737	-0.0301141	-0.0994066	0.652321	-0.235233	-0.231692	0.988719	1.21326	0.863557	1.24904	0.741401	1.39871	1	1	1	1	1	1	1	1	1	5.01221e-06	1	4.20514e-05
PtpAffx.151801.1.A1_at	4A	gw1.IX.4548.1	APK2A (PROTEIN KINASE 2A); kinase	AT1G14370.1	APK2A (PROTEIN KINASE 2A); kinase	protein amino acid phosphorylation		-0.147994	-0.350966	-0.67516	0.793673	0.0217407	-0.386208	0.587251	1.19605	0.849425	1.09608	0.867697	1.15199	1	1	1	0.011223	1	1	1	1	1	0.000719309	1	0.0226712
PtpAffx.17092.1.A1_at	4A	eugene3.00110765	zinc finger (C3HC4-type RING finger) family protein	AT2G42360.1	zinc finger (C3HC4-type RING finger) family protein	zinc ion binding/ubiquitin-protein ligase activity		0.478088	-0.233841	-0.100786	0.505806	0.179976	0.0794664	1.06283	2.19928	0.637417	1.01958	0.803403	1.57513	1	1	1	1	1	1		5.23597e-06	1	0.0068423		2.30828e-07
Ptp.6978.1.A1_at	4A	estExt_fgenesh4_pg.C_LG_XII0829	octicosapeptide/Phox/Bem1p (PB1) domain-containing protein	AT5G63130.1	octicosapeptide/Phox/Bem1p (PB1) domain-containing protein			0.342764	-0.199698	0.393321	0.367093	0.230514	-0.213558	1.0131	1.09514	0.473486	1.21637	0.947412	1.59411	1	1	1	1	1	1	1	1	1	1.52496e-05	1	1.27279e-07
PtpAffx.130846.2.S1_at	4A	eugene3.00280056	ORA47; DNA binding / transcription factor	AT1G74930.1	ORA47; DNA binding / transcription factor	regulation of cellular transcription, DNA-dependent/ response to biotic stimulus/encodes a member of the DREB subfamily A-5 of ERF/AP2 transcription factor family.		0.236497	0.0194327	0.341828	0.548008	0.0780292	0.397354	0.89814	1.17824	0.727895	1.05344	0.895272	1.29193	1	1	1	1	1	1	1	1	1	0.00257292	1	0.000736787
Ptp.696.1.A1_at	4A	gw1.X.992.1	Unknown protein	AT1G13990.1	--			0.237163	0.0519619	-0.173782	0.363978	0.00731466	0.120934	0.888436	1.02218	0.788362	1.17554	0.820317	1.31294	1	1	1	1	1	1	1	1	1	5.88741e-05	1	0.000426698
Ptp.5752.1.S1_at	4A	estExt_fgenesh4_pg.C_LG_V1539	ROC3 (rotamase CyP 3); peptidyl-prolyl cis-trans isomerase	AT2G16600.1	ROC3 (rotamase CyP 3); peptidyl-prolyl cis-trans isomerase	protein folding/ signal transduction		0.346731	0.138745	0.213947	0.275414	-0.145848	0.194582	0.694496	1.03594	0.420174	1.05694	1.06036	1.44229	1	1	1	1	1	1	1	1	1	0.00232136	0.460433	1.22802e-05
PtpAffx.143539.1.S1_at	5A	gw1.VII.465.1	UDP-glucoronosyl/UDP-glucosyl transferase family protein	AT1G05680.1	UDP-glucoronosyl/UDP-glucosyl transferase family protein	metabolic process		0.091634	-0.886336	-1.50866	0.0106095	-0.257875	-0.928739	1.28041	1.69743	0.794123	0.021094	-0.339543	-0.0161216	1	0.0751249	1.67382e-08	1	1	0.000561902	0.0336197	0.0303655	1	1	1	1
PtpAffx.6353.1.S1_at	5A	estExt_Genewise1_v1.C_LG_III0308	disease resistance-responsive family protein / dirigent family protein	AT1G64160.1	disease resistance-responsive family protein / dirigent family protein	defense response/lignan biosynthesis		1.33873	-1.71163	-1.4658	-0.0282923	-0.394199	-1.25417	0.409092	0.0520113	0.391242	-0.291252	-0.907543	-0.0711114	2.66045e-06	0	7.61967e-08	1	1	5.59096e-10	1	1	1	1	1	1
PtpAffx.4884.1.S1_at	5A	estExt_fgenesh4_pg.C_LG_IV1267	unknown protein	AT1G49310.1	--			1.30836	-0.0824591	-0.439667	-0.304164	-0.803169	-1.4899	0.069868	0.93076	0.598904	-0.376189	0.556541	-0.0863284	7.17963e-06	1	1	1	0.0938372	0	1	1	1	1	1	1
PtpAffx.249.7.S1_x_at	5A	estExt_fgenesh4_pg.C_LG_XIX0984	trypsin and protease inhibitor family protein / Kunitz family protein	AT1G73325.1	trypsin and protease inhibitor family protein / Kunitz family protein	endopeptidase inhibitor activity		0.478389	-1.05886	0.565853	-0.251503	-0.546185	-1.70324	0.842303	0.470562	0.757473	0.397949	0.0498595	0.201113	1	0.00042998		1	1	0	1	1	1	1	1	1
PtpAffx.200063.1.S1_at	5A	fgenesh4_pm.C_LG_I000043	FAD2 (FATTY ACID DESATURASE 2); delta12-fatty acid dehydrogenase	AT3G12120.1	FAD2 (FATTY ACID DESATURASE 2); delta12-fatty acid dehydrogenase	lipid metabolic process/delta12-fatty acid dehydrogenase activity		1.138	-1.40768	-1.26964	0.0878412	-0.938723	-1.84033	0.152903	0.539425	0.100009	0.078561	0.231406	0.884448	0.00125718	8.96534e-10	4.57997e-05	1	0.00122769	0	1	1	1		1	1
PtpAffx.216706.1.S1_at	5A	eugene3.01500015	proton-dependent oligopeptide transport (POT) family protein	AT1G59740.1	proton-dependent oligopeptide transport (POT) family protein	oligopeptide transport/response to nematode		-0.0591066	-0.719213	-1.60725	-0.101685	-0.389828	-0.732854	1.69813	1.8573	1.65824	0.695413	-0.158095	0.605055	1	1	4.37368e-10	1	1	0.346478	2.21401e-06	0.00241532	9.27584e-07	1	1	1
PtpAffx.68101.1.S1_s_at	5A	gw1.5309.3.1	DC1 domain-containing protein	AT1G60420.1	DC1 domain-containing protein	antioxidant activity/oxidoreductase activity		0.287617	-1.20451	-1.37587	0.0295453	-0.165094	-1.05772	0.933157	1.16809	0.591822	0.484196	0.408387	0.366428	1	2.80841e-06	1.59714e-06	1	1	3.75986e-06	1	1	1	1
Ptp.4882.1.S1_s_at	5A	gw1.X.4809.1	DC1 domain-containing protein	AT1G60420.1	DC1 domain-containing protein	antioxidant activity/oxidoreductase activity		0.34653	-0.996801	-1.18389	-0.0626506	-0.19742	-1.21014	0.927456	1.46171	0.373771	0.652934	0.130433	0.335974	1	0.00304114	0.000569988	1	1	4.54901e-09	1	0.860827		1
PtpAffx.208608.1.S1_s_at	5A	fgenesh4_pg.C_LG_X000443	F-box family protein	AT4G19930.1	F-box family protein			-0.307865	-0.870771	-1.29413	0.0545259	-0.297151	-1.08363	0.856716	0.870255	0.612677	0.585046	0.184284	0.289208	1	0.114754	2.16193e-05	1	1	1.27611e-06	1	1	1	1	1	1
PtpAffx.216706.1.S1_x_at	5A	eugene3.01500015	proton-dependent oligopeptide transport (POT) family protein	AT1G59740.1	proton-dependent oligopeptide transport (POT) family protein	oligopeptide transport/response to nematode		0.204963	-0.300736	-1.14662	-0.330934	-0.8523	-1.26835	1.16576	0.927399	1.12609	0.991784	-0.0686785	0.679964	1	1	0.00161852	1	0.020965	2.79548e-10	0.302467	1	0.256965	0.0149353	1	1
PtpAffx.140479.1.A1_at	5A	gw1.VI.1944.1	EXLB3 (EXPANSIN-LIKE B3 PRECURSOR)	AT2G18660.1	EXLB3 (EXPANSIN-LIKE B3 PRECURSOR)	Encodes PNP-A (Plant Natriuretic Peptide A). PNPs are a class of systemically mobile molecules distantly related to expansins; their biological role has remained elusive		0.470069	-0.564592	-0.73093	-0.235799	-0.878813	-1.18027	0.556901	0.877193	0.196071	0.723373	-0.481679	0.14132	1	1	1	1	0.00902167	1.81833e-08	1	1		1	1	1
PtpAffx.30187.2.S1_at	5A	eugene3.00120902	KING1 (SNF1-RELATED PROTEIN KINASE REGULATORY SUBUNIT GAMMA 1)	AT3G48530.1	KING1 (SNF1-RELATED PROTEIN KINASE REGULATORY SUBUNIT GAMMA 1)			-0.304974	-1.26724	-0.52618	0.0969898	-0.323136	-0.754052	1.16866	1.00813	-0.373014	1.84653	-0.527029	0.265512	1	2.65917e-07		1	1	0.185086	0.286818	1	1	0	1
Ptp.6165.1.S1_at	5A	eugene3.01870005	GRX480; thiol-disulfide exchange intermediate	AT1G28480.1	GRX480; thiol-disulfide exchange intermediate	salicylic acid (inducible)/ jasmonic acid(repression)/ Encodes a member of the glutaredoxin family that regulates protein redox state. Maybe involved in SA/JA cross-talk.		1.07198	-1.43922	-0.889505	0.494208	-0.823531	-1.28268	1.29301	0.214985	0.23669	1.46152	-0.126381	0.689302	0.00774572	2.2729e-10	0.921553	1	0.0509315	1.39774e-10	0.0261002	1	1	1.81149e-09	1	1
PtpAffx.206394.1.S1_at	5A	fgenesh4_pg.C_LG_VI000991	Unknown protein	AT5G56980.1	--			1.08685	-0.548045	-1.34132	-0.0149739	0.0515332	-0.763583	0.879015	1.41804	0.169182	0.526846	0.510193	0.779353	0.00518942	1	4.89409e-06	1	1	0.138872	1	1		1	1	1
PtpAffx.14077.1.S1_at	5A	eugene3.00150626	octicosapeptide/Phox/Bem1p (PB1) domain-containing protein	AT5G63130.1	octicosapeptide/Phox/Bem1p (PB1) domain-containing protein			-0.108011	-0.978378	-0.985877	0.337619	-0.0719914	-0.312749	0.801399	1.73626	1.40917	0.595525	0.570859	0.752902	1	0.00532027	0.101752	1	1	1	1	0.0167439	0.000574709	1	1	1
PtpAffx.101048.1.A1_at	5A	No significant hit	--	--	--			0.97161	-1.10066	-1.48282	0.148656	-0.16959	-0.427204	1.11602	1.01673	0.523227	0.218075	0.794037	0.423816	0.101072	0.000108068	4.19637e-08	1	1	1	0.739513	1	1	1	1	1
PtpAffx.86400.1.S1_at	5A	eugene3.00131247	WNK4 (Arabidopsis WNK kinase 4); kinase	AT5G58350.1	WNK4 (Arabidopsis WNK kinase 4); kinase	protein amino acid phosphorylation		0.00153171	-0.785247	-1.1568	0.0473957	-0.0455713	-0.476892	1.21932	1.45761	1.84645	0.277005	0.830479	0.552997	1	1	0.00122103	1	1	1	0.110988	0.9086	3.72041e-09	1	1
PtpAffx.206394.1.S1_x_at	5A	fgenesh4_pg.C_LG_VI000991	Unknown protein	AT5G56980.1	--			1.52481	-0.628199	-1.16868	0.112741	0.119559	-0.249059	0.803485	1.60837	0.549033	0.210476	0.52526	0.487925	3.77098e-09	1	0.000876053	1		1	1	0.113421		1	1
PtpAffx.224458.1.S1_s_at	5A	estExt_fgenesh4_pg.C_LG_IX1527	serine carboxypeptidase S28 family protein	AT5G22860.1	serine carboxypeptidase S28 family protein	proteolysis		0.845927	-0.961672	-1.40741	-0.144539	-0.0486356	-0.14881	0.688695	0.399496	0.458875	-0.0712709	0.585529	0.575018	1	0.00876054	5.61096e-07	1	1	1	1	1	1	1		1
PtpAffx.85937.1.A1_s_at	5A	grail3.0045003902	glycosyl hydrolase family 17 protein	AT4G34480.1	glycosyl hydrolase family 17 protein			0.655834	-0.908415	-1.14906	0.0092305	0.710039	0.0960693	0.452345	0.440033	0.273286	0.725606	-0.533911	0.708681	1	0.0407035	0.00151321	1		1	1	1		1		1
PtpAffx.218122.1.S1_s_at	5A	eugene3.00290267	RPM1 (RESISTANCE TO P. SYRINGAE PV MACULICOLA 1); protein binding	AT3G07040.1	RPM1 (RESISTANCE TO P. SYRINGAE PV MACULICOLA 1); protein binding	plant-type hypersensitive response, defense response		-0.939791	-1.37033	-1.16178	-0.00444307	0.488326	0.120391	1.69038	0.20187	1.02265	0.810434	0.323981	0.476933	0.217256	4.30589e-09	0.00106265	1	1	1	2.70976e-06	1	1	1	1	1
Ptp.2999.1.S1_at	5A	gw1.II.950.1	auxin-responsive family protein	AT4G00880.1	auxin-responsive family protein	auxin (response)		-0.373339	-1.01468	-0.944487	-0.0145173	0.0786913	-0.00767213	1.52684	1.1022	0.256417	0.762263	0.56388	0.322927	1	0.00175053	0.26893	1	1	1	0.000156388	1	1	1	1	1
Ptp.5096.1.S1_s_at	5A	eugene3.00181176	SPX (SYG1/Pho81/XPR1) domain-containing protein	AT2G26660.1	SPX (SYG1/Pho81/XPR1) domain-containing protein	cellular response to phosphate starvation		-0.60121	-0.259646	-1.03603	-0.233384	0.210858	0.246556	1.34301	0.572995	0.681774	0.684644	0.273231	0.181945	1	1	0.0297644	1	1	1	0.00934527	1	1	1	1	1
PtpAffx.83041.1.A1_s_at	5A	estExt_fgenesh4_pm.C_LG_X0551	BXL1 (BETA-XYLOSIDASE 1); hydrolase, hydrolyzing O-glycosyl compounds	AT5G49360.1	BXL1 (BETA-XYLOSIDASE 1); hydrolase, hydrolyzing O-glycosyl compounds	pectic arabinan modification/Located in the extracellular matrix. Gene is expressed specifically in tissues undergoing secondary wall thickening		-1.85294	-1.66868	-0.698672	-0.433432	0.339488	0.0414451	0.335342	0.489919	2.27554	0.258791	0.249375	0.153436		0	1	1	1	1	1	1	0	1	1	1
PtpAffx.209038.1.S1_s_at	5A	estExt_fgenesh4_pm.C_LG_X0551	BXL1 (BETA-XYLOSIDASE 1); hydrolase, hydrolyzing O-glycosyl compounds	AT5G49360.1	BXL1 (BETA-XYLOSIDASE 1); hydrolase, hydrolyzing O-glycosyl compounds	pectic arabinan modification/Located in the extracellular matrix. Gene is expressed specifically in tissues undergoing secondary wall thickening		-1.50222	-1.23957	-0.875861	-0.566525	0.328606	0.130759	0.521024	1.22915	1.33927	0.593723	-0.0243795	0.565016	8.72819e-09	7.62849e-07	1	1	1	1	1	1	0.00292027	1	1	1
PtpAffx.129663.1.S1_at	5A	eugene3.00090590	oxidoreductase, 2OG-Fe(II) oxygenase family protein	AT3G19000.1	oxidoreductase, 2OG-Fe(II) oxygenase family protein			0.0863882	-0.418941	-1.07582	0.759217	-1.40572	-1.17341	0.45816	0.995069	0.718902	-0.326091	0.639775	0.830731	1	1	0.0107776		0	2.48671e-08	1	1	1	1	1	1
PtpAffx.3847.3.A1_at	5A	gw1.3771.2.1	TT7 (TRANSPARENT TESTA 7); flavonoid 3'-monooxygenase/ oxygen binding	AT5G07990.1	TT7 (TRANSPARENT TESTA 7); flavonoid 3'-monooxygenase/ oxygen binding	flavonoid (biosynthesis)/response to UV/ response to sucrose stimulus		1.21113	-1.23212	0.197414	0.973635	-0.982181	-0.447574	0.242697	-0.258153	0.574745	-0.032425	0.265338	0.284463	0.000148866	1.00929e-06	1	9.77938e-06	0.000267361	1	1	1	1	1	1	1
Ptp.980.1.A1_s_at	5A	estExt_fgenesh4_pm.C_LG_II0967	auxin-responsive family protein	AT5G35735.1	auxin-responsive family protein	auxin (response)		0.977817	-0.845497	-1.03477	0.928903	-0.310503	-0.837039	0.532697	0.57261	0.4997	0.544035	0.291236	0.103242	0.0868174	0.224936	0.0307127	6.39829e-05	1	0.0135625	1	1	1	1	1	1
PtpAffx.158527.1.S1_at	5A	estExt_fgenesh4_pm.C_LG_II0967	auxin-responsive family protein	AT5G35735.1	auxin-responsive family protein	auxin (response)		0.99496	-0.891037	-1.16364	0.884332	-0.491374	-1.01892	0.735005	0.695374	1.20797	0.065283	0.117035	-0.0419019	0.0567839	0.0660125	0.00100894	0.000382382		1.81007e-05	1	1	0.0501231	1	1	1
Ptp.5280.1.S1_at	5A	gw1.XIX.1538.1	CRT3 (CALRETICULIN 3); calcium ion binding	AT1G08450.1	CRT3 (CALRETICULIN 3); calcium ion binding	response to stress/signal transduction/protein folding/anthocyanin metabolic process		0.819477	-0.46536	-1.24067	0.760904	-0.0387805	-0.50607	0.395405	1.48271	1.73273	-0.559643	0.552277	-0.00180569	1	1	0.000109375	0.0349833	1	1	1	0.65104	1.11748e-07	1	1	1
PtpAffx.479.1.S1_at	5A	eugene3.00150657	leucine-rich repeat transmembrane protein kinase, putative	AT2G31880.1	leucine-rich repeat transmembrane protein kinase, putative	signal transduction/ positive regulation of defense response/ protein amino acid phosphorylation		-0.142532	-0.912738	-1.12849	0.341672	-0.0275861	-0.26314	0.134742	1.10386	1.62974	-0.111267	0.00333835	0.587282	1	0.0360409	0.0026585	1	1	1	1	1	2.03624e-06
PtpAffx.27269.1.A1_at	5A	estExt_fgenesh4_pg.C_1630059	ARF16 (AUXIN RESPONSE FACTOR 16); miRNA binding / transcription factor	AT4G30080.1	ARF16 (AUXIN RESPONSE FACTOR 16); miRNA binding / transcription factor	auxin (response)/ signal transduction/root cap development/cell division/ pattern specification process		1.01678	-1.02999	-1.01982	-0.161702	-0.148265	-0.112803	1.30732	0.48159	0.441212	-0.075745	0.085402	-0.13695	0.0327532	0.00108317	0.0445514	1	1	1		1	1	1	1	1
PtpAffx.133729.1.A1_at	5A	eugene3.00102359	AAO3 (ABSCISIC ALDEHYDE OXIDASE 3)	AT2G27150.1	AAO3 (ABSCISIC ALDEHYDE OXIDASE 3)	ABA (biosynthesis)/Encodes the aldehyde oxidase delta isoform catalyzing the final step in abscisic acid biosynthesis		1.4368	-0.90013	-0.498947	0.27915	0.459304	0.0939434	1.55803	0.807941	1.31766	0.084913	0.155252	-0.158606	9.28509e-08	0.0513111	1	1	1	1	7.43841e-05	1	0.00475115	1	1	1
PtpAffx.68244.1.S1_at	5A	gw1.II.2573.1	AZF2 (ARABIDOPSIS ZINC-FINGER PROTEIN 2); nucleic acid binding / transcription factor/ zinc ion binding	AT3G19580.1	AZF2 (ARABIDOPSIS ZINC-FINGER PROTEIN 2); nucleic acid binding / transcription factor/ zinc ion binding	ABA(response)/transcription factor activity/ response to water deprivation (upregulated)/ transcription repressor activity/		0.537376	-0.971794	-1.05887	1.19926	0.0658406	-0.235575	0.134534	0.592496	0.379414	0.476954	-0.717852	0.60137	1	0.00648205	0.0166851	2.10836e-10	1	1		1	1	1	1	1
PtpAffx.203303.1.S1_s_at	5A	fgenesh4_pg.C_scaffold_1512000001	unknown protein (peut etre peroxidase cf Namroud et al; 2008)	AT4G23880.1	--			1.06526	-0.237775	-0.324676	0.817869	-0.08801	-0.0462943	0.0184677	0.680446	0.442229	-0.0131408	-0.000582813	0.0575228	0.00926655	1	1	0.00471024	1	1	1	1	1	1	1	1
PtpAffx.11208.1.A1_at	5A	gw1.XVIII.2175.1	WRKY11 (WRKY DNA-binding protein 11); transcription factor	AT4G31550.1	WRKY11 (WRKY DNA-binding protein 11); transcription factor	regulation of cellular transcription, DNA-dependent		1.36508	-0.531254	-0.560514	1.26722	0.153653	-0.105996	0.609031	0.0819731	0.511744	0.0476867	-0.0796939	-0.0356394	1.10433e-06	1	1	0	1	1	1	1	1	1	1	1
PtpAffx.207289.1.S1_at	5A	fgenesh4_pg.C_LG_VII000932	disease resistance protein (CC-NBS-LRR class), putative	AT5G66900.1	disease resistance protein (CC-NBS-LRR class), putative	defense response/apoptosis		1.01208	-0.372288	-0.481147	0.899173	0.26528	0.119685	0.37713	-0.0102243	0.675966	0.434315	0.0807973	0.335747	0.0369117	1	1	0.000212814	1	1		1	1	1	1	1
Ptp.5131.1.S1_at	5A	gw1.XVII.405.1	ATUGT85A2 (UDP-GLUCOSYL TRANSFERASE 85A2); UDP-glycosyltransferase/ glucuronosyltransferase/ transferase, transferring glycosyl groups	AT1G22360.1	ATUGT85A2 (UDP-GLUCOSYL TRANSFERASE 85A2); UDP-glycosyltransferase/ glucuronosyltransferase/ transferase, transferring glycosyl groups	metabolic process		0.564417	-1.43097	-1.06186	0.423207	0.22914	0.220854	1.20334	0.861963	1.05875	0.583925	-0.15174	0.0245335	1	3.28308e-10	0.0154541	1	1	1	0.150335	1	0.910076	1	1	1
PtpAffx.24245.1.A1_at	5A	gw1.171.35.1	CLA1 (CLOROPLASTOS ALTERADOS 1)	AT4G15560.1	CLA1 (CLOROPLASTOS ALTERADOS 1)	ABA (biosynthesis)/ chlorophyll biosynthesis		-0.292373	-0.320764	-0.453986	-0.0137958	0.516837	0.394083	1.64581	0.255881	0.802885	1.74958	0.115225	1.08554	1	1	1	1	1	1	8.50787e-06	1	1	0	1	0.101427
PtpAffx.23427.1.S1_at	5A	grail3.0009024601	ATGSTU8 (Arabidopsis thaliana Glutathione S-transferase (class tau) 8); glutathione transferase	AT3G09270.1	ATGSTU8 (Arabidopsis thaliana Glutathione S-transferase (class tau) 8); glutathione transferase	toxin catabolism/ Encodes glutathione transferase belonging to the tau class of GSTs.		0.694435	-0.552104	-1.0796	0.34069	0.315277	0.351986	1.31739	1.05162	0.534506	1.77505	0.690149	0.986246	1	1	0.00976755	1	1	1	0.0158925	1	1	0	1	0.815633
Ptp.7096.1.S1_x_at	5A	estExt_fgenesh4_pg.C_LG_VIII1530	ATGSTU7 (GLUTATHIONE S-TRANSFERASE 25); glutathione transferase	AT2G29420.1	ATGSTU7 (GLUTATHIONE S-TRANSFERASE 25); glutathione transferase	salicylic acid (response)/ toxin catabolism/Encodes glutathione transferase belonging to the tau class of GSTs		0.494885	-0.526795	-0.961756	0.303677	0.303968	0.184492	1.36281	0.73814	0.339293	1.9063	0.606251	1.23784	1	1	0.18012	1	1	1	0.00615978	1	1	0	1	0.00289443
PtpAffx.23427.1.S1_s_at	5A	estExt_fgenesh4_pg.C_LG_VIII1530	ATGSTU7 (GLUTATHIONE S-TRANSFERASE 25); glutathione transferase	AT2G29420.1	ATGSTU7 (GLUTATHIONE S-TRANSFERASE 25); glutathione transferase	salicylic acid (response)/ toxin catabolism/Encodes glutathione transferase belonging to the tau class of GSTs		0.653498	-0.58495	-0.995775	0.436167	0.23397	0.251312	1.40713	0.775878	0.482461	1.55374	0.330273	0.701453	1	1	0.080192	1	1	1	0.00237346	1	1	3.88176e-11	1	1
Ptp.4896.1.S1_a_at	5A	gw1.XIV.2196.1	protein phosphatase 2C, putative / PP2C, putative	AT3G62260.2	protein phosphatase 2C, putative / PP2C, putative	PP2C		0.175758	-0.24286	-0.49036	0.28157	0.0780019	-0.0537396	1.3871	0.676961	0.756602	1.45353	0.633684	1.13276	1	1	1	1	1	1	0.00366545	1	1	2.49727e-09	1	0.035278
PtpAffx.38516.1.A1_at	5A	gw1.I.4755.1	CCAAT-box binding transcription factor subunit B (NF-YB) (HAP3 ) (AHAP3) family (Hap3b)	AT5G47640.1	CCAAT-box binding transcription factor subunit B (NF-YB) (HAP3 ) (AHAP3) family (Hap3b)	regulation of cellular transcription, DNA-dependent		-0.154195	-0.372434	-0.382411	0.127682	0.12342	0.247026	1.63643	1.26152	0.823255	1.48867	0.353178	1.1617	1	1	1	1	1	1	1.07853e-05	1		6.08143e-10	1	0.0180913
PtpAffx.135336.2.S1_at	5A	gw1.XVI.1206.1	calmodulin-binding family protein	AT3G52870.1	calmodulin-binding family protein			-0.502185	-0.189254	-0.602294	-0.117288	-0.392956	-0.0379856	1.72959	0.764162	1.23351	1.13758	0.427993	0.466649	1	1	1				9.66349e-07	1	0.0294583	0.000198663	1	1
PtpAffx.215779.1.S1_at	5A	eugene3.130860001	proton-dependent oligopeptide transport (POT) family protein	AT1G22570.1	proton-dependent oligopeptide transport (POT) family protein	oligopeptide transport		-0.0365399	0.0814995	-0.856329	-0.131684	0.0460766	-0.140515	1.08884	0.595695	1.29023	1.1533	0.498743	0.908309	1	1	1	1	1	1	1	1	0.00871872	0.000120605	1	1
PtpAffx.69360.1.A1_s_at	5A	estExt_fgenesh4_kg.C_LG_VI0014	ERD15 (EARLY RESPONSIVE TO DEHYDRATION 15)	AT2G41430.1	ERD15 (EARLY RESPONSIVE TO DEHYDRATION 15)	Protein binding/Encodes hydrophilic protein lacking Cys residues that is expressed in response to drought stress		0.348657	-0.606652	-0.894876	0.270905	0.0273926	0.0075272	1.26959	1.37003	0.94352	1.13864	0.743596	0.634345	1	1	0.819525	1	1	1	0.0417072	1	1	0.000192167	1	1
PtpAffx.71066.1.A1_s_at	5A	eugene3.00141061	EFE (ETHYLENE FORMING ENZYME)	AT1G05010.1	EFE (ETHYLENE FORMING ENZYME)1-aminocyclopropane-1-carboxylate oxidase	ethylene biosynthesis		0.232308	-0.338408	-0.504317	0.102924	-0.109272	-0.135918	1.52745	1.05699	0.831069	1.05145	0.82445	0.856162	1	1	1	1	1	1	0.000154174	1	1	0.00272767	1	1
PtpAffx.207040.1.S1_at	5A	gw1.VII.1348.1	ANAC082 (Arabidopsis NAC domain containing protein 82); transcription factor	AT5G09330.1	ANAC082 (Arabidopsis NAC domain containing protein 82); transcription factor	regulation of cellular transcription/multicellular organismal development/no apical meristem (NAM) family protein		-0.175582	-0.339475	-0.439909	0.254901	0.0831328	-0.0632642	1.04485	0.658768	1.16589	1.40132	1.38324	0.315594	1	1	1	1	1	1	1	1	0.117652	1.93312e-08	0.000328923	1
Ptp.2528.1.S1_at	5A	eugene3.00081881	methionine sulfoxide reductase domain-containing protein / SeIR domain-containing protein	AT4G04830.1	methionine sulfoxide reductase domain-containing protein / SeIR domain-containing protein	peptide-methionine-(S)-S-oxide reductase activity		-0.0822449	-0.310305	-0.462177	0.195971	-0.287993	-0.0955276	1.19394	0.7481	0.800609	1.4118	0.871674	0.844743	1	1	1	1	1	1	0.179407	1	1	1.28874e-08	1	1
PtpAffx.71066.1.A1_x_at	5A	eugene3.00141061	EFE (ETHYLENE FORMING ENZYME)	AT1G05010.1	EFE (ETHYLENE FORMING ENZYME)1-aminocyclopropane-1-carboxylate oxidase	ethylene biosynthesis		0.19092	-0.499452	-0.609309	0.151745	-0.125585	-0.259181	1.46471	0.779746	0.537415	1.2911	0.857232	1.09585	1	1	1	1	1	1	0.000658569	1	1	1.14834e-06	1	0.0808254
PtpAffx.23456.1.S1_at	5A	eugene3.00050956	pathogenesis-related family protein	AT1G78780.2	pathogenesis-related family protein			0.227495	-0.68348	-0.508351	0.122275	-0.0843091	-0.482738	1.13863	0.964729	0.911411	1.49029	1.25458	1.0492	1	1	1	1	1	1	0.494705	1	1	5.69325e-10	0.00731019	0.222215
PtpAffx.80854.1.S1_s_at	5A	estExt_fgenesh4_pg.C_LG_XIV1000	FDH (FORMATE DEHYDROGENASE); NAD binding / binding / catalytic/ cofactor binding / oxidoreductase, acting on the CH-OH group of donors, NAD or NADP as acceptor	AT5G14780.1	FDH (FORMATE DEHYDROGENASE); NAD binding / binding / catalytic/ cofactor binding / oxidoreductase, acting on the CH-OH group of donors, NAD or NADP as acceptor	oxidoreductase activity		0.448802	-0.314004	-0.215931	0.159607	-0.127235	-0.17294	1.35242	1.01691	1.01436	1.70282	0.944589	1.2367	1	1	1	1	1	1	0.00767182	1	1	0	1	0.00297746
PtpAffx.7937.1.A1_at	5A	estExt_Genewise1_v1.C_1220187	ATACP5 (acid phosphatase 5); acid phosphatase/ protein serine/threonine phosphatase	AT3G17790.1	ATACP5 (acid phosphatase 5); acid phosphatase/ protein serine/threonine phosphatase	response to hydrogen peroxide/ cellular phosphate ion homeostasis		-0.512412	-0.878756	-1.0251	0.250739	0.62014	0.964072	0.897429	0.956014	1.01499	1.22125	0.859781	0.839574	1	0.0924194	0.0390928	1	1	0.000151613	1	1	1	1.29387e-05	1	1
PtpAffx.889.1.A1_a_at	5A	eugene3.00090763	AZF2 (ARABIDOPSIS ZINC-FINGER PROTEIN 2); nucleic acid binding / transcription factor/ zinc ion binding	AT3G19580.1	AZF2 (ARABIDOPSIS ZINC-FINGER PROTEIN 2); nucleic acid binding / transcription factor/ zinc ion binding	ABA(response)/transcription factor activity/ response to water deprivation (upregulated)/ transcription repressor activity/		1.31253	0.142125	-0.561186	0.958469	0.443316	0.757399	0.539799	0.68578	0.259651	1.09607	0.344418	1.02756	6.27272e-06	1	1	1.86635e-05	1	0.167388		1	1	0.000719495	1	0.350386
PtpAffx.81296.1.S1_at	5A	estExt_Genewise1_v1.C_LG_X2383	ankyrin repeat family protein	AT3G12360.1	ankyrin repeat family protein	response to salt stress		0.680982	-0.30807	-0.270071	1.20869	0.888333	0.778467	0.433071	0.672707	0.803471	0.794786	0.606764	0.885067		1	1	1.31772e-10	0.00662583	0.0880805	1	1	1	1	1	1
PtpAffx.3314.1.S1_at	5A	eugene3.00141145	Unknown protein	AT2G04515.1	--			1.39236	-1.04633	-0.420616	0.341226	0.836058	-0.0136207	1.36131	1.40786	2.03657	0.359261	0.564599	1.3624	4.36796e-07	0.000643972		1	0.0347248	1	0.00635962	1	1.13427e-11	1	1	0.000114054
PtpAffx.81642.1.A1_s_at	5A	gw1.XVI.1154.1	BZIP17 BZIP17; DNA binding / transcription activator/ transcription factor	AT2G40950.1	BZIP17 BZIP17; DNA binding / transcription activator/ transcription factor	regulation of cellular transcription, DNA-dependent/transcription factor bZIP17 appears to regulate transcription as part of a salt and osmotic stress response		0.498001	-0.52181	-0.257701	0.706227	0.37101	0.176407	0.624575	0.6833	0.886275	1.00102	0.0820091	1.18001	1	1	1	0.211083	1	1	1	1	1	0.0115506	1	0.0117582
PtpAffx.24101.1.A1_at	5A	eugene3.00410067	leucine-rich repeat family protein / protein kinase family protein	AT1G34420.1	leucine-rich repeat family protein / protein kinase family protein	protein amino acid glycosylation		0.601478	-0.700647	-0.441423	0.916131	0.164272	-0.0696362	1.24313	1.06588	0.974357	1.07041	0.543211	1.259	1	1	1	0.000107711	1	1	0.0701347	1	1	0.00155793	1	0.00170593
PtpAffx.998.1.A1_at	5A	eugene3.00160232	VQ motif-containing protein	AT3G56880.1	VQ motif-containing protein			0.868295	-0.593974	-0.603825	0.612085	0.279877	-0.186497	0.562923	-0.136522	0.954678	1.1561	0.722608	1.35761	1	1	1	1	1	1		1	1	0.000110271	1	0.000129863
PtpAffx.27878.3.A1_a_at	5A	estExt_fgenesh4_pg.C_640197	GRX480; thiol-disulfide exchange intermediate	AT1G28480.1	GRX480; thiol-disulfide exchange intermediate	salicylic acid (inducible)/ jasmonic acid(repression)/ Encodes a member of the glutaredoxin family that regulates protein redox state. Maybe involved in SA/JA cross-talk.		1.28975	-0.6687	-0.805938	0.626601	-0.297209	-0.74234	1.01182	0.122333	0.769594	1.10832	0.198092	0.433614	1.30493e-05	1	1	1	1	0.262241	1	1	1	0.00049444	1	1
PtpAffx.27878.2.S1_a_at	5A	grail3.0058009901	GRX480; thiol-disulfide exchange intermediate	AT1G28480.1	GRX480; thiol-disulfide exchange intermediate	salicylic acid (inducible)/ jasmonic acid(repression)/ Encodes a member of the glutaredoxin family that regulates protein redox state. Maybe involved in SA/JA cross-talk.		1.51072	-0.77135	-0.753845	0.890631	-0.218807	-0.475677	0.870179	0.412208	1.64005	0.849445	0.732355	0.566835	6.36821e-09	1	1	0.000298514	1	1	1	1	1.53432e-06	0.592757	1	1
PtpAffx.205219.1.S1_at	5A	fgenesh4_pg.C_LG_V000253	WRKY51 (WRKY DNA-binding protein 51); transcription factor	AT5G64810.1	WRKY51 (WRKY DNA-binding protein 51); transcription factor	regulation of cellular transcription, DNA-dependent		1.56241	-0.77595	-1.29123	1.22755	-0.00435163	-0.490485	1.36204	0.22601	0.502171	0.494975	0.214478	0.604319	9.11528e-10	1	2.36459e-05	5.27089e-11		1	0.00626215	1	1	1	1	1
PtpAffx.147445.1.A1_at	5A	eugene3.00190765	leucine-rich repeat family protein / protein kinase family protein	AT1G34420.1	leucine-rich repeat family protein / protein kinase family protein	protein amino acid glycosylation		0.788493	-0.585118	-0.603424	1.05116	0.298891	-0.29919	0.563449	0.587683	0.0697412	1.10739	0.0637809	0.697284	1	1	1	3.08795e-07	1	1	1	1	1	0.000508877	1	1
PtpAffx.37783.1.A1_s_at	5A	estExt_fgenesh4_pg.C_LG_XVI1289	WRKY70 (WRKY DNA-binding protein 70); transcription factor	AT3G56400.1	WRKY70 (WRKY DNA-binding protein 70); transcription factor			0.320113	-1.01292	-0.672877	0.859585	0.088216	-0.545597	0.944873	0.359937	0.511138	0.856729	0.239511	1.01262	1	0.00184918	1	0.000995297	1	1		1	1	0.497302	1
PtpAffx.9312.2.A1_at	5A	estExt_Genewise1_v1.C_LG_XVIII1736	serine-rich protein-related	AT5G11090.1	serine-rich protein-related			1.04729	0.162702	-0.365578	0.402963	0.221644	-0.399363	1.49986	0.708356	-0.251118	1.33478	-0.078249	1.0715	0.0148911	1	1	1	1	1	0.000294002	1	1	2.36477e-07	1	0.13773
PtpAffx.35239.2.S1_a_at	5A	estExt_fgenesh4_pg.C_LG_II2525	Unknown protein	AT3G04300.1	--			0.535943	-0.560506	-0.173039	0.628693	0.19894	-0.320361	1.59876	0.486218	0.42227	1.67827	0.139752	0.766387	1	1	1	1	1	1	2.75854e-05	1	1	0	1	1
PtpAffx.2664.1.S1_at	5A	grail3.0037007101	Unknown protein	AT1G52720.1	--			0.736045	-0.613018	-0.660092	0.406639	-0.208098	-0.211947	1.82434	0.701379	0.33694	1.71243	0.207175	0.713238	1	1	1	1	1	1	7.2873e-08	1	1	0	1	1
Ptp.4093.1.S1_at	5A	grail3.0065010701	transferase family protein	AT5G17540.1	transferase family protein			0.493764	-1.13004	-1.12498	0.638163	-0.175919	-0.374601	1.06401	0.224241	0.299818	1.449	0.191913	0.996507		3.9727e-05		1	1	1	1	1	1	2.98896e-09	1	0.663187
PtpAffx.1161.1.A1_at	5A	grail3.0187001701	ATERF1/ERF1 (ETHYLENE RESPONSE FACTOR 1); DNA binding / transcription activator/ transcription factor	AT3G23240.1	ATERF1/ERF1 (ETHYLENE RESPONSE FACTOR 1); DNA binding / transcription activator/ transcription factor	ethylene (mediated signalling pathway)/jasmonic acid (mediated signalling pathway)/ signal transduction/regulation of cellular transcription, DNA-dependent/d efense response/encodes a member of the ERF (ethylene response factor) subfamily B-3 of ERF/AP2		1.2119	-1.34969	-1.50674	1.3405	-0.08525	-0.0862442	1.55799	1.2708	0.859849	1.78563	0.723801	0.799946	0.000145463	1.00765e-08	1.79321e-08	0	1	1	7.44503e-05	1	1	0	1	1
Ptp.1995.1.S1_s_at	5A	estExt_fgenesh4_kg.C_LG_VI0014	ERD15 (EARLY RESPONSIVE TO DEHYDRATION 15)	AT2G41430.1	ERD15 (EARLY RESPONSIVE TO DEHYDRATION 15)	Protein binding/Encodes hydrophilic protein lacking Cys residues that is expressed in response to drought stress		0.590011	-0.409968	-0.57684	0.633609	0.0688481	-0.183055	1.28634	1.1727	0.840662	1.44553	0.851646	0.796611	1	1	1	1	1	1	0.0298559	1	1	3.42889e-09	1	1
PtpAffx.1169.1.A1_a_at	5A	No significant hit	--	--	--			1.41393	-0.88228	-0.98903	0.866099	-0.376172	-0.0230491	0.827321	0.596383	0.944186	1.13747	0.529455	1.03275	2.07241e-07	0.0839499	0.0943417	0.000775674	1	1	1	1	1	0.000199384	1	0.31433
PtpAffx.36779.2.A1_a_at	5A	eugene3.00031467	male sterility MS5 family protein	AT5G48850.1	male sterility MS5 family protein	cellular response to sulfur starvation/regulation of sulfur utilization		0.237894	-0.135051	-0.749459	0.835898	-0.555831	-0.547491	0.926297	1.23925	0.786271	0.394359	0.618363	1.50479	1	1	1	0.00242755	1	1	1	1	1	1	1	1.9742e-06
PtpAffx.67814.1.A1_at	5A	gw1.XII.23.1	MYB62 (myb domain protein 62); DNA binding / transcription factor	At1g68320.1	MYB62 (myb domain protein 62); DNA binding / transcription factor	salicylic acid (response)/gibberellin biosynthesis/regulation of cellular transcription, DNA-dependent/cellular response to phosphate starvation		0.954655	-0.768528	-1.19001	0.785101	-0.478191	-0.579202	0.435125	0.837379	0.215413	0.407329	0.430454	1.04869	0.152404	1	0.000478733	0.0151755	1	1	1	1	1	1	1	0.224632
PtpAffx.43500.1.A1_at	5A	fgenesh4_pm.C_LG_XIX000286	CRF3 (CYTOKININ RESPONSE FACTOR 3); DNA binding / transcription factor	AT5G53290.1	CRF3 (CYTOKININ RESPONSE FACTOR 3); DNA binding / transcription factor	Ethylene (response)transcription factor import into nucleus/regulation of cellular transcription, DNA-dependent/ transcription factor encodes a member of the ERF (ethylene response factor) subfamily B-5 of ERF/AP2 transcription factor family. The protein contains one AP2 domain		0.116602	-0.456236	-0.55326	0.46621	-0.507629	-0.922758	1.35051	1.4692	0.210987	0.990697	0.263283	1.31966	1	1	1	1	1	0.000698166	0.00798555	0.7795	1	0.0153919	1	0.000357608
PtpAffx.133511.1.S1_at	5A	gw1.X.4735.1	ATGSTU8 (Arabidopsis thaliana Glutathione S-transferase (class tau) 8); glutathione transferase	AT3G09270.1	ATGSTU8 (Arabidopsis thaliana Glutathione S-transferase (class tau) 8); glutathione transferase	toxin catabolism/ Encodes glutathione transferase belonging to the tau class of GSTs.		0.202095	-0.859739	-1.10553	0.327741	0.0170566	-0.500325	0.868573	0.819625	0.656368	1.2333	0.727057	1.38381	1	0.154285	0.00493157	1	1	1	1	1	1	8.59875e-06	1	6.35262e-05
Ptp.6093.1.S1_at	5A	eugene3.00131247	WNK4 (Arabidopsis WNK kinase 4); kinase	AT5G58350.1	WNK4 (Arabidopsis WNK kinase 4); kinase	protein amino acid phosphorylation		0.017193	-0.749924	-0.901411	0.160628	-0.0350686	-0.459289	1.05252	1.76943	1.16462	0.884098	0.564701	1.13589	1	1	0.709887	1	1	1	1	0.00997129	0.12066	0.253956	1	0.032844
PtpAffx.202401.1.S1_s_at	5A	fgenesh4_pg.C_LG_II001875	NIMIN-1/NIMIN1; protein binding	AT1G02450.1	NIMIN-1/NIMIN1; protein binding	negative regulation of cellular transcription/protein binding NIMIN1 modulates PR gene expression according the following model: NPR1 forms a ternary complex with NIMIN1 and TGA factors upon SAR induction that binds to a positive regulatory cis-element of the PR-1 promoter, termed LS7. This leads to PR-1 gene induction. NIMIN1 decreases transcriptional activation, possibly through its EAR motif, …		1.08963	-1.76784	-2.58479	0.556848	-0.544879	-1.06302	0.432693	1.23211	1.59675	0.16779	1.61933	1.37803	0.00481222		0	1	1	3.0213e-06	1	1		1
PtpAffx.16868.1.S1_at	5A	gw1.XII.1434.1	ATATH6 (ABC2 homolog 6); ATPase, coupled to transmembrane movement of substances	AT3G47780.1	ATATH6 (ABC2 homolog 6); ATPase, coupled to transmembrane movement of substances	transporter		0.0681071	-0.949772	-1.16874	0.577711	0.160026	-0.732348	0.550493	1.0867	1.22507	0.639799	1.34162	1.07927	1	0.0124356	0.000874463	1	1	0.351624	1	1	0.0351601	1	0.00092546	0.116338
PtpAffx.31297.1.A1_at	5A	gw1.IX.1704.1	AAA-type ATPase family protein	AT3G50930.1	AAA-type ATPase family protein	nucleoside-triphosphatase activity		0.457723	-0.677572	-1.22566	0.680624	-0.112877	-0.543233	0.205973	1.3065	1.29879	0.124318	1.25995	0.646792	1	1	0.000170418	0.469282	1	1	1	1	0.00722306	1	0.00646046	1
PtpAffx.17584.1.A1_at	5A	grail3.0075000401	Unknown protein	AT5G24660.1	--			0.13866	-0.543899	-1.0484	0.32674	-1.45486	-1.56573	0.621825	0.739283	1.08683	0.760292	1.42303	1.62477	1	1	0.0217854	1	0	0	1	1	0.541748	1	0.000118967	4.79668e-08
PtpAffx.17241.1.S1_at	5A	gw1.II.2127.1	cinnamoyl-CoA reductase family	AT2G33590.1	cinnamoyl-CoA reductase family	lignin biosynthetic process		0.195554	-1.02999	-1.04123	0.299956	-0.489711	-1.05446	0.500514	1.29713	0.724139	1.04933	1.1567	1.32592	1	0.00108316	0.0261139	1	1	4.30082e-06		1		0.00290201	0.063943	0.000303131
PtpAffx.88956.1.A1_at	5A	fgenesh4_pm.C_LG_X000463	amino acid permease family protein	AT2G01170.1	amino acid permease family protein ( BAT1 (BIDIRECTIONAL AMINO ACID TRANSPORTER 1)	amino acid transport/suggesting a function in amino acids export from the phloem into sink tissue		0.221043	-0.401492	-1.24483	0.371642	-0.577631	-1.02252	0.739268	0.855073	0.817687	0.942012	1.25454	1.1211	1	1	9.66341e-05	1	1	1.56816e-05	1	1	1	0.0574494	0.00731689	0.0459697
PtpAffx.107571.1.A1_s_at	5A	estExt_Genewise1_v1.C_290296	ATPME3 (Arabidopsis thaliana pectin methylesterase 3)	AT3G14310.1	ATPME3 (Arabidopsis thaliana pectin methylesterase 3)	pectinesterase/response to nematode		0.196489	-0.706836	-1.28643	-0.450042	-0.165297	-0.852333	0.330401	1.08729	0.355127	0.861175	0.555611	1.1499	1	1	2.74139e-05	1		0.00814944	1	1	1	0.446465	1	0.0237956
PtpAffx.3223.1.S1_at	5A	gw1.IX.2312.1	cyclase family protein	AT4G35220.1	cyclase family protein			-0.518033	-1.359	-0.647322	-0.487824	-0.669829	-1.08205	0.839849	1.38448	1.13852	0.614012	0.497232	1.04821	1	6.86921e-09	1	1	1	1.36395e-06	1	1	0.201857	1	1	0.22693
PtpAffx.1193.1.S1_at	5A	eugene3.00071182	FAH1 (FERULATE-5-HYDROXYLASE 1); ferulate 5-hydroxylase	AT4G36220.1	FAH1 (FERULATE-5-HYDROXYLASE 1); ferulate 5-hydroxylase	phenylpropanoid biosynthetic process/response to UV-B/ lignin biosynthetic process		-0.681123	-0.900969	-0.498509	-0.897391	-0.157416	-1.33792	0.675863	1.50192	1.15036	1.02701	1.06088	0.512402	1	0.050127		0.000228435	1	1.27067e-11	1	0.502627	0.160038	0.00553454	0.455727	1
Ptp.6484.1.S1_s_at	5A	estExt_fgenesh4_pm.C_LG_XII0129	ATOMT1 (O-METHYLTRANSFERASE 1)	AT5G54160.1	ATOMT1 (O-METHYLTRANSFERASE 1)	vonol biosynthetic process/ lignin biosynthetic process		-0.214147	-0.458424	-0.414592	-0.170701	-0.507066	-0.876847	1.16761	0.51683	1.19119	1.13282	0.960652	0.929325	1	1	1	1	1	0.00353766	0.292404	1	0.0706724	0.000230811	1	1
PtpAffx.36744.1.A1_at	5A	eugene3.00020176	unknown protein	AT1G20070.1	--			-0.586472	-0.26271	-1.66093	-0.287477	-0.255047	-1.14831	1.78702	0.522482	1.0872	1.27344	1.22342	0.873899	1	1	5.91038e-11	1	1	7.7079e-08	2.0495e-07	1	0.538068	2.14408e-06	0.0148432	1
PtpAffx.49471.1.A1_at	5A	gw1.X.2501.1	AP2 (APETALA 2); transcription factor	AT4G36920.1	AP2 (APETALA 2); transcription factor	regulation of cellular transcription, DNA-dependent/cell differentiation/Encodes a floral homeotic gene, a member of the AP2/EREBP/P2 appears to act on the WUS-CLV pathway in an AG independent manner. A		0.16677	0.233253	-0.741848	0.00277277	-0.645726	-0.915113	1.09211	1.25831	0.544117	0.977335	0.865937	0.493295	1	1	1	1	1	0.000919767	1	1	1	0.0222308	1	1
PtpAffx.92499.1.S1_a_at	5A	estExt_Genewise1_v1.C_LG_V1708	carboxy-lyase	AT5G06300.1	carboxy-lyase	metabolic process/carboxy-lyase activity		-0.607825	-0.491498	-0.345618	-0.482057	-0.748632	-0.909538	1.50619	1.52311	0.837479	1.29706	0.643563	0.524069	1	1	1	1	0.449603	0.00112299	0.000253808	0.376561	1	9.28103e-07	1	1
PtpAffx.14623.1.A1_at	5A	gw1.VII.501.1	BT3 (BTB and TAZ domain protein 3); protein binding / transcription regulator	AT1G05690.1	BT3 (BTB and TAZ domain protein 3); protein binding / transcription regulator	transcription regulator activity		-0.205118	-0.887117	-0.938228	-0.223824	0.0595131	-0.19278	1.23965	1.72831	0.62719	1.178	0.0465698	0.966126	1	0.0735318	0.31047	1	1	1	0.075039	0.0189347	1	5.43305e-05	1	1
PtpAffx.212874.1.S1_at	5A	gw1.XV.2120.1	zinc finger (MYND type) family protein / F-box family protein	AT1G67340.1	zinc finger (MYND type) family protein / F-box family protein			-0.277329	-0.164774	-0.306921	-0.193322	-0.0265872	-0.0714833	1.63953	1.03923	0.861253	1.56687	-0.029395	0.995022	1	1	1	1	1	1	9.97412e-06	1	1	2.58784e-11	1	0.683422
PtpAffx.17213.1.S1_at	5A	eugene3.00161287	ATSR1 (SERINE/THREONINE PROTEIN KINASE 1); kinase	AT5G01820.1	ATSR1 (SERINE/THREONINE PROTEIN KINASE 1); kinase	signal transduction/ protein amino acid phosphorylation		-0.336334	-0.791373	-1.08631	-0.300376	-0.357988	-0.411477	1.11908	0.707015	0.531526	1.43157	0.470212	1.00801	1	0.893903	0.0081957	1	1	1	0.700584	1	1	5.95203e-09	1	0.52469
Ptp.5882.1.S1_at	5A	estExt_Genewise1_v1.C_LG_II0071	Unknown protein	AT3G25400.1	--			-0.443237	-0.828221	-0.834337	-0.195765	-0.369445	-0.707534	1.45273	0.498082	0.528333	1.63761	0.0791003	0.940229	1	0.352601	1	1	1	0.717026	0.000863491	1	1	0	1	1
PtpAffx.62756.1.A1_at	5A	eugene3.01500027	ATPME3 (Arabidopsis thaliana pectin methylesterase 3)	AT3G14310.1	ATPME3 (Arabidopsis thaliana pectin methylesterase 3)	pectinesterase/response to nematode		-0.198208	-0.94824	-1.2073	-0.333581	0.260502	-0.812759	1.0228	2.49282	1.23781	1.21719	0.912668	1.92106	1	0.0130055	0.000291152	1		0.0299114				1.48358e-05	1	0
PtpAffx.18527.1.A1_at	5A	estExt_fgenesh4_pg.C_33660003	DNAJ heat shock family protein	AT2G20560.1	DNAJ heat shock family protein	protein folding		0.0464377	-0.782672	-1.00036	-0.259708	-0.0454109	-0.737588	1.03381	1.09352	0.917694	1.73599	0.549631	1.51983	1	1	0.0717545	1	1	0.301635	1	1	1	0	1	1.25766e-06
PtpAffx.141260.2.A1_at	5A	estExt_fgenesh4_pm.C_LG_XII0129	ATOMT1 (O-METHYLTRANSFERASE 1)	AT5G54160.1	ATOMT1 (O-METHYLTRANSFERASE 1)	vonol biosynthetic process/ lignin biosynthetic process		-0.418625	-0.569505	-0.492879	-0.0214139	-0.29817	-0.770246	1.33418	1.40167	0.897385	1.50101	0.808348	1.18903	1	1	1	1	1	0.11338	0.0112337	1	1	3.62298e-10	1	0.00948881
Ptp.5287.1.S1_s_at	5A	estExt_Genewise1_v1.C_LG_XVIII2926	zinc finger (B-box type) family protein	AT5G57660.1	zinc finger (B-box type) family protein	regulation of cellular transcription		-0.0529199	-0.241296	-0.639725	-0.103052	-0.169943	-0.691289	1.40292	1.29682	0.878608	1.42958	0.71975	1.32697	1	1	1	1	1	1	0.00260171	1	1	6.44372e-09	1	0.000294863
PtpAffx.114.1.S1_at	5B	eugene3.00180672	AGP41	AT5G24105.1	AGP41	putative arabinogalactan-protein		1.52626	-0.460461	-0.617262	2.70371	0.661846	0.472585	0.719148	0.277162	1.22769	0.753146	-0.123189	0.649306	3.57119e-09	1	1	0		1		1	0.0332826	1	1	1
PtpAffx.98587.2.S1_at	5B	gw1.XVII.1145.1	calcium-binding EF hand family protein	AT5G39670.1	calcium-binding EF hand family protein	calcium ion binding		1.4633	-0.308225	-0.827473	2.32302	0.234851	0.578111	1.40996	0.891392	1.91526	0.603339	0.604434	0.930383	3.60615e-08	1	1	0	1	1		1	4.31023e-10
Ptp.2645.1.S1_s_at	5B	estExt_fgenesh4_pm.C_LG_XIV0172	WRKY46 (WRKY DNA-binding protein 46); transcription factor	AT2G46400.1	WRKY46 (WRKY DNA-binding protein 46); transcription factor	regulation of cellular transcription, DNA-dependent		1.19342	-0.52938	-0.976597	2.41357	0.432226	0.366682	0.383124	0.119808	1.34444	0.36541	0.573655	1.43526	0.000252468	1	0.126953	0		1		1	0.00259627		1
PtpAffx.200701.1.S1_s_at	5B	fgenesh4_pg.C_scaffold_5651000001	ANAC061 (Arabidopsis NAC domain containing protein 61)	AT3G44350.2	ANAC061 (Arabidopsis NAC domain containing protein 61)	regulation of cellular transcription/multicellular organismal development/transcription factor Arabidopsis NAC domain containing protein 61		1.81694	-0.567964	-1.19218	2.58493	1.11146	0.789959	0.374512	0.159544	1.26502	0.61073	0.719404	0.869979		1	0.000449992	0			1	1		1	1	1
PtpAffx.90513.2.S1_at	5B	estExt_Genewise1_v1.C_LG_XIV3883	heavy-metal-associated domain-containing protein	AT3G07600.1	heavy-metal-associated domain-containing protein	transport/metal ion binding		1.02821	-0.561529	-0.998336	2.38693	0.587224	0.122043	1.28589	0.700582	1.62297	1.0363	1.03402	0.784798	0.0244419		0.0753721	0		1		1	2.44964e-06	0.00423704	0.76845	1
PtpAffx.114161.1.A1_at	5B	eugene3.00080059	Unknown protein	AT4G29905.1	--			1.60866	-1.10954	-1.01188	2.29832	0.74397	0.334947	0.489284	0.0304874	1.39332	0.679334	0.816755	0.932753	1.4984e-10	8.00782e-05	0.054182	0	0.511634	1		1	0.000836489		1	1
PtpAffx.454.21.A1_at	5B	estExt_Genewise1_v1.C_440638	heavy-metal-associated domain-containing protein	AT1G01490.1	heavy-metal-associated domain-containing protein	metal ion transport		0.537689	-0.684914	-0.932719	2.31653	0.341197	-0.18223	0.795622	1.18829	1.74254	0.884856	0.779302	1.56749	1	1	0.352041	0	1	1	1	1	8.40041e-08	0.249205	1	2.92726e-07
PtpAffx.454.12.S1_s_at	5B	estExt_Genewise1_v1.C_440638	heavy-metal-associated domain-containing protein	AT1G01490.1	heavy-metal-associated domain-containing protein	metal ion transport		1.31738	-1.251	-1.2746	2.26532	0.256746	-0.309939	0.579389	0.505087	1.62522	0.931619	0.939068	1.58611	5.3588e-06	4.94988e-07	3.93862e-05	0	1	1		1	2.30369e-06	0.0754947	1
PtpAffx.54945.1.A1_at	5B	fgenesh4_pg.C_scaffold_1066000002	disease resistance protein (TIR-NBS-LRR class), putative	AT5G17680.1	disease resistance protein (TIR-NBS-LRR class), putative	signal transduction/innate immune response/transmembrane receptor activity/apoptosis		0.673357	-0.668483	-0.696622	1.65484	1.06837	0.375037	0.649771	0.295715	0.586711	1.13354	0.617062	1.46772	1	1	1	0	1.07178e-05			1	1		1	5.89026e-06
PtpAffx.31347.1.A1_at	5B	estExt_Genewise1_v1.C_LG_VII0556	ATERF-4/ATERF4/ERF4/RAP2.5 (ETHYLENE RESPONSIVE ELEMENT BINDING FACTOR 4); DNA binding / protein binding / transcription factor/ transcription repressor	AT3G15210.1	ATERF-4/ATERF4/ERF4/RAP2.5 (ETHYLENE RESPONSIVE ELEMENT BINDING FACTOR 4); DNA binding / protein binding / transcription factor/ transcription repressor	ABA (response)/ethylene (pathway)/regulation of cellular transcription, DNA-dependent/response to stress /transcription repressor Encodes a member of the ERF (ethylene response factor) subfamily B-1 of ERF/AP2 transcription factor family/Acts as a negative regulator of JA-responsive defense gene expressionand antagonizes JA inhibition of root elongation		0.61532	-0.661303	-0.804046	1.86245	0.438031	0.386574	0.562961	0.518604	0.891491	0.999983	0.575571	1.51835	1	1	1	0	1	1		1	1	0.0118888	1	1.315e-06
Ptp.866.1.S1_s_at	5B	estExt_Genewise1_v1.C_LG_VII0556	ATERF-4/ATERF4/ERF4/RAP2.5 (ETHYLENE RESPONSIVE ELEMENT BINDING FACTOR 4); DNA binding / protein binding / transcription factor/ transcription repressor	AT3G15210.1	ATERF-4/ATERF4/ERF4/RAP2.5 (ETHYLENE RESPONSIVE ELEMENT BINDING FACTOR 4); DNA binding / protein binding / transcription factor/ transcription repressor	ABA (response)/ethylene (pathway)/regulation of cellular transcription, DNA-dependent/response to stress /transcription repressor Encodes a member of the ERF (ethylene response factor) subfamily B-1 of ERF/AP2 transcription factor family/Acts as a negative regulator of JA-responsive defense gene expressionand antagonizes JA inhibition of root elongation		0.729452	-0.878893	-0.548391	1.90691	0.376518	0.273605	0.37797	-0.00374596	0.744019	0.961248	0.689115	1.59481	1	0.0920737	1	0	1	1		1	1	0.0343952	1	1.24485e-07
PtpAffx.114735.1.A1_at	5B	eugene3.00070494	unknown protein	AT5G65300.1	--			0.56561	-0.751236	-1.42468	1.68561	0.303262	0.518022	0.916683	1.61352	1.69571	0.505307	0.700447	1.53883	1	1	3.13404e-07	0	1	1	1	0.105289	3.23517e-07	1	1	7.07026e-07
PtpAffx.59060.1.S1_at	5B	grail3.0051002001	Unknown protein	AT1G32928.1	--			0.533475	-0.779597	-0.769362	1.65978	0.187655	0.258028	0.843547	1.24738	1.1759	0.791129	0.780699	1.19026	1	1	1	0	1	1		1	0.0962898	1	1	0.00921457
Ptp.6077.1.S1_s_at	5B	estExt_fgenesh4_pg.C_LG_X1782	Unknown protein	AT5G60030.1	--			1.16274	-0.926755	-1.40683	1.61704	0.872782	0.377846	0.457454	1.09554	1.64411	0.243123	1.38548	0.826597	0.000619479	0.0242055	5.72208e-07	0	0.0109527	1	1	1	1.37197e-06	1	0.000310804	1
PtpAffx.152367.1.S1_s_at	5B	grail3.0007034202	WRKY40 (WRKY DNA-binding protein 40); transcription factor	AT1G80840.1	WRKY40 (WRKY DNA-binding protein 40); transcription factor	salicylic acid (response) /regulation of cellular transcription, DNA-dependent		1.50283	-1.13202	-1.72668	1.70428	0.210206	-0.0896276	0.644133	1.49959	2.4651	0.354125	1.66187	1.18902	8.5284e-09	3.71057e-05	0	0		1	1	0.518744	0	1	1.49182e-07
PtpAffx.5224.1.A1_at	5B	eugene3.00061944	WRKY40 (WRKY DNA-binding protein 40); transcription factor	AT1G80840.1	WRKY40 (WRKY DNA-binding protein 40); transcription factor	salicylic acid (response) /regulation of cellular transcription, DNA-dependent		1.01714	-1.61513	-2.43058	1.5212	-0.0816528	-0.722547	0.528945	0.815865	1.62312	0.317092	0.885578	0.699795	0.0324547	0	0	0	1	0.46717		1	2.43946e-06		1
PtpAffx.75349.1.A1_at	5B	No significant hit	--	--	--			0.200888	-0.915383	-0.739142	1.3868	0.322198	-0.107082	0.364499	1.07956	1.10809	0.133223	0.702178	0.949725	1	0.0334472	1	0	1	1	1	1	0.362816	1	1	1
PtpAffx.249.310.S1_at	5B	estExt_fgenesh4_pg.C_LG_III1182	Unknown protein	AT5G42050.1	--			0.735073	-0.370136	-0.770932	0.90918	0.246097	-0.10953	0.721332	1.20347	1.28066	0.375317	1.06029	0.739168	1	1	1	0.000142597	1	1	1	1	0.0107461	1	0.46108	1
PtpAffx.213689.1.S1_at	5B	eugene3.00161228	WRKY25 (WRKY DNA-binding protein 25); transcription factor	AT2G30250.1	WRKY25 (WRKY DNA-binding protein 25); transcription factor	regulation of cellular transcription, DNA-dependent/nvolved in response to various abiotic stresses - especially salt stress		0.972458	-0.727388	-1.07605	2.23425	-0.409495	-0.67507	0.472892	0.773996	1.57839	-0.351831	0.50786	0.799326	0.0989981	1	0.0107128	0		1	1	1	8.12023e-06	1	1
Ptp.5332.1.S1_x_at	5B	estExt_Genewise1_v1.C_LG_XIV0633	STZ (SALT TOLERANCE ZINC FINGER); nucleic acid binding / transcription factor/ zinc ion binding	AT1G27730.1	STZ (SALT TOLERANCE ZINC FINGER); nucleic acid binding / transcription factor/ zinc ion binding	ABA(response to)/transcription factor activity/response to high light intensity/		0.5427	-0.325845	-0.873129	1.36733	-0.0247935	-0.0823303	0.32132	0.850369	0.59152	0.385877	-0.118176	1.25279	1	1	1	0	1	1		1	1	1	1	0.00199411
Ptp.5332.1.S1_at	5B	estExt_Genewise1_v1.C_LG_XIV0633	STZ (SALT TOLERANCE ZINC FINGER); nucleic acid binding / transcription factor/ zinc ion binding	AT1G27730.1	STZ (SALT TOLERANCE ZINC FINGER); nucleic acid binding / transcription factor/ zinc ion binding	ABA(response to)/transcription factor activity/response to high light intensity/		0.571928	-0.428994	-0.634115	1.55897	0.0491121	-0.0601579	0.211674	0.718578	0.392788	0.329453	-0.00497408	1.4765	1	1	1	0	1	1		1	1		1	4.55795e-06
PtpAffx.203297.1.S1_at	5B	gw1.III.2417.1	WRKY53 (WRKY DNA-binding protein 53); transcription factor	AT4G23810.1	WRKY53 (WRKY DNA-binding protein 53); transcription factor	salicylic acid (response)/signal transduction /positive regulation of transcription /defense response to bacterium/incompatible interaction		1.34575	-0.697972	-1.09424	2.3735	0.147126	-0.555667	0.583873	0.619145	2.09386	0.633884	1.30809	1.84837	2.10796e-06	1	0.00665272	0		1	1	1	0
PtpAffx.61554.1.S1_s_at	5B	gw1.III.2417.1	WRKY53 (WRKY DNA-binding protein 53); transcription factor	AT4G23810.1	WRKY53 (WRKY DNA-binding protein 53); transcription factor	salicylic acid (response)/signal transduction /positive regulation of transcription /defense response to bacterium/incompatible interaction		1.56691	-0.14239	-1.15372	2.02009	-0.0379097	-0.671502	0.689427	0.182562	2.18753	0.585606	1.61706	2.16028		1	0.00133012	0		1		1			5.63416e-07	0
PtpAffx.74101.1.A1_at	5B	gw1.III.2417.1	WRKY53 (WRKY DNA-binding protein 53); transcription factor	AT4G23810.1	WRKY53 (WRKY DNA-binding protein 53); transcription factor	salicylic acid (response)/signal transduction /positive regulation of transcription /defense response to bacterium/incompatible interaction		1.03653	-0.802647	-1.47656	2.14704	-0.0743611	-0.330387	0.87906	1.03006	2.36943	0.432482	1.53877	2.14724	0.0197122		5.22951e-08	0		1					5.28304e-06
PtpAffx.74993.1.S1_at	5B	estExt_Genewise1_v1.C_LG_X5796	GCN5-related N-acetyltransferase (GNAT) family protein	AT2G32030.1	GCN5-related N-acetyltransferase (GNAT) family protein	metabolic process		1.25002	-0.267681	-0.772892	1.49314	0.226533	-0.531204	1.26585	1.18327	1.54656	1.75969	1.34516	1.58971	4.54793e-05		1	0	1	1	0.0449138	1	1.87427e-05	0	0.000848488	1.46227e-07
PtpAffx.14116.1.S1_at	5B	estExt_Genewise1_v1.C_LG_II1841	SAG21 (SENESCENCE-ASSOCIATED GENE 21)	AT4G02380.1	SAG21 (SENESCENCE-ASSOCIATED GENE 21)	response to reactive oxygen species, response to oxidative stress, response to cold, cellular response to water deprivation		1.95563	-1.32353	-1.72639	1.49346	-0.299973	-0.993023	1.46446	0.354015	1.52138	1.26561	0.812868	1.0938	0	2.90805e-08	0	0	1	5.00673e-05	0.000662333	1	3.58978e-05		1	0.0845633
PtpAffx.14459.1.S1_at	5B	grail3.0175003501	HMT3 (Homocysteine S-methyltransferase 3); homocysteine S-methyltransferase	AT3G22740.1	HMT3 (Homocysteine S-methyltransferase 3); homocysteine S-methyltransferase			-0.079193	-0.821078	-0.749926	0.835983	-0.42789	-0.438892	0.85102	0.847517	1.01609	0.926759	1.33901	1.79222	1	0.42356	1	0.00241984	1	1	1	1	1	0.0856982	0.000986507	1.68943e-10
PtpAffx.98587.1.S1_at	5B	gw1.IV.49.1	calcium-binding EF hand family protein	AT5G39670.1	calcium-binding EF hand family protein	calcium ion binding		0.326211	-1.07819	-0.965603	1.53111	-0.117002	-0.289147	0.909991	1.23489	1.90822	0.848908	0.890118	1.8712	1	0.00022849	0.164587	0	1	1		1	5.33107e-10	0.600437	1	1.29956e-11
PtpAffx.205148.1.S1_at	5B	eugene3.00050077	PAD4 (PHYTOALEXIN DEFICIENT 4); triacylglycerol lipase	AT3G52430.1	PAD4 (PHYTOALEXIN DEFICIENT 4); triacylglycerol lipase	salicylic acid (signalling)/signal transduction/response to stress / response to abiotic or biotic stimulus/response to insect/ leaf senescence		2.20345	-0.3979	-1.08027	1.69274	-0.0324753	-0.252934	0.933171	0.516119	1.28025	1.08643	0.895301	1.31471	0	1	0.00959781	0	1	1		1	0.0108414		1	0.000407315
PtpAffx.115316.1.S1_at	5B	estExt_fgenesh4_pg.C_LG_IV1238	Unknown protein	AT3G50800.1	--	N-terminal protein myristoylation		0.979556	-0.68706	-0.51464	1.48389	-0.424625	0.431417	1.32504	0.641898	1.43103	2.03286	0.904325	1.74103	0.0831835	1	1	0	1	1		1	0.000340138		1	1.00066e-09
PtpAffx.119058.1.S1_s_at	5B	estExt_fgenesh4_pg.C_LG_VI1734	Unknown protein	AT2G25625.1	--			1.07433	-0.0498733	-0.931716	1.07645	0.361485	0.172198	0.539524	1.35446	0.606195	1.09116	1.2965	0.858177	0.00727216	1	0.360171	9.47048e-08	1	1	1	1	1	0.000835178	0.00274647	1
Ptp.8134.2.S1_a_at	5B	gw1.XVIII.3174.1	SKIP1 (SKP1 INTERACTING PARTNER 1)	AT5G57900.1	SKIP1 (SKP1 INTERACTING PARTNER 1)	SCF ubiquitin ligase complex/ protein binding/rotein binding F-box protein, interacts with SKP1/ASK1 subunit of SCF ubiquitin ligase in a glucose-dependent manne		0.684606	-0.09332	-0.513533	1.26469	0.160325	0.127395	1.12231	0.604804	0.586952	1.08158	1.39802	1.40449	1	1	1	0	1	1	0.661762	1	1	0.00111529	0.000226152	3.57921e-05
Ptp.8134.3.S1_a_at	5B	gw1.XVIII.3174.1	SKIP1 (SKP1 INTERACTING PARTNER 1)	AT5G57900.1	SKIP1 (SKP1 INTERACTING PARTNER 1)	SCF ubiquitin ligase complex/ protein binding/rotein binding F-box protein, interacts with SKP1/ASK1 subunit of SCF ubiquitin ligase in a glucose-dependent manne		0.665203	-0.257109	-0.684793	1.18458	0.156987	0.455928	1.49808	1.13476	0.923258	1.16449	1.3481	1.40948	1	1	1	4.48026e-10	1	1	0.000306447	1	1	8.42065e-05	0.000789421	3.1124e-05
PtpAffx.3661.1.A1_s_at	5B	gw1.XVIII.3174.1	SKIP1 (SKP1 INTERACTING PARTNER 1)	AT5G57900.1	SKIP1 (SKP1 INTERACTING PARTNER 1)	SCF ubiquitin ligase complex/ protein binding/rotein binding F-box protein, interacts with SKP1/ASK1 subunit of SCF ubiquitin ligase in a glucose-dependent manne		0.929418	0.0356691	-0.484078	1.07813	0.132497	0.528505	1.34563	1.05292	0.300188	1.49133	1.29748	1.71029	0.277404	1	1	8.74441e-08	1	1	0.00884669	1	1	5.43447e-10		2.87203e-09
Ptp.7237.1.S1_at	5B	estExt_Genewise1_v1.C_1240101	zinc finger (C3HC4-type RING finger) family protein	AT4G27470.1	zinc finger (C3HC4-type RING finger) family protein	zinc ion binding/ubiquitin-protein ligase activity		0.70951	-0.390169	-0.451053	1.12607	0.34169	0.421121	1.09034	0.485308	0.474064	1.67867	0.906938	1.45142	1	1	1	8.60474e-09	1	1	1	1	1	0	1	9.44647e-06
PtpAffx.225228.1.S1_s_at	5B	gw1.134.80.1	S-locus protein kinase, putative	AT4G27290.1	S-locus protein kinase, putative	protein amino acid phosphorylation		1.1302	-0.260096	-0.861304	0.621631	0.446852	0.375886	0.452846	0.514632	0.326214	1.66193	1.56918	1.12416	0.00156673		1	1	1	1	1	1	1	0	2.24291e-06	0.0428901
PtpAffx.100749.1.S1_at	5B	grail3.0094006501	WRKY33 (WRKY DNA-binding protein 33); transcription factor	AT2G38470.1	WRKY33 (WRKY DNA-binding protein 33); transcription factor	regulation of cellular transcription, DNA-dependent/ Involved in response to various abiotic stresses - especially salt stress		0.894578	-0.459428	-0.117357	0.808455	0.315876	0.0159572	1.42939	1.19041	0.85135	1.57927	1.09211	1.51895	0.618921	1	1	0.00662226	1	1	0.00145441	1	1	1.29392e-11	0.24445	1.29139e-06
PtpAffx.224633.1.S1_s_at	5B	fgenesh4_pg.C_scaffold_887000001	transferase family protein	AT3G26040.1	transferase family protein			0.657769	-0.558687	-0.194611	0.530636	0.111611	-0.0586171	0.418781	0.640243	0.513997	1.52062	1.3672	1.63877	1	1	1	1	1	1	1	1		1.5527e-10	0.000491792	3.05267e-08
Ptp.5070.1.S1_s_at	5B	estExt_Genewise1_v1.C_62380001	PR1 (PATHOGENESIS-RELATED GENE 1)	AT2G14610.1	PR1 (PATHOGENESIS-RELATED GENE 1)	jasmonic acid (reponse)/ salicylic acid (response)/ SAR		0.628241	-1.95156	-2.20006	0.165024	0.273224	0.255981	0.360089	2.64675	2.47194	0.484624	2.36857	2.12578	1	0	0	1	1	1	1	3.84365e-10
PtpAffx.953.2.A1_a_at	5B	grail3.0833000101	unknown protein	AT4G33660.1	--			1.07977	-1.53438	-2.38945	0.71089	0.428577	-0.407621	1.34905	1.58904	1.0111	1.51197	2.28434	2.35302	0.00628354	0	0	0.181964	1	1	0.00823539	0.149677		2.32906e-10	0	0
Ptp.6652.1.A1_s_at	5B	estExt_fgenesh4_pg.C_1580005	TT7 (TRANSPARENT TESTA 7); flavonoid 3'-monooxygenase/ oxygen binding	AT5G07990.1	TT7 (TRANSPARENT TESTA 7); flavonoid 3'-monooxygenase/ oxygen binding	flavonoid (biosynthesis)/response to UV/ response to sucrose stimulus		0.642138	-0.405532	0.143935	0.454738	0.316593	0.484395	0.62919	0.624552	0.678991	1.82892	0.989413	2.05658	1	1	1	1	1	1	1	1	1	0	1	0
PtpAffx.24378.1.S1_a_at	5B	fgenesh4_pg.C_LG_II001403	peptidoglycan-binding LysM domain-containing protein	AT5G62150.1	peptidoglycan-binding LysM domain-containing protein	cell wall macromolecule catabolism		-0.177797	-0.446354	-1.15935	0.644338	0.577582	0.175979	1.22729	1.57498	0.256093	2.24034	1.01959	2.34891	1	1	0.00113735	1	1	1	0.0952791	0.182762		0	1	0
PtpAffx.24378.2.S1_at	5B	eugene3.00140238	peptidoglycan-binding LysM domain-containing protein	AT5G62150.1	peptidoglycan-binding LysM domain-containing protein	cell wall macromolecule catabolism		-0.0316414	-0.470238	-1.28358	0.543864	0.48083	0.0787045	1.15024	1.38399	0.176531	1.90245	0.806602	2.23253	1	1	2.99225e-05	1	1	1		1		0	1	0
Ptp.3038.1.A1_at	5B	estExt_fgenesh4_pg.C_LG_IV0751	acyl-activating enzyme 12 (AAE12)	AT1G65890.1	acyl-activating enzyme 12 (AAE12)	metabolic process		0.73814	-1.08619	-0.17832	0.523754	-0.0735828	1.1195	0.912382	0.69516	0.786861	0.935976	1.20112	2.09997	1	0.000175297	1	1	1		1	1	1	0.0673498	0.0243907
Ptp.5147.1.S1_s_at	5B	eugene3.00010981	ATNYE1/NYE1 (NON-YELLOWING 1)	AT4G22920.1	ATNYE1/NYE1 (NON-YELLOWING 1)	chlorophyll catabolism/upregulated during maximal senescence in the Arabidopsis life cycle, especially in senescent leaves		0.504432	-0.30451	-0.911914	0.346287	0.119455	0.469065	1.14064	1.55873	0.318536	1.12389	0.919189	1.54022	1	1	0.562436	1	1	1	0.477228	0.229754		0.000305222	1	6.7763e-07
PtpAffx.67952.1.A1_at	5B	gw1.II.284.1	U-box domain-containing protein	AT5G37490.1	U-box domain-containing protein	ubiquitin-protein ligase activity/response to chitin		0.753522	-0.567757	-0.553277	0.344844	-0.00961792	0.0649296	1.00933	1.68746	1.70707	1.06106	1.05284	2.31811	1	1	1	1	1	1		0.0353109	2.34e-07		0.533574	0
Ptp.2528.1.S1_s_at	5B	eugene3.00081881	methionine sulfoxide reductase domain-containing protein / SeIR domain-containing protein	AT4G04830.1	methionine sulfoxide reductase domain-containing protein / SeIR domain-containing protein	peptide-methionine-(S)-S-oxide reductase activity		-0.376178	-0.549744	-1.05675	0.302358	-0.976806	-0.965229	1.40178	0.734494	0.928743	1.94859	1.56136	1.34646	1	1	0.017615	1	0.000323974	0.000145133	0.00266693	1	1	0	2.80043e-06	0.000175387
PtpAffx.5078.7.A1_at	5B	eugene3.03470003	metal ion binding	AT4G16380.2	metal ion binding	transport/metal ion binding		2.13407	-1.95811	-2.04041	0.540959	-0.494785	-1.51465	1.71992	0.868811	0.796326	2.29189	1.63997	2.42467	0	0		1	1	0	1.2488e-06	1	1	0	2.86842e-07	0
PtpAffx.212747.1.S1_at	5B	fgenesh4_pg.C_LG_XV000441	Unknown protein	AT1G48780.1	--			0.303954	-0.66085	-0.763964	0.207523	-0.824335	-0.7778	1.48335	0.965188	0.846026	3.33118	2.38577	2.88775	1	1	1	1	0.049703	0.0899107	0.000430369	1	1	0	0	0
PtpAffx.23537.3.A1_a_at	5B	fgenesh4_pg.C_scaffold_142000071	CYP82G1 (cytochrome P450, family 82, subfamily G, polypeptide 1); oxygen binding	AT3G25180.1	CYP82G1 (cytochrome P450, family 82, subfamily G, polypeptide 1); oxygen binding	electron carrier activity/monooxygenase activity		0.659372	-1.37902	0.531322	0.302977	-0.164634	-0.020867	0.591873	1.90349	1.23542	2.32971	1.76501	2.87989	1	2.99265e-09		1	1	1	1	0.00111704	0.0282997	0	6.12534e-09	0
PtpAffx.94670.1.A1_at	5B	grail3.0024028201	Unknown protein	AT5G04080.1	--			0.265983	-0.657541	-1.21887	-0.162388	0.0713995	-0.680531	0.571938	1.10789	0.542873	1.99375	1.11247	2.56168	1	1	0.000207936	1	1	1	1	1	1
Ptp.5049.2.S1_s_at	5B	grail3.0025024002	macrophage migration inhibitory factor family protein / MIF family protein	AT5G01650.1	macrophage migration inhibitory factor family protein / MIF family protein	inflammatory response/ response to other organism		-0.0333282	-0.287321	-0.343627	-0.0304585	-0.334067	-0.709795	1.17127	1.12035	0.805165	2.16818	1.89408	2.43358	1	1	1	1	1	0.67258	0.273385	1	1	0	8.95144e-11	0
PtpAffx.289.1.S1_at	5B	gw1.123.49.1	COL1 (CONSTANS-LIKE 1); transcription factor/ zinc ion binding	AT5G15850.1	COL1 (CONSTANS-LIKE 1); transcription factor/ zinc ion binding	transcription factor activity/ regulation of flower development/circadian rhythm		-0.542735	-0.492494	-0.911227	0.124116	0.177059	-0.240732	1.95065	1.23815	0.536807	2.9783	0.761282	1.8334	1	1	0.571111	1	1	1	1.88682e-09	1	1	0	1	3.89868e-11
PtpAffx.289.1.S1_x_at	5B	gw1.123.49.1	COL1 (CONSTANS-LIKE 1); transcription factor/ zinc ion binding	AT5G15850.1	COL1 (CONSTANS-LIKE 1); transcription factor/ zinc ion binding	transcription factor activity/ regulation of flower development/circadian rhythm		-0.532359	-0.396202	-0.826455	0.0992781	0.0997224	-0.23494	2.02864	1.15127	0.799383	2.56323	0.555418	1.57335	1	1	1	1	1	1	1.75518e-10	1	1	0	1	2.44031e-07
PtpAffx.249.529.A1_a_at	5B	gw1.VIII.1410.1	leucine-rich repeat family protein / protein kinase family protein	AT5G48380.1	leucine-rich repeat family protein / protein kinase family protein	protein amino acid phosphorylation/ negative regulation of defense response		0.677915	-0.496358	-0.443848	0.105086	0.0974637	0.0319832	1.16837	1.03946	0.928591	1.44081	1.17854	1.55747	1	1	1	1	1	1	0.288324	1	1	4.14055e-09	0.0399765	3.99186e-07
Ptp.1563.2.S1_s_at	5B	estExt_fgenesh4_pg.C_400068	Unknown protein	AT3G60470.1	--			-0.0294887	-0.207263	-0.390486	-0.173021	-0.169714	-0.0919208	1.03533	1.19345	0.800767	1.6173	1.0556	1.86561	1	1	1	1	1	1	1	1		0		1.29956e-11
PtpAffx.149231.1.S1_a_at	5B	gw1.28.365.1	In2-1 protein, putative	AT5G02790.1	In2-1 protein, putative	response to cadmium ion (GST?)		-0.0913209	-0.468536	-0.686664	0.187899	-0.129494	-0.548098	1.44979	1.52509	0.52999	1.62337	1.60989	1.86417	1	1	1	1	1	1	0.000922391	0.366433	1	0	6.94696e-07	1.29956e-11
PtpAffx.161922.1.A1_s_at	5B	eugene3.00100736	calcium-transporting ATPase, plasma membrane-type, putative / Ca(2+)-ATPase, putative (ACA13)	AT3G22910.1	calcium-transporting ATPase, plasma membrane-type, putative / Ca(2+)-ATPase, putative (ACA13)	calcium ion transport/calmodulin binding		0.652314	-0.563734	-0.258179	-0.0596438	0.00506524	-0.141629	1.26485	1.51926	2.02366	1.9044	1.58463	1.50444	1	1	1	1	1	1	0.0458065	0.39695	1.13427e-11		1.4424e-06	1.99454e-06
PtpAffx.203310.1.S1_at	5B	eugene3.00031141	glutaredoxin family protein	AT1G64500.1	glutaredoxin family protein	N-terminal protein myristoylation/electron carrier activity/protein disulfide oxidoreductase activity/cell redox homeostasis;		-0.458727	-0.00889056	-0.355052	-0.0282489	0.180946	0.314378	1.32303	0.319851	0.970358	2.11207	1.22426	1.55026	1	1	1	1	1	1	0.0141511	1	1	0	0.014568	4.98329e-07
PtpAffx.203310.1.S1_x_at	5B	eugene3.00031141	glutaredoxin family protein	AT1G64500.1	glutaredoxin family protein	N-terminal protein myristoylation/electron carrier activity/protein disulfide oxidoreductase activity/cell redox homeostasis;		-0.386317	-0.0372376	-0.533339	-0.0989818	0.170864	0.205199	1.10846	0.312954	0.808127	2.34663	1.15836	1.48129	1	1	1	1	1	1	0.844383	1	1	0	0.0617166	3.95949e-06
PtpAffx.162362.2.S1_a_at	5B	eugene3.39730001	sulfotransferase family protein	AT3G45070.1	sulfotransferase family protein			0.767676	-0.538733	-0.492172	0.00130958	0.398319	0.690882	1.3526	0.503964	0.764756	2.42445	1.65587	1.68497	1	1	1	1	1	1	0.00764216	1	1	0	1.78594e-07	6.69274e-09
PtpAffx.207331.1.S1_at	5B	gw1.VII.3324.1	Unknown protein	AT2G23790.1	--			0.175661	0.462311	-0.496529	0.0659008	-0.197022	0.581795	1.11704	0.746817	0.802702	2.2151	1.70434	1.60866	1	1	1	1	1	1	0.72636	1	1	0	4.0972e-08	8.02738e-08
Ptp.3435.1.S1_s_at	6B	eugene3.00020735	AAP3 (amino acid permease 3); amino acid transmembrane transporter	AT1G77380.1	AAP3 (amino acid permease 3); amino acid transmembrane transporter	basic amino acid transport		-0.0390146	-0.671236	-0.687496	-0.372842	-0.819919	-1.73487	-0.0166607	0.171975	1.64092	-0.404197	0.360608	0.0492006	1	1	1	1	0.0568213	0	1	1	1.49824e-06	1	1	1
Ptp.3435.2.S1_s_at	6B	eugene3.06730001	AAP3 (amino acid permease 3); amino acid transmembrane transporter	AT1G77380.1	AAP3 (amino acid permease 3); amino acid transmembrane transporter	basic amino acid transport		-0.0114474	-0.524022	-0.817437	-0.259801	-0.747959	-1.45475	0.131375	0.61897	1.66428	-0.383724	0.298163	0.240062	1	1	1	1	0.458094	0	1	1	7.8394e-07	1	1	1
PtpAffx.221727.1.S1_at	6B	eugene3.49300001	SQE3 (SQUALENE EPOXIDASE 3); oxidoreductase	AT4G37760.1	SQE3 (SQUALENE EPOXIDASE 3); oxidoreductase	jasmonic acid (response)/ sterol biosynthesis/squalene monooxygenase activity		0.432397	0.321987	0.598746	-1.29024	-0.540879	-1.18447	1.11019	0.421527	0.919997	0.902647	0.435526	0.122209	1	1		0	1	1.49939e-08	0.819186	1	1	0.159276	1	1
PtpAffx.109173.1.S1_s_at	6B	estExt_fgenesh4_pm.C_LG_XVI0406	ATGPAT6/GPAT6 (GLYCEROL-3-PHOSPHATE ACYLTRANSFERASE 6); 1-acylglycerol-3-phosphate O-acyltransferase/ acyltransferase	AT2G38110.1	ATGPAT6/GPAT6 (GLYCEROL-3-PHOSPHATE ACYLTRANSFERASE 6); 1-acylglycerol-3-phosphate O-acyltransferase/ acyltransferase	metabolic process		0.908449	0.700706	-0.492684	-0.815463	-0.880015	-2.07477	-0.038553	0.200515	0.102055	0.188837	0.443009	1.12352	0.451167		1		0.00867854	0	1	1	1	1	1	0.0435157
Ptp.336.1.S1_at	6B	grail3.0094002901	ATC4H/C4H/CYP73A5 (CINNAMATE 4-HYDROXYLASE, CINNAMATE-4-HYDROXYLASE); trans-cinnamate 4-monooxygenase	AT2G30490.1	ATC4H/C4H/CYP73A5 (CINNAMATE 4-HYDROXYLASE, CINNAMATE-4-HYDROXYLASE); trans-cinnamate 4-monooxygenase	phenylpropanoid biosynthetic process/ response to light stimulus		0.65335	0.064086	-0.363142	0.149065	-0.933849	-1.03826	-0.22465	0.557026	0.602486	0.0104219	-0.442617	-0.446533	1	1	1	1	0.00145067	8.32982e-06	1	1	1	1	1	1
Ptp.6632.1.S1_at	6B	grail3.0094002901	ATC4H/C4H/CYP73A5 (CINNAMATE 4-HYDROXYLASE, CINNAMATE-4-HYDROXYLASE); trans-cinnamate 4-monooxygenase	AT2G30490.1	ATC4H/C4H/CYP73A5 (CINNAMATE 4-HYDROXYLASE, CINNAMATE-4-HYDROXYLASE); trans-cinnamate 4-monooxygenase	phenylpropanoid biosynthetic process/ response to light stimulus		0.609677	0.0281993	-0.430038	0.0833424	-0.96397	-1.05909	-0.273355	-0.566036	0.853205	-0.304664	-0.494106	-0.540433	1	1	1	1	0.000510452	3.55406e-06	1	1	1	1	1	1
PtpAffx.131974.1.S1_at	6B	gw1.XIII.3025.1	ATP synthase beta chain 1, mitochondrial	AT5G08670.1	ATP synthase beta chain 1, mitochondrial	response to oxidative stress/ hydrogen ion transporting ATP synthase activity, rotational mechanism		0.0409796	0.908517	0.235861	-0.953407	-0.168912	-0.360399	0.230908	-0.199935	0.69616	-0.143167	0.564587	0.264294		0.040587	1	2.31059e-05	1	1	1	1	1	1	1	1
PtpAffx.203300.1.S1_s_at	6B	estExt_fgenesh4_pm.C_LG_III0465	ATGH9C2 (ARABIDOPSIS THALIANA GLYCOSYL HYDROLASE 9C2); hydrolase, hydrolyzing O-glycosyl compounds	AT1G64390.1	ATGH9C2 (ARABIDOPSIS THALIANA GLYCOSYL HYDROLASE 9C2); hydrolase, hydrolyzing O-glycosyl compounds	carbohydrate metabolic process		0.00844028	0.252057	-0.187723	-0.422763	-0.371867	-0.868768	0.421608	0.589348	1.36502	-0.114615	0.662887	0.793311	1	1	1	1	1	0.00466893	1	1	0.00161917	1	1	1
PtpAffx.125962.1.S1_at	6B	gw1.IX.2395.1	UGT84A1; UDP-glycosyltransferase/ sinapate 1-glucosyltransferase/ transferase, transferring glycosyl groups	AT4G15480.1	UGT84A1; UDP-glycosyltransferase/ sinapate 1-glucosyltransferase/ transferase, transferring glycosyl groups	response to UV-B		0.39891	-0.10434	0.414752	-0.00434927	-1.12419	0.120598	0.668641	0.305773	1.42955	-0.336471	0.314053	0.411989	1	1	1	1	1.16303e-06	1	1	1	0.000352475	1	1	1
PtpAffx.202648.1.S1_at	6B	eugene3.00002456	unknown protein	AT3G24750.1	--			1.13227	1.09834	0.781066	-0.074215	-0.318403	-0.612076	0.2582	0.791198	1.08685	-0.288686	0.382914	-0.146523	0.00147795	0.000116828	1	1	1	1	1	1	0.541613	1	1	1
Ptp.5493.1.S1_s_at	6B	eugene3.00021116	ARA12; subtilase	AT5G67360.1	ARA12; subtilase	proteolysis/ Encodes a subtilisin-like serine protease essential for mucilage release from seed coats		-0.654474	0.018625	-0.0301024	-0.136163	-0.879031	-0.584851	0.227842	0.524318	1.27455	0.363265	0.0397199	0.164997	1	1	1	1	0.00895871	1	1	1	0.0122714
PtpAffx.58789.1.A1_at	6B	gw1.IV.198.1	AP1 (APETALA1); DNA binding / transcription factor	AT1G69120.1	AP1 (APETALA1); DNA binding / transcription factor	positive regulation of cellular transcription/protein heterodimerization / transcription activator activity/flower development/ required for the transcriptional activation of AGAMOUS		-0.126535	-0.124433	-0.116555	0.00299436	0.00271556	0.0133375	0.450419	0.69234	1.36417	-0.413769	-0.090823	-1.2111	1	1	1	1	1	1	1	1	0.00165113	1	1	0.0055778
Ptp.4845.1.S1_at	6B	eugene3.00012291	EXL2 (EXORDIUM LIKE 2) [ Arabidopsis thaliana ]	AT5G64260.1	EXL2 (EXORDIUM LIKE 2) [ Arabidopsis thaliana ]	cell wall		1.25641	-0.0148956	0.39791	0.958326	-0.116949	0.473765	0.887591	-0.570278	0.490354	0.703506	-0.675281	-0.748329	3.7298e-05	1	1	1.87764e-05	1	1	1	1	1	1	1	1
Ptp.7929.1.S1_at	6B	eugene3.00130068	transcription factor	AT1G09250.1	transcription factor	regulation of cellular transcription		1.01535	-0.114196	-0.108005	0.875476	-0.0797295	-0.287145	0.647528	-0.358098	0.145219	0.0110735	-0.690204	-0.502403	0.0339699	1	1	0.000540071	1	1	1	1	1	1	1	1
PtpAffx.205722.1.S1_at	6B	gw1.V.1006.1	calcium-transporting ATPase, plasma membrane-type, putative / Ca(2+)-ATPase, putative (ACA12)	AT3G63380.1	calcium-transporting ATPase, plasma membrane-type, putative / Ca(2+)-ATPase, putative (ACA12)	transport/calmodulin binding		1.38412	0.313704	-0.0558643	0.787293	0.105844	-0.352801	0.0167924	0.139584	0.171113	-0.150244	-0.431086	0.0339123	5.79245e-07	1	1	0.0140528	1	1	1	1	1	1	1	1
Ptp.4034.2.S1_s_at	6B	estExt_Genewise1_v1.C_LG_I1344	osmotin-like protein, putative	AT2G28790.1	osmotin-like protein, putative	response to other organism/plant-type cell wall		0.263274	-0.29503	-0.736492	-0.627958	0.0522505	-0.954101	0.599106	0.312355	1.21337	0.211622	-0.498174	0.270332	1	1	1	1		0.000220458	1	1	0.0448349	1	1	1
Ptp.7067.1.S1_at	6B	gw1.I.4086.1	AZF2 (ARABIDOPSIS ZINC-FINGER PROTEIN 2); nucleic acid binding / transcription factor/ zinc ion binding	AT3G19580.1	AZF2 (ARABIDOPSIS ZINC-FINGER PROTEIN 2); nucleic acid binding / transcription factor/ zinc ion binding	ABA(response)/transcription factor activity/ response to water deprivation (upregulated)/ transcription repressor activity/		1.23609	0.0409549	0.0815143	-0.106495	-0.319902	-0.43723	0.840892	0.279824	0.0916296	1.02418	-0.438853	0.964911	6.9829e-05	1	1	1	1	1		1	1	0.00600124	1	1
Ptp.1584.3.S1_x_at	6B	estExt_Genewise1_v1.C_LG_V1774	LHB1B1 (Photosystem II light harvesting complex gene 1.4); chlorophyll binding	AT2G34430.1	LHB1B1 (Photosystem II light harvesting complex gene 1.4); chlorophyll binding	chlorophyll binding/photosynthesis		-0.0912383	-0.0862488	-0.0200454	0.00723196	-0.119764	-0.122627	1.1516	0.714896	1.68438	0.181063	-0.367922	0.722995	1	1	1	1	1	1	0.391576		4.45904e-07	1	1	1
PtpAffx.221547.1.S1_at	6B	grail3.0044011201	ATGSTF12 (GLUTATHIONE S-TRANSFERASE 26); glutathione transferase	AT5G17220.1	ATGSTF12 (GLUTATHIONE S-TRANSFERASE 26); glutathione transferase	toxin catabolism/Encodes glutathione transferase belonging to the phi class of GSTs. N		1.35997	0.198621	-1.09783	0.166078	-0.694625	-0.869255	1.46299	-0.203332	0.656689	1.64843	-0.414295	-0.109491				1	1	0.00459189	0.000684869	1	1	0	1	1
PtpAffx.215358.1.S1_at	6B	gw1.122.131.1	ATOCT1 (ARABIDOPSIS THALIANA ORGANIC CATION/CARNITINE TRANSPORTER1); carbohydrate transmembrane transporter/ carnitine transporter/ transporter	AT1G73220.1	ATOCT1 (ARABIDOPSIS THALIANA ORGANIC CATION/CARNITINE TRANSPORTER1); carbohydrate transmembrane transporter/ carnitine transporter/ transporter	carnitine transport		0.064735	-0.0158397	0.17947	-0.334762	-0.228185	-0.339639	1.35888	0.268396	1.46015	0.770087	-0.973786	-0.696605	1	1	1	1	1	1	0.00669493	1	0.000167156	1	1	1
PtpAffx.203697.1.S1_at	6B	gw1.IV.1792.1	GPT2 (glucose-6-phosphate/phosphate translocator 2); antiporter/ glucose-6-phosphate transmembrane transporter	AT1G61800.1	GPT2 (glucose-6-phosphate/phosphate translocator 2); antiporter/ glucose-6-phosphate transmembrane transporter	hexose phosphate transport/regulation of photosynthesis/response to glucose stimulus		0.705944	0.359067	-0.9004	0.864371	-1.7363	0.140739	-1.54038	0.798361	0.297413	-0.892312	0.342811	-0.256134	1	1		0.000828844	0	1	0.000113474			0.206787	1	1
PtpAffx.224746.1.S1_s_at	6B	estExt_fgenesh4_pg.C_LG_XI0788	cysteine proteinase, putative / thiol protease, putative	AT5G43060.1	cysteine proteinase, putative / thiol protease, putative	response to salt stress		0.631673	0.182707	0.101801	0.223786	-1.71026	0.0370771	-0.787984	-0.00516396	0.433662	-1.41006	-0.326161	-0.203825	1	1	1	1	0	1		1	1	1.37932e-08	1	1
PtpAffx.94822.1.A1_at	6B	estExt_fgenesh4_pg.C_LG_II0511	TT12 (TRANSPARENT TESTA 12); antiporter/ solute:hydrogen antiporter/ transporter	AT3G59030.1	TT12 (TRANSPARENT TESTA 12); antiporter/ solute:hydrogen antiporter/ transporter	antiporter activity/proanthocyanidin biosynthesis		0.743909	0.15614	-0.128762	0.265345	-1.53347	-0.197491	-0.715364	0.257209	0.0746913	-0.923813	0.130332	0.199093	1	1	1	1	0	1	1	1	1	0.0925134	1	1
PtpAffx.160901.1.S1_s_at	6B	estExt_Genewise1_v1.C_LG_IV2709	cysteine proteinase (RD21A) / thiol protease	AT1G47128.1	cysteine proteinase (RD21A) / thiol protease	response to water deprivation		0.172861	-0.209847	-0.462704	0.144106	-1.43602	-0.364485	-0.491397	0.174608	1.50914	-1.41246	0.218647	-0.0832269	1	1	1	1	0	1	1	1	4.90557e-05	1.2564e-08	1	1
Ptp.4777.1.S1_at	6B	eugene3.00140679	DNAJ heat shock family protein	AT3G62600.1	DNAJ heat shock family protein	heat shock protein binding / unfolded protein binding J domain protein localized in ER lumen		0.489023	-0.117532	-0.465956	0.111739	-0.193661	-0.219816	0.463741	0.720333	1.38363	-1.09409	0.588406	0.260873	1	1	1	1	1	1	1	1	0.00105016	0.000764124	1	1
PtpAffx.98826.1.S1_s_at	6B	estExt_fgenesh4_pg.C_LG_V1547	SHD (SHEPHERD); ATP binding	AT4G24190.1	SHD (SHEPHERD); ATP binding	protein secretion/response to salt stress/protein folding/regulation of meristem structural organization/unfolded protein binding encodes an ortholog of GRP94, an ER-resident HSP90-like protein and is involved in regulation of meristem size and organization		0.717319	-0.1087	-0.490789	0.447232	-0.165336	-0.117176	0.435723	1.25976	2.05823	-1.34467	0.683598	0.176162	1	1	1	1	1	1	1	1	0	1.6416e-07	1	1
PtpAffx.3203.5.S1_at	6B	estExt_fgenesh4_pg.C_LG_V1547	SHD (SHEPHERD); ATP binding	AT4G24190.1	SHD (SHEPHERD); ATP binding	protein secretion/response to salt stress/protein folding/regulation of meristem structural organization/unfolded protein binding encodes an ortholog of GRP94, an ER-resident HSP90-like protein and is involved in regulation of meristem size and organization		0.728471	-0.189778	-0.620684	0.462969	-0.204555	-0.210581	0.597703	1.00505	2.47286	-1.42242	1.03838	0.274019	1	1	1	1	1	1	1	1	0	8.52694e-09	0.706513	1
Ptp.5738.1.S1_at	6B	estExt_fgenesh4_pg.C_290313	dehydration-responsive protein, putative	AT1G31850.1	dehydration-responsive protein, putative			1.09942	-0.0922685	0.338115	0.11756	-0.22793	-0.317179	-0.918059	0.44104	0.538311	-1.57568	-0.264435	-0.73841	0.00368375	1	1	1	1	1	1	1	1	1.29392e-11	1	1
PtpAffx.157141.1.S1_s_at	6B	estExt_Genewise1_v1.C_1220082	STT3B (STAUROSPORIN AND TEMPERATURE SENSITIVE 3-LIKE B); oligosaccharyl transferase	AT1G34130.1	STT3B (STAUROSPORIN AND TEMPERATURE SENSITIVE 3-LIKE B); oligosaccharyl transferase	protein amino acid glycosylation		0.223338	-0.134361	-0.0862287	-0.0276252	-0.202334	-0.194141	-0.53442	-0.0914199	1.43708	-1.33262	0.218609	-0.545817	1	1	1	1	1	1	1	1	0.000293791	2.56028e-07	1	1
Ptp.6289.1.S1_at	6B	eugene3.01180054	dehydration-responsive family protein	AT4G18030.1	dehydration-responsive family protein			-0.284214	-0.461306	-0.362963	-0.125195	-0.0669858	-0.0882961	0.103306	-0.063783	1.50305	-0.965778	0.363174	-0.109844	1	1	1	1	1	1	1	1	5.72535e-05	0.0304383	1	1
PtpAffx.54248.1.S1_at	6B	eugene3.01180054	dehydration-responsive family protein	AT4G18030.1	dehydration-responsive family protein			-0.0108195	0.212365	0.277138	-0.128841	-0.191875	0.079644	0.0677895	-0.103655	1.70673	-1.06578	0.463588	-0.0495016	1	1	1	1	1	1	1	1	2.36337e-07	0.00178779	1	1
PtpAffx.2288.4.S1_at	6B	grail3.0024002401	HSP81-2 (EARLY-RESPONSIVE TO DEHYDRATION 8); ATP binding	AT5G56030.1	HSP81-2 (EARLY-RESPONSIVE TO DEHYDRATION 8); ATP binding	Auxin (response)/protein folding/ Expression is NOT heat-induced but induced by IAA and NaCl.		0.6407	0.0915571	-0.0136341	0.314182	-0.132948	0.179539	-0.309179	-0.675115	1.33243	-1.33886	0.554867	-0.146283	1	1	1	1	1	1	1		0.00340953	2.03469e-07	1	1
PtpAffx.201930.1.S1_at	6B	grail3.0003084301	TSD2 (TUMOROUS SHOOT DEVELOPMENT 2); methyltransferase	AT1G78240.1	TSD2 (TUMOROUS SHOOT DEVELOPMENT 2); methyltransferase	cytokinin (response)/homogalacturonan biosynthesis/shoot developmentr/ putative methyltransferase with an essential role in cell adhesion and coordinated plant development		-0.236638	-0.330966	-0.154899	-0.000622118	-0.0170521	0.165751	-0.165555	0.230106	1.43731	-1.32754	0.513834	-0.464195	1	1	1	1	1	1	1	1	0.000292188	3.08315e-07	1	1
PtpAffx.156647.1.S1_s_at	6B	grail3.0003084301	TSD2 (TUMOROUS SHOOT DEVELOPMENT 2); methyltransferase	AT1G78240.1	TSD2 (TUMOROUS SHOOT DEVELOPMENT 2); methyltransferase	cytokinin (response)/homogalacturonan biosynthesis/shoot developmentr/ putative methyltransferase with an essential role in cell adhesion and coordinated plant development		-0.228214	-0.383925	-0.0634634	-0.192853	-0.0362039	0.122453	-0.461113	0.0191925	1.41687	-1.52487	0.617106	-0.403161	1	1	1	1	1	1	1	1	0.000478121	1.29392e-10	1	1
PtpAffx.2212.1.A1_s_at	6B	gw1.XIX.599.1	AATP1 (AAA-ATPASE 1); ATP binding / ATPase	AT5G40010.1	AATP1 (AAA-ATPASE 1); ATP binding / ATPase	ATP binding		1.05439	1.05515	-0.936041	0.399835	-0.616963	-1.01776	-0.152326	0.116706	0.262179	-0.718881	2.59046	0.61214				1	1	1.89501e-05	1	1	1	1	0
PtpAffx.2212.1.A1_at	6B	gw1.XIX.599.1	AATP1 (AAA-ATPASE 1); ATP binding / ATPase	AT5G40010.1	AATP1 (AAA-ATPASE 1); ATP binding / ATPase	ATP binding		1.27056	0.755472	-0.888593	0.270949	-0.629386	-1.05832	-0.0501188	0.0902552	0.168487	-0.0978887	2.05474	0.515222				1	1	3.66935e-06	1	1	1	1	0	1
PtpAffx.89536.1.A1_at	6B	gw1.XVIII.1528.1	peptidyl-prolyl cis-trans isomerase cyclophilin-type family protein	AT4G32420.1	peptidyl-prolyl cis-trans isomerase cyclophilin-type family protein	protein folding/ peptidyl-prolyl cis-trans isomerase activity		0.304125	0.424532	-0.231235	0.0151783	0.0873963	-0.409838	-0.0123574	0.0622549	0.732959	-1.22987	1.55748	-0.634901	1	1	1	1	1	1		1	1	9.66119e-06	3.12525e-06	1
PtpAffx.202654.1.S1_s_at	6B	estExt_Genewise1_v1.C_LG_II3355	GTP-binding family protein	AT3G07050.1	GTP-binding family protein			0.418008	0.324434	0.0356143	-0.00304469	0.0148063	-0.315046	-0.450639	0.44994	1.11601	-1.15272	1.43674	-0.191345	1	1	1	1	1	1	1	1	0.311926	0.000122858	8.32638e-05	1
PtpAffx.18179.1.S1_s_at	6B	eugene3.00160153	ATUGT85A3 (UDP-GLUCOSYL TRANSFERASE 85A3); glucuronosyltransferase/ transcription factor/ transferase, transferring glycosyl groups	AT1G22380.1	ATUGT85A3 (UDP-GLUCOSYL TRANSFERASE 85A3); glucuronosyltransferase/ transcription factor/ transferase, transferring glycosyl groups	metabolic process		-0.0306162	-0.690838	-0.191177	0.0948598	0.0686479	-0.205013	0.142185	-0.0369992	1.39518	-1.10276	1.49932	-0.346495	1	1	1	1	1	1	1	1	0.000800619	0.000586571	1.56771e-05	1
PtpAffx.204069.1.S1_at	6B	gw1.IV.4198.1	Unknown protein	AT5G38720.1	--			0.400041	1.01933	-0.105951	0.0920192	0.0273344	-0.034562	0.0239946	0.717116	0.431688	-0.726054	1.358	0.0442605	1	0.00151405	1	1	1	1	1	1	1	1	0.000618123	1
PtpAffx.12206.1.S1_s_at	6B	eugene3.01230010	Unknown protein	AT5G11390.1	--			0.460988	0.393591	-0.0357141	0.0718899	-0.330089	-0.229564	0.318862	0.584719	1.28568	-0.462049	1.53212	0.223135	1	1	1	1	1	1	1	1	0.00963136	1	6.35811e-06	1
PtpAffx.220742.1.S1_s_at	6B	gw1.700.13.1	kinesin motor protein-related	AT2G22610.1	kinesin motor protein-related	microtubule motor activity		1.18424	0.630104	0.147418	0.0367403	0.0230482	0.0578298	0.531739	1.0719	1.39983	-0.992468	0.904266	-0.128349	0.000331057	1	1	1	1	1	1	1	0.000717304	0.0146548	1	1
PtpAffx.212091.1.S1_at	6B	fgenesh4_pg.C_LG_XIX000047	SGS3 (SUPPRESSOR OF GENE SILENCING 3)	AT5G23570.1	SGS3 (SUPPRESSOR OF GENE SILENCING 3)	virus induced gene silencing/vegetative phase change		0.536002	0.446934	0.0850769	0.0100737	-0.194294	-0.243792	-0.227473	0.250037	0.92582	-1.12082	1.28378	-0.00830555	1	1	1	1	1	1	1	1	1	0.000335917	0.00370841	1
PtpAffx.70584.1.S1_s_at	6B	estExt_fgenesh4_pg.C_LG_VII1280	TWN2 (TWIN 2); ATP binding / aminoacyl-tRNA ligase	AT1G14610.1	TWN2 (TWIN 2); ATP binding / aminoacyl-tRNA ligase	tRNA aminoacylation for protein translation/valine-tRNA ligase activity/embryonic development ending in seed dormancy		-0.0577155	0.2172	-0.214111	0.0281304	-0.153897	-0.133465	-0.0389734	0.186569	1.60133	-1.11432	1.21404	-0.158989	1	1	1	1	1	1	1	1	4.40072e-06	0.000410921	0.018313	1
PtpAffx.3745.2.S1_at	6A	fgenesh4_pg.C_LG_I000355	leucine-rich repeat family protein	AT3G20820.1	leucine-rich repeat family protein	signal transduction/defense response		0.00930546	0.0238539	0.00498998	0.0039359	0.00483207	0.00184659	0.965114	0.437137	1.33792	0.935068	1.10168	1.34619	1	1	1	1	1		1	1	0.00301056	0.0689741	0.20133	0.000176685
PtpAffx.216025.1.S1_at	6A	eugene3.01330081	protein kinase-related	AT5G02070.1	protein kinase-related	protein amino acid phosphorylation		0.0165908	0.0014667	0.00579741	0.0047162	0.00640962	0.0144718	1.47436	0.513712	1.45868	0.906029	1.17657	1.48113				1	1		0.000528825	1	0.000173304	0.146149	0.0417223	3.97877e-06
PtpAffx.217592.1.S1_at	6A	fgenesh4_pg.C_scaffold_171000033	XTR6 (XYLOGLUCAN ENDOTRANSGLYCOSYLASE 6); hydrolase, acting on glycosyl bonds	AT4G25810.1	XTR6 (XYLOGLUCAN ENDOTRANSGLYCOSYLASE 6); hydrolase, acting on glycosyl bonds	carbohydrate metabolic process/ glucan metabolic process/ cell wall		-0.0343944	-0.0368686	-0.0336665	0.00370509	0.00808996	0.0111573	0.349452	0.41276	1.2232	1.29019	1.43894	1.44856	1	1		1	1	1	1	1	0.0365595	1.18612e-06	7.861e-05	1.02572e-05
Ptp.6084.3.S1_a_at	6A	grail3.0002061802	cysteine proteinase, putative	AT4G16190.1	cysteine proteinase, putative	proteolysis		0.0240777	-0.000893593	-0.110841	-0.0799506	-0.0855771	-0.126453	1.06316	0.559247	1.1829	1.2278	1.38068	1.23404	1	1	1	1	1	1	1	1	0.083612	1.03658e-05	0.000350853	0.00317992
PtpAffx.3745.2.S1_a_at	6A	eugene3.00031582	leucine-rich repeat family protein	AT3G20820.1	leucine-rich repeat family protein	signal transduction/defense response		-0.0217425	-0.00384565	-0.00401863	0.0291724	0.01269	0.0192551	1.29867	0.539539	1.45261	1.12919	1.21887	1.26336	1	1	1	1	1	1	0.0232785	1	0.000201154	0.000258636	0.0164393	0.00152811
Ptp.795.3.S1_s_at	6A	grail3.0019018802	unknown protein	AT1G19397.1	--			-0.00810833	0.245339	-0.275179	-0.208344	-0.0938127	-0.221204	0.465519	0.706333	1.47741	0.839577	2.01051	0.788462	1	1	1	1	1	1	1	1	0.000109015	0.750282	0	1
PtpAffx.207984.1.S1_at	6A	eugene3.00081064	ATPPC4 (Arabidopsis thaliana phosphoenolpyruvate carboxylase 4); phosphoenolpyruvate carboxylase	AT1G68750.1	ATPPC4 (Arabidopsis thaliana phosphoenolpyruvate carboxylase 4); phosphoenolpyruvate carboxylase	response to salt stress, response to water deprivation, tricarboxylic acid cycle		-0.246962	-0.00737363	0.0545805	-0.318248	0.137325	-0.0103302	0.737628	0.0604489	1.32202	0.702334	1.66377	1.37284	1	1	1	1	1	1	1	1	0.00430923	1	1.4087e-07	8.58264e-05
PtpAffx.21819.3.S1_a_at	6A	gw1.I.4474.1	ERD4 (EARLY-RESPONSIVE TO DEHYDRATION 4)	AT1G30360.1	ERD4 (EARLY-RESPONSIVE TO DEHYDRATION 4)	response to water deprivation		-0.030417	0.197581	0.124117	-0.173071	0.0292651	0.0270674	0.711941	0.307527	2.10307	0.833431	1.48996	1.28528	1	1	1	1	1	1	1	1	0	0.867793	2.02112e-05	0.000874307
PtpAffx.208898.1.S1_at	6A	eugene3.00101084	Unknown protein	AT1G71110.1	--			0.463875	0.0889105	0.321553	-0.00323453	0.00289273	-0.00385005	0.487663	0.686141	1.1955	0.784681	1.42344	1.17914	1	1	1	1	1	1	1	1	0.0647416	1	0.000117703	0.0120043
PtpAffx.211106.1.S1_at	6A	gw1.XIII.2246.1	MYB105 (myb domain protein 105); DNA binding / transcription factor	AT1G69560.1	MYB105 (myb domain protein 105); DNA binding / transcription factor	regulation of cellular transcription/ organ boundary specification between lateral organs and the meristem		0.00325388	0.00253595	0.00511984	0.00529027	0.00668601	0.0117103	0.510062	0.218259	1.38745	-0.233291	1.2736	1.28065	1	1		1	1	1	1	1	0.000960286	1	0.00470598	0.00098456
PtpAffx.126410.1.S1_s_at	6A	estExt_Genewise1_v1.C_LG_VI1602	AT-HSFB3 (Arabidopsis thaliana heat shock transcription factor B3); DNA binding / transcription factor	AT2G41690.1	AT-HSFB3 (Arabidopsis thaliana heat shock transcription factor B3); DNA binding / transcription factor	transcription factor activityresponse to cadmium ionDNA binding		0.106159	-0.190662	-0.215862	0.212781	-0.0861869	-0.0837473	0.347229	1.21841	1.1534	0.422706	1.51896	1.37829	1	1	1	1	1	1	1	1	0.150728		9.15364e-06	7.39303e-05
PtpAffx.158783.1.S1_at	6A	gw1.VI.392.1	ankyrin repeat family protein	AT1G07710.1	ankyrin repeat family protein	protein binding		0.217799	-0.334653	-0.396123	-0.0328014	-0.108271	0.0751772	0.320714	0.244232	1.39444	0.290272	1.22929	1.36904	1	1	1	1	1	1	1	1	0.000814739	1	0.0130079	9.52204e-05
PtpAffx.26204.1.S1_at	6A	gw1.XVIII.2596.1	ABC transporter family protein	AT3G28345.1	ABC transporter family protein	transport		-0.0801267	-0.0799114	-0.0764608	0.00369053	0.00788182	0.0151541	0.399398	0.175735	1.52039	0.124584	1.42487	1.48103	1	1	1	1		1	1	1	3.6819e-05	1	0.000113425	3.98973e-06
PtpAffx.38333.1.S1_at	6A	estExt_fgenesh4_pg.C_LG_XI0017	MATE efflux family protein	AT3G21690.1	MATE efflux family protein	transport		0.31003	0.186548	0.913855	-0.0457158	-0.851201	0.162741	0.942965	0.350779	1.79894	0.742447	1.46749	1.83379	1	1	0.538594	1	0.0216993	1			1.58004e-08	1	3.69682e-05	3.89868e-11
PtpAffx.3594.1.S1_at	6A	eugene3.00020162	mannitol dehydrogenase, putative	AT4G39330.1	mannitol dehydrogenase, putative			0.230697	-0.235588	0.608473	0.0157271	-1.06557	1.02048	1.09886	0.709504	0.893369	1.16743	0.944309	1.19503	1	1	1		1.19455e-05		0.998367	1	1	7.65779e-05	1	0.00822053
Ptp.3905.1.S1_s_at	6A	estExt_Genewise1_v1.C_LG_VII3984	PCK1/PEPCK (PHOSPHOENOLPYRUVATE CARBOXYKINASE 1); ATP binding / phosphoenolpyruvate carboxykinase (ATP)	AT4G37870.1	PCK1/PEPCK (PHOSPHOENOLPYRUVATE CARBOXYKINASE 1); ATP binding / phosphoenolpyruvate carboxykinase (ATP)	gluconeogenesis/phosphoenolpyruvate carboxykinase (ATP) activity		-0.0509564	-0.115793	-0.390231	0.0255845	-0.384499	-0.989548	0.0238486	-0.16942	0.947755	1.38747	1.71573	1.03869	1	1	1	1	1	5.72826e-05	1	1	1	3.28656e-08	2.88236e-08	0.277483
PtpAffx.1352.3.A1_s_at	6A	estExt_Genewise1_v1.C_LG_VII3984	PCK1/PEPCK (PHOSPHOENOLPYRUVATE CARBOXYKINASE 1); ATP binding / phosphoenolpyruvate carboxykinase (ATP)	AT4G37870.1	PCK1/PEPCK (PHOSPHOENOLPYRUVATE CARBOXYKINASE 1); ATP binding / phosphoenolpyruvate carboxykinase (ATP)	gluconeogenesis/phosphoenolpyruvate carboxykinase (ATP) activity		0.170841	-0.149416	-0.378018	-0.208939	-0.263809	-0.764261	0.28699	0.768539	0.810282	1.5133	1.47123	1.15809	1	1	1	1	1	0.136046	1	1	1	2.19966e-10	3.34517e-05	0.0196786
PtpAffx.43742.1.S1_at	6A	estExt_fgenesh4_pg.C_LG_III0246	JAZ6/TIFY11B (JASMONATE-ZIM-DOMAIN PROTEIN 6)	AT1G72450.1	JAZ6/TIFY11B (JASMONATE-ZIM-DOMAIN PROTEIN 6)	jasmonic acid (response)		1.56361	-0.157531	-0.142793	0.207828	-0.384375	-0.332213	1.37738	0.240712	0.484059	1.79321	1.20155	1.01	8.61581e-10	1	1	1	1	1	0.00451686	1	1
PtpAffx.99728.1.A1_a_at	6A	estExt_fgenesh4_pg.C_570214	Unknown protein	AT2G23790.1	--			0.845732	1.07912	-0.5177	0.671761	-0.160065	-0.595227	1.24745	1.28135	0.639236	1.77067	1.0926	0.692934	1	0.000221558	1	0.614895	1	1	0.0644674	1	1	0	0.242045	1
PtpAffx.59348.1.S1_at	6A	estExt_fgenesh4_pg.C_LG_III0246	JAZ6/TIFY11B (JASMONATE-ZIM-DOMAIN PROTEIN 6)	AT1G72450.1	JAZ6/TIFY11B (JASMONATE-ZIM-DOMAIN PROTEIN 6)	jasmonic acid (response)		2.10268	-0.594183	-0.341477	0.581105	-0.481402	-0.745851	1.42713	-0.190732	0.748098	1.77757	1.14287	0.773261	0	1	1	1	1	0.236358	0.00152904	1	1
PtpAffx.139032.1.S1_at	6A	estExt_Genewise1_v1.C_LG_X5925	MSS1 (SUGAR TRANSPORT PROTEIN 13); carbohydrate transmembrane transporter/ hexose:hydrogen symporter/ high-affinity hydrogen:glucose symporter/ sugar:hydrogen ion symporter	AT5G26340.1	MSS1 (SUGAR TRANSPORT PROTEIN 13); carbohydrate transmembrane transporter/ hexose:hydrogen symporter/ high-affinity hydrogen:glucose symporter/ sugar:hydrogen ion symporter	response to salt stress, apoptosis, phosphorylation/ transport/ cell death		0.374502	-0.0288836	-0.0429637	-0.0411166	0.594142	-0.0884512	1.13986	0.443899	1.65387	1.73038	1.87485	1.9479	1	1	1	1	1	1	0.483942	1	1.04735e-06	0	1.66241e-10	0
PtpAffx.82275.1.A1_at	6A	eugene3.00170109	AGP7 (Arabinogalactan protein 7)	AT5G65390.1	AGP7 (Arabinogalactan protein 7)			0.60824	-0.413997	-1.24984	-0.0522253	-0.159444	-0.15784	0.90903	0.389252	1.67446	1.58101	1.69162	2.14304	1		8.3214e-05	1	1	1	1	1	5.8956e-07	1.29392e-11	6.05501e-08	0
PtpAffx.211749.1.S1_s_at	6A	fgenesh4_pg.C_LG_XIV000669	pollen Ole e 1 allergen and extensin family protein	AT4G02270.1	pollen Ole e 1 allergen and extensin family protein	pollen Ole e 1 allergen and extensin family protein		0.0831188	0.0164716	-0.00805581	-0.00599911	0.00923002	0.00795888	0.585484	0.702986	1.41745	1.47383	1.73431	1.83353	1	1	1				1	1	0.000471528	1.09983e-09	1.61637e-08	3.89868e-11
PtpAffx.95085.1.A1_s_at	6A	eugene3.00280166	Unknown protein	AT1G52270.1	--			1.01059	-0.407558	-0.256644	0.551697	0.0375269	-0.305479	1.67761	0.156884	0.754569	2.34628	1.12292	1.53202	0.0383315	1	1	1	1	1	3.77159e-06	1	1	0	0.130096	8.69783e-07
Ptp.4378.1.S1_s_at	6A	grail3.0024018801	VQ motif-containing protein	AT3G56880.1	VQ motif-containing protein			0.322506	-0.260167	0.382173	0.191193	0.0676997	-0.131534	1.31584	0.696394	1.23549	1.79756	1.08463	1.94494	1	1	1	1	1	1	0.0164034	1	0.0282579	0	0.284254	0
PtpAffx.210936.1.S1_at	6A	gw1.XIII.1159.1	RKF3 (RECEPTOR-LIKE KINASE IN IN FLOWERS 3); kinase	AT2G48010.1	RKF3 (RECEPTOR-LIKE KINASE IN IN FLOWERS 3); kinase	protein amino acid phosphorylation		-0.016805	-0.0162577	-0.00862283	-0.0370161	-0.0295953	-0.0672371	1.4082	0.693525	1.43833	1.56301	0.874292	1.6227	1	1	1	1	1	1	0.0023186	1	0.000284989	2.58784e-11	1	5.12547e-08
PtpAffx.6692.8.S1_at	6A	gw1.IX.1232.1	ERD7 (EARLY-RESPONSIVE TO DEHYDRATION 7)	AT2G17840.1	ERD7 (EARLY-RESPONSIVE TO DEHYDRATION 7)	Upregulated by high light, drought, cold and salt stress		1.32547	0.0263714	0.124605	0.735918	0.271079	0.462099	1.29225	1.15146	0.583398	0.997026	1.08939	1.27227	4.11399e-06	1	1		1	1	0.0265035	1	1	0.0129111	0.258271	0.00121917
PtpAffx.64943.1.S1_s_at	6A	eugene3.01630032	T-complex protein 11	AT1G22930.1	T-complex protein 11			0.564933	0.365883	0.218477	0.561105	0.746217	0.819454	0.63691	0.66749	0.609521	1.11791	1.24235	1.26123	1	1	1	1	0.480783	0.0241023	1	1	1	0.00036765	0.00967309	0.00161259
Ptp.4733.1.S1_at	6A	estExt_Genewise1_v1.C_LG_V2740	ATUGT85A5 (UDP-GLUCOSYL TRANSFERASE 85A5); glucuronosyltransferase/ transferase, transferring glycosyl groups	AT1G22370.2	ATUGT85A5 (UDP-GLUCOSYL TRANSFERASE 85A5); glucuronosyltransferase/ transferase, transferring glycosyl groups	metabolic process		0.0452031	-0.338858	-0.224582	0.519106	0.359283	0.920753	0.816193	0.446663	1.31741	0.543809	1.05145	0.989601	1	1	1	1	1	0.000750658	1	1	0.00477823	1	0.548261	0.762437
PtpAffx.154239.1.S1_at	6A	estExt_fgenesh4_pm.C_LG_IX0568	transformer serine/arginine-rich ribonucleoprotein, putative	AT1G07350.1	transformer serine/arginine-rich ribonucleoprotein, putative	nucleic acid binding/RNA splicing		0.74149	0.743813	0.265626	0.196035	0.262466	0.773726	0.782501	1.18112	0.313312	0.75623	0.869464	1.60504	1		1	1	1	0.101915	1	1	1	1	1	9.00725e-08
PtpAffx.70652.1.A1_at	6A	gw1.VII.610.1	DNAJ heat shock family protein	AT2G20560.1	DNAJ heat shock family protein	protein folding		0.810489	0.963972	0.293016	-0.0449056	0.307672	0.596381	0.507679	1.3981	0.512663	0.542858	1.0267	1.12861	1		1	1	1	1	1	1	1	1	0.884089	0.0387727
PtpAffx.77522.1.S1_at	6A	gw1.IX.1232.1	ERD7 (EARLY-RESPONSIVE TO DEHYDRATION 7)	AT2G17840.1	ERD7 (EARLY-RESPONSIVE TO DEHYDRATION 7)	Upregulated by high light, drought, cold and salt stress		1.0718	-0.00722273	-0.0141793	0.863863	0.566131	0.466518	1.13062	0.933997	0.948351	1.55644	1.88199	1.39403	0.00778393	1	1		1	1				3.88176e-11	1.27878e-10	4.78928e-05
PtpAffx.5915.2.A1_at	6A	gw1.II.1552.1	WD-40 repeat family protein	AT1G78070.2	WD-40 repeat family protein	located in CUL4 RING ubiquitin ligase complex, heterotrimeric G-protein complex		0.604741	0.63294	0.190406	0.541275	0.468181	0.567565	0.925152	0.844594	0.404951	1.52431	1.52136	1.80353	1	1	1	1	1	1	1	1	1	1.42331e-10	8.56732e-06	1.1696e-10
PtpAffx.163963.1.S1_s_at	6A	estExt_fgenesh4_pg.C_1580005	TT7 (TRANSPARENT TESTA 7); flavonoid 3'-monooxygenase/ oxygen binding	AT5G07990.1	TT7 (TRANSPARENT TESTA 7); flavonoid 3'-monooxygenase/ oxygen binding	flavonoid (biosynthesis)/response to UV/ response to sucrose stimulus		0.312236	-0.636308	0.251429	0.582413	-0.126311	1.06153	1.09358	0.597791	1.60957	1.44225	1.10358	1.74567	1	1	1	1	1		1	1	3.52386e-06	3.90764e-09	0.193654	8.5771e-10
PtpAffx.213561.1.S1_at	6A	eugene3.00160968	regulator of chromosome condensation (RCC1) family protein / UVB-resistance protein-related	AT3G53830.1	regulator of chromosome condensation (RCC1) family protein / UVB-resistance protein-related	chromatin binding/UVB-resistance protein-related		1.25425	0.674511	0.506449	0.739954	0.315739	1.11294	1.20691	1.02629	0.412017	1.16996	1.04544	2.02464	3.988e-05		1	0.0706859	1	3.64683e-07	0.140525	1	1	7.05725e-05	0.61635	0
Ptp.5985.1.S1_at	6A	eugene3.00101088	Unknown protein	AT5G17350.1	--	N-terminal protein myristoylation		0.67445	-0.284816	0.994784	0.652596	0.44467	0.749901	0.314511	0.470029	1.31402	1.10625	0.836375	1.74977	1	1	0.0821346	1				1	0.00515337		1	7.40749e-10
PtpAffx.119343.1.A1_a_at	6A	gw1.V.1857.1	Unknown protein	AT5G12010.1	--	response to salt stress		0.52079	-0.401877	0.0280994	0.448734	0.251661	0.292595	0.256269	0.186242	2.37665	1.09416	1.45408	2.40197	1	1	1	1		1					5.27791e-05	0
PtpAffx.141636.1.S1_at	6A	estExt_fgenesh4_pg.C_LG_IX1366	unknown protein	AT3G44350.2	--	regulation of cellular transcription/multicellular organismal development/transcription factor Arabidopsis NAC domain containing protein 61		0.988875	0.440518	0.00442633	0.775249	0.118835	0.0633763	0.158312	0.0625815	0.671963	0.61709	1.52512	2.0442	0.0660715	1	1	0.0213847	1	1	1	1	1		7.72068e-06	0
PtpAffx.1212.1.A1_s_at	6A	eugene3.00150046	ANAC091/TIP (TCV-INTERACTING PROTEIN); transcription coactivator/ transcription factor	AT5G24590.2	ANAC091/TIP (TCV-INTERACTING PROTEIN); transcription coactivator/ transcription factor	transcription factor activity/defense response to virus/multicellular organismal development/Member of NAc protein family		0.632807	-0.393755	-0.19375	0.96857	0.185096	0.0495422	0.820706	0.255766	1.96157	0.846997	1.31267	1.66964	1	1	1	1.21483e-05	1	1		1			0.00186741	1.11242e-08
PtpAffx.25920.1.S1_a_at	6A	gw1.5658.2.1	disease resistance-responsive family protein / dirigent family protein	AT1G64160.1	disease resistance-responsive family protein / dirigent family protein	defense response/lignan biosynthesis		1.90023	-0.92928	-0.254839	1.09752	0.0896663	-0.0948156	0.727714	0.637049	0.969128	1.27999	1.6087	1.79845	0	0.0225164	1	3.46561e-08		1	1	1	1	1.70241e-06	7.19223e-07	1.29956e-10
PtpAffx.134772.1.S1_s_at	6A	estExt_fgenesh4_pg.C_LG_XII0687	ATATH1 (ABC2 homolog 1); ATPase, coupled to transmembrane movement of substances	AT3G47730.1	ATATH1 (ABC2 homolog 1); ATPase, coupled to transmembrane movement of substances	transporter		0.932803	-0.248724	-0.887023	1.00515	0.0690184	-0.711344	0.638904	0.531442	1.02193	1.51356	1.71284	1.77906	0.256209	1	0.972696	2.47487e-06	1	0.643672	1	1	1	2.19966e-10	3.15219e-08	2.72908e-10
PtpAffx.2179.2.S1_at	6A	eugene3.00050086	ATAF1 (Arabidopsis NAC domain containing protein 2); transcription factor	AT1G01720.1	ATAF1 (Arabidopsis NAC domain containing protein 2); transcription factor	negative regulation of ABA mediated signaling/ ATAF1 attentuates ABA signaling and synthesis		1.28933	0.156071	-0.91069	1.21492	-0.247415	-0.0594934	1.21901	0.433314	0.751881	1.19145	1.09801	1.34484	1.32247e-05	1	0.577977	9.22407e-11	1	1	0.111643	1	1	3.49547e-05	0.216906	0.000183187
PtpAffx.141271.1.A1_at	6A	eugene3.00080053	zinc finger (B-box type) family protein	AT3G21150.1	zinc finger (B-box type) family protein	regulation of cellular transcription		0.85047	1.06723	0.813769	0.774448	-0.0304376	0.10182	0.752105	1.64623	0.330269	1.11182	1.42212	1.32107	1		1	0.0219854	1	1	1	0.0652998	1	0.000443948	0.000121805	0.000344592
PtpAffx.123757.1.S1_s_at	6A	fgenesh4_pg.C_LG_VI001575	CBL10 (CALCINEURIN B-LIKE10); calcium ion binding	AT4G33000.1	CBL10 (CALCINEURIN B-LIKE10); calcium ion binding	hyperosmotic salinity response/calcium ion binding/Mediates salt tolerance by regulating ion homeostasis in Arabidopsis		0.84536	0.601634	0.0671885	0.500369	0.119094	0.342997	0.255309	0.440629	0.401115	1.19774	1.61033	1.31165	1	1	1	1	1	1	1	1	1	2.84006e-05	6.85757e-07	0.000441316
PtpAffx.14325.2.A1_a_at	6A	estExt_fgenesh4_pg.C_LG_X1023	DNAJ heat shock N-terminal domain-containing protein	AT1G56300.1	DNAJ heat shock N-terminal domain-containing protein	heat shock protein binding/protein folding, response to cyclopentenon		1.11431	1.04107	0.197905	0.862696	-0.0331079	1.00378	1.09714	1.41634	0.530736	0.20576	1.74628	0.982411	0.00244279		1	0.000883768	1	3.29118e-05	1	1	1	1		0.880749
PtpAffx.219300.1.S1_s_at	6A	fgenesh4_pg.C_scaffold_992000001	disease resistance protein (TIR-NBS-LRR class), putative	AT4G36150.1	disease resistance protein (TIR-NBS-LRR class), putative	signal transduction, defense response, apoptosis, innate immune response		0.70238	0.157031	-0.00976929	0.492163	0.502084	1.1283	0.364136	0.267423	0.648449	0.598702	1.83305	1.12073	1	1	1	1	1	1.86738e-07	1	1	1		6.77752e-10	0.046351
PtpAffx.201939.1.S1_s_at	6A	fgenesh4_pg.C_LG_II000931	unknown protein	AT1G35210.1	--			1.24145	0.43895	0.351873	1.00414	0.283235	0.013007	-0.117313	0.282506	1.54158	1.19096	2.21361	1.06103	5.92289e-05		1	2.58779e-06		1		1	2.1327e-05		0	0.172623
PtpAffx.217195.1.S1_s_at	6A	gw1.163.16.1	heavy-metal-associated domain-containing protein	AT5G60800.1	heavy-metal-associated domain-containing protein	transport/metal ion binding		1.27368	0.656299	0.302292	0.482686	0.0980216	0.297732	0.820086	0.559279	1.47783	0.65662	2.13546	0.88043	2.17197e-05	1		1	1	1	1	1	0.000107861	1	0	1
PtpAffx.4473.1.A1_at	6A	grail3.0021038301	succinyl-CoA ligase (GDP-forming) alpha-chain, mitochondrial, putative / succinyl-CoA synthetase, alpha chain, putative / SCS-alpha, putative	AT5G08300.1	succinyl-CoA ligase (GDP-forming) alpha-chain, mitochondrial, putative / succinyl-CoA synthetase, alpha chain, putative / SCS-alpha, putative	succinate-CoA ligase (GDP-forming) activity		0.423116	0.789682	-0.316332	0.578622	0.100845	0.388995	-0.0876995	1.32299	0.376516	0.487941	1.54993	1.29898	1	0.932021	1	1	1	1	1	1	1	1	3.86539e-06	0.000613956
PtpAffx.211278.1.S1_at	6A	eugene3.00131043	WRKY70 (WRKY DNA-binding protein 70); transcription factor	AT3G56400.1	WRKY70 (WRKY DNA-binding protein 70); transcription factor	jasmonic acid (response)/ salicylic acidc(response)/ regulation of cellular transcription, DNA-dependent/response to stress/ response to abiotic or biotic stimulusr/function as activator of SA-dependent defense genes and a repressor of JA-regulated gene		2.46351	-0.264601	-0.15032	0.983606	0.165823	0.015839	0.393008	-0.220855	0.784283	0.755487	1.75687	1.30406	0	1	1	6.36035e-06	1	1	1	1	1	1	7.94121e-09	0.000538012
PtpAffx.95066.1.A1_s_at	6A	estExt_fgenesh4_pg.C_LG_XIV0743	EMB3004/MEE32 (EMBRYO DEFECTIVE 3004); 3-dehydroquinate dehydratase/ NADP binding / binding / catalytic/ shikimate 5-dehydrogenase	AT3G06350.1	EMB3004/MEE32 (EMBRYO DEFECTIVE 3004); 3-dehydroquinate dehydratase/ NADP binding / binding / catalytic/ shikimate 5-dehydrogenase	shikimate 5-dehydrogenase activity		1.40213	0.665911	0.495285	0.272582	-0.286764	-0.022505	1.41163	0.739325	0.452949	3.87122	3.34628	3.33559	3.1208e-07	1	1	1	1	1	0.00215122	1	1	0	0	0
PtpAffx.221977.1.S1_s_at	6A	estExt_Genewise1_v1.C_570289	lactoylglutathione lyase family protein / glyoxalase I family protein	AT1G15380.1	lactoylglutathione lyase family protein / glyoxalase I family protein	carbohydrate metabolic process/lactoylglutathione lyase activity		0.580937	-0.422917	-1.00954	1.62819	0.579088	0.151338	-0.59369	0.845311	1.03557	0.715878	2.76123	1.77413	1	1	0.0573747	0	1	1	1	1	1	1	0	3.2489e-10
PtpAffx.221977.1.S1_at	6A	estExt_Genewise1_v1.C_570289	lactoylglutathione lyase family protein / glyoxalase I family protein	AT1G15380.1	lactoylglutathione lyase family protein / glyoxalase I family protein	carbohydrate metabolic process/lactoylglutathione lyase activity		1.31068	-0.547024	-1.19808	1.92815	0.875754	0.32927	-0.743338	0.576742	0.742881	1.49266	2.94582	2.25546	6.66013e-06	1	0.00037986	0		1	1	1	1	5.17568e-10	0	0
PtpAffx.86724.1.S1_at	6A	gw1.IX.4198.1	TRFL2 (TRF-LIKE 2); DNA binding	AT1G07540.1	TRFL2 (TRF-LIKE 2); DNA binding	regulation of transcription/ telomere-binding protein		-0.215284	-0.0297642	-0.0805917	-0.163248	0.330724	-0.07636	1.02681	0.442739	1.49848	0.195002	1.24758	0.271767	1	1		1	1	1	1	1	6.42722e-05	1	0.0085839	1
PtpAffx.18526.1.A1_at	6A	estExt_Genewise1_v1.C_LG_XVI1636	nucleolar protein gar2-related	AT2G42320.1	nucleolar protein gar2-related			0.437859	0.92824	0.339525	-0.48481	0.0361746	-0.260227	0.514781	-0.216495	0.906379	0.338981	1.56022	0.39349	1	0.0231977	1	1	1	1	1	1	1	1	2.89185e-06	1
PtpAffx.160733.1.S1_s_at	6A	estExt_Genewise1_v1.C_LG_XIV3804	ABC1 family protein	AT3G07700.1	ABC1 family protein			0.386499	0.915007	-0.0284372	-0.160141	-0.0488701	-0.0925806	0.117405	0.171539	0.250398	0.0736305	1.49307	0.510534	1	0.0338054	1	1	1	1		1	1	1	1.85802e-05	1
PtpAffx.134863.1.S1_at	6A	eugene3.00090655	MCCB (3-METHYLCROTONYL-COA CARBOXYLASE); biotin carboxylase	AT4G34030.1	MCCB (3-METHYLCROTONYL-COA CARBOXYLASE); biotin carboxylase	leucine catabolism		0.178889	0.197914	-0.0721601	-0.334908	0.0683361	-0.0594466	0.594017	0.548699	1.30694	0.192834	1.47972	0.395655	1	1	1	1	1		1	1	0.00603186	1	2.66382e-05	1
Ptp.5733.1.S1_s_at	6A	gw1.20770.4.1	ATP synthase alpha chain, mitochondrial, putative	AT2G07698.1	ATP synthase alpha chain, mitochondrial, putative	ATP synthesis coupled proton transport		0.302145	0.983262	0.316447	-0.801603	0.0233944	-0.422764	1.04198	0.301819	1.1458	0.05787	1.35253	0.515645		0.00459161	1	0.00846656	1	1	1	1	0.175072
PtpAffx.85831.1.S1_at	6A	estExt_Genewise1_v1.C_LG_XI3607	ATPPC1 (PHOSPHOENOLPYRUVATE CARBOXYLASE 1); phosphoenolpyruvate carboxylase	AT1G53310.1	ATPPC1 (PHOSPHOENOLPYRUVATE CARBOXYLASE 1); phosphoenolpyruvate carboxylase	response to salt stress/ response to water deprivation/ tricarboxylic acid cycle		-0.291168	-0.100302	-0.256498	-0.296331	-0.363787	-0.323776	0.209505	-0.0681376	1.32591	0.433125	1.56732	0.509081	1	1	1	1	1	1	1	1	0.00394865	1	2.36502e-06	1
PtpAffx.6307.1.S1_at	6A	estExt_Genewise1_v1.C_LG_XI3607	ATPPC1 (PHOSPHOENOLPYRUVATE CARBOXYLASE 1); phosphoenolpyruvate carboxylase	AT1G53310.1	ATPPC1 (PHOSPHOENOLPYRUVATE CARBOXYLASE 1); phosphoenolpyruvate carboxylase	response to salt stress/ response to water deprivation/ tricarboxylic acid cycle		-0.193176	0.0103821	0.165518	-0.304286	-0.384836	-0.481711	0.0953696	0.114959	1.38501	-0.0185862	1.33922	0.358185	1	1	1	1	1	1	1	1	0.00101684	1	0.000981422	1
Ptp.6452.1.S1_s_at	6A	estExt_Genewise1_v1.C_LG_III1771	protein kinase, putative	AT4G19110.2	protein kinase, putative	protein amino acid phosphorylation		-0.193412	0.320133	0.0151528	-0.123153	0.0583761	0.245307	0.0521428	0.495826	1.35669	-0.0945851	1.59422	-0.186895	1	1	1	1	1	1	1	1	0.00196174	1	1.09465e-06	1
PtpAffx.1286.5.S1_s_at	6A	gw1.IV.4194.1	adenosylmethionine decarboxylase family protein	AT5G15950.1	adenosylmethionine decarboxylase family protein	spermidine biosynthesis/adenosylmethionine decarboxylase activity/ polyamine biosynthesis		0.00623488	-0.0376551	0.0209405	0.175201	0.129968	0.355143	0.0250193	-0.0811932	1.3694	0.115201	1.16846	0.154705	1	1	1	1	1	1	1	1	0.00146292	1	0.0497093
PtpAffx.205471.1.S1_at	6A	grail3.0002000701	TSD2 (TUMOROUS SHOOT DEVELOPMENT 2); methyltransferase	AT1G78240.1	TSD2 (TUMOROUS SHOOT DEVELOPMENT 2); methyltransferase	cytokinin (response)/homogalacturonan biosynthesis/shoot developmentr/ putative methyltransferase with an essential role in cell adhesion and coordinated plant development		0.0611004	0.093865	0.0168789	0.120435	0.480239	0.330709	0.109755	0.400774	1.39616	-0.0431866	1.3718	0.252987	1	1	1	1	1	1	1	1	0.000782274	1	0.000438424	1
Ptp.3400.1.S1_s_at	6A	eugene3.00120058	GAD5 (GLUTAMATE DECARBOXYLASE 5); calmodulin binding	AT3G17760.1	GAD5 (GLUTAMATE DECARBOXYLASE 5); calmodulin binding	calmodulin binding/glutamate metabolic process		-0.0615575	0.190779	0.338298	-0.282209	0.447181	0.438455	0.655234	0.480656	1.62372	0.665839	1.70075	0.637588	1	1	1	1	1	1	1	1	2.39996e-06	1	4.57674e-08	1
PtpAffx.61572.2.S1_a_at	6A	estExt_fgenesh4_pg.C_LG_VIII0903	GAL1 (GALACTOSE KINASE 1); ATP binding / galactokinase	AT3G06580.1	GAL1 (GALACTOSE KINASE 1); ATP binding / galactokinase	galactose metabolic process		0.0522633	0.184476	0.0838959	0.0138327	0.390282	0.568243	0.718594	0.318543	1.2176	0.850157	1.25895	0.52884	1	1	1	1	1	1	1	1	0.0410704	0.582709	0.0066107	1
Ptp.3522.1.S1_s_at	6A	eugene3.00060481	ATSIP2 (ARABIDOPSIS THALIANA SEED IMBIBITION 2); hydrolase, hydrolyzing O-glycosyl compounds	AT3G57520.1	ATSIP2 (ARABIDOPSIS THALIANA SEED IMBIBITION 2); hydrolase, hydrolyzing O-glycosyl compounds			0.191554	0.0895834	0.0528325	0.00481919	0.354982	0.373933	0.463423	0.29871	1.53908	0.452449	1.35104	0.402421	1	1	1	1	1	1	1	1	2.27577e-05	1	0.000734139	1
Ptp.5635.2.S1_at	6A	gw1.122.33.1	BTI1 (VIRB2-INTERACTING PROTEIN 1)	AT4G23630.1	BTI1 (VIRB2-INTERACTING PROTEIN 1)			0.55303	0.902641	-0.277967	-0.0951558	0.136334	0.225534	-0.0346195	0.426287	0.242918	0.300502	1.34014	0.445662	1	0.0478427	1	1	1	1				1	0.000959677	1
PtpAffx.7148.3.S1_at	6A	eugene3.01230009	amino acid transporter family protein	AT3G30390.1	amino acid transporter family protein	amino acid transport		0.0540819	0.115169	-0.0317769	-0.0634699	0.106284	0.371325	0.615865	0.682638	1.81898	0.174308	1.4184	0.592111	1	1	1	1	1	1	1	1	8.62046e-09	1	0.000134087	1
PtpAffx.128967.1.S1_at	6A	estExt_Genewise1_v1.C_LG_VII2952	subtilase family protein	AT5G67090.1	subtilase family protein	proteolysis/negative regulation of catalytic activity		-0.000204284	0.0040058	0.00577954	0.00368699	0.00823787	0.0143142	0.959849	-0.049683	1.81455	0.503637	1.16886	0.978881	1	1	1	1		1	1	1	9.85681e-09	1	0.0492778	0.945057
PtpAffx.121282.1.A1_at	6A	grail3.0002001001	protein binding	AT1G78230.1	protein binding			-0.165003	-0.0292347	-0.208025	-0.055792	0.00930725	0.0242719	0.207338	0.402829	1.69552	0.0555216	1.27465	0.713061	1	1	1	1	1	1	1	1	3.25252e-07	1	0.00459197	1
PtpAffx.47432.1.S1_s_at	6A	fgenesh4_pg.C_scaffold_5651000001	ANAC061 (Arabidopsis NAC domain containing protein 61)	AT3G44350.2	ANAC061 (Arabidopsis NAC domain containing protein 61)	regulation of cellular transcription/multicellular organismal development/transcription factor Arabidopsis NAC domain containing protein 61		1.60182	-0.0231823	-0.146364	2.34064	0.894598	0.753146	0.317328	0.0446843	0.427126	0.00414964	0.0834546	0.529299		1	1	0			1	1	1	1	1	1
PtpAffx.213010.1.S1_at	6A	eugene3.00151039	ankyrin repeat family protein	AT3G18670.1	ankyrin repeat family protein	protein binding		1.26439	-0.0949085	-0.066209	3.03635	0.959122	0.38061	0.353184	0.000698344	-0.117092	0.552313	-0.267332	0.769963	2.90795e-05	1	1	0			1	1	1	1
PtpAffx.12620.1.A1_at	6A	gw1.III.803.1	lactoylglutathione lyase family protein / glyoxalase I family protein	AT1G80160.1	lactoylglutathione lyase family protein / glyoxalase I family protein	lactoylglutathione lyase		1.43679	0.936309	-0.340919	1.51559	0.65791	1.40376	0.178901	0.928269	0.284192	0.3827	-0.476638	-0.556916	9.29009e-08	0.0183932					1	1	1	1	1	1
PtpAffx.209290.1.S1_at	6A	fgenesh4_pg.C_LG_X001726	binding	AT2G29670.1	binding			1.52989	0.730754	0.0228752	1.37465	0.804538	0.976581	0.42529	1.34413	0.0957357	0.957578	-0.111774	0.16396	3.10918e-09	1	1	0	0.0900994	9.42954e-05	1	1	1	0.0379602	1	1
PtpAffx.211816.1.S1_s_at	6A	gw1.XIV.2953.1	AT-HSFA4A (Arabidopsis thaliana heat shock transcription factor A4A); DNA binding / transcription factor	AT4G18880.1	AT-HSFA4A (Arabidopsis thaliana heat shock transcription factor A4A); DNA binding / transcription factor	transcription factor activity/member of Heat Stress Transcription Factor (Hsf) family		-0.0886062	-0.287276	-0.476092	0.47892	0.0784308	-0.347412	0.560064	0.926862	1.32813	0.598778	1.09366	1.14624	1	1	1	1	1	1	1	1	0.00375639	1	0.236922	0.0258965
PtpAffx.212377.1.S1_s_at	6A	gw1.XIX.2074.1	ABC transporter family protein	AT1G71960.1	ABC transporter family protein	transport		1.06469	0.428003	0.107823	0.639597	-0.047573	-0.0107728	1.06905	1.28752	1.00947	0.909633	0.733093	1.16657	0.00940813	1	1	1	1	1	1	1	1	0.133303	1	0.0161396
PtpAffx.258.3.A1_a_at	6A	gw1.XVIII.165.1	ATBCB (ARABIDOPSIS BLUE-COPPER-BINDING PROTEIN); copper ion binding	AT5G20230.1	ATBCB (ARABIDOPSIS BLUE-COPPER-BINDING PROTEIN); copper ion binding	response to oxidative stress/ response to salt stress/transport/response to absence of light/		1.75151	-0.575007	-0.0520161	0.795927	0.0233255	-0.0734611	0.71968	0.469257	0.99009	0.795395	0.653011	0.807732	0		1	0.0103617	1	1	1	1	1	1	1	1
PtpAffx.22999.1.A1_at	6A	gw1.VII.2797.1	ATMYB44/ATMYBR1/MYBR1 (MYB DOMAIN PROTEIN 44); DNA binding / transcription factor	AT5G67300.1	ATMYB44/ATMYBR1/MYBR1 (MYB DOMAIN PROTEIN 44); DNA binding / transcription factor	ABA (response)/auxin (response)/ethylene (response)/gibberellin (response)/jasmonic acid (response)/salicylic acid (response)/regulation of cellular transcription, DNA-dependent/ transcription factor Member of the R2R3 factor MYB gene family involved in mediating plant responses to a variety of abiotic stimiuli		0.809518	-0.0472305	0.149062	0.531394	-0.310314	0.411244	1.51963	0.493215	1.66274	0.692191	0.991048	0.737217	1	1	1	1	1	1	0.000185313	1	8.18478e-07	1	1	1
PtpAffx.81718.1.A1_at	6A	gw1.XIV.1557.1	GBF3 (G-BOX BINDING FACTOR 3); transcription factor	AT2G46270.1	GBF3 (G-BOX BINDING FACTOR 3); transcription factor	ABA(response)/ transcription factor activity/ encodes a bZIP G-box binding protein whose expression is induced by ABA. It has been shown to bind to Adh that contains the G-box and is induced by cold and water deprivation		1.41181	0.708885	-0.127553	0.831683	0.393817	0.132804	0.994287	1.83956	0.843351	0.635108	0.89661	0.937181	2.23087e-07	1	1		1	1	1	0.0032328	1	1	1	1
PtpAffx.249.117.A1_at	6A	gw1.163.16.1	heavy-metal-associated domain-containing protein	AT5G60800.1	heavy-metal-associated domain-containing protein	transport/metal ion binding		1.40498	0.989708	0.701901	0.627648	0.14298	0.113671	0.828053	0.408356	1.03944	0.819052	1.32411	0.766748	2.82798e-07	0.00377621		1	1	1	1	1	1	1	0.00141754	1
PtpAffx.16359.1.A1_at	6A	estExt_Genewise1_v1.C_820051	ATHSP101 (HEAT SHOCK PROTEIN 101); ATP binding / ATPase	AT1G74310.1	ATHSP101 (HEAT SHOCK PROTEIN 101); ATP binding / ATPase	response to high light intensity, response to hydrogen peroxide, response to heat, protein unfolding		0.534864	0.536706	0.576119	0.00715953	-0.117888	1.05167	0.713678	0.574119	0.798235	0.261344	0.583017	1.14998	1		1	1	1	4.82177e-06	1	1	1	1	1	0.0237536
PtpAffx.124651.1.S1_at	6A	eugene3.00091488	ATJ3 (Arabidopsis thaliana DnaJ homologue 3)	AT3G44110.1	ATJ3 (Arabidopsis thaliana DnaJ homologue 3)	protein folding/homologous to the co-chaperon DNAJ protein from E coli		0.653355	0.00636653	-0.231087	0.473486	0.114088	0.953524	0.425342	0.720675	1.26918	-0.0760818	0.556943	0.680669	1		1	1	1	0.000225262	1	1	0.0137813	1	1	1
PtpAffx.10759.1.S1_at	6A	fgenesh4_pg.C_LG_V000198	heavy-metal-associated domain-containing protein / copper chaperone (CCH)-related	AT4G39700.1	heavy-metal-associated domain-containing protein / copper chaperone (CCH)-related	transport/metal ion binding		1.29505	0.5429	0.453531	1.16418	-0.0173082	1.08901	0.136211	0.453991	1.18212	0.433928	0.730538	0.945804	1.10182e-05	1	1	1.27819e-09	1	1.01646e-06	1	1	0.0849383	1	1	1
PtpAffx.390.3.S1_at	6A	estExt_fgenesh4_pg.C_LG_X1149	Unknown protein	AT1G13340.1	--	response to oxidative stress		1.21578	-0.275476	-0.157532	1.11977	0.27851	0.437544	-0.116887	0.459082	1.49816	0.216039	0.908491	1.02931	0.00012945	1	1	1.17409e-08	1	1	1	1	6.47807e-05		1	0.337803
PtpAffx.1212.1.A1_at	6A	eugene3.00150046	ANAC091/TIP (TCV-INTERACTING PROTEIN); transcription coactivator/ transcription factor	AT5G24590.2	ANAC091/TIP (TCV-INTERACTING PROTEIN); transcription coactivator/ transcription factor	transcription factor activity/defense response to virus/multicellular organismal development/Member of NAc protein family		0.612574	-0.411336	-0.108441	0.894688	0.337247	0.152063	0.811329	0.554625	2.21164	0.145265	0.822522	1.00355	1	1	1	0.000254289	1	1		1			1	0.574679
Ptp.8041.1.A1_at	6A	grail3.0078001401	mitochondrial substrate carrier family protein	AT2G22500.1	mitochondrial substrate carrier family proteinUCP5 (UNCOUPLING PROTEIN 5)	transport/mitochondrial transport		0.927588	-0.0579557	-0.522451	2.21726	-0.0872502	-0.17673	0.408144	0.274275	1.43388	0.476819	0.184374	1.3083	0.289544	1	1	0	1	1		1		1	1	0.000481661
PtpAffx.450.3.S1_at	6A	eugene3.21590002	calcium-binding EF hand family protein	AT4G27280.1	calcium-binding EF hand family protein	calcium ion binding		0.618136	-0.401611	-0.0621941	1.92171	0.378012	0.302518	-0.0943929	0.2523	0.727004	0.682968	0.550924	1.22585	1	1	1	0				1	1	1	1	0.00389095
PtpAffx.219527.1.S1_at	6A	eugene3.27690001	PAD4 (PHYTOALEXIN DEFICIENT 4); triacylglycerol lipase	AT3G52430.1	PAD4 (PHYTOALEXIN DEFICIENT 4); triacylglycerol lipase	salicylic acid (signalling)/signal transduction/response to stress / response to abiotic or biotic stimulus/response to insect/ leaf senescence		1.72103	-0.0994939	-0.0972736	1.40753	0.171676	0.0270701	0.249717	0.0634227	1.13045	0.472451	0.891632	0.704199	0	1	1	0	1	1	1	1	0.236157		1	1
PtpAffx.62380.1.S1_s_at	6A	estExt_fgenesh4_pm.C_LG_X0729	CZF1/ZFAR1; transcription factor	AT2G40140.1	CZF1/ZFAR1; transcription factor	defense response to fungus, response to cold, response to chitin, regulation of transcription		0.959866	-0.591585	-0.644773	1.45339	0.1626	0.301928	0.486202	0.524507	1.28616	0.549925	0.50561	1.01026	0.134425	1	1	0	1	1		1	0.00953195		1	0.501075
PtpAffx.203064.1.S1_at	6A	fgenesh4_pg.C_LG_III000669	ACA2 (CALCIUM ATPASE 2); calmodulin binding	AT4G37640.1	ACA2 (CALCIUM ATPASE 2); calmodulin binding	transport/ calmodulin binding		1.30783	-0.215529	-0.41337	1.48534	0.207859	-0.19373	-0.0532204	-0.670111	0.975684	0.570619	1.0104	0.072798	7.30203e-06	1	1	0	1	1	1	1	1		1	1
Ptp.7781.1.S1_at	6A	fgenesh4_pg.C_LG_III000669	ACA2 (CALCIUM ATPASE 2); calmodulin binding	AT4G37640.1	ACA2 (CALCIUM ATPASE 2); calmodulin binding	transport/ calmodulin binding		1.26694	0.023304	0.0108102	1.22621	0.488776	0.161483	0.124918	0.0869459	0.153709	0.771683	0.550353	0.191239	2.684e-05	1	1	5.27089e-11	1	1	1	1	1		1	1
PtpAffx.221134.1.S1_at	6A	gw1.40.470.1	ubiquitin interaction motif-containing protein / LIM domain-containing protein	AT1G19270.1	ubiquitin interaction motif-containing protein / LIM domain-containing protein	ubiquitin binding/negative regulation of organ growth		0.436007	-0.0347104	-0.0818145	1.11645	0.286341	0.231292	0.852723	0.632862	1.26633	0.533542	0.374897	0.464707	1	1	1	1.38097e-08	1	1	1	1	0.0146542	1	1	1
Ptp.3082.1.S1_s_at	6A	grail3.0154004901	BPS1 (BYPASS 1)	AT1G01550.1	BPS1 (BYPASS 1)	required to prevent constitutive production of a root-derived graft-transmissible signal BYPASS 1 (BPS1);		1.07355	-0.795834	-0.55424	1.51238	0.149847	0.150564	0.152644	-0.402902	1.3521	-0.163976	0.193922	0.460139	0.00742608	0.800347	1	0	1	1	1	1	0.00217926	1	1	1
PtpAffx.209183.1.S1_at	6A	grail3.0154004901	BPS1 (BYPASS 1)	AT1G01550.1	BPS1 (BYPASS 1)	required to prevent constitutive production of a root-derived graft-transmissible signal BYPASS 1 (BPS1);		1.04297	-0.350967	-0.249918	1.44083	0.159138	0.271141	0.261445	0.239459	1.31804	-0.168758	-0.00818313	0.530506	0.0166704	1	1	0	1	1	1	1	0.00471098	1	1	1
Ptp.7417.1.S1_s_at	6A	eugene3.00020959	mitochondrial substrate carrier family protein	AT2G22500.1	mitochondrial substrate carrier family proteinUCP5 (UNCOUPLING PROTEIN 5)	transport/mitochondrial transport		1.21874	0.408871	-0.347845	0.793003	0.0961516	0.0426579	0.258006	0.268415	0.417911	0.224571	0.686982	-0.0558947	0.000118377	1	1	0.0114921	1	1	1	1	1	1	1	1
PtpAffx.31375.3.A1_a_at	6A	eugene3.00080499	glycosyl hydrolase family 17 protein / beta-1,3-glucanase, putative	AT3G55430.1	glycosyl hydrolase family 17 protein / beta-1,3-glucanase, putative	carbohydrate metabolic process/cell wall		1.11261	0.218563	0.211247	0.772691	0.059145	-0.0061498	0.200727	0.370627	0.679606	0.0128217	0.153136	0.2219	0.00256096	1	1	0.0233611	1	1	1	1	1	1	1	1
PtpAffx.28801.1.S1_at	6A	gw1.I.8782.1	ATRBOH F (RESPIRATORY BURST OXIDASE PROTEIN F); NAD(P)H oxidase	AT1G64060.1	ATRBOH F (RESPIRATORY BURST OXIDASE PROTEIN F); NAD(P)H oxidase	ABA(response)/ethylen(response)/signal transduction/oxygen and reactive oxygen species metabolic process/NAD(P)H oxidase Interacts with AtrbohD gene to fine tune the spatial control of ROS production		1.32242	0.136117	0.254399	0.810919	0.133345	0.0595894	0.15018	0.293986	0.36341	-0.110261	0.368415	0.161043	4.54566e-06	1	1	0.00605952	1	1	1	1	1	1	1
PtpAffx.205912.1.S1_at	6A	gw1.V.2345.1	protein kinase family protein / peptidoglycan-binding LysM domain-containing protein	AT2G33580.1	protein kinase family protein / peptidoglycan-binding LysM domain-containing protein	protein amino acid phosphorylation/ cell wall macromolecule catabolism		0.922295	-0.518808	-0.634344	0.611672	0.13519	-0.467218	0.467385	0.853988	1.5709	0.415473	0.213536	1.12274	0.327615	1	1	1	1	1	1	1	9.90296e-06	1	1	0.0442933
PtpAffx.145434.2.A1_at	6A	eugene3.01070019	ATERF-4/ATERF4/ERF4/RAP2.5 (ETHYLENE RESPONSIVE ELEMENT BINDING FACTOR 4); DNA binding / protein binding / transcription factor/ transcription repressor	AT3G15210.1	ATERF-4/ATERF4/ERF4/RAP2.5 (ETHYLENE RESPONSIVE ELEMENT BINDING FACTOR 4); DNA binding / protein binding / transcription factor/ transcription repressor	ABA (response)/ethylene (pathway)/regulation of cellular transcription, DNA-dependent/response to stress /transcription repressor Encodes a member of the ERF (ethylene response factor) subfamily B-1 of ERF/AP2 transcription factor family/Acts as a negative regulator of JA-responsive defense gene expressionand antagonizes JA inhibition of root elongation		1.09475	-0.0289513	-0.559402	1.17126	-0.134802	-0.465097	0.887252	0.638625	1.22306	0.418152	0.415458	0.792679	0.00418475		1	8.82875e-10	1	1	1		0.0366621	1	1	1
Ptp.7453.1.S1_at	6A	eugene3.00181036	F-box family protein-related	AT5G62860.1	F-box family protein-related			0.371987	-0.48716	-0.539974	0.502144	0.133043	-0.276775	0.562089	0.487137	1.35198	0.798925	0.654066	1.75269	1	1	1	1	1	1		1	0.00218525	1	1	6.75771e-10
Ptp.8041.2.A1_s_at	6A	eugene3.14920001	mitochondrial substrate carrier family protein	AT2G22500.1	mitochondrial substrate carrier family proteinUCP5 (UNCOUPLING PROTEIN 5)	transport/mitochondrial transport		0.151559	-0.629162	-1.2146	1.30462	0.07837	-0.539741	0.550204	0.131188	1.89906	0.554797	0.578719	1.99458	1	1	0.000235527	0	1	1		1			1	0
PtpAffx.203040.1.S1_at	6A	eugene3.00030555	lipase class 3 family protein	AT4G16820.1	lipase class 3 family protein	lipid metabolic process		0.399542	0.00144026	0.134768	0.920042	-0.133255	-0.562525	0.85981	0.826888	1.43618	0.65863	0.195547	1.69977	1	1	1	9.18973e-05	1	1		1		1	1	4.08062e-09
Ptp.1486.1.S1_s_at	6A	eugene3.00091367	ZAT12 / RHL41 (RESPONSIVE TO HIGH LIGHT 41); nucleic acid binding / transcription factor/ zinc ion binding	AT5G59820.1	ZAT12 / RHL41 (RESPONSIVE TO HIGH LIGHT 41); nucleic acid binding / transcription factor/ zinc ion binding	transcription factor activity/ cold acclimation/nucleic acid binding/response to chitin		-0.0410213	-0.0435246	-0.0431567	0.00399456	0.00422185	0.00535924	1.01837	0.676263	1.35273	0.991421	0.130144	2.67984	1	1	1	1	1	1		1	0.00214822		1	0
PtpAffx.201351.1.S1_s_at	6A	eugene3.00012784	5-azacytidine resistance protein -related	AT5G66720.1	5-azacytidine resistance protein -related	catalytic activity		0.364397	-0.0845884	-0.0351483	1.05242	0.235732	0.332177	0.304513	0.535411	1.02266	0.774998	0.46867	2.41879	1	1	1	2.91375e-07	1	1		1	1		1	0
PtpAffx.69940.1.A1_at	6A	No significant hit	--	--	--			0.0143804	0.100675	-0.0531047	0.212449	0.202207	0.0394704	0.848366	0.609731	1.35339	0.521233	-0.203307	1.51618	1	1	1	1	1	1		1	0.00211583	1	1	1.40363e-06
PtpAffx.50265.1.S1_at	6A	eugene3.00150667	pectate lyase family protein	AT4G24780.1	pectate lyase family protein	lyase activity		-0.00479677	-0.0071302	-8.56e-05	0.00948411	0.286123	0.0731064	1.62073	0.592886	1.45157	0.998871	-0.0237827	1.70764	1		1	1	1	1	1.59923e-05	1	0.000206346	0.0122635	1	3.13194e-09
Ptp.1584.4.S1_x_at	6A	grail3.0002067901	LHB1B1 (Photosystem II light harvesting complex gene 1.4); chlorophyll binding	AT2G34430.1	LHB1B1 (Photosystem II light harvesting complex gene 1.4); chlorophyll binding	chlorophyll binding/photosynthesis		-0.103692	-0.116711	-0.0273817	0.00373686	-0.101413	-0.135233	1.22721	0.334707	2.0038	0.354712	0.249433	1.11657	1	1	1	1	1	1	0.0954149		2.26854e-11	1	1	0.0509109
PtpAffx.200429.1.S1_at	6A	eugene3.00010915	catalytic	AT1G63450.1	catalytic	catalytic activity		0.0527173	-0.00279903	0.0964887	0.00658374	0.00901995	0.0141384	0.580182	0.33776	1.29929	0.631062	0.649867	1.15463				1		1	1	1	0.0071451	1	1	0.0213285
Ptp.3332.1.S1_at	6A	gw1.VI.810.1	YLS9 (YELLOW-LEAF-SPECIFIC GENE 9)	AT2G35980.1	YLS9 (YELLOW-LEAF-SPECIFIC GENE 9)	response to other organism/ leaf senescence		0.306741	-0.000154038	0.00751858	0.00414489	0.00482198	0.0136618	0.421325	0.586694	1.39209	0.749255	0.613006	1.63019				1	1			1	0.000861008		1	4.02734e-08
PtpAffx.17690.1.S1_a_at	6A	estExt_fgenesh4_pg.C_570214	Unknown protein	AT2G23790.1	--			0.842097	1.10177	-0.745882	0.127319	-0.176573	-0.469807	1.07132	-0.166065	0.177062	1.39408	0.546503	0.816997		0.000104109	1	1	1	1	1	1	1	2.55291e-08	1	1
PtpAffx.133729.1.A1_s_at	6A	eugene3.00102359	AAO3 (ABSCISIC ALDEHYDE OXIDASE 3)	AT2G27150.1	AAO3 (ABSCISIC ALDEHYDE OXIDASE 3)	ABA (biosynthesis)/Encodes the aldehyde oxidase delta isoform catalyzing the final step in abscisic acid biosynthesis		0.42667	-0.177787	-0.171901	0.0811875	0.0734642	-0.069553	1.04378	0.392151	1.21776	1.25103	0.324078	0.982516	1	1	1	1	1	1	1	1	0.040938	4.6799e-06	1
Ptp.2512.1.S1_at	6A	estExt_fgenesh4_pm.C_LG_II0164	isoflavone reductase, putative	AT1G75280.1	isoflavone reductase, putative	response to oxidative stres/transcription repressor		-0.275718	-0.178548	0.0356964	0.121598	-0.232083	-0.202578	0.299242	0.649695	1.24158	1.53574	0.243435	1.33263	1	1	1	1	1	1	1	1	0.0248517	9.05744e-11	1	0.000253764
Ptp.2512.1.S1_x_at	6A	estExt_fgenesh4_pm.C_LG_II0164	isoflavone reductase, putative	AT1G75280.1	isoflavone reductase, putative	response to oxidative stres/transcription repressor		-0.190573	-0.153663	0.0195432	0.0827299	-0.253144	-0.231914	0.210773	0.635668	1.13815	1.49779	0.269757	1.22269	1	1	1	1	1	1	1	1	0.203328	4.14055e-10	1	0.00420491
Ptp.7120.1.S1_at	6A	grail3.0022010101	pollen Ole e 1 allergen and extensin family protein	AT5G05500.1	pollen Ole e 1 allergen and extensin family protein	coding pollen Ole e 1 allergen and extensin family protein		0.00117075	0.00507266	0.00661341	0.0010289	0.00204246	0.00945557	0.970904	0.242195	1.43011	1.51514	0.549555	1.24134		1	1	1		1	1	1	0.00034774	2.07027e-10	1	0.00265342
PtpAffx.219298.1.S1_s_at	6A	fgenesh4_pg.C_scaffold_256000008	CYP76G1 (cytochrome P450, family 76, subfamily G, polypeptide 1); oxygen binding	AT3G52970.1	CYP76G1 (cytochrome P450, family 76, subfamily G, polypeptide 1); oxygen binding	oxygen binding/electron carrier activity/monooxygenase activity		-0.00195691	0.00128334	0.00597242	0.00245943	0.00777689	0.0133377	1.43257	0.329384	1.23325	1.92955	0.483694	1.15936	1	1		1	1	1	0.00135535	1	0.0296205	0	1	0.0191032
PtpAffx.155161.1.S1_at	6A	gw1.VII.1348.1	ANAC082 (Arabidopsis NAC domain containing protein 82); transcription factor	AT5G09330.1	ANAC082 (Arabidopsis NAC domain containing protein 82); transcription factor	regulation of cellular transcription/multicellular organismal development/no apical meristem (NAM) family protein		-0.0424163	-0.0960402	-0.163755	0.0780133	0.0827762	-0.0645525	0.754735	0.591501	1.31884	1.30171	1.56901	0.317347	1	1	1	1	1	1	1	1	0.00462716	7.85707e-07	2.25401e-06	1
PtpAffx.147935.1.S1_at	6A	estExt_fgenesh4_pg.C_LG_III0571	DELTA-TIP2/TIP2;2 (tonoplast intrinsic protein 2;2); water channel	AT4G17340.1	DELTA-TIP2/TIP2;2 (tonoplast intrinsic protein 2;2); water channel	water channel / aquaporin/ transport/ response to salt stress		-0.0329394	-0.0312514	-0.027816	0.00327621	0.00709085	0.0129628	1.1445	0.282163	1.25536	1.01549	0.741135	0.0688084	1	1		1	1	1	0.44517	1	0.0185428	0.00768584	1	1
Ptp.3752.1.S1_at	6A	grail3.0029005501	DELTA-TIP2/TIP2;2 (tonoplast intrinsic protein 2;2); water channel	AT4G17340.1	DELTA-TIP2/TIP2;2 (tonoplast intrinsic protein 2;2); water channel	water channel / aquaporin/ transport/ response to salt stress		-0.00198785	0.00347522	0.0039084	0.00363393	0.00682109	0.0121792	1.60124	0.389214	1.82878	1.45539	0.965366	0.263666	1	1	1	1		1	2.5947e-05	1	6.39729e-09	2.31612e-09	1	1
PtpAffx.3369.2.A1_s_at	6A	eugene3.01400100	FAD-binding domain-containing protein	AT1G30760.1	FAD-binding domain-containing protein	FAD binding/electron carrier activity/oxidoreductase activity		-0.00292866	0.00936767	0.00359559	0.0686675	0.0299653	0.034448	0.493754	0.638012	1.30298	1.32037	1.21882	-0.146881	1	1	1	1	1	1	1	1	0.00658486	4.00468e-07	0.0164567	1
PtpAffx.991.1.A1_at	6A	eugene3.00031701	SIB1 (SIGMA FACTOR BINDING PROTEIN 1); binding	AT3G56710.1	SIB1 (SIGMA FACTOR BINDING PROTEIN 1); binding	binding		1.19076	-0.0230085	0.601887	0.434293	0.423016	-0.396851	0.956853	0.587105	0.216802	1.32459	0.10545	0.47414	0.000273185	1	1	1	1	1	1	1	1	3.43407e-07	1	1
PtpAffx.6190.1.S1_a_at	6A	estExt_Genewise1_v1.C_280165	JAZ2/TIFY10B (JASMONATE-ZIM-DOMAIN PROTEIN 2)	AT1G74950.1	JAZ2/TIFY10B (JASMONATE-ZIM-DOMAIN PROTEIN 2)	jasmonic acid (response)		1.60089	-0.598225	-0.843267	0.7243	-0.241606	-0.638437	0.742244	-0.730038	0.332518	1.18012	0.655635	0.388918	1.99787e-10	1	1	0.118141	1	1	1	1	1	5.06956e-05	1	1
PtpAffx.6190.1.S1_x_at	6A	estExt_Genewise1_v1.C_280165	JAZ2/TIFY10B (JASMONATE-ZIM-DOMAIN PROTEIN 2)	AT1G74950.1	JAZ2/TIFY10B (JASMONATE-ZIM-DOMAIN PROTEIN 2)	jasmonic acid (response)		1.88712	-0.11496	-0.256669	0.773479	-0.371428	-0.496785	0.702469	-0.809996	0.104798	1.25124	0.487613	0.434432	0	1	1	0.0227346	1	1	1	1	1
PtpAffx.118679.1.S1_s_at	6A	estExt_Genewise1_v1.C_LG_VI2814	EDA39 (embryo sac development arrest 39); calmodulin binding	AT4G33050.3	EDA39 (embryo sac development arrest 39); calmodulin binding	calmodulin binding/polar nucleus fusion		0.03952	-1.08833	-0.389377	0.165206	-0.474763	-0.657338	1.07924	0.220071	1.86116	0.497848	0.650935	0.409992	1	0.000163285	1	1	1	1	1	1	2.35928e-09	1	1	1
Ptp.5015.1.S1_s_at	6A	estExt_Genewise1_v1.C_LG_VI2814	EDA39 (embryo sac development arrest 39); calmodulin binding	AT4G33050.3	EDA39 (embryo sac development arrest 39); calmodulin binding	calmodulin binding/polar nucleus fusion		-0.00675099	-1.00827	-0.269392	0.485251	-0.340463	-0.682504	0.76211	0.330043	0.993203	0.948197	0.108427	0.457859	1	0.00213602	1	1	1	1	1	1	1	0.0487651	1	1
PtpAffx.40451.1.S1_s_at	6A	estExt_Genewise1_v1.C_LG_VI2814	EDA39 (embryo sac development arrest 39); calmodulin binding	AT4G33050.3	EDA39 (embryo sac development arrest 39); calmodulin binding	calmodulin binding/polar nucleus fusion		0.297082	-0.714352	-0.347646	0.387382	-0.446895	-0.776804	0.771826	0.185298	1.30448	0.988562	0.52284	0.499215	1	1	1	1	1	0.0927147	1	1	0.00636964	0.0163283	1	1
PtpAffx.21048.1.S1_at	7B	No significant hit	--	--	--			0.561038	1.05802	0.679479	-1.12853	-0.365273	-0.302549	0.239987	1.76204	1.87455	-2.47089	0.189092	-1.34612				7.61644e-09	1	1	1	0.0111997	1.55395e-09
PtpAffx.503.2.S1_at	7B	gw1.XII.66.1	Unknown protein	AT1G60010.1	--	N-terminal protein myristoylation		-0.548388	-0.148654	0.242135	-0.330103	0.0892401	-0.0103773	0.232916	1.88251	1.80521	-0.861338	0.221891	-0.219608	1	1	1	1	1	1	1	0.00158912	1.30781e-08	0.444694	1	1
PtpAffx.135675.1.S1_at	7B	grail3.0001026901	translation initiation factor 3 (IF-3) family protein	AT1G34360.1	translation initiation factor 3 (IF-3) family protein	translation initiation factor activity		0.713563	0.68649	0.787486	-0.204344	0.1004	-0.0554477	0.229247	1.04498	1.61745	-1.13043	0.55199	-0.132441	1	1	1	1	1	1	1	1	2.84663e-06	0.000248792	1	1
PtpAffx.2332.1.S1_at	7B	eugene3.00051365	(1-4)-beta-mannan endohydrolase, putative	AT5G66460.1	(1-4)-beta-mannan endohydrolase, putative	carbohydrate metabolic processcatalytic activity		-0.416839	-0.105579	-0.273337	-0.115786	0.0463144	-0.0502494	-0.0716727	1.1594	1.46857	-1.04229	0.364336	-0.0532101	1	1	1	1	1	1	1	1	0.000135757	0.00356208	1	1
PtpAffx.37502.1.S1_at	7B	estExt_Genewise1_v1.C_1700030	ATMLO1/MLO1 (MILDEW RESISTANCE LOCUS O 1); calmodulin binding	AT4G02600.1	ATMLO1/MLO1 (MILDEW RESISTANCE LOCUS O 1); calmodulin binding	calmodulin binding/cell death		0.404374	-0.132528	0.0611604	0.0218985	0.0420864	0.0135348	0.255458	1.37975	1.86898	-1.14269	0.0203321	-0.17962	1	1	1	1	1	1	1	1	1.84886e-09	0.000169026	1	1
PtpAffx.43846.1.A1_at	7B	estExt_fgenesh4_pm.C_LG_XVIII0095	ATKC1 (ARABIDOPSIS THALIANA K+ RECTIFYING CHANNEL 1); cyclic nucleotide binding / inward rectifier potassium channel	AT4G32650.1	ATKC1 (ARABIDOPSIS THALIANA K+ RECTIFYING CHANNEL 1); cyclic nucleotide binding / inward rectifier potassium channel	clic nucleotide binding / inward rectifier potassium channel A member of the Shaker family of voltage-gated potassium channel subunits		-0.0100933	0.00606042	0.0055623	-0.157281	-0.219751	-0.265087	0.523066	1.95569	1.50745	-0.898436	-0.0821056	0.0289788	1	1	1	1	1	1	1	0.000457365	5.12151e-05	0.177213	1	1
[truncated: 2,079 more rows]

## Sheet: Table S4-B
								Log2 ratio (Treated vs control)_ in red : up regulated , in green :down-regulated, in black: non regulated; in white : missing value												Pvalues_ Bonferroni (Treated vs control)
[truncated: 656 more rows]

[truncated: 1 more sheets: Table S4-C]
