# Supplementary material for: Comparative transcriptomics of drought responses in Populus: a meta-analysis of genome-wide expression profiling in mature leaves and root apices across two genotypes
Source: BMC Genomics. 2010 Nov 12;11:630. doi: 10.1186/1471-2164-11-630 (PMC3091765; doi:10.1186/1471-2164-11-630)
Supplement: Additional file 5 — (Microsoft Excel file) Expression and regulation of drought-responsive genes in other Populus species. For the set of unique gene models that was delineated from the list of drought-responsive probesets, the Populus gene names (v1.1), the annotations and the AGI codes are given as well as the gene expression and regulation patterns in our study and in the literature. Based on relative expression under optimal condition, each gene was assigned to subsets. L: leaf, R: root, X: not regulated, S: subset. [file 1471-2164-11-630-S5.XLS]

## Sheet: Additional file 5
						Drought regulated in previous Populus studies					organ-prefered expression pattern				Relative expression - Sjödin et al (2009) UMA-0030 in UPSC-BASE
populus gene model v1.1	Gene name	AGI	Expression pattern	Drought reponse		Street et al (2006)	Bogeat-triboulot et al (2007)	Caruso et al (2008)	Wilkins et al (2009)	Hamanishi et al (2010)	Quesada et al (2008) &1% FDR (S=stem; Y = young; M=mature)	Segerman et al (2007)	Street et al (2008)_OPLS Leaf genes( ie Discriminating Leaf from non leaf tissues)	Kreuzwieser et al (2009)	Apical region	primordia	L8	L10	Root meristem	Primary root	old root	flower	phloem	xylem	bark	Figure 4C (gene subsets)
fgenesh4_pm.C_LG_VIII000417	ATGOLS1 (ARABIDOPSIS THALIANA GALACTINOL SYNTHASE 1); transferase, transferring hexosyl groups	AT2G47180.1	L	L	x				L		R&S&YL&ML				0.1	-0.6	0.1	1.12	-1.2	0.21	0.11	-1.32	-0.34	0.79	0.62
estExt_fgenesh4_pg.C_LG_XIX0853	ATEP3 (Arabidopsis thaliana chitinase class IV); chitinase	AT3G54420.1	L	L	x					L	R&S&YL&ML	Apical shoot			-1.1	-1.74	0.8	-0.15	-2.04	1.05	-0.56	0.53	-4.24	-4.42	2.43
gw1.X.2081.1	RCA (RUBISCO ACTIVASE)	AT2G39730.1	L	L	x	L					R&S&YL&ML	Young L	Discriminating L		-1.88	-1.25	1.15	2.15	-2.72	0.6	-1.93	-2.29	-2.91	-2.9	-0.68
eugene3.00280069	ATPRX Q; antioxidant/ peroxiredoxin	AT3G26060.1	L	L	x	L					R&S&YL&ML		Discriminating L		-0.88	0.04	1.04	1.9	-1.59	-0.56	-2.04	-1.22	-1.53	-1.83	-0.63
gw1.I.452.1	GDSL-motif lipase/hydrolase family protein	AT3G16370.1	L	L	x					L	R&S&YL&ML
eugene3.00141314	amino acid transporter family protein	AT1G47670.1	L	L	x						R&S&YL&ML
gw1.XVI.307.1	LP1 (nonspecific lipid transfer protein 1)	AT2G38540.1	L	L	x						R&S&YL&ML		Discriminating L		-1	0.41	2.06	1.81	-2.36	-2.46	-2.3	-1.46	-2.93	-2.85	-1.2
gw1.XV.472.1	serine/threonine protein kinase, putative	AT1G66920.1	L	L	x						R&S&YL&ML			R
gw1.XIX.785.1	Unknown protein	ATCG00270.1	L	L	x						R&S&YL&ML
gw1.XIX.722.1	PTAC3 (PLASTID TRANSCRIPTIONALLY ACTIVE3); DNA binding	AT3G04260.1	L	L	x						R&S&YL&ML
gw1.XI.359.1	Unknown protein	AT1G51100.1	L	L	x						R&S&YL&ML		Discriminating L		-0.03	0.97	1.07	1.24	-1.14	-0.9	-0.57	-0.6	-0.67	-0.66	0.02
gw1.X.3201.1	PGDH (3-PHOSPHOGLYCERATE DEHYDROGENASE); phosphoglycerate dehydrogenase	AT1G17745.1	L	L	x						R&S&YL&ML				0.03	-1.96	-2.96	-2.35	-1.69	-1.91	-0.12	-3.15	-0.82	2.59	-1.83
gw1.VIII.1357.1	heat shock protein-related	AT2G40130.2	L	L	x						R&S&YL&ML				-0.01	0.24	-0.06	-0.04	-0.01	-0.16	0.81	0.48	0.19	0.78	0.62
gw1.I.6225.1	cellular repressor of E1A-stimulated genes (CREG) family	AT2G04690.1	L	L	x						R&S&YL&ML				-0.04	0.01	-0.18	-0.01	0.62	0.52	0.24	-0.9	0.53	0.68	0.83
gw1.14119.3.1	Unknown protein	ATCG00680.1	L	L	x						R&S&YL&ML
gw1.1199.28.1	Unknown protein	ATCG01100.1	L	L	x						R&S&YL&ML
grail3.0077000401	glutaredoxin family protein	AT5G18600.1	L	L	x						R&S&YL&ML
grail3.0076005601	lipid transfer protein, putative	AT5G01870.1	L	L	x						R&S&YL&ML		Discriminating L		1.89	1.29	-0.25	-0.85	-1.37	-1.64	-1.07	-0.94	-1.27	-1.49	-0.69
grail3.0051002201	CP5	AT1G64720.1	L	L	x						R&S&YL&ML
grail3.0039025101	Unknown protein	AT5G18540.2	L	L	x						R&S&YL&ML				0.04	0.14	0.05	0.23	0.36	-0.22	-0.6	0.59	1.16	0.19	-0.8
grail3.0022032001	ATHPP2C5; protein serine/threonine phosphatase	AT2G40180.1	L	L	x						R&S&YL&ML				0.45	0.71	0.6	0.65	1.08	-0.18	-0.3	0.18	-0.41	-0.13	0
grail3.0022009901	ankyrin repeat family protein	AT2G03430.1	L	L	x						R&S&YL&ML				-0.25	-0.09	0.25	0.66	0.42	-0.3	0.55	-0.04	-0.14	0.08	1.18
grail3.0007005701	zinc finger (GATA type) family protein	AT4G26150.1	L	L	x						R&S&YL&ML
grail3.0003047901	photosystem II family protein	AT1G03600.1	L	L	x						R&S&YL&ML		Discriminating L		-0.12	0.65	0.84	1.49	-1.37	-0.5	-1.37	-1.42	-1.52	-1.69	0.36
grail3.0003027102	AtBBD1 (bifunctional nuclease in basal defense response)	AT1G75380.1	L	L	x						R&S&YL&ML
grail3.0001007701	PSAO (photosystem I subunit O)	AT1G08380.1	L	L	x						R&S&YL&ML
fgenesh4_pg.C_scaffold_44000183	ATFRO4/FRO4 (FERRIC REDUCTION OXIDASE 4); ferric-chelate reductase	AT5G23980.1	L	L	x						R&S&YL&ML
fgenesh4_pg.C_scaffold_147000006	RLM1 (RESISTANCE TO LEPTOSPHAERIA MACULANS 1); ATP binding / protein binding / transmembrane receptor	AT1G64070.1	L	L	x						R&S&YL&ML
fgenesh4_pg.C_scaffold_12206000001	glycine-rich protein	AT5G61660.1	L	L	x						R&S&YL&ML			R
fgenesh4_pg.C_LG_XIV000653	leucine-rich repeat family protein	AT1G49750.1	L	L	x						R&S&YL&ML
fgenesh4_pg.C_LG_XI000523	subtilase family protein	AT5G45650.1	L	L	x						R&S&YL&ML
fgenesh4_pg.C_LG_II001459	DNA-binding family protein	AT2G45850.1	L	L	x						R&S&YL&ML
fgenesh4_pg.C_LG_I001601	BG3 (BETA-1,3-GLUCANASE 3); hydrolase, hydrolyzing O-glycosyl compounds	AT3G57240.1	L	L	x						R&S&YL&ML				-1.98	-1.42	-0.02	-0.31	-0.89	-1.17	-0.64	3.1	-1.29	-1.91	-0.72
eugene3.62040001	transferase family protein	AT1G03940.1	L	L	x						R&S&YL&ML			R
eugene3.09180002	40S ribosomal protein S28 (RPS28A)	AT3G10090.1	L	L	x						R&S&YL&ML
eugene3.02000036	unknown protein	AT4G33660.1	L	L	x						R&S&YL&ML
eugene3.01180056	Unknown protein	AT4G21700.1	L	L	x						R&S&YL&ML			R
eugene3.01170047	transferase family protein	AT3G26040.1	L	L	x						R&S&YL&ML	Cold stressed leaves			-0.39	2.14	3.37	2.28	-0.3	0.57	2.03	0.3	0.18	-7.06	-4
eugene3.00180643			L	L	x						R&S&YL&ML		Discriminating L		-0.47	0.3	1.16	1.76	-1.45	-0.1	-1.39	-1.15	-1.5	-2.28	0.45
eugene3.00141074	GDSL-motif lipase/hydrolase family protein	AT2G04570.1	L	L	x						R&S&YL&ML				-0.05	-0.7	0.56	1.12	-1.21	-0.83	-0.77	2.9	0.14	-1.18	-1.89
eugene3.00140402	Unknown protein	AT5G41761.1	L	L	x						R&S&YL&ML
eugene3.00090471	Unknown protein	AT3G03170.1	L	L	x						R&S&YL&ML			R	-1.78	-0.32	0.53	1.55	-1.11	0.11	0.65	-0.25	-2	-0.09	0.46
eugene3.00080505	radical SAM domain-containing protein	AT2G39670.2	L	L	x						R&S&YL&ML				0.29	0.34	0.41	0.58	-0.36	-0.28	0.65	-1.02	-0.29	-0.68	1.34
eugene3.00061514	FDH (FIDDLEHEAD); acyltransferase	AT2G26250.1	L	L	x						R&S&YL&ML		Discriminating L		0.56	0.5	0.1	0.11	-0.79	-0.37	-0.72	0.88	0.25	-0.12	-0.77
estExt_Genewise1_v1.C_LG_XIV1670	DEAD box RNA helicase (RH26)	AT5G08610.1	L	L	x						R&S&YL&ML
estExt_Genewise1_v1.C_LG_V0741	photosystem II family protein	AT1G03600.1	L	L	x						R&S&YL&ML				0.81	0.5	0.25	-0.44	0.42	-0.13	0.03	0.21	-0.3	-0.75	-0.1
estExt_Genewise1_v1.C_LG_IV1217	ASK2 (ARABIDOPSIS SKP1-LIKE 2); ubiquitin-protein ligase	AT5G42190.1	L	L	x						R&S&YL&ML				0.36	-0.01	-0.31	-0.17	-0.01	0.5	0.44	1.07	-0.32	-0.67	-0.07
estExt_Genewise1_v1.C_LG_I6144	fructose-bisphosphate aldolase, putative	AT4G26530.1	L	L	x						R&S&YL&ML	Young L			-1.2	-1	0.53	1.94	-0.79	-0.22	-0.55	-0.52	-1.13	-1.13	1.01
estExt_Genewise1_v1.C_LG_I0106	PIFI (POST-ILLUMINATION CHLOROPHYLL FLUORESCENCE INCREASE)	AT3G15840.1	L	L	x						R&S&YL&ML		Discriminating L		0.11	0.18	0.57	1.13	-0.98	0	-0.93	-1.5	-1.05	-1.76	0.88
estExt_Genewise1_v1.C_2020055	PSBR (photosystem II subunit R)	AT1G79040.1	L	L	x						R&S&YL&ML	Bark
estExt_fgenesh4_pm.C_LG_XIII0026	CRB; binding / catalytic/ coenzyme binding	At1g09340.1	L	L	x						R&S&YL&ML												0.25
estExt_fgenesh4_pg.C_LG_VIII0315	LHCA1; chlorophyll binding	AT3G54890.1	L	L	x						R&S&YL&ML		Discriminating L		-0.97	-0.43	0.99	2.1	-2.47	-0.06	-2.44	-2.66	-2.07	-2.39	-0.2
estExt_fgenesh4_pg.C_LG_IV0443	ATGLR2.7 (Arabidopsis thaliana glutamate receptor 2.7)	AT2G29120.1	L	L	x						R&S&YL&ML				0.7	0.55	0.72	0.11	-0.45	-1.65	-1.96	2.42	-0.12	-0.45	-1.68
estExt_fgenesh4_pg.C_LG_IV0080	THI1 (THIAZOLE REQUIRING)	AT5G54770.1	L	L	x						R&S&YL&ML	Young L	Discriminating L		-2.15	-0.72	1.01	2.37	-2.94	-1.81	-2.08	-2.07	-3.54	-3.12	-0.29
estExt_fgenesh4_pg.C_LG_II1537	WRKY46 (WRKY DNA-binding protein 46); transcription factor	AT2G46400.1	L	L	x						R&S&YL&ML				0.33	0.56	1.29	0.81	-0.29	-0.1	0.05	-0.43	-0.69	-0.63	0.18
estExt_fgenesh4_pg.C_LG_II0162	unknown protein	AT1G20225.1	L	L	x						R&S&YL&ML			R	-0.83	-0.61	-0.78	-0.39	0.65	1.51	1.82	-0.83	-0.24	-0.77	-1.33
estExt_fgenesh4_pg.C_4060007	GDSL-motif lipase/hydrolase family protein	AT1G29660.1	L	L	x						R&S&YL&ML				1.56	2.21	-1.05	-1.27	-3.39	-3.51	-3.16	-3.24	-4.02	-3.64	-2.96
estExt_fgenesh4_pg.C_1420039	Unknown protein	AT1G21500.1	L	L	x						R&S&YL&ML		Discriminating L		-0.78	0.32	1.33	1.81	-1.7	0.12	-2.05	-2.06	-2.25	-2.01	-0.28
gw1.IX.2789.1			L	L	x						R&S&YL&ML				-0.11	0.05	-0.68	-0.56	0.36	0.16	0.58	0.13	0.53	0.88	0.71
grail3.0061015901	unknown protein	AT4G13030.1	L	L	x						R&S&YL&ML		Discriminating L		0.98	0.42	1.02	1.54	-1.84	-1.21	-1.57	-2.9	-0.91	-2.28	-2.2
eugene3.00102096	hydrolase family protein / HAD-superfamily protein	AT3G45740.1	L	L	x						R&S&YL&ML
eugene3.00100928	DNA binding / transcription factor	AT1G14600.1	L	L	x						R&S&YL&ML
estExt_fgenesh4_pg.C_LG_VIII0590	FAD8 (FATTY ACID DESATURASE 8); omega-3 fatty acid desaturase	AT5G05580.1	L	L	x						R&S&YL&ML												-0.11
eugene3.00020961	chloroplast nucleoid DNA-binding protein-related	AT1G09750.1	R	x	R		R				R&S&YL&ML			R&L	-1.07	-1.95	-0.09	0.2	-1.01	0.32	2.04	-1.91	0.75	-0.95	0.08
grail3.0006046801	ATOEP16-2/ATOEP16-S; P-P-bond-hydrolysis-driven protein transmembrane transporter	AT4G16160.2	R	x	R					L	R&S&YL&ML	imbibed seed		R
gw1.I.1300.1	MT2A (METALLOTHIONEIN 2A)	AT3G09390.1	R	x	R				L		R&S&YL&ML			R
estExt_fgenesh4_pm.C_1240007	Unknown protein	AT4G27450.1	R	x	R				L		R&S&YL&ML			R
eugene3.00010517	JAS1/JAZ10/TIFY9 (JASMONATE-ZIM-DOMAIN PROTEIN 10)	AT5G13220.1	R	x	R				L		R&S&YL&ML
estExt_Genewise1_v1.C_LG_II0059	CML37/CML39; calcium ion binding	AT5G42380.1	R	x	R				L		R&S&YL&ML			R	-1.26	-0.74	0.96	0.8	1.11	0.76	0.04	0.16	-1.12	-1.17	-0.44
gw1.VIII.359.1	BURP domain-containing protein / polygalacturonase, putative	AT1G70370.1	R	x	R					L	R&S&YL&ML			R
gw1.VI.815.1	aspartyl protease family protein	AT3G52500.1	R	x	R					L	R&S&YL&ML			R
gw1.IV.1816.1	xyloglucan:xyloglucosyl transferase, putative / xyloglucan endotransglycosylase, putative / endo-xyloglucan transferase, putative	AT1G11545.1	R	x	R					L	R&S&YL&ML
gw1.II.2517.1			R	x	R					L	R&S&YL&ML
gw1.I.801.1	gibberellin-responsive protein, putative	AT1G74670.1	R	x	R					L	R&S&YL&ML		Discriminating L
eugene3.04210001	glycosyl hydrolase family 17 protein	AT2G05790.1	R	x	R					L	R&S&YL&ML		Discriminating L	R
eugene3.01240027	DES-1-LIKE (fatty acid desaturase 1-like); oxidoreductase	AT4G04930.1	R	x	R					L	R&S&YL&ML
eugene3.00660037	ATCSLA02 (Cellulose synthase-like A2); transferase, transferring glycosyl groups	AT5G22740.1	R	x	R					L	R&S&YL&ML
eugene3.00150667	pectate lyase family protein	AT4G24780.1	R	x	R					L	R&S&YL&ML			R
eugene3.00140399	AGP20 (ARABINOGALACTAN PROTEIN 20)	AT3G61640.1	R	x	R					L	R&S&YL&ML		Discriminating L	R
eugene3.00061614	delta-8 sphingolipid desaturase, putative	AT2G46210.1	R	x	R					L	R&S&YL&ML			R
eugene3.00051523	SKS5 (SKU5 Similar 5); copper ion binding / oxidoreductase	AT1G76160.1	R	x	R					L	R&S&YL&ML			R
eugene3.00011733	Unknown protein	AT3G08030.1	R	x	R					L	R&S&YL&ML		Discriminating L	R&L
estExt_Genewise1_v1.C_LG_X6115	MLP423 (MLP-LIKE PROTEIN 423)	AT1G24020.1	R	x	R					L	R&S&YL&ML		Discriminating L
estExt_Genewise1_v1.C_LG_I8383	plastocyanin-like domain-containing protein	AT1G64640.1	R	x	R					L	R&S&YL&ML			R
estExt_Genewise1_v1.C_LG_I7028	pepsin A	AT5G07030.1	R	x	R					L	R&S&YL&ML				0.85	0.03	0.16	0.12	-0.18	-0.95	-1.04	-2.3	1.03	-0.15	-1.93
estExt_fgenesh4_pg.C_LG_XV0343	Unknown protein	AT3G18050.1	R	x	R					L	R&S&YL&ML
estExt_fgenesh4_pg.C_LG_IX0522	DIR1 (DEFECTIVE IN INDUCED RESISTANCE 1); lipid binding	AT5G48485.1	R	x	R					L	R&S&YL&ML			R
estExt_fgenesh4_pg.C_LG_II2092	proline-rich extensin-like family protein	AT2G43150.1	R	x	R			L		L	R&S&YL&ML
gw1.VIII.1018.1	oxidoreductase	AT1G54870.1	R	x	R	L					R&S&YL&ML	Young L			-1.53	0.23	0.71	0.47	-0.81	-1.44	-0.83	2.67	-2.18	-2.13	-1.19
estExt_Genewise1_v1.C_1420036	MT2A (METALLOTHIONEIN 2A)	AT3G09390.1	R	x	R	L					R&S&YL&ML	Dormant bud			-5	-4.15	-3.35	-3.68	-0.85	2.16	0.38	-3.26	-3.78	-2.16	-3.88
gw1.I.8918.1	ATOSM34 (OSMOTIN 34)	AT4G11650.1	R	x	R	L					R&S&YL&ML	Female catkins		R&L	-4.71	-4.21	-2.52	-1.65	0.31	2.8	1.27	0.21	-2.17	-4.01	-0.49
eugene3.00130410	PR4 (PATHOGENESIS-RELATED 4)	AT3G04720.1	R	x	R					L	R&S&YL&ML
gw1.XII.1357.1	proton-dependent oligopeptide transport (POT) family protein	AT3G16180.1	R	x	R						R&S&YL&ML
gw1.8222.4.1	KCS11 (3-KETOACYL-COA SYNTHASE 11); acyltransferase/catalytic/ transferase, transferring acyl groups other than amino-acyl groups	AT2G26640.1	R	x	R						R&S&YL&ML			R
gw1.19234.1.1	CYP71B6 (CYTOCHROME P450 71B6); oxygen binding	AT2G24180.1	R	x	R						R&S&YL&ML
eugene3.77060001	BGAL10 (beta-galactosidase 10); beta-galactosidase	AT5G63810.1	R	x	R						R&S&YL&ML
eugene3.00660253	Unknown protein	AT2G28410.1	R	x	R						R&S&YL&ML				0.1	0.1	-0.31	-0.35	0.06	-0.34	-0.44	0.39	-0.18	1.5	-0.56
eugene3.00160027	Unknown protein	AT3G13130.1	R	x	R						R&S&YL&ML				0.01	0.02	-0.08	0.2	-0.06	0.67	-0.05	0.22	0.91	0.58	1.48
estExt_fgenesh4_pg.C_LG_I1744	ATCTIMC (CYTOSOLIC TRIOSE PHOSPHATE ISOMERASE); triose-phosphate isomerase	AT3G55440.1	R	x	R						R&S&YL&ML		Discriminating L		0.22	1.19	0.86	1.03	-0.62	-1.13	-1.09	-1.39	-1.59	-1.37	-0.75
gw1.XVIII.3369.1	minichromosome maintenance family protein / MCM family protein	AT2G07690.1	R	x	R						R&S&YL&ML		Discriminating L	R	1.51	0.59	0.61	-0.09	-0.87	-0.74	-0.49	-2.05	-0.14	-1.18	-1.57
gw1.XVIII.2541.1	TINY2 (TINY2); DNA binding / transcription factor	AT5G11590.1	R	x	R						R&S&YL&ML
gw1.XV.413.1	pectinesterase family protein	AT3G49220.1	R	x	R						R&S&YL&ML				0.2	-0.09	-0.31	-0.2	-0.73	-0.36	0.42	0.19	0.21	0.17	0.46
gw1.XV.2217.1	ATFP3 (Arabidopsis thaliana farnesylated protein 3); metal ion binding	AT5G63530.1	R	x	R						R&S&YL&ML
gw1.XIV.4112.1	pectate lyase family protein	AT5G48900.1	R	x	R						R&S&YL&ML
gw1.XIV.2418.1	ATCSLD5 (CELLULOSE SYNTHASE-LIKE D5); 1,4-beta-D-xylan synthase/ cellulose synthase	AT1G02730.1	R	x	R						R&S&YL&ML		Discriminating L	R	1.19	0.54	0.97	0.67	-0.87	-0.77	-0.54	-0.99	-0.22	-1.01	-1.76
gw1.XIII.907.1	Unknown protein	AT3G05390.1	R	x	R						R&S&YL&ML
gw1.XIII.422.1	pectinacetylesterase, putative	AT3G05910.1	R	x	R						R&S&YL&ML				0.11	-0.33	-0.61	-0.49	0.16	-0.67	-1.63	2.66	-0.36	0.23	-1.49
gw1.XIII.2146.1	Unknown protein	AT5G15120.1	R	x	R						R&S&YL&ML			R	0.13	-0.82	-1.88	-2.07	1.66	0.8	1.4	-0.78	-0.31	-1.2	-0.47
gw1.XIII.1670.1			R	x	R						R&S&YL&ML				0.67	-0.28	-1.14	-1.62	-0.61	-0.73	0.38	-2.41	1.43	0.19	1.62
gw1.XI.3221.1	leucine-rich repeat family protein	AT4G18760.1	R	x	R						R&S&YL&ML
gw1.X.5366.1	Unknown protein	AT1G70420.1	R	x	R						R&S&YL&ML			R	0.16	0.11	1.12	0.56	0.21	-0.21	-0.12	-0.68	-0.44	-0.41	-0.3
gw1.X.5313.1	kelch repeat-containing F-box family protein	AT1G23390.1	R	x	R						R&S&YL&ML
gw1.X.2863.1	pectate lyase family protein	AT5G04310.1	R	x	R						R&S&YL&ML		Discriminating L		1.03	0.92	0.61	0.02	-1.07	-1.27	-0.63	-0.82	0.21	0.37	-1
gw1.X.1917.1	zinc finger (C3HC4-type RING finger) family protein	AT5G05830.1	R	x	R						R&S&YL&ML			R
gw1.X.125.1	leucine-rich repeat transmembrane protein kinase, putative	AT1G68400.1	R	x	R						R&S&YL&ML			R
gw1.VIII.2149.1	Unknown protein	AT3G23290.2	R	x	R						R&S&YL&ML				0.21	-0.2	-1.1	-1.19	-1.48	-0.87	-0.15	-0.5	1.79	0.99	0.55
gw1.VI.911.1	calcium-binding EF hand family protein	AT3G10300.3	R	x	R						R&S&YL&ML				-1.17	-0.82	-0.9	-0.84	0.77	0.62	0.59	2.61	-1.08	-1.18	-0.39
gw1.VI.1648.1	ATCSLE1 (Cellulose synthase-like E1); cellulose synthase/ transferase, transferring glycosyl groups	AT1G55850.1	R	x	R						R&S&YL&ML
gw1.VI.1176.1	Unknown protein	AT2G37530.1	R	x	R						R&S&YL&ML
gw1.V.4665.1	protein kinase family protein	AT1G28390.1	R	x	R						R&S&YL&ML			R
gw1.V.4245.1	ARA12; subtilase	AT5G67360.1	R	x	R						R&S&YL&ML			R	0.03	0.03	0.41	0.7	0.16	0.57	-0.63	0.52	-0.66	0.03	-2.37
gw1.IX.1758.1	Unknown protein	AT2G32380.1	R	x	R						R&S&YL&ML			R
gw1.IV.3627.1	glycosyl hydrolase family 17 protein	AT1G66250.1	R	x	R						R&S&YL&ML			R
gw1.IV.2899.1	peroxidase, putative	AT2G34060.1	R	x	R						R&S&YL&ML			R
gw1.III.589.1	TUB8 (tubulin beta-8)	AT5G23860.1	R	x	R						R&S&YL&ML
gw1.II.3876.1	Dof-type zinc finger domain-containing protein	AT1G47655.1	R	x	R						R&S&YL&ML			R	0.1	0.27	0.6	0.29	-0.48	-0.69	-0.17	-0.37	0.19	0.23	0.81
gw1.II.3843.1	ATUGT85A5 (UDP-GLUCOSYL TRANSFERASE 85A5); glucuronosyltransferase/ transferase, transferring glycosyl groups	AT1G22370.2	R	x	R						R&S&YL&ML			R
gw1.I.648.1	TMK1 (TRANSMEMBRANE KINASE 1)	AT1G66150.1	R	x	R						R&S&YL&ML
gw1.I.356.1	zinc finger (GATA type) family protein	AT4G32890.1	R	x	R						R&S&YL&ML
gw1.I.2901.1	kelch repeat-containing protein	AT3G27220.1	R	x	R						R&S&YL&ML			R	-0.05	0.26	0.45	-0.1	0.6	-0.36	0.74	0.16	-0.11	0.36	0.88
gw1.I.26.1	XYL4 (beta-xylosidase 4); hydrolase, hydrolyzing O-glycosyl compounds	AT5G64570.1	R	x	R						R&S&YL&ML			R	0.67	0.65	0.54	0.09	0.58	0.75	-1.06	-0.28	-1.68	-0.71	-1.76
gw1.57.331.1	phosphatidic acid phosphatase-related / PAP2-related	AT5G66450.1	R	x	R						R&S&YL&ML
gw1.57.173.1	MUR1 (MURUS 1)	AT3G51160.1	R	x	R						R&S&YL&ML				-0.4	-0.57	0.19	-0.44	1.95	1.31	-1.23	-0.13	-0.43	-0.2	-0.88
gw1.41.182.1	SUC2 (SUCROSE-PROTON SYMPORTER 2); carbohydrate transporter/ sucrose:hydrogen symporter/ sugar porter	AT1G22710.1	R	x	R						R&S&YL&ML
gw1.155.39.1	COBL1 (COBRA-LIKE PROTEIN 1 PRECURSOR)	AT3G02210.1	R	x	R						R&S&YL&ML
gw1.127.232.1	L-lactate dehydrogenase, putative	AT4G17260.1	R	x	R						R&S&YL&ML			R	0.42	0.25	-0.53	-0.58	1.44	0.07	-0.77	0.36	-0.94	0.41	-1.5
gw1.127.222.1	CWLP (CELL WALL-PLASMA MEMBRANE LINKER PROTEIN); lipid binding	AT3G22120.1	R	x	R						R&S&YL&ML
gw1.122.42.1	ABC transporter family protein	AT5G52860.1	R	x	R						R&S&YL&ML			R&L	0.51	0.31	0.04	-0.37	0.22	0.36	0.25	-2.22	1.11	-0.06	-0.05
grail3.0094003501	SP1L4 (SPIRAL1-LIKE4)	AT5G15600.1	R	x	R						R&S&YL&ML				-2.13	-1.58	-1.49	-1.71	-0.79	-0.07	1.51	-2.22	2.01	0.18	0.46
grail3.0066011701	rac GTPase activating protein, putative	AT5G22400.1	R	x	R						R&S&YL&ML
grail3.0066007901	protease inhibitor/seed storage/lipid transfer protein (LTP) family protein	AT3G43720.1	R	x	R						R&S&YL&ML				-0.43	-0.14	-1.4	-0.99	1.29	1.49	-0.01	1.47	-0.84	-1.33	-1.94
grail3.0040029101	VEP1 (VEIN PATTERNING 1); binding / catalytic	AT4G24220.1	R	x	R						R&S&YL&ML				0.9	1.32	-0.03	0.79	0.6	0.85	-1.17	-0.6	-0.4	-1.22	0.23
grail3.0039018101	Unknown protein	AT2G46540.1	R	x	R						R&S&YL&ML				0.16	0.41	-0.16	-0.45	1.28	0.69	-1	-0.5	-0.79	-0.33	-1.34
grail3.0032009701	late embryogenesis abundant protein-related / LEA protein-related	AT3G19430.1	R	x	R						R&S&YL&ML		Discriminating L		1.01	0.85	0.88	0.49	-1.01	-1.32	-1.23	-2.01	0.66	-0.29	-1.92
grail3.0028003002	receptor	AT5G20635.1	R	x	R						R&S&YL&ML		Discriminating L		2	1.71	-0.45	-1.8	-1.07	-1.94	-1.63	-2.81	-1.54	-1.43	-0.14
grail3.0026005101	AFG1-like ATPase family protein	AT2G25530.1	R	x	R						R&S&YL&ML				-0.35	-0.46	0.39	-0.28	-2.26	-1.26	1.58	-0.53	0.74	-0.37	-1.38
grail3.0025022201	peroxidase, putative	AT5G64120.1	R	x	R						R&S&YL&ML				-1.85	-0.94	0.28	1.42	-0.23	0.44	0.96	0.91	-1.19	-0.78	-0.51
grail3.0024036901	Unknown protein	AT3G57500.1	R	x	R						R&S&YL&ML
grail3.0023014901	SKIP2 (SKP1 INTERACTING PARTNER 2); ubiquitin-protein ligase	AT5G67250.1	R	x	R						R&S&YL&ML				0.3	0.29	-0.13	0.24	0.12	-0.74	-0.09	-0.87	0.82	0.12	-0.95
grail3.0022010101	pollen Ole e 1 allergen and extensin family protein	AT5G05500.1	R	x	R						R&S&YL&ML				-3.94	-3.35	-3.07	-3.38	2.44	2.12	-3.11	-2.9	-3.61	-3.53	-2.72
grail3.0019034401	basic helix-loop-helix (bHLH) family protein	AT4G37850.1	R	x	R						R&S&YL&ML				0.38	0.21	0.06	-0.22	0.76	0.97	0.29	0.19	-0.37	0.35	0.64
grail3.0018005001	26S proteasome regulatory subunit, putative (RPN9)	At5g45620.1	R	x	R						R&S&YL&ML				0.48	0.29	0.15	-0.05	0.35	-0.17	-0.24	0.25	0.1	-0.06	-0.68
grail3.0017029801	CYCD2;1 (CYCLIN D2;1); cyclin-dependent protein kinase regulator/ protein binding	AT2G22490.1	R	x	R						R&S&YL&ML		Discriminating L		2.44	0.79	0.18	0.38	-0.25	-1.8	-1.82	-0.95	1.44	0.27	-2.84
grail3.0013047901	plastocyanin-like domain-containing protein	AT2G25060.1	R	x	R						R&S&YL&ML			R
grail3.0013024601	glycine-rich protein / oleosin	AT2G25890.1	R	x	R						R&S&YL&ML	imbibed seed			-1.05	-0.6	-0.45	-0.33	0.8	0.95	-1	1.69	-1.12	-1.54	-0.95
grail3.0012017301	proline-rich extensin-like family protein	AT1G26240.1	R	x	R						R&S&YL&ML
grail3.0010038502	Unknown protein	AT4G16146.1	R	x	R						R&S&YL&ML
grail3.0007035102	plastocyanin-like domain-containing protein	AT4G31840.1	R	x	R						R&S&YL&ML		Discriminating L	R	1.1	0.81	0.7	0.57	-1.25	-1.26	-1.83	-1.19	-0.55	-1.89	-2.84
grail3.0005022701	CDC45 (CELL DIVISION CYCLE 45)	AT3G25100.1	R	x	R						R&S&YL&ML			R
grail3.0002054501	serine-type peptidase/ signal peptidase	AT2G31140.1	R	x	R						R&S&YL&ML				0.74	0.89	0.1	-0.17	0.74	-0.06	-1.08	0.33	-0.11	-0.61	-3
grail3.0001062402	hydrolase	AT4G34215.1	R	x	R						R&S&YL&ML				0.42	0.24	-0.25	-0.28	0.52	0.77	-0.77	-0.38	0.35	0.53	0.23
grail3.0001018301	Unknown protein	AT5G22580.1	R	x	R						R&S&YL&ML				0.18	-1.16	-1.67	-1.71	-4.36	-2.13	-1.07	-1.87	-0.98	-2.11	2.56
fgenesh4_pm.C_scaffold_57000031	male sterility MS5, putative	AT3G51280.1	R	x	R						R&S&YL&ML			R
fgenesh4_pm.C_scaffold_44000028	BGAL1 (BETA GALACTOSIDASE 1); beta-galactosidase	AT3G13750.1	R	x	R						R&S&YL&ML			R	-0.16	0.17	0.26	0	0.35	-0.06	0.72	0.65	-0.18	0.09	1
fgenesh4_pm.C_LG_XV000431	ATCXE20 (ARABIDOPSIS THALIANA CARBOXYESTERASE 20); carboxylesterase	AT5G62180.1	R	x	R						R&S&YL&ML			R
fgenesh4_pm.C_LG_VIII000556	PIN3 (PIN-FORMED 3); auxin:hydrogen symporter/ transporter	AT1G70940.1	R	x	R						R&S&YL&ML				-0.39	-0.08	0.76	0.83	0.08	0.28	0.17	-0.33	0.74	0.7	0.61
fgenesh4_pm.C_LG_VIII000307	acyl-(acyl-carrier-protein) desaturase, putative / stearoyl-ACP desaturase, putative	AT3G02630.1	R	x	R						R&S&YL&ML				-0.16	0.12	0.21	0.09	0.43	-0.09	0.75	0.65	-0.2	0.23	0.79
fgenesh4_pm.C_LG_VII000166	BGAL10 (beta-galactosidase 10); beta-galactosidase	AT5G63810.1	R	x	R						R&S&YL&ML			R	0.11	0.28	0.21	0.45	0.82	-0.01	-0.8	0.81	-0.54	0.19	-0.73
fgenesh4_pm.C_LG_V000692	Unknown protein	AT1G76240.1	R	x	R						R&S&YL&ML				-0.1	0.36	0.51	0.38	0.34	0.13	0.73	0.53	-0.33	-0.22	0.9
fgenesh4_pm.C_LG_IV000465	acidic ribosomal protein P0-related	AT1G25260.1	R	x	R						R&S&YL&ML
fgenesh4_pm.C_LG_III000464	amino acid transporter family protein	AT5G41800.1	R	x	R						R&S&YL&ML
fgenesh4_pm.C_LG_II000289	CYP78A7 (cytochrome P450, family 78, subfamily A, polypeptide 7); oxygen binding	AT5G09970.1	R	x	R						R&S&YL&ML
fgenesh4_pm.C_LG_I000139	NIP6;1 (NOD26-like intrinsic protein 6;1); water channel	AT1G80760.1	R	x	R						R&S&YL&ML
fgenesh4_pg.C_scaffold_82000011	glycosyl hydrolase family protein 17	AT1G18650.1	R	x	R						R&S&YL&ML
fgenesh4_pg.C_scaffold_40000233	Unknown protein	AT2G26520.1	R	x	R						R&S&YL&ML				0.9	0.64	0.57	0.19	0.48	0.04	-0.36	0.37	-0.36	-0.13	-0.39
fgenesh4_pg.C_scaffold_29000373	dynein light chain, putative	AT5G20110.1	R	x	R						R&S&YL&ML
fgenesh4_pg.C_scaffold_261000005	integral membrane protein, putative	AT2G39530.1	R	x	R						R&S&YL&ML				-0.33	-0.76	-0.92	0.78	-0.33	-0.42	0.38	2.03	-1.05	-0.62	-1.05
fgenesh4_pg.C_scaffold_130000040	unknown protein	AT1G49660.1	R	x	R						R&S&YL&ML
fgenesh4_pg.C_scaffold_118000009	PYL1 (PYR1-like)	AT5G46790.1	R	x	R						R&S&YL&ML
fgenesh4_pg.C_LG_XVIII000671	ATOFP8/OFP8 (Arabidopsis thaliana ovate family protein 8)	AT5G19650.1	R	x	R						R&S&YL&ML			R
fgenesh4_pg.C_LG_XVI001267	ATOFP4/OFP4 (ARABIDOPSIS THALIANA OVATE FAMILY PROTEIN 4)	AT1G06920.1	R	x	R						R&S&YL&ML			R	-0.48	-0.39	-0.43	-0.37	-0.45	0.03	-0.01	-0.08	0.68	1.18	-0.81
fgenesh4_pg.C_LG_XIX000755	pollen Ole e 1 allergen and extensin family protein	AT5G15780.1	R	x	R						R&S&YL&ML			R
fgenesh4_pg.C_LG_XIV000669	pollen Ole e 1 allergen and extensin family protein	AT4G02270.1	R	x	R						R&S&YL&ML
fgenesh4_pg.C_LG_X001647	IMK2 (INFLORESCENCE MERISTEM RECEPTOR-LIKE KINASE 2); ATP binding / kinase/ protein serine/threonine kinase	AT3G51740.1	R	x	R						R&S&YL&ML			R
fgenesh4_pg.C_LG_X000893	ATP binding / protein serine/threonine kinase	AT1G10850.1	R	x	R						R&S&YL&ML
fgenesh4_pg.C_LG_VIII000736	DWF1 (DIMINUTO 1); catalytic	AT3G19820.1	R	x	R						R&S&YL&ML			R
fgenesh4_pg.C_LG_VIII000107	3-oxo-5-alpha-steroid 4-dehydrogenase family protein / steroid 5-alpha-reductase family protein	AT5G16010.1	R	x	R						R&S&YL&ML
fgenesh4_pg.C_LG_IX000157			R	x	R						R&S&YL&ML
fgenesh4_pg.C_LG_III000353	GA4 (GA REQUIRING 4); gibberellin 3-beta-dioxygenase	AT1G15550.1	R	x	R						R&S&YL&ML			R	0.96	-1.73	-1.86	-0.57	-0.35	-0.19	1.28	-2.01	0.26	0.03	-2.6
fgenesh4_pg.C_LG_III000309	F-box family protein	AT1G27340.1	R	x	R						R&S&YL&ML			R
fgenesh4_pg.C_LG_I003318	FAD-binding domain-containing protein	AT1G30760.1	R	x	R						R&S&YL&ML			R
fgenesh4_pg.C_LG_I002933	unknown protein	AT3G15115.1	R	x	R						R&S&YL&ML			R
fgenesh4_pg.C_LG_I000355	leucine-rich repeat family protein	AT3G20820.1	R	x	R						R&S&YL&ML		Discriminating L		-1.21	-0.12	1.19	1.25	1.97	-0.2	-2.69	-0.73	-1.83	-1.87	-3.17
eugene3.06550001	leucine-rich repeat family protein	AT1G58190.1	R	x	R						R&S&YL&ML
eugene3.02520012	SKS4 (SKU5 Similar 4); copper ion binding / oxidoreductase	AT4G22010.1	R	x	R						R&S&YL&ML		Discriminating L	R	0.97	0.81	0.19	0.26	1.94	0.27	-2.61	-2.88	-1	-2.56	-3.66
eugene3.01370032	C/VIF2 (CELL WALL / VACUOLAR INHIBITOR OF FRUCTOSIDASE 2); pectinesterase inhibitor	AT5G64620.1	R	x	R						R&S&YL&ML			R	-0.36	-0.58	-0.14	-0.19	-0.56	0.16	0.26	0.74	1.87	-0.19	-0.64
eugene3.01330098	Unknown protein	AT5G26910.1	R	x	R						R&S&YL&ML			R
eugene3.00410223	disease resistance protein-related / LRR protein-related	AT1G33590.1	R	x	R						R&S&YL&ML				-0.69	-0.8	-1.11	-0.07	-0.2	0.11	0.37	-0.33	0.35	-0.13	0.57
eugene3.00280292	leucine-rich repeat transmembrane protein kinase, putative	AT2G36570.1	R	x	R						R&S&YL&ML	Tension wood		R	-1.47	-1.22	-0.52	-0.88	-2.39	-1.64	-0.13	-2.45	1.63	1.95	-2.08
eugene3.00190723	serine-type endopeptidase inhibitor	AT1G72060.1	R	x	R						R&S&YL&ML				-1.2	-0.87	0.22	-0.5	-0.55	0.49	1.65	1.02	-0.89	-0.53	0.06
eugene3.00190357	ATAPY2 (APYRASE 2)	AT5G18280.1	R	x	R						R&S&YL&ML				0.11	0.56	0.09	0.02	0.37	0.02	0.54	0.29	0.11	0.27	0.87
eugene3.00170483	Unknown protein	AT3G29370.1	R	x	R						R&S&YL&ML			R
eugene3.00170080	pollen Ole e 1 allergen and extensin family protein	AT5G15780.1	R	x	R						R&S&YL&ML			R
eugene3.00161332	Unknown protein	AT5G01910.1	R	x	R						R&S&YL&ML		Discriminating L	R	0.99	1.17	1.11	0.81	-1.2	-0.16	-1.52	-1.97	-0.49	-1.03	-2.2
eugene3.00150654	ATSIP2 (ARABIDOPSIS THALIANA SEED IMBIBITION 2); hydrolase, hydrolyzing O-glycosyl compounds	AT3G57520.1	R	x	R						R&S&YL&ML				-0.03	0.1	0.14	-0.17	0.42	0.87	0.22	1.12	-0.02	0.2	0.47
eugene3.00140262	ABC transporter family protein	AT3G53510.1	R	x	R						R&S&YL&ML
eugene3.00130565	AGP13 (ARABINOGALACTAN PROTEIN 13)	AT4G26320.1	R	x	R						R&S&YL&ML				-1.92	-1.09	-1.03	-0.45	1.28	0.76	-3.27	-0.02	0.6	1.13	-3.61
eugene3.00111150	Unknown protein	AT3G20490.1	R	x	R						R&S&YL&ML				1.04	0.78	0.88	-0.01	0.32	-0.04	-0.75	-0.15	-0.11	-0.82	-0.01
eugene3.00101213	aspartyl protease family protein	AT1G25510.1	R	x	R						R&S&YL&ML			R	0.38	0.26	0.72	0.37	0.18	-0.01	0.19	-0.5	0.39	0.05	0.25
eugene3.00101156	zinc finger protein-related	AT1G68360.1	R	x	R						R&S&YL&ML			R
eugene3.00100938	protease inhibitor/seed storage/lipid transfer protein (LTP) family protein	AT2G37870.1	R	x	R						R&S&YL&ML
eugene3.00100798	ATOFP12/OFP12 (Arabidopsis thaliana ovate family protein 12)	AT1G05420.1	R	x	R						R&S&YL&ML				-0.08	-0.03	0.02	0.05	0.15	0.75	0.31	0.14	-0.34	0.61	-0.19
eugene3.00091017	AGP23/ATAGP23 (ARABINOGALACTAN-PROTEIN 23)	AT3G57690.1	R	x	R						R&S&YL&ML	Male catkins			-3.05	-2.89	-2.85	-3.37	-0.43	1.12	-2.3	3.5	-3.24	-3.38	-2.53
eugene3.00090020	Unknown protein	AT4G35320.1	R	x	R						R&S&YL&ML
eugene3.00081080	chloroplast nucleoid DNA-binding protein-related	AT3G25700.1	R	x	R						R&S&YL&ML		Discriminating L		1.58	1.11	0.82	0.26	-1.42	-1.78	-0.72	-1.35	-1.22	-1.34	-2.54
eugene3.00080911	RGP3 (REVERSIBLY GLYCOSYLATED POLYPEPTIDE 3); alpha-1,4-glucan-protein synthase (UDP-forming)	AT3G08900.1	R	x	R						R&S&YL&ML
eugene3.00070821	LOS1 (Low expression of osmotically responsive genes 1); translation elongation factor/ translation factor, nucleic acid binding	AT1G56070.1	R	x	R						R&S&YL&ML				0.76	0.24	0.38	0.21	-0.27	-0.43	-0.47	0.24	-0.41	-0.67	-0.76
eugene3.00061405	ABA2 (ABA DEFICIENT 2); oxidoreductase	AT1G52340.1	R	x	R						R&S&YL&ML			R	0.02	-0.13	-0.81	-1.09	1.62	2.17	-1.99	-0.57	-2.1	-3.43	-1.78
eugene3.00051435			R	x	R						R&S&YL&ML			R	-0.29	0.1	0.1	0.3	-0.28	-0.3	-0.65	0.63	0.19	0.94	-2.07
eugene3.00050097	Unknown protein	AT4G08330.1	R	x	R						R&S&YL&ML		Discriminating L	R	1.46	1.29	0.24	-0.29	0.38	-0.43	-1.46	-1.77	-0.14	-0.58	-2.53
eugene3.00041408	SKS5 (SKU5 Similar 5); copper ion binding / oxidoreductase	AT1G76160.1	R	x	R						R&S&YL&ML			R	-0.26	-0.36	0.09	0.08	0.49	0.44	-0.67	0.95	-0.13	0.64	-0.78
eugene3.00040481	ATERF12/ERF12 (ERF domain protein 12); DNA binding / transcription factor/ transcription repressor	AT1G28360.1	R	x	R						R&S&YL&ML				0.79	0.14	-0.45	-1.23	-1	-0.32	1.96	-0.27	-0.02	-0.45	0.08
eugene3.00040356	Unknown protein	AT1G29270.1	R	x	R						R&S&YL&ML				0.97	0.87	0.07	-0.42	0.95	0.14	-1.23	-1.16	0.22	-0.45	-0.94
eugene3.00021519	unknown protein	AT4G01290.1	R	x	R						R&S&YL&ML				-0.01	0.02	-0.12	-0.04	0.09	-0.02	-0.08	0.85	-0.13	-0.01	0.12
eugene3.00020653	unknown protein	AT3G44140.1	R	x	R						R&S&YL&ML	Active cambium			-3.95	-3	-0.55	-0.34	0.71	1.9	-0.26	1.13	-4.03	-4.67	-3.5
eugene3.00020474	40S ribosomal protein S18 (RPS18B)	AT1G34030.1	R	x	R						R&S&YL&ML				0.66	0.69	-0.01	-0.24	0.56	-0.39	-1.04	-0.24	-0.32	-0.77	-0.63
eugene3.00002256	RLK902 (receptor-like kinase 902); ATP binding / kinase/ protein serine/threonine kinase	AT3G17840.1	R	x	R						R&S&YL&ML	Tension wood		R			-1.22
eugene3.00002021	FLA7	AT2G04780.1	R	x	R						R&S&YL&ML
estExt_Genewise1_v1.C_LG_XIX0617	CDC20.1; signal transducer	AT4G33270.1	R	x	R						R&S&YL&ML		Discriminating L	R	1.18	1.29	1.03	0.76	-0.34	-0.95	-1.53	-2.04	-1.18	-1.21	-1.66
estExt_Genewise1_v1.C_LG_XII1843	thaumatin-like protein, putative / pathogenesis-related protein, putative	AT1G73620.1	R	x	R						R&S&YL&ML			R	0.49	0.14	-0.67	-0.43	2.32	-0.39	-0.38	-0.24	-0.43	0.22	-0.43
estExt_Genewise1_v1.C_LG_X5311	polygalacturonase, putative / pectinase, putative	AT1G60590.1	R	x	R						R&S&YL&ML			R	-0.05	-0.3	-0.24	-0.02	0.06	1.21	0.82	-1.36	0.06	-0.09	0.48
estExt_Genewise1_v1.C_LG_X1591	unknown protein	AT2G07795.1	R	x	R						R&S&YL&ML			R
estExt_Genewise1_v1.C_LG_VII3096	SKS17 (SKU5 Similar 17); copper ion binding / oxidoreductase	AT5G66920.1	R	x	R						R&S&YL&ML			R	-0.19	0.04	0.05	-0.47	-0.84	-0.81	-1.16	-2.14	1.25	1.39	-2.58
estExt_Genewise1_v1.C_LG_V2210	XCP2 (XYLEM CYSTEINE PEPTIDASE 2); cysteine-type peptidase/ peptidase	AT1G20850.1	R	x	R						R&S&YL&ML			R	-2.02	-1.5	-1.42	-0.65	-1.82	-0.85	-0.24	-1.79	-3.37	2.58	-3.6
estExt_Genewise1_v1.C_LG_III0619	methyladenine glycosylase family protein	AT5G44680.1	R	x	R						R&S&YL&ML				0.2	0.17	0.32	0.52	0.29	-0.03	0.28	0.31	-0.11	-0.19	1.02
estExt_Genewise1_v1.C_LG_I8866	beta-adaptin, putative	AT4G11380.1	R	x	R						R&S&YL&ML				0.19	-0.18	-0.18	-0.07	0.88	0.08	-0.99	0.24	0.3	0.83	-0.89
estExt_Genewise1_v1.C_280192	AP2 domain-containing transcription factor, putative	AT1G19210.1	R	x	R						R&S&YL&ML		Discriminating L		-2	-1.04	2.28	1.34	-1.46	-1.84	0.83	-1.33	-1.93	-2.29	-1.11
estExt_fgenesh4_pm.C_LG_XVIII0355	CPL4 (C-TERMINAL DOMAIN PHOSPHATASE-LIKE 4)	AT5G58000.1	R	x	R						R&S&YL&ML			R	-0.19	-0.21	-0.03	0.02		-0.21	0.45	0.01	0.28
estExt_fgenesh4_pm.C_LG_XI0374	ATGSTU19 (GLUTATHIONE TRANSFERASE 8); glutathione transferase	AT1G78380.1	R	x	R						R&S&YL&ML	Apical shoot	Discriminating L	R	0.89	0.86	1.41	0.64	-1.32	-2	-1.98	-1.32	-1.89	-2.22	-2.24
estExt_fgenesh4_pm.C_LG_VII0110	hydroxyproline-rich glycoprotein family protein	AT5G09530.1	R	x	R						R&S&YL&ML			R
estExt_fgenesh4_pm.C_LG_VI0635			R	x	R						R&S&YL&ML				-0.13	-0.18	-0.26	-0.21	-0.17	0.65	0.46	-0.05	0.32	0.47	-0.27
estExt_fgenesh4_pm.C_LG_VI0336	TMP-C (PLASMA MEMBRANE INTRINSIC PROTEIN 1;4); water channel	AT4G00430.1	R	x	R						R&S&YL&ML				-0.24	0.02	-0.32	0.17	-0.4	0.04	0.55	-1.7	-0.61	0.82	2.29
estExt_fgenesh4_pm.C_LG_IV0471	BGAL3 (beta-galactosidase 3); beta-galactosidase	AT4G36360.1	R	x	R						R&S&YL&ML				-1.46	-1.75	-0.6	-0.23	-1.28	1.25	0.68	-0.33	0.07	-0.99	-0.87
estExt_fgenesh4_pg.C_LG_XVIII0537	protein phosphatase 2C, putative / PP2C, putative	AT4G31750.1	R	x	R						R&S&YL&ML				0.01	-0.08	-0.01	0.18	0.62	0.26	-1.11	1.57	0.02	-0.07	-0.97
estExt_fgenesh4_pg.C_LG_XV0856	CYCP4;1 (cyclin p4;1); cyclin-dependent protein kinase	AT2G44740.1	R	x	R						R&S&YL&ML				-0.41	0.12	-0.02	0.07	0.46	0.29	-0.11	0.76	0.1	0.86	0.1
estExt_fgenesh4_pg.C_LG_XV0338	transducin family protein / WD-40 repeat family protein	AT3G18060.1	R	x	R						R&S&YL&ML				-0.15	-0.45	-0.51	-0.4	1.32	0.67	-1.03	0.51	0.8	0.52	-2.27
estExt_fgenesh4_pg.C_LG_XIV1029	glycosyl hydrolase family protein 17	AT5G35740.1	R	x	R						R&S&YL&ML			R	0.1	0.16	-0.05	0.07	-0.14	-0.52	-0.3	0.04	-0.02	-0.1	-0.11
estExt_fgenesh4_pg.C_LG_X2015	BME3/BME3-ZF (BLUE MICROPLYLAR END3); transcription factor	AT3G54810.1	R	x	R						R&S&YL&ML
estExt_fgenesh4_pg.C_LG_X1518	DWF1 (DIMINUTO 1); catalytic	AT3G19820.1	R	x	R						R&S&YL&ML				1	0.82	-0.4	-0.82	0.49	-0.45	-0.82	-1.36	1.04	0.56	-1.42
estExt_fgenesh4_pg.C_LG_X0144	senescence-associated protein-related	AT5G49120.1	R	x	R						R&S&YL&ML			R	0.98	0.71	-0.79	-1.7	-1.78	-1.24	0.56	0.54	-1.1	0.58	-0.64
estExt_fgenesh4_pg.C_LG_VIII0955	Unknown protein	AT5G49350.1	R	x	R						R&S&YL&ML			R
estExt_fgenesh4_pg.C_LG_VIII0455	ACT11 (ACTIN-11); structural constituent of cytoskeleton	AT3G12110.1	R	x	R						R&S&YL&ML				-0.89	-0.77	-0.38	-0.56	-0.21	-0.33	-1.28	1	0.31	0.34	-2.87
estExt_fgenesh4_pg.C_LG_VI0285	CYC1BAT (CYCLIN B 1;2); cyclin-dependent protein kinase regulator	AT5G06150.1	R	x	R						R&S&YL&ML			R	-5.2	-4.07	-4.12	-4.13	-4.97	-4.22	-1.06	-3.88	-2.71	2.91	-2.58
estExt_fgenesh4_pg.C_LG_V1523	GASA1 (GAST1 PROTEIN HOMOLOG 1)	AT1G75750.1	R	x	R						R&S&YL&ML	Dormant bud			-1.64	-1.52	-1.01	-1.59	0.66	2.21	0.93	-0.39	-0.76	-0.73	-0.93
estExt_fgenesh4_pg.C_LG_IX1195	unknown protein	AT2G31090.1	R	x	R						R&S&YL&ML	Cambial zone			-1.43	-1.3	-1.96	-2.87	-1.92	-1.47	0.36	-3.43	1.65	1.82	-1.35
estExt_fgenesh4_kg.C_LG_XVII0010	hydroxyproline-rich glycoprotein family protein	AT3G02120.1	R	x	R						R&S&YL&ML		Discriminating L		1.15	0.97	0.97	0.89	-0.31	-0.78	-1.48	-2.15	-0.99	-1.65	-2.08
gw1.VII.2620.1	auxin-responsive family protein	AT3G12830.1	R	x	R						R&S&YL&ML
fgenesh4_pg.C_scaffold_20155000001	leucine-rich repeat family protein / extensin family protein	AT1G49490.1	R	x	R						R&S&YL&ML
fgenesh4_pg.C_LG_IV001198	germination protein-related	AT3G29970.1	R	x	R						R&S&YL&ML			R
fgenesh4_pg.C_LG_II001144	basic helix-loop-helix (bHLH) family protein	AT5G67060.1	R	x	R						R&S&YL&ML
estExt_fgenesh4_pg.C_LG_XI0435	JAZ8/TIFY5A (JASMONATE-ZIM-DOMAIN PROTEIN 8)	AT1G30135.1	R	x	R						R&S&YL&ML
gw1.XVIII.3492.1	ATGUS3 (ARABIDOPSIS THALIANA GLUCURONIDASE 3); beta-glucuronidase	AT5G34940.2	R	x	R						R&S&YL
gw1.VII.1388.1	FAS2 (FASCIATA 2); nucleotide binding	AT5G64630.2	R	x	R						R&S&YL
gw1.VI.993.1	thaumatin-like protein, putative	AT5G02140.1	R	x	R						R&S&YL			R	-1.24	-1.38	-1.28	-1.59	-0.45	0.33	-0.45	-1.04	2.21	0.22	1.23
gw1.VI.2580.1	plastocyanin-like domain-containing protein	AT4G31840.1	R	x	R						R&S&YL		Discriminating L	R	1.28	1.28	0.77	0.34	-0.68	-0.86	-2.5	-2.48	-0.14	-1.24	-3.96
gw1.V.837.1	Unknown protein	AT4G02800.1	R	x	R						R&S&YL		Discriminating L		1.03	1.22	1.1	0.73	-0.47	-0.48	-2.26	-2.86	-0.21	-1.11	-3.94
gw1.III.2711.1	protease inhibitor/seed storage/lipid transfer protein (LTP) family protein	AT1G62500.1	R	x	R						R&S&YL			R
gw1.II.1731.1	glycosyl hydrolase family 17 protein	AT1G30080.1	R	x	R						R&S&YL		Discriminating L	R	1.06	0.46	0.34	-0.36	-1.14	-1.54	-1.09	-1.98	0.3	0.45	-2.43
gw1.I.3668.1	Unknown protein	AT3G18800.1	R	x	R						R&S&YL				0.39	0.79	-0.52	-0.81	0.53	-0.32	-1.47	0.32	-0.78	0.79	-1.75
gw1.I.1954.1	CYCB1;4; cyclin-dependent protein kinase regulator	AT2G26760.1	R	x	R						R&S&YL			R
gw1.2309.4.1	PRL (PROLIFERA); ATP binding / DNA binding / DNA-dependent ATPase	AT4G02060.1	R	x	R						R&S&YL			R
gw1.124.160.1	AGP31 (ARABINOGALACTAN-PROTEIN 31); structural constituent of cell wall	AT1G28290.1	R	x	R						R&S&YL
grail3.0010009701	Unknown protein	AT5G16250.1	R	x	R						R&S&YL	Shoot meristem	Discriminating L		0.44	0.78	0.95	0.52	-0.89	-1.06	-3.22	-3.76	-0.14	-0.93	-4.38
grail3.0001069801	Unknown protein	AT2G14660.1	R	x	R						R&S&YL
fgenesh4_pm.C_LG_V000114	R1/RNR1 (RIBONUCLEOTIDE REDUCTASE 1); ribonucleoside-diphosphate reductase	AT2G21790.1	R	x	R						R&S&YL				-0.05	-0.01	0.51	0.51	0.12	0.06	0.6	-0.28	-0.35	-0.36	1.36
fgenesh4_pg.C_scaffold_82000017	replication protein, putative	AT5G08020.1	R	x	R						R&S&YL		Discriminating L	R	1.52	0.58	1.26	0.43	-0.52	-1.17	-2.35	-1.63	-1.46	-1.36	-1.73
fgenesh4_pg.C_LG_II000497	PLA IIIB/PLP9 (Patatin-like protein 9); nutrient reservoir	AT3G63200.1	R	x	R						R&S&YL
eugene3.01400033	ATSIP1 (ARABIDOPSIS THALIANA SEED IMBIBITION 1); hydrolase, hydrolyzing O-glycosyl compounds	AT1G55740.1	R	x	R						R&S&YL	Flower buds	Discriminating L		0.72	1.31	0.81	0.71	0.14	-0.74	-1.49	-1.25	-1.64	-1.25	-1.26
eugene3.00190336	phosphorylase family protein	AT4G24340.1	R	x	R						R&S&YL	Apical shoot	Discriminating L		2.01	1.05	0.54	-0.91	-3.69	-3.37	-4.52	-4.13	-4.38	-5.11	-4.39
eugene3.00160451	leucine-rich repeat family protein	AT5G06940.1	R	x	R						R&S&YL			R	0.66	-0.24	-0.04	-0.1	-0.35	-0.19	-0.6	-0.32	0.82	1.02	-0.89
eugene3.00150326	HIK (HINKEL); microtubule motor	AT1G18370.1	R	x	R						R&S&YL				0.07	-0.24	-0.37	-0.21	0.19	0.38	0.03	0.45	0.34	0.54	-0.78
eugene3.00130487	CDC20.1; signal transducer	AT4G33270.1	R	x	R						R&S&YL
eugene3.00101084	Unknown protein	AT1G71110.1	R	x	R						R&S&YL			R
eugene3.00060476	Unknown protein	AT5G54970.1	R	x	R						R&S&YL			R
eugene3.00020976	chromosome-associated kinesin, putative	AT5G60930.1	R	x	R						R&S&YL			R
estExt_Genewise1_v1.C_LG_XI0896	galactosyltransferase family protein	AT1G32930.1	R	x	R						R&S&YL				0.71	0.36	-0.02	0.01	0.35	0.16	-0.23	-0.9	0.05	0.62	-0.82
estExt_Genewise1_v1.C_LG_VII0576	reticulon family protein	AT2G20590.1	R	x	R						R&S&YL			R
estExt_Genewise1_v1.C_LG_II2639	SKS5 (SKU5 Similar 5); copper ion binding / oxidoreductase	AT1G76160.1	R	x	R						R&S&YL	Apical shoot		R	0.78	0.73	0.46	-0.23	1.34	0	-1.53	0.12	-1.14	-0.63	-1.71
estExt_Genewise1_v1.C_4230017	Unknown protein	AT5G16250.1	R	x	R						R&S&YL		Discriminating L	R	1.1	1.35	0.33	0.35	-1.28	-1.16	-2.24	-2.65	0.51	-0.65	-2.89
estExt_fgenesh4_pm.C_LG_V0494	PLA IIIB/PLP9 (Patatin-like protein 9); nutrient reservoir	AT3G63200.1	R	x	R						R&S&YL			R	0.6	-0.43	-0.38	-1.04	2.3	0.35	-1.44	-0.83	0.01	-0.1	-1.31
estExt_fgenesh4_pg.C_LG_VII1313	HMGB6 (High mobility group B 6); transcription factor	AT5G23420.1	R	x	R						R&S&YL		Discriminating L	R	1.3	0.78	1.04	0.55	-0.47	-1.33	-2.51	-2.17	-0.8	-2.28	-2.94
estExt_fgenesh4_pg.C_LG_III1146	high mobility group (HMG1/2) family protein	AT4G23800.1	R	x	R						R&S&YL			R
estExt_fgenesh4_pg.C_LG_IV0455	Bet v I allergen family protein	AT5G28010.1	L	L	x				L		R&S&ML	Cold stressed leaves			-5.2	-4.71	-4.77	-4.99	-4.71	-4.71	-2.95	-4.37	2.07	-0.48	1.31
gw1.VI.493.1	KEA6 (K+ efflux antiporter 6); potassium:hydrogen antiporter	AT5G11800.1	L	L	x						R&S&ML
gw1.V.1425.1	JMT (JASMONIC ACID CARBOXYL METHYLTRANSFERASE); jasmonate O-methyltransferase	AT1G19640.1	L	L	x						R&S&ML
gw1.V.1006.1	calcium-transporting ATPase, plasma membrane-type, putative / Ca(2+)-ATPase, putative (ACA12)	AT3G63380.1	L	L	x						R&S&ML
gw1.130.1.1	transducin family protein / WD-40 repeat family protein	AT3G18950.1	L	L	x						R&S&ML
grail3.0123004201	RALFL28 (RALF-LIKE 28)	AT4G11510.1	L	L	x						R&S&ML				-2.09	-1.66	0.12	0.91	-1.57	-0.97	0.74	-1.41	-2	-2.13	2.88
fgenesh4_pm.C_LG_XII000324	CYP71B2 (CYTOCHROME P450 71B2); oxygen binding	AT1G13080.1	L	L	x						R&S&ML
fgenesh4_pg.C_scaffold_7705000001	MMP (MATRIX METALLOPROTEINASE); metalloendopeptidase	AT1G70170.1	L	L	x						R&S&ML	Wood cell death			-0.8	-0.7	-0.79	-0.78	-0.48	-0.88	0.46	2.68	-0.63	-0.82	1.18
fgenesh4_pg.C_LG_IX000258	ANAC036 (Arabidopsis NAC domain containing protein 36); transcription factor	AT2G17040.1	L	L	x						R&S&ML			R	0.79	0.39	0.04	-0.04	0.43	-0.1	0.97	0	-0.33	0.18	0.08
eugene3.00061654	chloroplast nucleoid DNA-binding protein, putative	AT5G10770.1	L	L	x						R&S&ML				-0.01	-0.38	-0.19	0.12	0.3	-0.17	1.37	0.5	-0.2	0.33	0.8
eugene3.00011658	ATEXO70H2 (EXOCYST SUBUNIT EXO70 FAMILY PROTEIN H2); protein binding	AT2G39380.1	L	L	x						R&S&ML
eugene3.00002654	MEE3 (maternal effect embryo arrest 3); DNA binding / transcription factor	AT2G21650.1	L	L	x						R&S&ML	Cold stressed leaves			-1	-0.72	-0.64	-0.24	-0.35	-0.39	-0.11	-0.05	0.19	1.99	-0.04
estExt_fgenesh4_pm.C_LG_II0046	BTB/POZ domain-containing protein	AT2G30600.1	L	L	x						R&S&ML				-1.14	-0.75	-1.13	-0.74	-0.34	0.49	0.99	-0.29	0.52	0.69	1.55
estExt_fgenesh4_pg.C_LG_XVII0425	Unknown protein	AT5G39530.1	L	L	x						R&S&ML				0.41	0.37	0.96	1.02	-0.53	0.31	-0.73	-0.04	-0.55	-0.33	-0.92
grail3.0031000301			L	L	x						R&S&ML		Discriminating L		0.17	0.52	1.16	0.74	-0.26	0.02	0.47	-0.52	-0.81	-3.14	-0.2
estExt_fgenesh4_pm.C_LG_VIII0374	Unknown protein	AT1G69380.1	L	L	x						R&S&ML				0.65	0.79	0.9	0.33	0.56	-0.2	-0.6	1.44	-0.34	-0.1	-0.76
estExt_fgenesh4_pg.C_1220052	ATPAP3/PAP3 (purple acid phosphatase 3); acid phosphatase/ protein serine/threonine phosphatase	AT1G14700.1	L	L	x						R&S&ML				0.48	0.01	1.14	0.79	-0.27	-0.35	0.38	0.07	-0.26	-0.34	0.2
estExt_fgenesh4_pg.C_LG_IV1532	ATHCHIB (BASIC CHITINASE); chitinase	AT3G12500.1	R	x	R						R&S&ML	Female catkins			-0.16	0.12	-0.14	-0.13	0.4	1.24	0.58	0.02	-0.36	-0.23	0.61
gw1.XVII.811.1	protein kinase, putative	AT5G40030.1	R	x	R						R&S&ML
gw1.XVI.2386.1	integral membrane family protein	AT5G06200.1	R	x	R						R&S&ML
gw1.XVI.1869.1	HAT14 (homeobox-leucine zipper protein 14); DNA binding / transcription factor	AT5G06710.1	R	x	R						R&S&ML			R	0.43	0.97	-0.07	0.07	-0.05	-0.07	-1.14	-0.49	0.06	-0.06	-0.69
gw1.XV.1232.1	protein binding / zinc ion binding	AT1G74770.1	R	x	R						R&S&ML				-0.51	-0.43	-0.14	-0.37	0.06	0.65	0.59	-0.73	0.24	0.56	1.18
gw1.XII.858.1	auxin-responsive family protein	AT5G50760.1	R	x	R						R&S&ML
gw1.X.5835.1	protease inhibitor/seed storage/lipid transfer protein (LTP) family protein	AT3G22620.1	R	x	R						R&S&ML				-1.05	-0.91	-0.75	-0.76	1.3	1.57	-0.21	1.53	-0.91	-0.89	0.1
gw1.V.888.1	Unknown protein	AT5G43150.1	R	x	R						R&S&ML				-3.35	-2.37	-2.35	-3.09	-2.21	-0.92	1.46	-2.12	-2.16	2.37	-0.93
gw1.V.599.1	XTR7 (XYLOGLUCAN ENDOTRANSGLYCOSYLASE 7); hydrolase, acting on glycosyl bonds	AT4G14130.1	R	x	R						R&S&ML
gw1.IV.3510.1	Unknown protein	AT1G23150.1	R	x	R						R&S&ML
gw1.IV.1550.1	acyl CoA reductase, putative	AT4G33790.1	R	x	R						R&S&ML			R
gw1.II.3308.1	XF1 (SQUALENE EPOXIDASE 1); oxidoreductase	AT1G58440.1	R	x	R						R&S&ML				-0.77	-0.83	-0.73	-0.66	0.55	0.53	0.32	2.19	0.04	0.04	-1.33
gw1.I.9667.1	ATOFP14/OFP14 (Arabidopsis thaliana ovate family protein 14)	AT1G79960.1	R	x	R						R&S&ML
gw1.697.7.1	FAD-binding domain-containing protein	AT4G20820.1	R	x	R						R&S&ML
gw1.125.153.1	CYP714A1 (cytochrome P450, family 714, subfamily A, polypeptide 1); oxygen binding	AT5G24910.1	R	x	R						R&S&ML				0.49	0.06	-0.04	1.29	0.83	1.06	-0.44	0.76	-0.64	-1.02	0.8
grail3.0696000101	ATINT1 (INOSITOL TRANSPORTER 1); carbohydrate transmembrane transporter/ sugar:hydrogen ion symporter	AT2G43330.1	R	x	R						R&S&ML
grail3.0003088801	zinc finger (C3HC4-type RING finger) family protein	AT1G72220.1	R	x	R						R&S&ML			R	-0.08	0.18	-0.03	-0.55	0.74	0.04	0.75	0.38	-0.66	1.04	0.29
grail3.0003056501	ABR1 (ABA REPRESSOR1); DNA binding / transcription factor	AT5G64750.1	R	x	R						R&S&ML			R	-0.02	-0.09	0.07	-0.08	0.24	-0.93	1.03	0.45	-0.1	0.14	-0.32
fgenesh4_pm.C_scaffold_86000042	Unknown protein	AT3G05390.1	R	x	R						R&S&ML			R
fgenesh4_pm.C_LG_XIV000540	heavy-metal-associated domain-containing protein	AT1G29000.1	R	x	R						R&S&ML			R
fgenesh4_pm.C_LG_VII000420	hydrolase, alpha/beta fold family protein	AT2G18360.1	R	x	R						R&S&ML			R
fgenesh4_pm.C_LG_VII000313	Unknown protein	AT3G50120.1	R	x	R						R&S&ML
fgenesh4_pm.C_LG_I000370	transmembrane protein, putative	AT4G11655.1	R	x	R						R&S&ML
fgenesh4_pg.C_LG_VI001355	ILR1 (IAA-LEUCINE RESISTANT 1); metallopeptidase	AT3G02875.1	R	x	R						R&S&ML
fgenesh4_pg.C_LG_V001492	leucine-rich repeat family protein	AT5G66330.1	R	x	R						R&S&ML			R
fgenesh4_pg.C_LG_IX001038	ATSAT1 (ARABIDOPSIS THALIANA STEROL O-ACYLTRANSFERASE 1); acyltransferase	AT3G51970.1	R	x	R						R&S&ML				-1.34	-0.72	-0.37	-1.34	-0.31	1.1	-0.11	-0.6	-0.25	1.77	1.27
fgenesh4_pg.C_LG_III000774	RPM1 (RESISTANCE TO P. SYRINGAE PV MACULICOLA 1); protein binding	AT3G07040.1	R	x	R						R&S&ML
fgenesh4_pg.C_LG_II001127	C2 domain-containing protein	AT4G34150.1	R	x	R						R&S&ML
eugene3.00440147	SUS5; UDP-glycosyltransferase/ sucrose synthase	AT5G37180.1	R	x	R						R&S&ML			R	0.74	0	0.09	-0.03	0.17	0.16	1.12	0.38	0.27	-0.38	0.75
eugene3.00400133	AHA7 (ARABIDOPSIS H(+)-ATPASE 7); hydrogen-exporting ATPase, phosphorylative mechanism	AT3G60330.1	R	x	R						R&S&ML
eugene3.00290156	peroxidase 20 (PER20) (P20)	AT2G35380.1	R	x	R						R&S&ML			R
eugene3.00140536	serine protease inhibitor, Kazal-type family protein	AT3G61980.1	R	x	R						R&S&ML
eugene3.00102439	zinc finger (C3HC4-type RING finger) family protein	AT2G35910.1	R	x	R						R&S&ML
eugene3.00091367	ZAT12 / RHL41 (RESPONSIVE TO HIGH LIGHT 41); nucleic acid binding / transcription factor/ zinc ion binding	AT5G59820.1	R	x	R						R&S&ML			R	-0.71	-0.42	0.96	0.6	-0.03	0.98	0.27	0.53	-0.65	-0.47	0.48
eugene3.00051302	ATPT2 (PHOSPHATE TRANSPORTER 2); carbohydrate transmembrane transporter/ phosphate transmembrane transporter/ sugar:hydrogen ion symporter	AT2G38940.1	R	x	R						R&S&ML	Bark			-0.96	-1.11	-0.19	0.58	-0.43	-0.15	0.25	2.45	-0.56	-1.85	0.23
eugene3.00050689	EXL2 (EXORDIUM LIKE 2) [ Arabidopsis thaliana ]	AT5G64260.1	R	x	R						R&S&ML			R
eugene3.00021585	protein binding / zinc ion binding	AT2G25410.1	R	x	R						R&S&ML
estExt_Genewise1_v1.C_LG_I4958	IQD10 (IQ-domain 10); calmodulin binding	AT3G15050.1	R	x	R						R&S&ML	Wood cell death		R	-3.35	-2.03	-3.65	-3.34	-3.07	-2.52	0.02	-2.19	-2.46	2.66	-1.21
gw1.XI.3311.1	curculin-like (mannose-binding) lectin family protein	AT1G78830.1	R	x	R						R&S&ML
eugene3.00030591	formamidase, putative / formamide amidohydrolase, putative	AT4G37560.1	L	L	x				L		R&S				-0.39	-0.4	-0.76	0.2	0.46	0.84	0.65	-1.68	1.15	0.53	-1.17
eugene3.00050629	DNA-binding protein-related	AT5G49700.1	L	L	x				L		R&S			R
fgenesh4_pg.C_scaffold_782000001	leucine-rich repeat family protein / protein kinase family protein	AT1G53430.2	L	L	x						R&S
fgenesh4_pg.C_scaffold_147000003	disease resistance protein (NBS-LRR class), putative	AT3G14470.1	L	L	x						R&S
fgenesh4_pg.C_scaffold_1082000001	disease resistance protein (TIR-NBS-LRR class), putative	AT4G12010.1	L	L	x						R&S
eugene3.00060405	UBQ6 (ubiquitin 6); protein binding	AT2G47110.1	L	L	x						R&S				-0.73	-0.55	-0.66	-0.94	-0.96	-1.44	0.34	-1.18	2.18	-0.26	1.11
estExt_fgenesh4_pg.C_LG_VII0935	reticulon family protein (RTNLB13)	AT2G23640.1	L	L	x						R&S			R	-0.8	-0.5	-0.73	-0.14	0.84	0.4	1.37	-0.11	0.47	-0.52	0.64
grail3.0092000801	ankyrin repeat family protein	AT4G03470.1	L	L	x						R&S			R	-2.18	-2.05	-1.8	-1.6	-2.53	-3.17	1.63	-2.6	1.85	-0.19	2.22
estExt_Genewise1_v1.C_LG_VIII0155	major latex protein-related / MLP-related	AT1G14930.1	R	x	R		R				R&S	Roots			-4.79	-1.2	-2.28	-4.5	-2.51	1.57	2.21	-3.85	-5.22	-5.29	-4.42
grail3.0051000601	transferase family protein	AT5G17540.1	R	x	R		R				R&S				-1.67	-1.42	-1.51	-1.78	1.75	2.09	-0.35	-0.04	-1.42	-0.79	-1.52
grail3.0008013601	leucine-rich repeat protein, putative	AT5G21090.1	R	x	R		R				R&S			R	-0.9	-0.44	-1.39	-1.12	-0.89	-0.04	1	-2.58	2.15	0.33	-2.41
gw1.X.5848.1	Unknown protein	AT3G22540.1	R	x	R				L		R&S				-2.79	-1.97	-1.62	-0.32	-1.25	-1.68	0.08	0.96	1.19	1.41	1.42
estExt_fgenesh4_pm.C_LG_II0049	unknown protein	AT5G42330.1	R	x	R	L					R&S			R	-1.57	-0.59	1.21	2.25	-3.39	-0.84	-4.39	-2.7	-3.21	-3.55	-1.77
estExt_fgenesh4_pg.C_LG_XVI0953	protease inhibitor/seed storage/lipid transfer protein (LTP) family protein	AT3G53980.1	R	x	R						R&S	Wood cell death
gw1.XVIII.2277.1	serine/threonine protein phosphatase 2A (PP2A) regulatory subunit B', putative	AT5G25510.1	R	x	R						R&S			R	0.09	-0.49	-0.45	-0.53	-0.35	-0.41	-0.2	-0.14	1.97	0.66	0.35
gw1.XVIII.1814.1	ZFP1 (ARABIDOPSIS THALIANA ZINC-FINGER PROTEIN 1); nucleic acid binding / transcription factor/ zinc ion binding	AT1G80730.1	R	x	R						R&S			R
gw1.XV.2932.1	MYB85 (myb domain protein 85); DNA binding / transcription factor	AT4G22680.1	R	x	R						R&S				-0.16	-0.14	-0.48	-0.34	-0.28	0.37	0.23	1.12	0.44	0.66	0.06
gw1.XV.1702.1	ATMYB4 (myb domain protein 4); transcription repressor	AT5G26660.1	R	x	R						R&S			R&L
gw1.XIV.3382.1	MAPKKK18 (Mitogen-activated protein kinase kinase kinase 18); kinase	AT1G05100.1	R	x	R						R&S				-0.5	-0.05	0.17	0.01	0.1	0.04	0.1	0.03	-0.19	0.74	0.55
gw1.XII.1668.1	GDSL-motif lipase/hydrolase family protein	AT1G74460.1	R	x	R						R&S			R	-2.24	-1.66	-1.13	-2.36	-0.04	2.41	0.56	0.96	-1.02	-0.96	-0.36
gw1.XI.436.1	ATPMEPCRA; pectinesterase	AT1G11580.1	R	x	R						R&S			R	-2.29	-1.84	-2.01	-2.27	0.92	0.8	-1.04	2.98	-0.27	-1.24	-1.84
gw1.X.6482.1	glycosyl hydrolase family 17 protein / beta-1,3-glucanase, putative	AT2G01630.1	R	x	R						R&S
gw1.X.2924.1	peptidoglycan-binding LysM domain-containing protein	AT3G52790.1	R	x	R						R&S			R	-3.4	-2.34	-2.04	-2.94	-0.13	1.04	-0.74	-2.25	-2.09	2.22	-2.26
gw1.VIII.723.1	kinesin light chain-related	AT3G27960.1	R	x	R						R&S				-3.73	-2.45	-2.88	-3.22	-2.92	-1.77	-1.8	-2.4	-2.25	2.74	-0.56
gw1.VIII.35.1	ARR3 (RESPONSE REGULATOR 3); transcription regulator/ two-component response regulator	AT1G59940.1	R	x	R						R&S				-1.03	-0.44	-1.41	-1.64	-0.06	-0.32	0.29	-1.04	0.91	0.56	1.69
gw1.VIII.1375.1	ESK1 (Eskimo1)	AT3G55990.1	R	x	R						R&S			R
gw1.VII.3509.1	Unknown protein	AT5G49560.1	R	x	R						R&S				0.22	0.19	-0.61	-1.23	0.68	-0.71	1.26	-1.83	0.35	-0.06	0.98
gw1.VI.810.1	YLS9 (YELLOW-LEAF-SPECIFIC GENE 9)	AT2G35980.1	R	x	R						R&S
gw1.V.1448.1	transferase family protein	AT1G27620.1	R	x	R						R&S			R	-1.08	-1.05	-0.72	-0.81	-0.33	0.45	0.82	-0.55	-0.08	0.79	1.09
gw1.V.1294.1	ANAC074 (Arabidopsis NAC domain containing protein 74); transcription factor	AT4G28530.1	R	x	R						R&S
gw1.IX.774.1	late embryogenesis abundant protein-related / LEA protein-related	AT3G19430.1	R	x	R						R&S
gw1.IV.2820.1	GDSL-motif lipase, putative	AT1G28580.1	R	x	R						R&S			R
gw1.IV.2744.1	Dof-type zinc finger domain-containing protein	AT1G29160.1	R	x	R						R&S				-0.51	-0.45	-0.37	-0.64	0.63	0.91	0.67	-0.69	0.82	-0.02	0.22
gw1.IV.1772.1	BGLU47 (Beta-glucosidase 47); hydrolase, hydrolyzing O-glycosyl compounds	AT4G21760.1	R	x	R						R&S				-0.17	-0.18	-0.36	-0.16	0.14	0.92	1.09	0.96	0.19	0.45	0.14
gw1.III.781.1	Unknown protein	AT5G13140.1	R	x	R						R&S			R
gw1.III.113.1	ARR9 (RESPONSE REACTOR 4); transcription regulator	AT3G57040.1	R	x	R						R&S			R	-0.53	-0.05	-0.67	-1.27	1.26	0.79	0.2	1.02	0.28	0.86	-0.06
gw1.II.3880.1	GA3 (GA REQUIRING 3); oxygen binding	AT5G25900.1	R	x	R						R&S
gw1.II.2956.1	DNA-binding family protein / AT-hook protein 1 (AHP1)	AT2G33620.1	R	x	R						R&S			R
gw1.I.9233.1	ATEXPA7 (ARABIDOPSIS THALIANA EXPANSIN A7)	AT1G12560.1	R	x	R						R&S
gw1.I.5479.1	glutaredoxin family protein	AT1G32760.1	R	x	R						R&S			R
gw1.4820.1.1	cyclase family protein	AT4G35220.1	R	x	R						R&S
gw1.178.49.1	unknown protein	AT1G24577.1	R	x	R						R&S	Flower buds		R
gw1.163.36.1	SCPL48 (serine carboxypeptidase-like 48); serine carboxypeptidase	AT3G45010.1	R	x	R						R&S				-2.23	-1.57	-1.33	-1.46	-1.65	-1.42	-1.09	3.36	-2.9	0.07	-1.65
gw1.1240.1.1	CYP71A13 (CYTOCHROME P450, FAMILY 71, SUBFAMILY A, POLYPEPTIDE 13); indoleacetaldoxime dehydratase/ oxygen binding	AT2G30770.1	R	x	R						R&S
grail3.0120003901	integral membrane family protein	AT4G03540.1	R	x	R						R&S			R	-1.33	-0.59	-1.5	-1.26	-0.79	0.44	1.51	2.76	-0.63	-1.26	-0.29
grail3.0035035401	IQD17 (IQ-domain 17); calmodulin binding	AT4G00820.1	R	x	R						R&S				0.9	0.45	0.02	-0.18	0.7	-0.05	-0.25	0.18	-0.36	0.17	-0.34
grail3.0028028801	Unknown protein	AT5G03670.1	R	x	R						R&S				0.21	0.27	-0.21	-0.8	0.31	-0.56	-0.62	-1.25	1.1	0.9	-1
grail3.0019022001	(1-4)-beta-mannan endohydrolase, putative	AT5G66460.1	R	x	R						R&S			R	-1.79	-2.22	-1.49	-1.99	-2.51	-0.88	2.36	-2.17	1.52	0.36	0.84
grail3.0018006801	pinoresinol-lariciresinol reductase, putative	AT1G32100.1	R	x	R						R&S			R	-1.65	-1.34	-1.64	-0.93	0.42	1.51	-0.41	-1.42	-2.5	1.84	-2.71
grail3.0005059901	unknown protein	AT5G41140.1	R	x	R						R&S
grail3.0003042501	protease inhibitor/seed storage/lipid transfer protein (LTP) family protein	AT2G48130.1	R	x	R						R&S			R
grail3.0002064402	MP (MONOPTEROS); transcription factor	AT1G19850.1	R	x	R						R&S	Flower buds			1.54	0.61	-0.14	-0.56	-0.71	0.48	-0.36		0.48	0.55
grail3.0001068602	WLIM1; transcription factor	AT1G10200.1	R	x	R						R&S	Tension wood		R	-3.7	-2.86	-2.6	-3.29	-1.99	-1.8	-0.08	-2.38	0.41	2.63	-2.38
grail3.0001067101	LOB domain protein 38 / lateral organ boundaries domain protein 38 (LBD38)	AT3G49940.1	R	x	R						R&S
fgenesh4_pm.C_scaffold_123000043	LOB domain protein 41 / lateral organ boundaries domain protein 41 (LBD41)	AT3G02550.1	R	x	R						R&S			R
fgenesh4_pm.C_LG_XIX000299	transcription regulator	AT2G40435.1	R	x	R						R&S
fgenesh4_pm.C_LG_VIII000412	anion exchange family protein	AT3G62270.1	R	x	R						R&S			R	0.65	0.51	-0.14	-0.08	1.14	0.17	-0.58	-0.16	-0.13	0.25	0.03
fgenesh4_pm.C_LG_II000154	transferase family protein	AT1G27620.1	R	x	R						R&S			R
fgenesh4_pg.C_scaffold_123000095	Unknown protein	AT5G38300.1	R	x	R						R&S		Discriminating L	R	0.73	0.75	0.72	0.51	-0.07	-0.97	-2.36	-2.84	0.47	0.85	-3.71
fgenesh4_pg.C_LG_XVI000455	peroxidase, putative	AT5G06720.1	R	x	R						R&S			R
fgenesh4_pg.C_LG_XIV000429	LAC6 (laccase 6); copper ion binding / oxidoreductase	AT2G46570.1	R	x	R						R&S
fgenesh4_pg.C_LG_X000812	HSP70T-2; ATP binding	AT2G32120.1	R	x	R						R&S				0.13	0.17	-0.18	-0.3	0.31	0.41	0.38	0.03	0.24	0.61	0.49
fgenesh4_pg.C_LG_X000604	SOUL heme-binding family protein	AT1G17100.1	R	x	R						R&S			R
fgenesh4_pg.C_LG_VIII001761	AGP25/ATAGP25 (ARABINOGALACTAN PROTEINS 25)	AT5G18690.1	R	x	R						R&S				-0.75	-0.91	-0.89	-0.78	0.65	0.31	-0.25	-0.23	0.81	1.54	-0.94
fgenesh4_pg.C_LG_VII000858	leucine-rich repeat transmembrane protein kinase, putative	AT5G67200.1	R	x	R						R&S				0.61	-0.06	-0.36	-0.53	-0.32	-1.15	-0.26	-0.38	1.15	1.4	-0.26
fgenesh4_pg.C_LG_VI000475	DIN10 (DARK INDUCIBLE 10); hydrolase, hydrolyzing O-glycosyl compounds	AT5G20250.1	R	x	R						R&S
fgenesh4_pg.C_LG_IX000320	Unknown protein	AT4G35070.1	R	x	R						R&S				0.6	0.84	0.12	-0.33	-0.1	-0.31	0.17	1.04	-0.48	-0.26	0.98
fgenesh4_pg.C_LG_IV001409	PIP1A (PLASMA MEMBRANE INTRINSIC PROTEIN 1A); water channel	AT3G61430.1	R	x	R						R&S
fgenesh4_pg.C_LG_IV001259	unknown protein	AT4G23880.1	R	x	R						R&S
eugene3.01850007	zinc finger (C3HC4-type RING finger) family protein	AT1G49230.1	R	x	R						R&S			R
eugene3.00570031	Unknown protein	AT2G17710.1	R	x	R						R&S			R
eugene3.00440240	pollen Ole e 1 allergen and extensin family protein	AT4G02270.1	R	x	R						R&S
eugene3.00151059	pectinesterase family protein	AT2G45220.1	R	x	R						R&S			R
eugene3.00150531	ATTPS9 (Arabidopsis thaliana trehalose-phosphatase/synthase 9); transferase, transferring glycosyl groups / trehalose-phosphatase	AT1G23870.1	R	x	R						R&S			R
eugene3.00141125	unknown protein	AT4G16447.1	R	x	R						R&S			R
eugene3.00140812	unknown protein	AT2G47950.1	R	x	R						R&S			R
eugene3.00140117	ATEXPB2 (ARABIDOPSIS THALIANA EXPANSIN B2)	AT1G65680.1	R	x	R						R&S			R
eugene3.00130049	XTR6 (XYLOGLUCAN ENDOTRANSGLYCOSYLASE 6); hydrolase, acting on glycosyl bonds	AT4G25810.1	R	x	R						R&S	imbibed seed			-0.56	-0.4	0.18	-0.39	0.8	0.65	-0.27	-0.13	-0.32	1.11	-0.06
eugene3.00120247	CLE44 (CLAVATA3/ESR-RELATED 44)	AT4G13195.1	R	x	R						R&S			R
eugene3.00120117	leucine-rich repeat transmembrane protein kinase, putative	AT4G23740.1	R	x	R						R&S			R	0.54	0.82	0.22	-0.18	0.77	0.12	-0.12	0.22	-0.9	-0.42	-0.02
eugene3.00100492	transferase family protein	AT1G24430.1	R	x	R						R&S				-3.23	-2.62	-2.73	-2.84	-1.6	2.69	1.76	-2.58	-2.32	-3.27	-2.45
eugene3.00081999	ZFP5 (ZINC FINGER PROTEIN 5); nucleic acid binding / transcription factor/ zinc ion binding	AT1G10480.1	R	x	R						R&S
eugene3.00060890	SIRANBP (Ran-binding protein 1a); Ran GTPase binding	AT1G07140.1	R	x	R						R&S
eugene3.00060387	BOP2 (BLADE ON PETIOLE2); protein binding	AT2G41370.1	R	x	R						R&S
eugene3.00060338	ARGOS (AUXIN-REGULATED GENE INVOLVED IN ORGAN SIZE)	AT3G59900.1	R	x	R						R&S				-0.35	0.31	-0.62	-0.92	1.04	1.98	0.85	-0.79	-0.91	-0.7	-0.28
eugene3.00020160	peroxidase 64 (PER64) (P64) (PRXR4)	AT5G42180.1	R	x	R						R&S			R	-1.62	-0.34	-1.18	-1.31	0.81	2.01	0.58	1.62	-1.9	-1.05	-1.26
eugene3.00010064	kelch repeat-containing F-box family protein	AT1G15670.1	R	x	R						R&S				-0.69	-0.51	-0.47	-0.48	0.21	0.29	0.17	0.57	0.19	0.67	0.08
eugene3.00002156	RIC4 (ROP-INTERACTIVE CRIB MOTIF-CONTAINING PROTEIN 4)	AT5G16490.1	R	x	R						R&S
estExt_Genewise1_v1.C_LG_XVI2799	RD28 (plasma membrane intrinsic protein 2;3); water channel	AT2G37180.1	R	x	R						R&S	Female catkins		R
estExt_Genewise1_v1.C_LG_XIV2162	XTH33 (xyloglucan:xyloglucosyl transferase 33); hydrolase, acting on glycosyl bonds	AT1G10550.1	R	x	R						R&S				0.64	0.42	0.14	-0.17	0.51	-0.01	0.05	0.38	0.61	1.72	-1.55
estExt_Genewise1_v1.C_LG_XIV1942	ATOMT1 (O-METHYLTRANSFERASE 1)	AT5G54160.1	R	x	R						R&S
estExt_Genewise1_v1.C_LG_XI2954	zinc finger (C3HC4-type RING finger) family protein	AT5G55970.1	R	x	R						R&S				-1.15	-1.06	-1.15	-1.18	-0.71	-0.82	-0.03	0.76	-0.72	2.08	-0.85
estExt_Genewise1_v1.C_LG_X3308	NLI interacting factor (NIF) family protein	AT2G36540.1	R	x	R						R&S	Active cambium			-2.27	-1.91	-1.54	-0.93	-1.25	-0.34	0.49	-1.12	1.31	-1.17	1.09
estExt_Genewise1_v1.C_LG_VIII0153	MLP43 (MLP-LIKE PROTEIN 43)	AT1G70890.1	R	x	R						R&S				-3.29	-2.7	-2.69	-2.98	-2.25	2.32	2.62	-3.08	-3.01	-2.89	-2.54
estExt_Genewise1_v1.C_LG_VII2952	subtilase family protein	AT5G67090.1	R	x	R						R&S			R
estExt_Genewise1_v1.C_LG_VI2188	IRX3 (IRREGULAR XYLEM 3, MURUS 10); cellulose synthase	AT5G17420.1	R	x	R						R&S				-1.64	-1.35	-1.05	-0.86	-1.55	-0.42	-0.05	-1.22	-0.22	1.88	-0.77
estExt_Genewise1_v1.C_LG_II0975	aspartyl protease family protein	AT5G10080.1	R	x	R						R&S				-0.46	0.46	-0.16	-0.03	-0.58	-0.58	0.18	0.51	1.43	0.11	-0.17
estExt_fgenesh4_pm.C_LG_VIII0291	LAC5 (laccase 5); copper ion binding / oxidoreductase	AT2G40370.1	R	x	R						R&S	Tension wood		R	-1.26	-1.45	-1.48	-1.87	-0.83	0.32	-0.58	-1.13	0.51	1.78	0.88
estExt_fgenesh4_pm.C_LG_VIII0072	ATFD3 (FERREDOXIN 3); electron carrier	AT2G27510.1	R	x	R						R&S
estExt_fgenesh4_pm.C_870009	peroxidase, putative	AT5G05340.1	R	x	R						R&S				-0.63	-0.76	0.02	-1.29	0.59	1.57	0.06	1.43	-0.85	-0.84	0.08
estExt_fgenesh4_pm.C_400050	invertase/pectin methylesterase inhibitor family protein	AT5G46940.1	R	x	R						R&S				-2.14	-2.34	-2.07		1.56	0.45	0.17	-0.87	-0.51	1.98	1.11
estExt_fgenesh4_pg.C_LG_XIV0052	Unknown protein	AT4G10810.1	R	x	R						R&S
estExt_fgenesh4_pg.C_LG_XI1325	integral membrane family protein	AT4G20390.1	R	x	R						R&S			R	-2.65	-2.43	-2.2	-2.31	-0.73	2.31	1.82	-1.79	-2.22	-2.5	-1.5
estExt_fgenesh4_pg.C_LG_VI0748	protein kinase family protein	AT3G54030.1	R	x	R						R&S	Flower buds			-0.35	-0.73	-0.46	-0.56	-0.4	-0.11	-0.16	-1.12	1.2	1.34	-1.72
estExt_fgenesh4_pg.C_LG_VI0058	Unknown protein	AT5G47635.1	R	x	R						R&S			R
estExt_fgenesh4_pg.C_LG_II1036	HAT22 (homeobox-leucine zipper protein 22); transcription factor	AT4G37790.1	R	x	R						R&S			R	-0.25	-0.83	-1.2	-0.69	0.95	-0.15	0.19	-1.09	-0.04	2.16	-1.5
estExt_fgenesh4_pg.C_LG_II0987	BHLH093 (BETA HLH PROTEIN 93); DNA binding / transcription factor	AT5G65640.1	R	x	R						R&S			R	0.94	0.35	-1.06	-1.98	1.22	0.94	0.74	-0.39	0.29	-1.02	-0.09
estExt_fgenesh4_pg.C_570132	peroxidase 72 (PER72) (P72) (PRXR8)	AT5G66390.1	R	x	R						R&S			R	-3.25	-3.95	-2.97	-2.82	0.43	2.36	1.36	-0.38	-1.45	-2.08	1.14
grail3.0074009801	LRP1 (LATERAL ROOT PRIMORDIUM 1)	AT5G12330.1	R	x	R						R&S		Discriminating L		1.15	1.11	0.84	0.48	-0.22	-0.78	-0.59	-0.53	-0.24	-0.58	-0.96
grail3.0018034701	WRKY22 (WRKY DNA-binding protein 22); transcription factor	AT4G01250.1	R	x	R						R&S			R	-1.04	-0.57	-0.43	-0.44	0.75	1.79	0.31	1.9	-1.05	-0.44	-0.4
eugene3.00070655	CYP96A10 (cytochrome P450, family 96, subfamily A, polypeptide 10); heme binding / iron ion binding / monooxygenase	AT4G39490.1	R	x	R						R&S
eugene3.00170336	unknown protein	AT2G03310.1	L	L	x						R&YL&ML
eugene3.00640233	aminotransferase-related	AT5G36160.1	R	x	R						R&YL&ML				0.19	-0.41	-1.22	-1.29	1.62	1.65	-0.29	1.67	-0.96	-1.48	-0.89
fgenesh4_pg.C_LG_VI000701	CYCD7/CYCD7;1 (CYCLIN D7;1); cyclin-dependent protein kinase	AT5G02110.1	L	L	x						R&ML
fgenesh4_pg.C_scaffold_9423000001	matrixin family protein	AT1G24140.1	L	L	x						R&ML
eugene3.01250060	epsin N-terminal homology (ENTH) domain-containing protein / clathrin assembly protein-related	AT1G33340.1	L	L	x						R&ML			R	0.27	0.66	0.49	0.41	0.38	0.16	1.2	-0.28	0.42	-0.29	0.39
eugene3.00161186	mitochondrial substrate carrier family protein	AT1G07030.1	L	L	x						R&ML				-2.64	-3.1	0.47	2.15	-3.75	-1.34	0.52	-0.75	-2.77	-3.26	1.14
estExt_fgenesh4_pg.C_LG_III0571	DELTA-TIP2/TIP2;2 (tonoplast intrinsic protein 2;2); water channel	AT4G17340.1	R	x	R						R&ML
gw1.XIII.753.1	nodulin MtN3 family protein	AT4G15920.1	L	L	x						R				-1.38	-0.28	0.6	0.75	-1.05	-0.7	1.5	-1.08	-0.23	-0.48	1.66
fgenesh4_pg.C_LG_II000237	CYP83B1 (CYTOCHROME P450 MONOOXYGENASE 83B1); oxygen binding	AT4G31500.1	L	L	x						R	Senescing leaves			-0.26	0.17	-0.69	-0.36	-0.81	-0.24	0.66	2.72	-0.64	-0.96	3.18
gw1.IX.551.1	WAK2 (wall-associated kinase 2); protein serine/threonine kinase	AT1G21270.1	L	L	x						R			R
gw1.I.6615.1	cation efflux family protein / metal tolerance protein, putative (MTPc3)	AT3G58060.1	L	L	x						R			R
gw1.I.3688.1	myrcene/ocimene synthase, putative	AT3G25810.1	L	L	x						R
estExt_fgenesh4_pg.C_LG_IX1411	PIP2;4/PIP2F (plasma membrane intrinsic protein 2;4); water channel	AT5G60660.1	R	x	R		R				R			R
gw1.IV.3612.1	GDSL-motif lipase/hydrolase family protein	AT5G37690.1	R	x	R	L					R			R	-4.54	-4.54	-4.89	-4.89	-4.49	-2.73	1.99	-3.54	-0.67	-3.57	2.77
fgenesh4_pg.C_LG_III001728	sulfotransferase family protein	AT5G07010.1	R	x	R						R				-0.24	0.11	0.14	-0.01	0.37	-0.04	0.96	0.76	-0.31	-0.14	1.13	s2
estExt_fgenesh4_pg.C_LG_XVI0159	cinnamyl-alcohol dehydrogenase, putative	AT1G72680.1	R	x	R						R
gw1.XVI.2153.1	zinc finger (C3HC4-type RING finger) family protein	AT2G35910.1	R	x	R						R
gw1.XV.887.1	S-adenosylmethionine-dependent methyltransferase	AT1G15125.1	R	x	R						R
gw1.XI.42.1	late embryogenesis abundant protein-related / LEA protein-related	AT5G54370.1	R	x	R						R			R
gw1.X.4991.1	transferase family protein	AT1G24430.1	R	x	R						R
gw1.X.4290.1	sugar transporter, putative	AT5G18840.1	R	x	R						R
gw1.V.914.1	EDA4 (embryo sac development arrest 4); lipid binding	AT2G48140.1	R	x	R						R			R
gw1.IX.4119.1	ZIP2 (ZINC TRANSPORTER 2 PRECURSOR); transferase, transferring glycosyl groups / zinc ion transmembrane transporter	AT5G59520.1	R	x	R						R			R	-1.02	-1.06	-1.07	-0.85	1.73	2.09	0.05	-1.07	-0.91	-1.46	-0.19	s3
gw1.IX.3966.1	photoassimilate-responsive protein, putative	AT5G52390.1	R	x	R						R
gw1.IX.1038.1	O-methyltransferase family 2 protein	AT4G35160.1	R	x	R						R			R
gw1.III.1437.1	cationic peroxidase, putative	AT1G30870.1	R	x	R						R
gw1.66.273.1	nicotianamine synthase, putative	AT1G56430.1	R	x	R						R			R
gw1.40.545.1	CYP82C4 (cytochrome P450, family 82, subfamily C, polypeptide 4); oxygen binding	AT4G31940.1	R	x	R						R			R	-0.8	-1.31	-0.61	-2.16	-0.82	-0.75	-0.31	-1.94	-0.21	3.38	-0.73
gw1.40.388.1	CYP721A1 (cytochrome P450, family 721, subfamily A, polypeptide 1); oxygen binding	AT1G75130.1	R	x	R						R			R
gw1.3940.1.1	hydrolase	AT5G38200.1	R	x	R						R			R
gw1.273.41.1	ATPT2 (PHOSPHATE TRANSPORTER 2); carbohydrate transmembrane transporter/ phosphate transmembrane transporter/ sugar:hydrogen ion symporter	AT2G38940.1	R	x	R						R
gw1.133.251.1	oxidoreductase, 2OG-Fe(II) oxygenase family protein	AT5G24530.1	R	x	R						R
gw1.127.209.1	lipid binding	AT1G12100.1	R	x	R						R			R
grail3.5059000101	sporozoite surface protein-related	AT3G05460.1	R	x	R						R
grail3.0029005501	DELTA-TIP2/TIP2;2 (tonoplast intrinsic protein 2;2); water channel	AT4G17340.1	R	x	R						R				-2.91	-2.36	-2.75	-3.14	1.28	2.9	-2.76	-2.49	-3.48	-4.47	-2.43	s3
grail3.0022001501	17.6 kDa class I small heat shock protein (HSP17.6C-CI) (AA 1-156)	AT1G53540.1	R	x	R						R	Petioles			-0.06	0	0.03	0.02	0.62	0.41	0.51	0.61	-0.5	0.18	0.79
grail3.0006012101	ethylene-responsive protein -related	AT3G20640.1	R	x	R						R			R
grail3.0003046201	extracellular dermal glycoprotein, putative / EDGP, putative	AT1G03220.1	R	x	R						R
grail3.0002044001	protease inhibitor/seed storage/lipid transfer protein (LTP) family protein	AT2G48130.1	R	x	R						R			R
fgenesh4_pm.C_LG_IX000713	ATNRT2.4 (Arabidopsis thaliana high affinity nitrate transporter 2.4); nitrate transporter	AT5G60770.1	R	x	R						R
fgenesh4_pm.C_LG_I000132	glycosyl hydrolase family 1 protein	AT5G42260.1	R	x	R						R
fgenesh4_pg.C_scaffold_515000010	GCN5-related N-acetyltransferase (GNAT) family protein	AT3G22560.1	R	x	R						R				-1.23	-0.68	-0.8	-0.96	0.47	2.14	0.23	0.01	-1.24	-0.67	-0.06	s3
fgenesh4_pg.C_scaffold_468000004	FAD-binding domain-containing protein	AT5G44440.1	R	x	R						R
fgenesh4_pg.C_scaffold_29000149	Unknown protein	AT1G73320.1	R	x	R						R
fgenesh4_pg.C_LG_XVII000344	WRKY72 (WRKY DNA-binding protein 72); transcription factor	AT5G15130.1	R	x	R						R
fgenesh4_pg.C_LG_X002185	unknown protein	AT1G31130.1	R	x	R						R				0.12	0.45	0.39	0.01	0.2	0.19	0.56	0.82	-0.14	-0.22	0.67
fgenesh4_pg.C_LG_VII001069	transporter	AT1G75170.1	R	x	R						R			R
fgenesh4_pg.C_LG_IX001432	late embryogenesis abundant protein-related / LEA protein-related	AT5G60520.1	R	x	R						R			R
fgenesh4_pg.C_LG_I000238	glycosyltransferase family protein	AT2G22590.1	R	x	R						R
eugene3.25930001	proton-dependent oligopeptide transport (POT) family protein	AT1G52190.1	R	x	R						R
eugene3.06690002	proton-dependent oligopeptide transport (POT) family protein	AT5G11570.1	R	x	R						R
eugene3.02100037	Unknown protein	AT1G11925.1	R	x	R						R
eugene3.01500069	CYP81D8 (cytochrome P450, family 81, subfamily D, polypeptide 8); oxygen binding	AT4G37370.1	R	x	R						R
eugene3.01340081	Bet v I allergen family protein	AT1G24020.1	R	x	R						R
eugene3.01330126	oxidoreductase, 2OG-Fe(II) oxygenase family protein	AT5G24530.1	R	x	R						R
eugene3.01180015	DNA-binding protein-related	AT4G17800.1	R	x	R						R			R
eugene3.00880077	peroxidase, putative	AT5G14130.1	R	x	R						R			R	-2.07	-1.76	-1.37	-1.7	1.64	2.09	0.81	1.15	-1.44	-1.67	-1.42	s3
eugene3.00280235	carbonic anhydrase family protein	AT1G08080.1	R	x	R						R
eugene3.00280169	Unknown protein	AT5G03230.1	R	x	R						R			R&L	-0.53	-0.02	-0.2	-0.28	0.14	0.27	0.78	0.37	0.12	-0.15	1.02
eugene3.00170081	late embryogenesis abundant protein-related / LEA protein-related	AT3G19430.1	R	x	R						R			R
eugene3.00161127	ATGSTU8 (Arabidopsis thaliana Glutathione S-transferase (class tau) 8); glutathione transferase	AT3G09270.1	R	x	R						R
eugene3.00140870	EXGT-A4 (ENDOXYLOGLUCAN TRANSFERASE A4); hydrolase, acting on glycosyl bonds	AT5G13870.1	R	x	R						R	imbibed seed			-2.5	-1.77	-2.23	-2.21	2.65	0.51	-1.64	0.46	-2.02	-1.22	-1.84
eugene3.00140535	serine protease inhibitor, Kazal-type family protein	AT4G01575.1	R	x	R						R
eugene3.00130509	germin-like protein, putative	AT5G39110.1	R	x	R						R
eugene3.00121209	embryo-specific protein-related	AT5G62200.1	R	x	R						R				-0.18	-0.58	-0.84	-0.42	0.6	-0.05	-1.39	1.11	0.18	1.16	-0.74	s3
eugene3.00120523	Unknown protein	AT1G49030.1	R	x	R						R
eugene3.00102442	zinc finger (C3HC4-type RING finger) family protein	AT5G06490.1	R	x	R						R
eugene3.00102296	unknown protein	AT3G29034.1	R	x	R						R
eugene3.00060770	unknown protein	AT2G37750.1	R	x	R						R				-0.84	-0.75	-0.43	-0.53	0.63	1.6	-0.18	0.89	-0.93	0.11	-0.76	s3
eugene3.00041130	AOS (ALLENE OXIDE SYNTHASE); hydro-lyase/ oxygen binding	AT5G42650.1	R	x	R						R			R
eugene3.00031069	disease resistance-responsive family protein / dirigent family protein	AT1G64160.1	R	x	R						R
eugene3.00030873	Unknown protein	AT2G45360.1	R	x	R						R			R
eugene3.00011624	HSP18.2 (HEAT SHOCK PROTEIN 18.2)	AT5G59720.1	R	x	R						R	Petioles			-0.23	-0.28	-0.37	-0.28	0.47	1.98	-0.2	-0.4	0.8	0.24	-0.13
eugene3.00011081	oxidoreductase, 2OG-Fe(II) oxygenase family protein	AT1G52800.1	R	x	R						R
eugene3.00002397	Unknown protein	AT3G25400.1	R	x	R						R			R	-0.17	1.01	0.76	-0.18	-0.91	-0.96	0.05	1.73	-1.22	-1.71	-0.86
estExt_Genewise1_v1.C_LG_XI1789	MLP423 (MLP-LIKE PROTEIN 423)	AT1G24020.1	R	x	R						R			R	-0.86	-0.63	-0.03	-0.2	0.13	1.03	1.18	1.99	-0.48	-0.26	0.09	s2
estExt_fgenesh4_pm.C_LG_II1118	ARPN (PLANTACYANIN); copper ion binding	AT2G02850.1	R	x	R						R
estExt_fgenesh4_pm.C_LG_I0455	2-oxoglutarate-dependent dioxygenase, putative	AT1G52820.1	R	x	R						R
estExt_fgenesh4_pm.C_5150003	protease inhibitor/seed storage/lipid transfer protein (LTP) family protein	AT3G22600.1	R	x	R						R
estExt_fgenesh4_pm.C_1240032	ATERF12/ERF12 (ERF domain protein 12); DNA binding / transcription factor/ transcription repressor	AT1G28360.1	R	x	R						R			R	0.53	0.45	0.43	-0.43	0.38	-0.07	1.67	1.04	-0.61	-0.31	-0.2
estExt_fgenesh4_pg.C_LG_X1678	oxidoreductase, 2OG-Fe(II) oxygenase family protein	AT5G05600.1	R	x	R						R				-0.37	0.61	0.4	0.11	-0.26	0.11	0.76	1.6	-0.59	-0.66	0.42
estExt_fgenesh4_pg.C_LG_II0470	protease inhibitor/seed storage/lipid transfer protein (LTP) family protein	AT3G22600.1	R	x	R						R			R	-0.46	-0.29	-0.58	-1.17	0.58	1.95	0.13	0.59	-1.06	-1.25	-0.1	s3
estExt_fgenesh4_pg.C_LG_I1102	oxidoreductase, 2OG-Fe(II) oxygenase family protein	AT1G52790.1	R	x	R						R
estExt_fgenesh4_pg.C_700001	ADH1 (ALCOHOL DEHYDROGENASE 1)	AT1G77120.1	R	x	R						R
eugene3.34410001	RLK1 (RECEPTOR-LIKE PROTEIN KINASE 1); carbohydrate binding / kinase	AT5G60900.1	L	L	x				L		S&YL&ML
eugene3.00190758	gibberellin-responsive protein, putative	AT1G22690.1	L	L	x					L	S&YL&ML		Discriminating L		-0.58	1.13	0.91	1.42	-0.91	-1.28	-0.82	0.73	-0.12	-0.6	-0.48
fgenesh4_pg.C_scaffold_41000162	isoflavone reductase, putative	AT1G75280.1	L	L	x						S&YL&ML
gw1.IX.3521.1	EMB2738 (EMBRYO DEFECTIVE 2738); GTP binding	AT3G12080.1	L	L	x						S&YL&ML				0.69	0.59	0.64	0.93	-0.59	-0.47	-0.26	0.05	-0.5	-1.33	0.16
gw1.831.2.1	ATCLH1 (CORONATINE-INDUCED PROTEIN 1)	AT1G19670.1	L	L	x						S&YL&ML	Apical shoot
gw1.64.325.1	GUN4 (Genomes uncoupled 4)	AT3G59400.1	L	L	x						S&YL&ML				0.12	-0.27	0.38	1.27	-0.55	-0.8	-0.59	-0.54	0.53	-0.62	2.62
gw1.390.22.1	leucine-rich repeat family protein	AT1G45616.1	L	L	x						S&YL&ML
fgenesh4_pg.C_scaffold_19987000001	LOX3 (Lipoxygenase 3); iron ion binding / lipoxygenase/ metal ion binding / oxidoreductase, acting on single donors with incorporation of molecular oxygen, incorporation of two atoms of oxygen	AT1G17420.1	L	L	x						S&YL&ML
fgenesh4_pg.C_LG_VIII001934	proton-dependent oligopeptide transport (POT) family protein	AT1G69870.1	L	L	x						S&YL&ML
fgenesh4_pg.C_LG_I000919	ATMURE/PDE316 (PIGMENT DEFECTIVE EMBRYO); ATP binding / ligase	AT1G63680.1	L	L	x						S&YL&ML
eugene3.00290124	CT-BMY (BETA-AMYLASE 3, BETA-AMYLASE 8); beta-amylase	AT4G17090.1	L	L	x						S&YL&ML	Senescing leaves			-0.12	-0.04	0.33	0.2	0.07	0.41	0.5	1.33	-0.16	-0.04	0.71
eugene3.00180924	binding	AT4G28080.1	L	L	x						S&YL&ML				-0.25	0.08	0.75	1.12	0	-0.02	-0.15	-0.2	-0.29	-0.69	-0.24
eugene3.00150835	ACP4 (ACYL CARRIER PROTEIN 4)	AT4G25050.1	L	L	x						S&YL&ML
eugene3.00110299	BGAL8 (BETA-GALACTOSIDASE 8); beta-galactosidase	AT2G28470.1	L	L	x						S&YL&ML
estExt_Genewise1_v1.C_LG_VII0401	NADP-dependent oxidoreductase, putative	AT1G26320.1	L	L	x						S&YL&ML				-0.29	-0.99	0.53	0.9	-2.59	-2.17	0.33	0.85	-0.59	0.01	1.49
estExt_fgenesh4_pm.C_LG_I0932	naphthoate synthase, putative / dihydroxynaphthoic acid synthetase, putative / DHNA synthetase, putative	AT1G60550.1	L	L	x						S&YL&ML		Discriminating L		0.35	0.23	0.17	0.38	-0.04	0.13	-0.73	-0.81	-0.21	0.22	-0.48
fgenesh4_pg.C_LG_XI000568	Unknown protein	AT5G56980.1	L	L	x						S&YL&ML
estExt_Genewise1_v1.C_LG_XVI3427	Unknown protein	AT3G54100.1	L	L	x						S&YL&ML			R	0.22	0.06	1.03	0.28	0.65	-0.27	0.13	1.13	-0.32	-0.19	-2.14
grail3.0098007201	protein kinase family protein	AT4G05200.1	R	x	R						S&YL&ML				-1.13	-0.59	1.3	1.35	-1.06	-1.61	-0.01	1.36	-1.58	-1.61	-1.22
gw1.I.4947.1	bZIP transcription factor family protein	AT3G58120.1	R	x	R						S&YL&ML			R
fgenesh4_pm.C_LG_X000862	ABC transporter family protein	AT5G13580.1	R	x	R						S&YL&ML
fgenesh4_pm.C_LG_IX000451	TT7 (TRANSPARENT TESTA 7); flavonoid 3'-monooxygenase/ oxygen binding	AT5G07990.1	R	x	R						S&YL&ML			R
fgenesh4_pg.C_LG_XII001230	ATFUC1 (ALPHA-L-FUCOSIDASE 1); alpha-L-fucosidase	AT2G28100.1	R	x	R						S&YL&ML				0.68	0.37	0.17	0.56	0.2	1.2	0.69	-1.35	-0.68	-0.13	-1.27
eugene3.00031582	leucine-rich repeat family protein	AT3G20820.1	R	x	R						S&YL&ML			R
estExt_Genewise1_v1.C_LG_XIII0701	protein phosphatase 2C, putative / PP2C, putative	AT5G27930.1	R	x	R						S&YL&ML		Discriminating L		1.3	0.97	-0.06	-0.08	-1.5	-0.64	-1.64	-0.26	0.42	-0.63	-1.42
gw1.XVIII.2294.1	Unknown protein	AT4G13370.1	R	x	R						S&YL
gw1.IX.1617.1	DNA replication licensing factor, putative	AT2G16440.1	R	x	R						S&YL			R	1.37	0.74	0.49	-0.09	0.06	-0.29	-0.59	-0.96	0.07	-0.36	-0.43
gw1.IV.4442.1	DNA replication licensing factor, putative	AT5G46280.1	R	x	R						S&YL			R
gw1.IV.2676.1	leucine-rich repeat family protein	AT4G18760.1	R	x	R						S&YL
gw1.II.376.1	pectate lyase family protein	AT3G07010.1	R	x	R						S&YL			R
gw1.II.2763.1	ATBARD1/BARD1 (BREAST CANCER ASSOCIATED RING 1); transcription coactivator	AT1G04020.1	R	x	R						S&YL
gw1.I.6795.1	AtTLP8 (TUBBY LIKE PROTEIN 8); transcription factor	AT1G16070.2	R	x	R						S&YL			R
grail3.0126003801	AtGRF1 (GROWTH-REGULATING FACTOR 1)	AT2G22840.1	R	x	R						S&YL		Discriminating L		1.28	1.26	0.6	0.29	-0.2	-0.85	-1.42	-0.38	-1.99	-2.32	-1.49
grail3.0049010601	RNA recognition motif (RRM)-containing protein	AT3G54770.1	R	x	R						S&YL			R
fgenesh4_pm.C_LG_IX000528	Unknown protein	AT5G12460.1	R	x	R						S&YL
fgenesh4_pg.C_scaffold_147000049	AtMYB78 (myb domain protein 78); DNA binding / transcription factor	AT5G49620.1	R	x	R						S&YL		Discriminating L		1.04	0.89	0.96	0.4	-2.31	-2.71	-0.72	-1.44	-2.7	-2.73	-1.92
eugene3.00180704	ABIL1 (Abi-1-like 1)	AT2G46225.1	R	x	R						S&YL		Discriminating L	R	1.1	0.35	0.22	0.32	-0.2	-1.32	-1.92	-2.31	0.32	0.58	-2.95
eugene3.00141560	AGP26/ATAGP26 (ARABINOGALACTAN PROTEINS 26)	AT2G47930.1	R	x	R						S&YL
eugene3.00140761	Unknown protein	AT4G15802.1	R	x	R						S&YL		Discriminating L		0.95	1.06	0.94	0.62	-0.86	-1.24	-1.66	-2.64	-0.28	-1.05	-3.46
eugene3.00012410	gibberellin-regulated family protein	AT2G14900.1	R	x	R						S&YL			R	1.02	0.16	1.36	0.29	-0.1	-0.91	-0.51	0.94	-1.15	-1.07	-0.22
estExt_Genewise1_v1.C_LG_XIV0957	ATSBT1.1; subtilase	AT1G01900.1	R	x	R						S&YL			R	0.09	0.15	0.07	0.33	-0.59	0.08	1.35	-1.18	-0.73	0.75	-0.41
estExt_Genewise1_v1.C_LG_II0565	CYCA3;2; cyclin-dependent protein kinase	AT1G47210.2	R	x	R						S&YL
estExt_Genewise1_v1.C_LG_I8330	glyoxal oxidase-related	AT1G14430.1	R	x	R						S&YL		Discriminating L		0.94	1.63	1.62	1.1	-2.38	-2.02	-1.75	-1.58	-1.71	-3.83	-1.91
estExt_Genewise1_v1.C_LG_I1741	TOPII (TOPOISOMERASE II); ATP binding / DNA binding / DNA topoisomerase (ATP-hydrolyzing)	AT3G23890.1	R	x	R						S&YL		Discriminating L	R	1.33	0.74	0.89	0.76	0.16	-0.63	-1.13	-0.8	-0.45	-0.82	-0.71
estExt_fgenesh4_pm.C_LG_VI0283	AS1/ATMYB91/ATPHAN/MYB91 (ASYMMETRIC LEAVES 1, MYB DOMAIN PROTEIN 91); DNA binding / protein homodimerization/ transcription factor	AT2G37630.1	R	x	R						S&YL		Discriminating L		1.48	1.17	0.6	0.66	-1.77	-1.95	-0.89	-1.49	-2.89	-2.93	-0.73
estExt_fgenesh4_pg.C_LG_VII0989	Unknown protein	AT2G23690.1	R	x	R						S&YL				-0.07	0.29	0.79	0.19	1.24	0.32	0.32	-1.19	0.05	0.06	-1.71
estExt_fgenesh4_pg.C_LG_I2696	Unknown protein	AT4G17000.1	R	x	R						S&YL		Discriminating L		1.63	1.13	0.92	0.81	-0.04	-0.24	0.36	-0.36	-0.61	-0.96	-1.32
estExt_Genewise1_v1.C_LG_VI1054	glycosyl hydrolase family 18 protein	AT4G19810.1	R	x	R						S&YL				-1.86	-1.8	1.5	1.13	-1.03	0.03	-0.04	1.58	-1.41	-1.49	-0.84
gw1.XVI.1936.1	disease resistance-responsive family protein	AT1G65870.1	L	L	x						S&ML			R	-1.84	-1.98	-2.25	-2.07	-1.7	-1.04	1.38	0.14	1.31	-1	2.02
gw1.VI.626.1	disease resistance-responsive family protein	AT1G65870.1	L	L	x						S&ML		Discriminating L		-0.97	-0.81	1.47	1.74	-0.76	-0.98	-0.62	-1.09	-1.06	-1.27	-0.74
gw1.117.235.1	leucine-rich repeat family protein / protein kinase family protein	AT3G14840.2	L	L	x						S&ML				-0.15	-0.01	0.17	-0.08	0.44	0.12	0.9	0.32	-0.21	0.45	1.04
grail3.0079004601	nucleotide binding	AT5G23730.1	L	L	x						S&ML				-0.58	-0.42	-0.2	0.28	-0.4	-0.05	0.36	0.12	0.43	0.53	0.59
grail3.0010001601	heat shock protein-related	AT2G40130.2	L	L	x						S&ML				-0.78	-0.82	-0.01	-0.04	-0.81	-1.63	0.15	-1.06	0.96	1.31	0.33
grail3.0002017601	PI (PISTILLATA); DNA binding / transcription factor	AT5G20240.1	L	L	x						S&ML
fgenesh4_pm.C_scaffold_41000004	beta-ketoacyl-CoA synthase family protein	AT5G04530.1	L	L	x						S&ML				-0.09	-0.11	0.53	0.75	0.22	-0.01	0.44	0.05	0.02	0.33	0.41
fgenesh4_pg.C_LG_XV000113	unknown protein	AT5G53030.1	L	L	x						S&ML
fgenesh4_pg.C_LG_VIII000605	protein phosphatase 2C, putative / PP2C, putative	AT1G07160.1	L	L	x						S&ML
eugene3.00110962	Unknown protein	AT3G15518.1	L	L	x						S&ML				-0.11	-0.23	-0.08	0.19	0.33	-0.19	0.68	1.08	0	-0.22	0.61
eugene3.00110401	disease resistance protein (CC-NBS class), putative	AT3G46730.1	L	L	x						S&ML
estExt_fgenesh4_pg.C_LG_IV1453	MYB4 (myb domain protein 4); transcription factor	AT4G38620.1	L	L	x						S&ML
estExt_fgenesh4_pm.C_LG_III0634			L	L	x						S&ML				-0.03	-0.26	0.17	0.56	-1.33	-0.46	-0.31	0.32	-0.43	0.05	0.49
gw1.IX.1224.1	AAP3 (amino acid permease 3); amino acid transmembrane transporter	AT1G77380.1	R	x	R						S&ML
fgenesh4_pg.C_scaffold_29000012	ATL3 (Arabidopsis T?xicos en Levadura 3); protein binding / zinc ion binding	AT1G72310.1	R	x	R						S&ML
fgenesh4_pg.C_LG_X001054	Unknown protein	AT4G12760.1	R	x	R						S&ML
eugene3.00121224	CCAAT-box binding transcription factor subunit HAP3-related	AT2G27470.1	R	x	R						S&ML
eugene3.00090306	Unknown protein	AT5G03890.1	R	x	R						S&ML
estExt_fgenesh4_pm.C_LG_X0608	GRF12 (GENERAL REGULATORY FACTOR 12); protein phosphorylated amino acid binding	AT1G26480.1	R	x	R						S&ML				0.3	0.07	-0.14	-0.08	0.49	0.46	1.01	1.09	-0.2	0.13	0.96
fgenesh4_pg.C_scaffold_164000035	CYP716A1 (cytochrome P450, family 716, subfamily A, polypeptide 1); oxygen binding	AT5G36110.1	L	L	x						S				-0.03	-0.1	-0.28	-0.33	0.53	-0.12	1.41	0.48	-0.22	0.14	0.69
eugene3.00150832	basic helix-loop-helix (bHLH) family protein	AT5G50915.1	L	L	x						S
gw1.V.4061.1	AP2 (APETALA 2); transcription factor	AT4G36920.1	L	L	x						S
gw1.II.1849.1	ribonuclease II family protein	AT1G77680.1	L	L	x						S
gw1.I.6735.1	proton-dependent oligopeptide transport (POT) family protein	AT5G19640.1	L	L	x						S				0.08	0.31	-0.04	0.45	-0.16	0.45	0.21	0.59	0.62	1.03	-0.05
gw1.64.232.1	serine/threonine protein kinase, putative	AT1G66920.1	L	L	x						S			R
gw1.1387.2.1	CYP78A7 (cytochrome P450, family 78, subfamily A, polypeptide 7); oxygen binding	AT5G09970.1	L	L	x						S	Active cambium			-0.65	-1.59	-1.65	-1.56	-1.05	-0.75	0.28	-2.01	1.22	0.09	1.36
grail3.0194004301	zinc finger (C2H2 type) protein-related	AT5G54340.1	L	L	x						S
fgenesh4_pm.C_LG_XIII000087	protein kinase, putative	AT3G57730.1	L	L	x						S
fgenesh4_pg.C_scaffold_1293000001	leucine-rich repeat transmembrane protein kinase, putative	AT1G07650.1	L	L	x						S
eugene3.90920001	myrcene/ocimene synthase, putative	AT3G25810.1	L	L	x						S				-0.09	0	0.34	0.23	0.23	-0.13	0.76	0.55	-0.21	-0.21	1.05
eugene3.24860001	ATMRP13 (Arabidopsis thaliana multidrug resistance-associated protein 13)	AT1G30410.1	L	L	x						S
eugene3.00070572	AST68 (Sulfate transporter 2.1)	AT5G10180.1	L	L	x						S			R
eugene3.00020323	myb family transcription factor	AT1G19510.1	L	L	x						S	Active Cambium			-1.23	-1.27	-1.36	-0.89	-0.4	-0.91	-0.88	-1.58	1.87	-0.15	1.17
estExt_fgenesh4_pm.C_LG_XIII0118	Unknown protein	AT5G27370.1	L	L	x						S			R	-1.29	-1.25	-1.11	-1.39	-0.78	-0.99	-0.05	-0.56	2.15	-0.24	1.3
estExt_fgenesh4_pg.C_LG_XVIII0504	RNA recognition motif (RRM)-containing protein	AT5G25060.1	L	L	x						S
estExt_fgenesh4_pg.C_LG_X0072	protein phosphatase 2C, putative / PP2C, putative	AT3G05640.1	L	L	x						S
gw1.IV.1491.1	LYM2 (LYSM DOMAIN GPI-ANCHORED PROTEIN 2 PRECURSOR)	AT2G17120.1	R	x	R				L	L	S
gw1.XII.30.1	phosphoethanolamine N-methyltransferase 2, putative (NMT2)	AT1G48600.2	R	x	R					L	S
gw1.152.24.1	nucleolar protein gar2-related	AT2G42320.1	R	x	R					L	S			R
fgenesh4_pg.C_LG_XIII000294	ATEXPA15 (ARABIDOPSIS THALIANA EXPANSIN A15)	AT2G03090	R	x	R					L	S			R
estExt_Genewise1_v1.C_LG_III1278	EXGT-A4 (ENDOXYLOGLUCAN TRANSFERASE A4); hydrolase, acting on glycosyl bonds	AT5G13870.1	R	x	R					L	S			R
estExt_fgenesh4_pg.C_LG_I1452	ATHXK2 (HEXOKINASE 2); ATP binding / hexokinase	AT2G19860.1	R	x	R					L	S			R
eugene3.65500001	Unknown protein	AT3G05858.1	R	x	R						S
eugene3.00081137	MYB62 (myb domain protein 62); DNA binding / transcription factor	AT1G68320.1	R	x	R						S
gw1.XVIII.2596.1	ABC transporter family protein	AT3G28345.1	R	x	R						S				-0.43	-0.41	-1.3	-1.22	-1.26	0.94	1.28	-2.02	2.31	0.49	1.46
gw1.XVI.2248.1	DNA-directed DNA polymerase/ damaged DNA binding	AT4G31400.1	R	x	R						S		Discriminating L	R	1.56	0.99	0.32	0.26	-0.37	-0.32	-1.17	-0.62	-0.04	-0.96	-1.07
gw1.XIV.3421.1	Unknown protein	AT2G32590.1	R	x	R						S				-0.53	-0.68	-0.85	-0.94	-1.77	-2.04	-1.75	-1.42	-0.39	2.28	-1.27
gw1.XIV.324.1	exostosin family protein	AT1G74680.1	R	x	R						S
gw1.XIV.2235.1	pectinesterase family protein	AT5G19730.1	R	x	R						S				-1.77						-3.79		3.48
gw1.XIV.1910.1	RNA recognition motif (RRM)-containing protein	AT2G46780.1	R	x	R						S
gw1.XI.960.1	transferase family protein	AT5G17540.1	R	x	R						S			R
gw1.XI.3156.1	NLI interacting factor (NIF) family protein	AT5G45700.1	R	x	R						S
gw1.X.736.1	glycoside hydrolase family 28 protein / polygalacturonase (pectinase) family protein	AT1G48100.1	R	x	R						S				-0.49	-1.33	-1.44	-0.85	-0.53	1.15	1.42	-0.39	2.82	0.81	-0.53
gw1.X.2802.1	armadillo/beta-catenin repeat family protein / kinesin motor family protein	AT1G01950.1	R	x	R						S
gw1.X.1637.1	XH/XS domain-containing protein / XS zinc finger domain-containing protein	AT1G13790.1	R	x	R						S
gw1.VIII.2926.1			R	x	R						S			R	-2.1	-1.6	-2.01	-2.23	-1.71	-1.29	1.5	-1.48	-1.28	2.19	-0.86
gw1.VII.3550.1	MNP (MONOPOLE); transcription factor	AT3G50870.1	R	x	R						S			R
gw1.VII.2944.1	ICU2 (INCURVATA2); DNA-directed DNA polymerase	AT5G67100.1	R	x	R						S		Discriminating L		1.1	0.65	1.03	0.22	0.67	-0.33	-1.01	-0.71	-0.47	-0.56	-1.34
gw1.VII.1479.1	ANAC104/XND1 (Arabidopsis NAC domain containing protein 104); transcription factor	AT5G64530.1	R	x	R						S			R
gw1.VI.825.1	transcription factor	AT3G13000.2	R	x	R						S
gw1.V.5311.1	Unknown protein	AT4G08330.1	R	x	R						S
gw1.IV.2448.1	trypsin and protease inhibitor family protein / Kunitz family protein	AT1G17860.1	R	x	R						S			R
gw1.III.2396.1	squamosa promoter-binding protein, putative	AT5G50670.1	R	x	R						S
gw1.II.535.1	GDSL-motif lipase/hydrolase family protein	AT1G09390.1	R	x	R						S			R
gw1.II.3324.1	unknown protein	AT4G02800.1	R	x	R						S			R
gw1.II.3111.1	thymidine kinase, putative	AT3G07800.1	R	x	R						S
gw1.II.308.1	MAPKKK17 (Mitogen-activated protein kinase kinase kinase 17); kinase	AT2G32510.1	R	x	R						S			R
gw1.I.8037.1	ATP binding / DNA binding / DNA-dependent ATPase	AT1G44900.1	R	x	R						S
gw1.I.6094.1	leucine-rich repeat family protein	AT4G20940.1	R	x	R						S			R	1.22	0.63	-0.45	0.22	-0.42	-0.01	-0.17	-0.06	0.71	0.41	-0.36
gw1.I.4559.1	kinesin motor family protein	AT3G20150.1	R	x	R						S			R
gw1.I.3229.1	DRB3 (DSRNA-BINDING PROTEIN 3); double-stranded RNA binding	AT3G26932.1	R	x	R						S			R
gw1.87.106.1	speckle-type POZ protein-related	AT3G56230.1	R	x	R						S			R	-2.41	-1.59	-1.71	-2.24	0.45	0.93	-1.27	0.13	-1.57	2.09	-1.29
gw1.41.64.1	glycosyl hydrolase family protein 17	AT3G58100.1	R	x	R						S			R
gw1.133.237.1	KNAT6 (Knotted-like Arabidopsis thaliana 6); DNA binding / transcription factor	AT1G23380.2	R	x	R						S
gw1.122.131.1	ATOCT1 (ARABIDOPSIS THALIANA ORGANIC CATION/CARNITINE TRANSPORTER1); carbohydrate transmembrane transporter/ carnitine transporter/ transporter	AT1G73220.1	R	x	R						S			R	-0.02	-0.14	-0.02	0.34	-0.3	0.23	1.81	0.48	-0.18	0.07	0.87
grail3.0204000201	WRKY28 (WRKY DNA-binding protein 28); transcription factor	AT4G18170.1	R	x	R						S			R
grail3.0094004101	allergen-related	AT2G30370.1	R	x	R						S
grail3.0091010302	HSA32 (HEAT-STRESS-ASSOCIATED 32); catalytic	AT4G21320.1	R	x	R						S			R	-0.09	-0.53	-0.75	-0.85	0.3	0.24	0.83	-1.02	0.6	0.27	1.07
grail3.0062004202			R	x	R						S				0.65	0.2	0.1	0.04	0.83	-0.08	-0.67	-0.19	0.35	0.61	-1.09
grail3.0059011801	unknown protein	AT5G15510.1	R	x	R						S
grail3.0053012801	AT-HSFB4 (Arabidopsis thaliana heat shock transcription factor B4); DNA binding / transcription factor	AT1G46264.1	R	x	R						S			R
grail3.0033029301	GAE3 (UDP-D-GLUCURONATE 4-EPIMERASE 3); catalytic	AT4G00110.1	R	x	R						S			R	0.01	0.09	0.03	0.16	0.84	-0.12	-0.7	-0.35	-0.45	0.97	-1.12
grail3.0027002401	myb family transcription factor	AT4G37180.2	R	x	R						S			R&L	-0.24	0.2	-0.1	-0.27	0.46	0.85	0.8	-0.5	-0.32	-0.71	0.41
grail3.0023024502	zinc finger (C3HC4-type RING finger) family protein	AT5G05830.1	R	x	R						S				-1.17	-0.87	-0.58	-0.61	-0.79	-0.02	1.16	-0.38	-0.01	0.17	0.64
grail3.0009005501	Unknown protein	AT5G19260.1	R	x	R						S			R	0.68	0.83	0.72	0.32	0.05	-0.5	-0.15	0.08	-0.33	0.46	0.21
grail3.0007018701	senescence-associated protein-related	AT5G11460.1	R	x	R						S			R
grail3.0006039701	zinc finger (DNL type) family protein	AT1G68730.1	R	x	R						S			R	0.59	0.72	-0.27	-0.16	-0.4	-0.59	-1.7	-0.79	-0.12	0.5	-2.67
grail3.0005023201	ATHVA22D (Arabidopsis thaliana HVA22 homologue D)	AT4G24960.1	R	x	R						S
grail3.0005010201	CA2 (BETA CARBONIC ANHYDRASE 2); carbonate dehydratase/ zinc ion binding	AT5G14740.1	R	x	R						S				-1.69	-1.12	-0.91	-0.54	-1.51	-1.14	3.49	0.59	-1.08	-1.43	-0.92
grail3.0002043301	ATOFP16/OFP16 (Arabidopsis thaliana ovate family protein 16)	AT2G32100.1	R	x	R						S
fgenesh4_pm.C_scaffold_66000095	XCP1 (XYLEM CYSTEINE PEPTIDASE 1); cysteine-type peptidase	AT4G35350.1	R	x	R						S			R
fgenesh4_pm.C_LG_V000203	SQN (SQUINT)	AT2G15790.1	R	x	R						S
fgenesh4_pm.C_LG_I001255	HMG1 (3-HYDROXY-3-METHYLGLUTARYL COA REDUCTASE)	AT1G76490.1	R	x	R						S			R
fgenesh4_pm.C_LG_I001236	galactosyltransferase family protein	AT1G32930.1	R	x	R						S			R	0.73	0.19	0.04	0.18	0.49	-0.02	-0.1	-0.98	0.15	0.16	-1.1
fgenesh4_pm.C_LG_I000239	minichromosome maintenance family protein / MCM family protein	AT5G44635.1	R	x	R						S			R
fgenesh4_pg.C_scaffold_70000003	ADH1 (ALCOHOL DEHYDROGENASE 1)	AT1G77120.1	R	x	R						S				-1.34	-1.48	-1.8	-2.08	1.88	0.5	-0.08	-0.84	1.74	-0.16	0.19
fgenesh4_pg.C_LG_XVI000607	Unknown protein	AT2G36026.1	R	x	R						S
fgenesh4_pg.C_LG_XIX000140	PLP2 (PHOSPHOLIPASE A 2A); nutrient reservoir	AT2G26560.1	R	x	R						S			R	0.39	-0.44	-0.83	-0.3	1.31	1.17	0.39	1.06	0.14	-0.23	0.34
fgenesh4_pg.C_LG_XIV001112	Unknown protein	AT5G48310.1	R	x	R						S			R
fgenesh4_pg.C_LG_X001261	unknown protein	AT1G69050.1	R	x	R						S
fgenesh4_pg.C_LG_VIII001390	HMT3 (Homocysteine S-methyltransferase 3); homocysteine S-methyltransferase	AT3G22740.1	R	x	R						S
fgenesh4_pg.C_LG_VII000347	C/VIF2 (CELL WALL / VACUOLAR INHIBITOR OF FRUCTOSIDASE 2); pectinesterase inhibitor	AT5G64620.1	R	x	R						S			R	0.75	0.91	0.13	-0.4	-0.18	0.49	1.5	-0.71	-1.72	-2.6	-1.57
fgenesh4_pg.C_LG_V001390	Unknown protein	AT2G20515.1	R	x	R						S			R	1.16	1.15	0.16	-0.19	1.07	-0.6	-0.52	-1.36	-0.51	-0.88	-1.3
fgenesh4_pg.C_LG_IX000009	ATCSLD4 (Cellulose synthase-like D4); cellulose synthase/ transferase, transferring glycosyl groups	AT4G38190.1	R	x	R						S
fgenesh4_pg.C_LG_II001900	Unknown protein	AT2G47010.1	R	x	R						S
fgenesh4_pg.C_LG_II000063	nucleotide binding	AT2G47410.1	R	x	R						S			R
fgenesh4_pg.C_LG_I003141	CHAT (ACETYL COA:(Z)-3-HEXEN-1-OL ACETYLTRANSFERASE); acetyl CoA:(Z)-3-hexen-1-ol acetyltransferase	AT3G03480.1	R	x	R						S			R
fgenesh4_pg.C_LG_I002532	vacuolar calcium-binding protein-related	AT1G62480.1	R	x	R						S
eugene3.18780002	transferase family protein	AT5G48930.1	R	x	R						S
eugene3.06910002	unknown protein	AT3G50140.1	R	x	R						S
eugene3.03090004	ATBZIP42 (ARABIDOPSIS THALIANA BASIC LEUCINE-ZIPPER); DNA binding / protein heterodimerization/ protein homodimerization/ transcription factor	AT3G30530.1	R	x	R						S
eugene3.01230104	ZFP6 (ZINC FINGER PROTEIN 6); nucleic acid binding / transcription factor/ zinc ion binding	AT1G67030.1	R	x	R						S			R	-2.74	-2.6	-3.4	-3.99	-2.54	-1.99	-0.59	3.77	-1.51	-1.93	-0.84
eugene3.00870013	unknown protein	AT3G03130.1	R	x	R						S		Discriminating L	R	1.05	0.96	0.82	0.55	0.53	-0.6	-3.12	-0.93	-1.29	-1.95	-2.83
eugene3.00660003	CYP94C1 (cytochrome P450, family 94, subfamily C, polypeptide 1); oxygen binding	AT2G27690.1	R	x	R						S				-0.33	-0.11	-0.3	-0.45	-0.13	-0.42	-0.36	0.01	1.14	-0.4	2.14
eugene3.00640242	targeting protein-related	AT1G03780.2	R	x	R						S		Discriminating L	R	1.06	0.88	0.63	0.63	-0.23	-0.45	-0.42	-0.6	-0.53	-0.79	-0.47
eugene3.00280065	invertase/pectin methylesterase inhibitor family protein	AT5G20740.1	R	x	R						S		Discriminating L		1.5	1.41	0.84	0.65	-1.34	-3.21	-2.32	-1.36	-2.59	-2.98	-2.11
eugene3.00191050	CYCD6;1 (CYCLIN D6;1); cyclin-dependent protein kinase	AT4G03270.1	R	x	R						S			R
eugene3.00180734	protein binding / ubiquitin-protein ligase/ zinc ion binding	AT4G28890.1	R	x	R						S				-2.4	-1.2	-2.99	-2.11	1.77	2.19	-0.07	2.13	-1.24	-1.53	-1.59
eugene3.00180678	unknown protein	AT3G29300.1	R	x	R						S
eugene3.00180253	zinc finger (C3HC4-type RING finger) family protein	AT5G20885.1	R	x	R						S				0.28	-0.63	-0.38	0.02	-0.15	-0.04	0.29	0.01	0.71	1.34	-1.29
eugene3.00160344	BOP2 (BLADE ON PETIOLE2); protein binding	AT2G41370.1	R	x	R						S				0.63	0.46	-0.69	-1.22	-0.6	-0.14	-0.31	-0.32	1.2	0.34	0.46
eugene3.00151055	SKS1 (SKU5 SIMILAR 1); copper ion binding	AT4G25240.1	R	x	R						S			R	0.1	0.02	-0.02	-0.19	-0.3	-0.41	-0.13	1.03	0.14	0.18
eugene3.00150653	unknown protein	AT5G14410.1	R	x	R						S
eugene3.00140495	RTFL13 (ROTUNDIFOLIA LIKE 13)	AT3G23635.1	R	x	R						S			R
eugene3.00140395	Unknown protein	AT2G46300.1	R	x	R						S
eugene3.00131235	transcription regulator	AT2G40435.1	R	x	R						S			R	-1.31	-1.3	-1.63	-1.68	-1.29	-1.69	-1.5	3.54	-1.9	-1.04	-1.35
eugene3.00130808	DFL1/GH3.6 (DWARF IN LIGHT 1); indole-3-acetic acid amido synthetase	AT5G54510.1	R	x	R						S
eugene3.00121231	leucine-rich repeat transmembrane protein kinase, putative	AT5G51560.1	R	x	R						S			R	1.45	0.27	0.13	0.35	0.31	-0.65	-1.42	-1.92	1.22	1.12	-1.68
eugene3.00120129	AGP41	AT5G24105.1	R	x	R						S
eugene3.00102468	ATCAT6/CAT6 (CATIONIC AMINO ACID TRANSPORTER 6); amino acid transmembrane transporter/ basic amino acid transmembrane transporter/ cationic amino acid transmembrane transporter	AT5G04770.1	R	x	R						S				0.25	-0.2	-0.73	-0.87	0.13	-0.27	0.49	1.61	0.41	-0.11	0.35
eugene3.00101158	Unknown protein	AT1G68350.1	R	x	R						S			R
eugene3.00090167	heat shock family protein	AT5G20970.1	R	x	R						S				-0.56	-0.32	0.11	-0.11	0.62	1.47	0.92	0.15	1	-0.23	-0.59
eugene3.00081056	ATBZIP58 (ARABIDOPSIS THALIANA BASIC LEUCINE-ZIPPER 58); DNA binding / protein heterodimerization/ protein homodimerization/ transcription factor	AT1G13600.1	R	x	R						S			R	-0.33	-1	-0.1	0.31	0	1.84	0.95	-0.34	-0.2	1.32	0.71
eugene3.00070254	receptor protein kinase-related	AT3G22060.1	R	x	R						S				-2.31	-2.02	-3.32	-2.68	-0.86	0.15	2.85	0.66	-1.86	-0.31	-1.61
eugene3.00061866	IAA29 (indoleacetic acid-induced protein 29); transcription factor	AT4G32280.1	R	x	R						S				0.53	0.98	-0.04	-0.4	0.46	-0.56	-1.35	-1.46	0.12	-0.06	-1.05
eugene3.00061213	Unknown protein	AT2G42110.1	R	x	R						S		Discriminating L	R	1.15	1.24	0.51	0.34	0.43	-0.26	-0.84	-1.07	-0.48	-0.65	-1.06
eugene3.00051154	Unknown protein	AT5G46610.1	R	x	R						S			R
eugene3.00040348	UNE1 (unfertilized embryo sac 1)	AT1G29300.1	R	x	R						S			R
eugene3.00031633	disease resistance protein (NBS-LRR class), putative	AT3G14470.1	R	x	R						S
eugene3.00030951	scarecrow transcription factor family protein	AT1G63100.1	R	x	R						S				0.82	0.68	0.66	0.33	0.09	0.06	-0.88	-0.04	-0.13	-0.56	-0.62
eugene3.00021895	NIMIN-3 (NIM1-INTERACTING 3)	AT1G09415.1	R	x	R						S			R	1.03	0	0.32	0.98	1.13	0.14	0.14	0.82	-0.34	-0.11	0.96
eugene3.00021804	ATCSLD5 (CELLULOSE SYNTHASE-LIKE D5); 1,4-beta-D-xylan synthase/ cellulose synthase	AT1G02730.1	R	x	R						S			R
eugene3.00021734	GH3.9 (PUTATIVE INDOLE-3-ACETIC ACID-AMIDO SYNTHETASE GH3.9)	AT2G47750.1	R	x	R						S				-0.95	-0.52	-1.12	-1.42	-1.07	1.2	-1.01	2.97	-1.34	-1.3	-1.53
eugene3.00021389	CYP76C4 (cytochrome P450, family 76, subfamily C, polypeptide 4); oxygen binding	AT2G45550.1	R	x	R						S
eugene3.00020103	unknown protein	AT4G35240.1	R	x	R						S				0.71	0.32	0.31	0.36	0	-0.1	0	0.73	-0.48	0.23	0.27
eugene3.00012483	Unknown protein	AT1G16630.1	R	x	R						S			R
eugene3.00002053	glycosyl hydrolase family 17 protein	AT2G05790.1	R	x	R						S			R	1.29	0.44	-0.22	-0.48	-0.5	-1.14	-1.33	0.1	0.69	-0.31	-1.41
estExt_Genewise1_v1.C_LG_XV2908	invertase/pectin methylesterase inhibitor family protein / DC 1.2 homolog (FL5-2I22)	AT5G62350.1	R	x	R						S
estExt_Genewise1_v1.C_LG_XIV1040	Unknown protein	AT1G12600.1	R	x	R						S			R	0.24	0.11	1.08	-0.49	2.29	0.11	-0.77	-2.35	-0.05	-1.72	-0.17
estExt_Genewise1_v1.C_LG_VIII2691	invertase/pectin methylesterase inhibitor family protein	AT3G17130.1	R	x	R						S			R	0.12	-0.72	-0.53	-0.09	1.12	1.31	1.52	0.05	0.23	-0.05	0.13
estExt_Genewise1_v1.C_LG_V0004	CYCA1;1 (CYCLIN A1;1); cyclin-dependent protein kinase regulator	AT1G44110.1	R	x	R						S		Discriminating L	R	1.14	1.41	0.71	0.62	-0.78	-0.66	-1.45	-1.89	-0.47	-1.29	-2.59
estExt_Genewise1_v1.C_LG_IX2293	CYCD3/CYCD3;1/D3 (CYCLIN D3;1); cyclin-dependent protein kinase regulator/ protein binding	AT4G34160.1	R	x	R						S	Flower buds		R	0.03	0.38	0.43	0.09	-0.33	0.66	0.17	-0.7	0.65	0.28	-1.11
estExt_Genewise1_v1.C_LG_I1393	ZAT12 / RHL41 (RESPONSIVE TO HIGH LIGHT 41); nucleic acid binding / transcription factor/ zinc ion binding	AT5G59820.1	R	x	R						S	Imbibed seed			-2.8	-2.09	1.49	0.94	-0.2	1.5	0.23	0.33	-2.29	-2.33	-0.97
estExt_Genewise1_v1.C_700420	EMB3004/MEE32 (EMBRYO DEFECTIVE 3004); 3-dehydroquinate dehydratase/ NADP binding / binding / catalytic/ shikimate 5-dehydrogenase	AT3G06350.1	R	x	R						S			R	-1.6	-1.01	-1.35	-2.07	-0.05	0.4	-1.32	-1.19	1.33	0.42	0.82
estExt_fgenesh4_pm.C_LG_X0839	ATMTP11/MTP11; cation transmembrane transporter/ manganese ion transmembrane transporter/ manganese:hydrogen antiporter	AT2G39450.1	R	x	R						S			R	0.76	0.61	-0.65	-1.28	0.04	0.15	0.14	-0.41	0.99	0.61	-0.33
estExt_fgenesh4_pm.C_LG_VI0461	unknown protein	AT3G54750.1	R	x	R						S				1.25	0.8	0.54	-0.04	-0.53	-0.38	-1.17	-0.56	0.27	0.87	-1.19
estExt_fgenesh4_pm.C_LG_VI0371	transcription regulator	AT2G40435.1	R	x	R						S
estExt_fgenesh4_pm.C_LG_II0461	ATHB6 (ARABIDOPSIS THALIANA HOMEOBOX PROTEIN 6); transcription factor	AT2G22430.1	R	x	R						S			R	1.27	0.98	-0.41	-1.1	-1.32	0.18	1.04	-1.11	-0.05	-1.72	1.52
estExt_fgenesh4_pm.C_1200017	ATEXPB3 (ARABIDOPSIS THALIANA EXPANSIN B3)	AT4G28250.1	R	x	R						S		Discriminating L	R	0.45	0.4	0.88	1.11	-1.22	-0.46	-0.74	-0.22	-1.69	-0.23	-1.94
estExt_fgenesh4_pg.C_LG_VII1056	CHR01/DDM1 (DECREASED DNA METHYLATION 1); helicase	AT5G66750.1	R	x	R						S		Discriminating L		1.44	0.77	0.29	-0.5	0.34	-0.71	0.44	-2.09	0.09	-0.92	-1.11
estExt_fgenesh4_pg.C_LG_VI1611	phosphofructokinase family protein	AT4G26270.1	R	x	R						S			R	0.54	0.2	-0.93	-1.36	1.07	0.48	-0.14	0.35	0.28	0.13	0.37
estExt_fgenesh4_pg.C_LG_IV0450	GDSL-motif lipase/hydrolase family protein	AT5G45950.1	R	x	R						S		Discriminating L		1.81	1.56	-0.05	-0.75	-0.87	-1.41	-1.33	0.79	-1.22	-1.5	-1.01
estExt_fgenesh4_pg.C_LG_III1345	ORTH2/VIM1 (VARIANT IN METHYLATION 1); DNA binding / chromatin binding / double-stranded methylated DNA binding / histone binding / methyl-CpG binding / methyl-CpNpG binding / methyl-CpNpN binding	AT1G57820.1	R	x	R						S				1.31	0.75	0.5	0.24	0.27	0.03	-1.18	-0.16	-0.28	-0.77	-1.03
estExt_fgenesh4_pg.C_570071	APX3 (ASCORBATE PEROXIDASE 3); L-ascorbate peroxidase	AT4G35000.1	R	x	R						S				-0.31	0.12	0.03	0.22	0.68	0.91	1.04	-0.23	0.8	-0.86	-0.24
gw1.IV.2493.1	FLS2 (FLAGELLIN-SENSITIVE 2); ATP binding / kinase/ protein binding / protein serine/threonine kinase/ transmembrane receptor protein serine/threonine kinase	AT5G46330.1	R	x	R						S			R	-1.03	0.08	0.14	0.59	1.11	1.13	-0.67	1.25	-1.62	-1.62	-0.7
gw1.I.2155.1	MAPKKK14 (Mitogen-activated protein kinase kinase kinase 14); kinase	AT2G30040.1	R	x	R						S
fgenesh4_pg.C_LG_IX000542	Unknown protein	AT5G66580.1	R	x	R						S
fgenesh4_pg.C_LG_IX000233	Unknown protein	AT3G07350.1	R	x	R						S
estExt_fgenesh4_pg.C_LG_VIII0862	ATPDR9/PDR9 (PLEIOTROPIC DRUG RESISTANCE 9); ATPase, coupled to transmembrane movement of substances	AT3G53480.1	R	x	R						S			R	-0.42	-0.21	-0.54	-0.47	-0.21	0.39	-0.23	-1.54	1.66	0.09
estExt_fgenesh4_pg.C_870062	RIC4 (ROP-INTERACTIVE CRIB MOTIF-CONTAINING PROTEIN 4)	AT5G16490.1	R	x	R						S
gw1.II.2527.1	subtilase family protein	AT5G67090.1	L	L	x					L	YL&ML				-0.82	-0.28	0.77	1.9	-0.66	-0.9	1.96	-0.43	-2.16	-1.08	-0.92	s6
eugene3.00111243	zinc finger (C3HC4-type RING finger) family protein	AT5G47610.1	L	L	x						YL&ML
grail3.0036025702	unknown protein	AT1G10657.1	L	L	x						YL&ML				-0.85	-0.26	0.84	1.17	0.13	-0.38	-0.18	0.68	-0.57	0.53	-0.73	s5
eugene3.00150580	Unknown protein	AT3G48200.1	L	L	x						YL&ML		Discriminating L		0.46	-0.23	0.6	1.64	-0.01	-0.66	-0.38	-1.34	0.03	-0.22	-0.53	s5
eugene3.00031593	pentatricopeptide (PPR) repeat-containing protein	AT3G02650.1	L	L	x						YL&ML
eugene3.00021169	CYP707A4 (cytochrome P450, family 707, subfamily A, polypeptide 4); oxygen binding	AT3G19270.1	L	L	x						YL&ML
eugene3.00040229	tyrosine decarboxylase, putative	AT2G20340.1	L	L	x						YL&ML
eugene3.00002553	Unknown protein	AT4G12970.1	R	x	R					L	YL&ML		Discriminating L
gw1.VI.1807.1	gibberellin-responsive protein, putative	AT1G74670.1	R	x	R						YL&ML
fgenesh4_pg.C_scaffold_803000002	tyrosine decarboxylase, putative	AT2G20340.1	R	x	R						YL&ML
gw1.X.5933.1	copper ion binding	AT1G31690.1	R	x	R						YL		Discriminating L		-2.02	-0.59	1.88	1.77	-1.73	-2.23	-1.77	-1.17	-1.61	-1.73	-2.12
fgenesh4_pg.C_scaffold_11522000001	FAD5 (FATTY ACID DESATURASE 5); oxidoreductase	AT3G15850.1	R	x	R						YL
fgenesh4_pm.C_LG_X000590	ATGOLS1 (ARABIDOPSIS THALIANA GALACTINOL SYNTHASE 1); transferase, transferring hexosyl groups	AT2G47180.1	L	L	x				L	L	ML
eugene3.00110452	AGL79 (AGAMOUS-LIKE 79)	AT1G30260.1	L	L	x				L		ML
eugene3.00140672	universal stress protein (USP) family protein	AT3G62550.1	L	L	x				L		ML	Young L			-1.57	-1.22	-0.82	-0.09	-0.39	-1.06	-0.27	-0.57	-0.89	-1.21	3.48
gw1.86.346.1	hexose transporter, putative	AT5G61520.1	L	L	x				L		ML
gw1.XIV.3554.1	MPL1 (MYZUS PERSICAE-INDUCED LIPASE 1); catalytic	AT5G14180.1	L	L	x						ML				-0.47	0.18	0.72	0.44	0.28	-0.32	0.63	1.4	0.03	0.11	0.74	s6
gw1.X.5498.1	2-oxoglutarate-dependent dioxygenase, putative	AT1G06620.1	L	L	x						ML				0.71	-0.01	-0.27	0.29	0.31	0.72	0.76	0.82	0.2	0.2	0.85
gw1.VII.473.1	protein kinase family protein / glycerophosphoryl diester phosphodiesterase family protein	AT1G66980.1	L	L	x						ML			R	-0.52	0.14	0.99	1.26	0.55	0.37	-0.86	0.27	-0.14	-0.59	-1.61
gw1.II.2011.1	protein kinase, putative	AT1G76360.1	L	L	x						ML				-0.33	-0.41	-0.37	0.29	0.27	0.12	1.78	0.28	-1.08	-0.79	1.2
gw1.I.1424.1	riboflavin biosynthesis protein, putative	AT5G59750.1	L	L	x						ML				-0.07	0.13	-0.5	0.45	1.36	1.08	0.15	0.76	-0.03	-0.4	0.51
gw1.70.522.1	ATGSTU19 (GLUTATHIONE TRANSFERASE 8); glutathione transferase	AT1G78380.1	L	L	x						ML
gw1.70.14.1	ATCPNIFS/ATNFS2/ATSUFS/CPNIFS/SUFS (CHLOROPLASTIC NIFS-LIKE CYSTEINE DESULFURASE); cysteine desulfurase/ selenocysteine lyase/ transaminase	AT1G08490.1	L	L	x						ML			R
gw1.147.212.1	Unknown protein	AT2G21080.1	L	L	x						ML
gw1.145.139.1	ATNUDT8 (Arabidopsis thaliana Nudix hydrolase homolog 8); hydrolase	AT5G47240.1	L	L	x						ML
grail3.0056004301	AGL79 (AGAMOUS-LIKE 79)	AT1G30260.1	L	L	x						ML				-0.45	-0.38	-0.24	0.11	0.2	0.79	0.89	0.32	0.41	-2.64	0.74
grail3.0015020701	leucine-rich repeat transmembrane protein kinase, putative	AT2G31880.1	L	L	x						ML			R
grail3.0003059501	fructose-1,6-bisphosphatase, putative / D-fructose-1,6-bisphosphate 1-phosphohydrolase, putative / FBPase, putative	AT1G43670.1	L	L	x						ML				-2	-0.24	0.08	0.62	-0.75	0.24	-0.12	0.06	0.68	0.57	0.71	s5
grail3.0002037401	disease resistance protein (TIR class), putative	AT1G61100.1	L	L	x						ML				-0.25	-0.18	0.25	0.9	0.13	-0.51	0.68	0.08	-0.5	-0.05	0.9	s6
fgenesh4_pm.C_LG_X000536	chaperonin, putative	AT1G26230.1	L	L	x						ML
fgenesh4_pg.C_scaffold_1458000001	disease resistance family protein	AT3G11080.1	L	L	x						ML
fgenesh4_pg.C_LG_II000113	unknown protein	AT4G35190.1	L	L	x						ML
fgenesh4_pg.C_LG_I001442	defensin-like (DEFL) family protein.	AT2G22345.1	L	L	x						ML
eugene3.40480001	peptidyl-prolyl cis-trans isomerase, putative / FK506-binding protein, putative	AT5G48570.1	L	L	x						ML
eugene3.31910001	Unknown protein	AT3G48200.1	L	L	x						ML
eugene3.00440189	FRO2 (FERRIC REDUCTION OXIDASE 2); ferric-chelate reductase	AT1G01580.1	L	L	x						ML
eugene3.00150581	Unknown protein	AT3G48200.1	L	L	x						ML
eugene3.00101040	integral membrane family protein / nodulin MtN21-related	AT1G09380.1	L	L	x						ML
eugene3.00100356	ATPTR3/PTR3 (PEPTIDE TRANSPORTER PROTEIN 3); transporter	AT5G46050.1	L	L	x						ML
eugene3.00090062	Unknown protein	AT3G52740.1	L	L	x						ML
eugene3.00081782	unknown protein	AT1G10657.1	L	L	x						ML
estExt_Genewise1_v1.C_LG_IX3822	binding	AT2G29670.1	L	L	x						ML				-1.04	-1.36	0.31	0.81	-1.06	0.08	0.3	1.03	-0.37	-1.33	0.46	s6
estExt_Genewise1_v1.C_LG_IV1433	ANAC036 (Arabidopsis NAC domain containing protein 36); transcription factor	AT2G17040.1	L	L	x						ML
estExt_fgenesh4_pg.C_LG_XIV0981	MPL1 (MYZUS PERSICAE-INDUCED LIPASE 1); catalytic	AT5G14180.1	L	L	x						ML				-0.02	-0.27	0.97	0.14	-0.08	-0.5	-0.23	2.23	-0.28	-0.07	0.65	s5
estExt_fgenesh4_pg.C_LG_I3342	heavy-metal-associated domain-containing protein	AT4G05030.1	L	L	x						ML				0.14	0.23	0.2	1.36	-0.07	-0.35	0.52	0.51	-0.43	-0.16	0.81	s5
eugene3.00091296	Unknown protein	AT3G46750.1	L	L	x						ML
gw1.I.5965.1	FAD-binding domain-containing protein	AT1G30700.1	R	x	R						ML
grail3.0022010901	transferase family protein	AT2G40230.1	R	x	R						ML
eugene3.37630002	TT10 (TRANSPARENT TESTA 10); laccase	AT5G48100.1	L	L	x				L					R
eugene3.00060107	UDP-glucoronosyl/UDP-glucosyl transferase family protein	AT1G07250.1	L	L	x				L						0.89	0.5	0.33	0.42	0.06	-0.52	-0.32	1.21	-0.31	-0.1	-0.21	s4
fgenesh4_pg.C_scaffold_57000005	F-box family protein	AT1G65770.1	L	L	x				L
grail3.0523000401	protein binding	AT1G74170.1	L	L	x				L						-0.44	-0.05	-0.11	0.29	0.78	1.15	0.64	0.44	-0.56	-0.58	0.64
gw1.147.126.1	disease resistance protein (NBS-LRR class), putative	AT3G14470.1	L	L	x				L						-0.6	0.78				0.21	-2.95		-0.5
fgenesh4_pg.C_scaffold_5651000001	ANAC061 (Arabidopsis NAC domain containing protein 61)	AT3G44350.2	L	L	x				L
gw1.5405.1.1	BG3 (BETA-1,3-GLUCANASE 3); hydrolase, hydrolyzing O-glycosyl compounds	AT3G57240.1	L	L	x				L
gw1.XIV.3887.1	Unknown protein	AT4G12680.1	L	L	x					L
gw1.I.9276.1	CYP76C4 (cytochrome P450, family 76, subfamily C, polypeptide 4); oxygen binding	AT2G45550.1	L	L	x					L
fgenesh4_pg.C_LG_IV000763	SUS6; UDP-glycosyltransferase/ sucrose synthase	AT1G73370.1	L	L	x				L
gw1.IV.559.1	myb family transcription factor	AT1G75250.1	L	L	x					L					0.2	0.89	0.7	0.68	-0.21	-0.77	0.27	-0.14	-0.43	-0.4	0.44	s5
estExt_Genewise1_v1.C_410227	unknown protein	AT2G18420.1	L	L	x					L		Male catkins			-4.83	-4.56	-4.12	-4.21	-4.12	-4.55	-4.32	3.78	-4.51	-4.76	-3.79
gw1.XI.3509.1	reticulon family protein	AT2G20590.2	L	L	x
gw1.XI.254.1	S-locus protein kinase, putative	AT4G27290.1	L	L	x										-0.67	-0.74	-0.36	0.56	-0.06	0.79	1.57	0.55	-0.39	0.38	0.02	s6
gw1.IV.1963.1	CRK10 (CYSTEINE-RICH RLK10); kinase	AT4G23180.1	L	L	x
gw1.III.2506.1	WAKL2 (WALL ASSOCIATED KINASE-LIKE 2); kinase	AT1G16130.1	L	L	x									R
gw1.III.1046.1	Unknown protein	AT1G32190.1	L	L	x										0.93	-0.11	-0.22	-0.45	0.37	-0.2	0.34	0.65	0.07	0.38	0.09
gw1.86.180.1	proton-dependent oligopeptide transport (POT) family protein	AT1G59740.1	L	L	x									R
grail3.0047028001	WAKL2 (WALL ASSOCIATED KINASE-LIKE 2); kinase	AT1G16130.1	L	L	x										-0.08	-0.11	0.29	0.3	0.23	0.02	0.43	0.99	-0.06	-0.19	0.73
fgenesh4_pg.C_scaffold_137000002	ATOPT1 (oligopeptide transporter 1); oligopeptide transporter	AT5G55930.1	L	L	x
fgenesh4_pg.C_LG_XVI000441	ABC transporter family protein	AT3G21090.1	L	L	x								Discriminating L		-0.2	0.54	1.4	1.2	-0.81	-1.51	-0.64	-0.46	-1.5	-0.86	-0.84	s5
fgenesh4_pg.C_LG_XV000379	leucine-rich repeat transmembrane protein kinase, putative	AT3G47570.1	L	L	x
fgenesh4_pg.C_LG_XII000166	Unknown protein	AT2G44930.1	L	L	x
fgenesh4_pg.C_LG_VII000811	zinc finger (C3HC4-type RING finger) family protein	AT1G20823.1	L	L	x
fgenesh4_pg.C_LG_IV000056	transferase family protein	AT3G26040.1	L	L	x
eugene3.01230091	ATSPO11-1; ATP binding / DNA binding / DNA topoisomerase (ATP-hydrolyzing)	AT3G13170.1	L	L	x
eugene3.00190889	Unknown protein	AT3G59780.1	L	L	x
eugene3.00102505	ZPR3 (LITTLE ZIPPER 3); protein binding	AT3G52770.1	L	L	x
eugene3.00100975	SDS (SOLO DANCERS); cyclin-dependent protein kinase	AT1G14750.1	L	L	x
estExt_Genewise1_v1.C_LG_IX3674	metal ion binding	AT5G48290.1	L	L	x
estExt_Genewise1_v1.C_21590006	S-locus protein kinase, putative	AT4G27290.1	L	L	x										0.45	0.84	0.35	0.21	0.34	-0.19	0.27	0.38	-0.32	-0.24	0.41
gw1.XVIII.49.1			L	L	x
gw1.XVIII.2837.1	XTR6 (XYLOGLUCAN ENDOTRANSGLYCOSYLASE 6); hydrolase, acting on glycosyl bonds	AT4G25810.1	L	L	x
gw1.XVIII.2131.1	ATGLR2.8 (Arabidopsis thaliana glutamate receptor 2.8)	AT2G29110.1	L	L	x
gw1.XVIII.2085.1	ATGLR2.7 (Arabidopsis thaliana glutamate receptor 2.7)	AT2G29120.1	L	L	x
gw1.XV.769.1	calmodulin binding	AT1G73805.1	L	L	x									R
gw1.XV.2762.1	PR5K (PR5-like receptor kinase); kinase/ transmembrane receptor protein serine/threonine kinase	AT5G38280.1	L	L	x										-1.21	-0.82	0.48	1.2	-0.39	-0.75	2.29	0.86	0.1	-0.13	0.97	s6
gw1.XIX.687.1	Unknown protein	ATCG00280.1	L	L	x
gw1.XIX.32.1	WAK2 (wall-associated kinase 2); protein serine/threonine kinase	AT1G21270.1	L	L	x										-0.91	-0.68	-0.05	0.64	-0.31	0.18	-0.34	0.18	0.86	-0.19	1.24	s5
gw1.XIV.3123.1	amino acid transporter family protein	AT5G16740.1	L	L	x
gw1.XII.306.1	protein kinase family protein	AT5G24080.1	L	L	x
gw1.XII.1779.1	ACR4 (ACT REPEAT 4); amino acid binding	AT1G69040.2	L	L	x										-0.07	0.25	0.11	-0.04	0.18	-0.39	0.25	0.52	0.12	-0.27	0.72
gw1.XI.267.1	S-locus protein kinase, putative	AT4G27290.1	L	L	x
gw1.XI.2364.1	terpene synthase/cyclase family protein	AT1G61680.1	L	L	x
gw1.XI.1843.1	ATGA2OX8 (GIBBERELLIN 2-OXIDASE 8); gibberellin 2-beta-dioxygenase	AT4G21200.1	L	L	x										-0.3	-0.17	-0.08	-0.01	-0.36	-0.05	0.32	0.07	0.11	0.81	0.42
gw1.X.95.1	protein kinase family protein	AT1G25390.1	L	L	x
gw1.X.6504.1	pectinesterase family protein	AT1G23200.1	L	L	x										-0.1	-0.33	0.01	0.15	0	0.06	0.83	0.8	-0.27	0.23	0.98
gw1.VII.2562.1	ATPase	AT3G19740.1	L	L	x
gw1.IX.4681.1	Unknown protein	ATCG00340.1	L	L	x
gw1.IV.3498.1	Unknown protein	ATCG01010.1	L	L	x
gw1.IV.2623.1	lectin protein kinase family protein	AT4G32300.1	L	L	x
gw1.IV.2101.1	terpene synthase/cyclase family protein	AT1G61680.1	L	L	x
gw1.III.993.1	ATBOR4/BOR4; anion exchanger	AT1G15460.1	L	L	x
gw1.III.2589.1	GLP1 (GERMIN-LIKE PROTEIN 1); manganese ion binding / metal ion binding / nutrient reservoir	AT1G72610.1	L	L	x
gw1.III.1249.1	Unknown protein	AT1G79770.1	L	L	x
gw1.I.9187.1	catalytic/ pyridoxal phosphate binding	AT5G51920.1	L	L	x
gw1.I.8242.1	DNA binding / transcription factor	AT5G07580.1	L	L	x
gw1.I.7389.1	RLK1 (RECEPTOR-LIKE PROTEIN KINASE 1); carbohydrate binding / kinase	AT5G60900.1	L	L	x
gw1.I.6934.1	heat shock transcription factor family protein	AT4G18870.1	L	L	x										0	0.38	0.58	0.72	0.14	0.06	0.65	0.16	-0.26	-0.18	1.15	s6
gw1.I.5485.1	ANAC012/NST3/SND1 (ARABIDOPSIS NAC DOMAIN CONTAINING PROTEIN 12); specific transcriptional repressor/ transcription activator/ transcription factor	AT1G32770.1	L	L	x									R&L
gw1.I.363.1	Unknown protein	AT1G79770.1	L	L	x
gw1.86.239.1	ANAC034/ANAC035 (Arabidopsis NAC domain containing protein 34, Arabidopsis NAC domain containing protein 35); transcription factor	AT2G02450.2	L	L	x
gw1.70.18.1	AAA-type ATPase family protein	AT5G64580.1	L	L	x
gw1.685.2.1	leucine-rich repeat transmembrane protein kinase, putative	AT1G07650.1	L	L	x
gw1.66.228.1	WAKL1 (WALL ASSOCIATED KINASE-LIKE 1); kinase	AT1G16120.1	L	L	x									R
gw1.64.500.1	immunophilin / FKBP-type peptidyl-prolyl cis-trans isomerase family protein	AT2G43560.1	L	L	x										-0.28	0.5	0.59	1.48	-0.64	-0.02	-0.39	-1.02	-1.07	-1.03	-0.16	s5
gw1.614.5.1	leucine-rich repeat transmembrane protein kinase, putative	AT5G63930.1	L	L	x
gw1.596.4.1	serine/threonine protein kinase, putative	AT1G66920.1	L	L	x
gw1.44.462.1	transmembrane protein, putative	AT1G02260.1	L	L	x
gw1.44.412.1	Unknown protein	ATCG00680.1	L	L	x								Discriminating L		-0.22	0.47	0.99	1.75	-1.13	-0.33	-1.48	-0.85	-0.61	-1.38	0.15	s5
gw1.317.1.1	leucine-rich repeat family protein	AT2G25470.1	L	L	x
gw1.2116.3.1	S-locus protein kinase, putative	AT4G27290.1	L	L	x
gw1.193.100.1	Unknown protein	AT2G21080.1	L	L	x
gw1.1468.4.1	protein kinase family protein / glycerophosphoryl diester phosphodiesterase family protein	AT1G66980.1	L	L	x
grail3.16494000101	leucine-rich repeat transmembrane protein kinase, putative	AT1G79620.1	L	L	x
grail3.0871000101	transmembrane protein, putative	AT1G02260.1	L	L	x
grail3.0291000101	invertase/pectin methylesterase inhibitor family protein	AT3G55680.1	L	L	x
grail3.0140004601	FER (FERONIA); kinase/ protein kinase	AT3G51550.1	L	L	x
grail3.0090017201	XS domain-containing protein	AT3G22435.1	L	L	x
grail3.0044019601	unknown protein	AT1G51920.1	L	L	x
grail3.0019029901	histone H4	AT5G59690.1	L	L	x							Flower buds	Discriminating L	R	1.04	0.96	0.86	0.71	-1.77	-2.35	-2.82	-2.83	-1.74	-2.15	-2.69
grail3.0013032601	F-box family protein-related	AT3G52510.1	L	L	x										-0.09	0.22	-0.32	-0.08	-0.03	-0.33	1.3	0.04	0.58	0.12	-0.11
fgenesh4_pm.C_scaffold_28000121	protein kinase-related	AT5G02070.1	L	L	x
fgenesh4_pm.C_LG_XIII000262	pyruvate kinase, putative	AT5G56350.1	L	L	x
fgenesh4_pm.C_LG_VI000373	WRKY33 (WRKY DNA-binding protein 33); transcription factor	AT2G38470.1	L	L	x
fgenesh4_pm.C_LG_VI000363	lectin protein kinase, putative	AT3G08870.1	L	L	x
fgenesh4_pm.C_LG_IV000554	monooxygenase, putative (MO2)	AT4G38540.1	L	L	x
fgenesh4_pm.C_LG_II001036	amino acid transporter family protein	AT5G16740.1	L	L	x										0.09	-0.16	-0.12	-0.34	-0.18	-0.39	-0.67	-0.73	1.46	0.12	0.83
fgenesh4_pg.C_scaffold_649000001	leucine-rich repeat family protein / protein kinase family protein	AT4G08850.1	L	L	x
fgenesh4_pg.C_scaffold_57000219	calmodulin-related protein, putative	AT3G50770.1	L	L	x
fgenesh4_pg.C_scaffold_5122000001	leucine-rich repeat family protein / protein kinase family protein	AT4G08850.1	L	L	x
fgenesh4_pg.C_scaffold_41000168	AAP8 (amino acid permease 8); amino acid transmembrane transporter	AT1G10010.1	L	L	x										-1.61	-1	-1.38	-1.57	-1.29	-1.15	-1.38	3.65	-1.3	-1.83	-1.99
fgenesh4_pg.C_scaffold_364000002	ATGLR2.4 (Arabidopsis thaliana glutamate receptor 2.4)	AT4G31710.1	L	L	x
fgenesh4_pg.C_scaffold_359000002	leucine-rich repeat family protein / protein kinase family protein	AT1G29740.1	L	L	x
fgenesh4_pg.C_scaffold_2984000001	transferase family protein	AT3G29635.1	L	L	x
fgenesh4_pg.C_scaffold_166000026	Unknown protein	AT5G63520.1	L	L	x
fgenesh4_pg.C_scaffold_16122000001	CYP83B1 (CYTOCHROME P450 MONOOXYGENASE 83B1); oxygen binding	AT4G31500.1	L	L	x
fgenesh4_pg.C_scaffold_152000045	Unknown protein	AT2G12462.1	L	L	x									R
fgenesh4_pg.C_scaffold_1512000001	unknown protein (peut etre peroxidase cf Namroud et al; 2008)	AT4G23880.1	L	L	x
fgenesh4_pg.C_scaffold_1370000001	Unknown protein	AT5G53020.1	L	L	x
fgenesh4_pg.C_scaffold_134000058	MYB55 (myb domain protein 55)	AT4G01680.3	L	L	x									R
fgenesh4_pg.C_scaffold_120000087	basic helix-loop-helix (bHLH) family protein	AT4G20970.1	L	L	x
fgenesh4_pg.C_scaffold_10884000001	amidase family protein	AT4G34880.1	L	L	x									R
fgenesh4_pg.C_scaffold_1060000001	AIR3 (Auxin-Induced in Root cultures 3); subtilase	AT2G04160.1	L	L	x										-0.2	-0.18	0.23	0.03	0.94	0.14	-0.17	0.07	0.07	0.54	1
fgenesh4_pg.C_LG_XVIII001032	leucine-rich repeat family protein	AT1G74170.1	L	L	x									R
fgenesh4_pg.C_LG_XVIII000754	leucine-rich repeat family protein / protein kinase family protein	AT5G25930.1	L	L	x										-0.26	0.08	0.18	0.04	0.41	0.07	1.07	1.1	0.5	0.18	0.39
fgenesh4_pg.C_LG_XVI000066	leucine-rich repeat family protein / protein kinase family protein	AT1G53430.1	L	L	x										-1.51	-1.56	-0.23	0.69	-1.8	-2.11	1.84	-1.41	-0.38	-1.35	2.3
fgenesh4_pg.C_LG_XV000154	RAV1 (Related to ABI3/VP1 1); DNA binding / transcription factor	AT1G13260.1	L	L	x
fgenesh4_pg.C_LG_XII000152	zinc finger (C3HC4-type RING finger) family protein	AT2G46495.1	L	L	x
fgenesh4_pg.C_LG_XI001369	FAD-binding domain-containing protein	AT1G30760.1	L	L	x
fgenesh4_pg.C_LG_XI000134	AK-HSDH/AK-HSDH I (ASPARTATE KINASE-HOMOSERINE DEHYDROGENASE I); aspartate kinase/ homoserine dehydrogenase	AT1G31230.1	L	L	x
fgenesh4_pg.C_LG_X001484	ATP binding / ATPase, coupled to transmembrane movement of substances	AT1G14040.1	L	L	x
fgenesh4_pg.C_LG_X000800	late embryogenesis abundant protein, putative / LEA protein, putative = RAB28	AT3G22490.1	L	L	x
fgenesh4_pg.C_LG_VIII000750	CLE45 (CLAVATA3/ESR-RELATED 45)	AT1G69588.1	L	L	x									R
fgenesh4_pg.C_LG_VI000216	unknown protein	AT3G56891.1	L	L	x
fgenesh4_pg.C_LG_IX001077	MAP2B (METHIONINE AMINOPEPTIDASE 2B); methionyl aminopeptidase	AT3G59990.1	L	L	x										-0.07	0.21	0.25	0.07	0.16	-0.25	0.66	0.24	-0.2	-0.12	1.02
fgenesh4_pg.C_LG_III001541	unknown protein	AT4G31980.1	L	L	x
fgenesh4_pg.C_LG_III001538	unknown protein	AT2G36430.1	L	L	x
fgenesh4_pg.C_LG_III001110	Unknown protein	AT2G46150.1	L	L	x
fgenesh4_pg.C_LG_III000458	Unknown protein	AT5G11070.1	L	L	x										0.21	0.17	0.74	0.23	0.25	-0.08	0.17	0.99	0.13	0	1.1
fgenesh4_pg.C_LG_II000702	WAK2 (wall-associated kinase 2); protein serine/threonine kinase	AT1G21270.1	L	L	x
fgenesh4_pg.C_LG_I003226	transferase family protein	AT3G29635.1	L	L	x
fgenesh4_pg.C_LG_I003106	curculin-like (mannose-binding) lectin family protein	AT5G18470.1	L	L	x
fgenesh4_pg.C_LG_I002282	CYP82C2 (cytochrome P450, family 82, subfamily C, polypeptide 2); oxygen binding	AT4G31970.1	L	L	x
eugene3.75900001	leucine-rich repeat family protein / protein kinase family protein	AT1G29740.1	L	L	x
eugene3.63990002	ATP synthase alpha chain, mitochondrial, putative	AT2G07698.1	L	L	x
eugene3.37620001	Unknown protein	AT2G32170.1	L	L	x
eugene3.220450001	leucine-rich repeat family protein / protein kinase family protein	AT1G29740.1	L	L	x
eugene3.133980001	plastocyanin-like domain-containing protein	AT5G53870.1	L	L	x
eugene3.122450001	RAV2 (REGULATOR OF THE ATPASE OF THE VACUOLAR MEMBRANE); DNA binding / transcription factor	AT1G68840.1	L	L	x
eugene3.10440002	protein kinase family protein	AT1G18390.1	L	L	x									R
eugene3.08630002	leucine-rich repeat family protein	AT2G25470.1	L	L	x									R	-0.96	-0.63	0.34	0.74	0.43	0.81	0.75	0.94	-0.66	-0.6	0.91
eugene3.07820002	leucine-rich repeat transmembrane protein kinase, putative	AT1G07650.1	L	L	x
eugene3.07100003	CYP71B2 (CYTOCHROME P450 71B2); oxygen binding	AT1G13080.1	L	L	x									R
eugene3.06870001	disease resistance family protein	AT2G34930.1	L	L	x
eugene3.04270006	ankyrin repeat family protein	AT4G03500.1	L	L	x
eugene3.03970003	disease resistance protein (TIR-NBS-LRR class), putative	AT1G27180.1	L	L	x
eugene3.03590002	leucine-rich repeat family protein / protein kinase family protein	AT1G29740.1	L	L	x
eugene3.02660004	leucine-rich repeat family protein	AT1G74180.1	L	L	x
eugene3.01870002	GTP binding / GTPase	AT5G46070.1	L	L	x
eugene3.01310107	protein binding	AT1G74170.1	L	L	x
eugene3.01180036	KAO2 (ENT-KAURENOIC ACID HYDROXYLASE 2); oxygen binding	AT1G05160.1	L	L	x
eugene3.00700035	NC domain-containing protein-related	AT1G01225.1	L	L	x
eugene3.00440002	WAK4 (WALL ASSOCIATED KINASE 4); protein serine/threonine kinase	AT1G21210.1	L	L	x									R
eugene3.00400283	ATTPS03 (Arabidopsis thaliana terpene synthase 03)	AT4G16740.1	L	L	x										-3.89	-2.78	-3.77	-3.46	-2.81	-4.23	-1.73	-2.47	2.4	-0.54	1.81
eugene3.00290255	pentatricopeptide (PPR) repeat-containing protein	AT1G31920.1	L	L	x
eugene3.00290106	tRNA/rRNA methyltransferase (SpoU) family protein	AT4G17610.1	L	L	x
eugene3.00191036	S-locus lectin protein kinase family protein	AT4G03230.1	L	L	x									R
eugene3.00181136	Unknown protein	AT1G49000.1	L	L	x										-0.28	-0.47	0.06	0.46	-0.64	-0.13	0.69	0.24	1.44	0.45	-0.19
eugene3.00181071	leucine-rich repeat family protein	AT1G74190.1	L	L	x
eugene3.00161208	kinase/ protein binding	AT3G05660.1	L	L	x										-0.58	-0.23	0.64	0.65	0.41	0.29	0.04	1.29	-0.25	-0.34	-0.07
eugene3.00161155	ATNUDT15 (ARABIDOPSIS THALIANA NUDIX HYDROLASE HOMOLOG 15); hydrolase	AT1G28960.1	L	L	x
eugene3.00160140	HSR8/MUR4/UXE1 (MURUS 4); UDP-arabinose 4-epimerase/ catalytic	AT1G30620.1	L	L	x									R	0.4	0.29	-0.22	-0.52	0.29	-0.94	0.92	-0.83	0.57	0.05	0.29
eugene3.00140504	unknown protein	AT3G61930.1	L	L	x
eugene3.00140239	SPX (SYG1/Pho81/XPR1) domain-containing protein	AT4G22990.1	L	L	x									R
eugene3.00130806	ethylene-responsive protein -related	AT3G20640.1	L	L	x										-0.1	-0.69	0.53	-0.04	0.17	-0.03	0.14	0.01	-0.13	1.27	0.5
eugene3.00130356	leucine-rich repeat family protein / protein kinase family protein	AT4G08850.1	L	L	x										-0.86	-0.64	0.01	0.4	-0.67	0.32	1.1	-0.51	-0.1	-0.05	1.46
eugene3.00120761	Unknown protein	AT5G66540.1	L	L	x
eugene3.00120192	NGA4 (NGATHA4); transcription factor	AT4G01500.1	L	L	x										-0.15	-0.58	-0.14	0.31	0.14	0.09	0.51	0.67	-0.08	-0.13	0.71
eugene3.00111093	ankyrin repeat family protein	AT1G03670.1	L	L	x
eugene3.00110288	Unknown protein	AT1G61240.1	L	L	x
eugene3.00110258	protein kinase family protein	AT4G11530.1	L	L	x
eugene3.00100601	protein kinase family protein	AT1G70520.1	L	L	x
eugene3.00090569	zinc finger (C3HC4-type RING finger) family protein	AT3G18930.1	L	L	x
eugene3.00090283	SAUR68 (SMALL AUXIN UPREGULATED 68)	AT1G29510.1	L	L	x
eugene3.00070277	ATTPS-CIN (TERPENE SYNTHASE-LIKE SEQUENCE-1,8-CINEOLE); myrcene/(E)-beta-ocimene synthase	AT3G25820.1	L	L	x
eugene3.00061998	WAK2 (wall-associated kinase 2); protein serine/threonine kinase	AT1G21270.1	L	L	x
eugene3.00050523	protein kinase family protein	AT5G24010.1	L	L	x
eugene3.00040932	psaA PSI P700 apoprotein	ATCG00350.1	L	L	x
eugene3.00040343	ATOFP5/OFP5 (ARABIDOPSIS THALIANA OVATE FAMILY PROTEIN 5)	AT4G18830.1	L	L	x
eugene3.00031822	DNA binding / DNA-directed RNA polymerase	AT5G23710.1	L	L	x
eugene3.00002268	calcium ion binding	AT2G01918.1	L	L	x
estExt_Genewise1_v1.C_LG_I9855	Unknown protein	AT1G71240.1	L	L	x										-0.06	0.05	0.03	0.2	-0.54	0.56	-0.29	-0.11	0.03		0.62
estExt_Genewise1_v1.C_LG_I7485	ATPDR12/PDR12 (PLEIOTROPIC DRUG RESISTANCE 12); ATPase, coupled to transmembrane movement of substances	AT1G15520.1	L	L	x
estExt_fgenesh4_pm.C_LG_XII0443	zinc knuckle (CCHC-type) family protein	AT5G52380.1	L	L	x
estExt_fgenesh4_pm.C_LG_X0725	ATHPP2C5; protein serine/threonine phosphatase	AT2G40180.1	L	L	x										-0.46	-0.02	-0.02	0.72	0.45	0.56	0.9	0.46	-1.07	-0.95	0.71	s6
estExt_fgenesh4_pg.C_LG_VI1508	WRKY50 (WRKY DNA-binding protein 50); transcription factor	AT5G26170.1	L	L	x									R	-0.16	-0.28	0.42	0.59	0.33	-0.12	1.42	0.91	-0.14	-0.04	0.81
estExt_fgenesh4_pg.C_LG_III1257	EDA23 (embryo sac development arrest 23); ATP binding / protein serine/threonine kinase	AT5G44700.1	L	L	x										-0.96	-1.02	0.5	0.93	-1.29	0.14	0.29	-0.88	-0.27	-0.58	1.66	s6
estExt_fgenesh4_pg.C_LG_II0961	basic helix-loop-helix (bHLH) family protein	AT1G68810.1	L	L	x
estExt_fgenesh4_pg.C_LG_II0126	prolyl oligopeptidase	AT1G76140.1	L	L	x										1.59	0.63	-0.38	-0.73	-0.3	-0.47	-0.31	0.08	-0.67	0.14	-0.33	s4
gw1.XVIII.2706.1	serine/threonine protein kinase, putative	AT1G66920.1	L	L	x
gw1.XV.2048.1	protein kinase family protein	AT2G26700.1	L	L	x								Discriminating L		1.7	1.26	0.42	0.21	-0.47	-0.57	-0.16	-0.25	-0.67	-0.61	-0.33	s4
gw1.XIII.1811.1	germin-like protein, putative	AT5G39180.1	L	L	x
gw1.VII.3365.1	UGT72E1 (UDP-glucosyl transferase 72E1); UDP-glycosyltransferase/ coniferyl-alcohol glucosyltransferase/ transferase, transferring glycosyl groups	AT3G50740.1	L	L	x
gw1.VI.1923.1	RPS2 (RESISTANT TO P. SYRINGAE 2)	AT4G26090.1	L	L	x
gw1.III.2470.1	ATPLDDELTA (Arabidopsis thaliana phospholipase D delta); phospholipase D	AT4G35790.1	L	L	x
gw1.I.3249.1	cyclic phosphodiesterase	AT4G18930.1	L	L	x
gw1.I.2296.1	ATPUP10 (Arabidopsis thaliana purine permease 10); purine transmembrane transporter	AT4G18210.1	L	L	x
gw1.29.98.1	ATEXLB1 (ARABIDOPSIS THALIANA EXPANSIN-LIKE B1)	AT4G17030.1	L	L	x									R
gw1.273.33.1	PPCK1 (PHOSPHOENOLPYRUVATE CARBOXYLASE KINASE); kinase	AT1G08650.1	L	L	x										-0.67	-0.92	-1.31	-0.81	1.03	-0.12	0.77	-1.02	-0.39	1.98	0.66
fgenesh4_pm.C_LG_II000355	calcium-binding protein, putative	AT1G21550.1	L	L	x
fgenesh4_pg.C_scaffold_66000021	PEROXIN 19-2/PEX19-2	AT5G17550.1	L	L	x
fgenesh4_pg.C_scaffold_523000001	leucine-rich repeat family protein	AT1G58190.1	L	L	x
fgenesh4_pg.C_scaffold_482000003	leucine-rich repeat family protein / protein kinase family protein	AT4G08850.1	L	L	x
fgenesh4_pg.C_scaffold_395000005	leucine-rich repeat family protein / protein kinase family protein	AT4G08850.1	L	L	x
fgenesh4_pg.C_scaffold_149000024	pathogenesis-related thaumatin family protein	AT1G75800.1	L	L	x
fgenesh4_pg.C_scaffold_13973000001	PGP2 (P-GLYCOPROTEIN 2); ATPase, coupled to transmembrane movement of substances	AT4G25960.1	L	L	x
fgenesh4_pg.C_LG_VIII000662	Unknown protein	AT3G22680.1	L	L	x
fgenesh4_pg.C_LG_V000027	unknown protein	AT4G16990.2	L	L	x
fgenesh4_pg.C_LG_III001278	GBF6 (ARABIDOPSIS THALIANA BASIC LEUCINE-ZIPPER 11); DNA binding / protein heterodimerization/ transcription factor	AT4G34590.1	L	L	x
fgenesh4_pg.C_LG_I002037	Unknown protein	AT5G05800.1	L	L	x
eugene3.24080001	leucine-rich repeat family protein	AT1G74190.1	L	L	x
eugene3.06950001	KUP11 (K+ uptake permease 11); potassium ion transmembrane transporter	AT2G35060.1	L	L	x
eugene3.00400297	ATGLR2.7 (Arabidopsis thaliana glutamate receptor 2.7)	AT2G29120.1	L	L	x
eugene3.00151039	ankyrin repeat family protein	AT3G18670.1	L	L	x										-0.1	-2.7	-0.93	-0.86	0.34	3.21	-0.21	0.1	-1.04	0.48	-1.61
estExt_Genewise1_v1.C_LG_IV2794	lipase class 3 family protein	AT4G18550.1	L	L	x
estExt_fgenesh4_pg.C_6010001	pathogenesis-related thaumatin family protein	AT1G20030.2	L	L	x								Discriminating L		0.03	0.04	1.36	1.38	-1.89	-2.62	-1.14	1.67	-2.43	-2.34	-1.69	s5
estExt_Genewise1_v1.C_LG_V1745	GASA1 (GAST1 PROTEIN HOMOLOG 1)	AT1G75750.1	R	x	R		R&L			L		Active cambium
estExt_fgenesh4_pg.C_LG_V0881	heavy-metal-associated domain-containing protein / copper chaperone (CCH)-related	AT4G08570.1	R	x	R				L						0.15	0.43	0.28	-0.66	0.57	0.49	0.29	0.53	-0.24	-0.31	0.83
eugene3.00061347	nodulin MtN21 family protein	AT4G30420.1	R	x	R				L
gw1.IV.348.1	hydrolase, alpha/beta fold family protein	AT5G39220.1	R	x	R				L
fgenesh4_pg.C_LG_V001123	ABR1 (ABA REPRESSOR1); DNA binding / transcription factor	AT5G64750.1	R	x	R				L					R	-0.4	-0.25	0.22	0.65	-0.45	0.24	-0.16	0.23	-0.15	-1.06	0.04
eugene3.00050488	MAPKKK19 (Mitogen-activated protein kinase kinase kinase 19); kinase	AT5G67080.1	R	x	R				L
fgenesh4_pg.C_LG_VI000735	terpene synthase/cyclase family protein	AT3G32030.1	R	x	R				L			Dormant bud		R
grail3.0021016001	cysteine proteinase inhibitor-related	AT2G31980.1	R	x	R					L
grail3.0125003201	extracellular dermal glycoprotein, putative / EDGP, putative	AT1G03220.1	R	x	R					L				R&L
gw1.XII.1656.1	late embryogenesis abundant protein-related / LEA protein-related	AT5G54370.1	R	x	R
gw1.XII.148.1	AGL6 (AGAMOUS LIKE-6); DNA binding / transcription factor	AT2G45650.1	R	x	R
gw1.VI.226.1	integral membrane transporter family protein	AT5G10820.1	R	x	R
gw1.IV.2323.1	terpene synthase/cyclase family protein	AT1G61120.1	R	x	R
gw1.III.847.1	invertase/pectin methylesterase inhibitor family protein	AT1G62760.1	R	x	R										-0.8	-1.27	-1.11	-1.64	-1.54	-0.21	2.4	-0.41	-1.22	-1.58	3.76	s2
gw1.II.3936.1	epoxide hydrolase, putative	AT4G02340.1	R	x	R
gw1.I.9533.1	2-oxoglutarate-dependent dioxygenase, putative	AT1G52820.1	R	x	R
gw1.I.502.1	26.5 kDa class I small heat shock protein-like (HSP26.5-P)	AT1G52560.1	R	x	R
grail3.0016003601	GRP3S (GLYCINE-RICH PROTEIN 3 SHORT ISOFORM)	AT2G05380.1	R	x	R
fgenesh4_pg.C_LG_XVIII001045	NPSN11 (NOVEL PLANT SNARE 11); protein transporter	AT2G35190.1	R	x	R
fgenesh4_pg.C_LG_VIII000516	LSN (LARSON); DNA binding / transcription factor	AT5G02030.1	R	x	R
eugene3.02080032	unknown protein	AT3G50160.1	R	x	R										0.49	0.34	0.1	0.3	0.03	0.33	-0.15	-0.8	0.86	1.16	-1.34
eugene3.01660020	Unknown protein	AT1G11925.1	R	x	R
eugene3.00700116	DET2 (DE-ETIOLATED 2)	AT2G38050.1	R	x	R
eugene3.00070593	RHA2A (RING-H2 finger A2A); protein binding / zinc ion binding	AT1G15100.1	R	x	R
eugene3.00060229	ATGSTU8 (Arabidopsis thaliana Glutathione S-transferase (class tau) 8); glutathione transferase	AT3G09270.1	R	x	R
estExt_Genewise1_v1.C_860382	short-chain dehydrogenase/reductase (SDR) family protein	AT3G61220.1	R	x	R
gw1.XVIII.2890.1	allergen V5/Tpx-1-related family protein	AT4G30320.1	R	x	R									R
gw1.XVIII.2209.1	pathogenesis-related protein, putative	AT4G31470.1	R	x	R
gw1.XVIII.1416.1	CYC3B (MITOTIC-LIKE CYCLIN 3B FROM ARABIDOPSIS); cyclin-dependent protein kinase regulator	AT5G11300.1	R	x	R									R
gw1.XVII.614.1	Unknown protein	AT5G40460.1	R	x	R
gw1.XV.720.1	ANAC058 (Arabidopsis NAC domain containing protein 58); transcription factor	AT3G18400.1	R	x	R									R
gw1.XV.503.1	AHG3/ATPP2CA (ARABIDOPSIS THALIANA PROTEIN PHOSPHATASE 2CA); protein binding / protein serine/threonine phosphatase	AT3G11410.1	R	x	R										-0.17	-0.23	0.02	-0.01	0.3	-0.08	0.7	1.86	-0.35	-0.38	1.25
gw1.XV.3324.1	AtMYB19 (myb domain protein 19); DNA binding / transcription factor	AT5G52260.1	R	x	R
gw1.XV.3131.1	MATE efflux protein-related	AT4G23030.1	R	x	R
gw1.XV.2300.1	MTN3 (ARABIDOPSIS HOMOLOG OF MEDICAGO TRUNCATULA MTN3)	AT5G23660.1	R	x	R
gw1.XV.2222.1	FATB (FATTY ACYL-ACP THIOESTERASES B); acyl carrier/ acyl-ACP thioesterase	AT1G08510.1	R	x	R									R
gw1.XIX.2740.1	short-chain dehydrogenase/reductase (SDR) family protein	AT3G51680.1	R	x	R									R
gw1.XIX.2703.1	LBD15 (LOB DOMAIN-CONTAINING PROTEIN 15)	AT2G40470.1	R	x	R
gw1.XIX.2284.1	zinc finger (C3HC4-type RING finger) family protein	AT2G42360.1	R	x	R
gw1.XIV.4038.1	Unknown protein	AT1G11170.1	R	x	R
gw1.XIII.2712.1	dihydroflavonol 4-reductase family / dihydrokaempferol 4-reductase family	AT4G27250.1	R	x	R
gw1.XIII.2246.1	MYB105 (myb domain protein 105); DNA binding / transcription factor	AT1G69560.1	R	x	R
gw1.XIII.2236.1	peroxidase, putative	AT4G26010.1	R	x	R										-1.5	-0.92	-1.06	-0.86	1.62	1.72	-0.22	-0.72	-0.71	-0.08	-0.19	s3
gw1.XIII.2181.1	GLIP1 (GDSL LIPASE1); carboxylesterase	AT5G40990.1	R	x	R
gw1.XIII.1159.1	RKF3 (RECEPTOR-LIKE KINASE IN IN FLOWERS 3); kinase	AT2G48010.1	R	x	R
gw1.XII.661.1	trehalose-6-phosphate phosphatase, putative	AT1G35910.1	R	x	R
gw1.XII.1777.1	FATB (FATTY ACYL-ACP THIOESTERASES B); acyl carrier/ acyl-ACP thioesterase	AT1G08510.1	R	x	R									R
gw1.XII.1602.1	dehydration-responsive family protein	AT4G00750.1	R	x	R
gw1.XII.1389.1	protein kinase, putative	AT1G52540.1	R	x	R
gw1.XII.1249.1	Unknown protein	AT1G14590.1	R	x	R
gw1.XI.839.1	unknown protein	AT1G33055.1	R	x	R									R	0.65	1.45	0.27	0.01	-0.02	0.16	-0.41	0.92	0.8	0.64	-0.85	s4
gw1.XI.3855.1	stigma-specific Stig1 family protein	AT1G53130.1	R	x	R									R
gw1.XI.2640.1	xyloglucan:xyloglucosyl transferase, putative / xyloglucan endotransglycosylase, putative / endo-xyloglucan transferase, putative	AT3G23730.1	R	x	R
gw1.XI.2464.1	ATORC6/ORC6 (Origin recognition complex protein 6); DNA binding	AT1G26840.1	R	x	R									R
gw1.XI.2000.1	disease resistance protein (TIR class), putative	AT1G61100.1	R	x	R
gw1.X.3475.1	GDSL-motif lipase/hydrolase family protein	AT5G03610.1	R	x	R
gw1.X.3259.1	pectinesterase, putative	AT3G10720.2	R	x	R									R	-0.01	-0.04	-0.35	-0.6	-0.03	-0.55	0.45	-0.11	0.39	0.24	0.82	s3
gw1.X.2945.1	ATGSTU10 (Arabidopsis thaliana Glutathione S-transferase (class tau) 10); glutathione transferase	AT1G74590.1	R	x	R
gw1.X.2191.1	PSF2	AT3G12530.1	R	x	R
gw1.X.1190.1	phototropic-responsive NPH3 family protein	AT3G19850.1	R	x	R
gw1.VIII.960.1	protein kinase family protein	AT1G16670.1	R	x	R
gw1.VIII.2962.1	FIB2 (FIBRILLARIN 2)	AT4G25630.1	R	x	R
gw1.VIII.2752.1	AtMYB40 (myb domain protein 40); DNA binding / transcription factor	AT5G14340.1	R	x	R
gw1.VIII.1800.1	RDR1 (RNA-DEPENDENT RNA POLYMERASE 1); RNA-directed RNA polymerase/ nucleic acid binding	AT1G14790.1	R	x	R
gw1.VIII.1518.1	CYP714A1 (cytochrome P450, family 714, subfamily A, polypeptide 1); oxygen binding	AT5G24910.1	R	x	R
gw1.VIII.1476.1	pectinesterase, putative	AT3G10720.2	R	x	R									R
gw1.VII.698.1	peroxidase, putative	AT2G43480.1	R	x	R									R
gw1.VII.3988.1	kinase interacting protein-related	AT2G22560.1	R	x	R
gw1.VII.3529.1	DNA binding / transcription factor	AT4G39250.1	R	x	R
gw1.VII.3180.1	GDSL-motif lipase/hydrolase family protein	AT2G23540.1	R	x	R
gw1.VII.2809.1	ATEB1C (MICROTUBULE END BINDING PROTEIN 1); microtubule binding	AT5G67270.1	R	x	R									R	1.15	0.99	0.67	0.27	0.11	-0.23	-0.56	-0.72	-0.27	-0.43	-0.43	s4
gw1.VII.2511.1	ATGH9C1 (ARABIDOPSIS THALIANA GLYCOSYL HYDROLASE 9C1); hydrolase, hydrolyzing O-glycosyl compounds	AT1G48930.1	R	x	R
gw1.VII.2375.1	peroxidase, putative	AT5G47000.1	R	x	R
gw1.VII.1647.1	ATFAAH (ARABIDOPSIS THALIANA FATTY ACID AMIDE HYDROLASE); N-(long-chain-acyl)ethanolamine deacylase/ amidase	AT5G64440.1	R	x	R									R
gw1.VII.132.1	lectin protein kinase, putative	AT5G10530.1	R	x	R
gw1.VI.787.1	zinc finger (C3HC4-type RING finger) family protein	AT2G35910.1	R	x	R
gw1.VI.781.1	nodulin MtN21 family protein	AT4G30420.1	R	x	R
gw1.VI.509.1	ARSK1 (ROOT-SPECIFIC KINASE 1); kinase	AT2G26290.1	R	x	R
gw1.VI.2099.1	CCD1 (CAROTENOID CLEAVAGE DIOXYGENASE 1)	AT3G63520.1	R	x	R
gw1.VI.1723.1	ATSPLA2-ALPHA/PLA2-ALPHA (PHOSPHOLIPASE A2-ALPHA); phospholipase A2	AT2G06925.1	R	x	R									R
gw1.VI.1323.1	kinesin motor protein-related	AT3G10310.1	R	x	R									R
gw1.V.5394.1	BGAL16 (BETA-GALACTOSIDASE 16); beta-galactosidase	AT1G77410.1	R	x	R
gw1.V.3456.1	Unknown protein	AT3G12870.1	R	x	R									R
gw1.V.2676.1	basic helix-loop-helix (bHLH) family protein	AT1G22490.1	R	x	R
gw1.V.169.1	acyl-(acyl-carrier-protein) desaturase, putative / stearoyl-ACP desaturase, putative	AT1G43800.1	R	x	R									R	-1.3	-0.97	-1.57	-2	2.62	0.54	-1.04	1.23	-1.93	-2.08	-1.95	s3
gw1.V.1195.1	ethylene-responsive factor, putative	AT3G23230.1	R	x	R
gw1.IX.4856.1	glycosyltransferase family protein 2	AT5G60700.1	R	x	R									R
gw1.IX.4794.1	late embryogenesis abundant protein-related / LEA protein-related	AT5G60520.1	R	x	R
gw1.IX.4003.1	glycosyl transferase family 1 protein	AT5G59070.1	R	x	R
gw1.IX.3016.1	MAPKKK14 (Mitogen-activated protein kinase kinase kinase 14); kinase	AT2G30040.1	R	x	R
gw1.IX.2895.1	ASL5 (phosphoenolpyruvate carboxykinase1)	AT2G30130.1	R	x	R
gw1.IX.1982.1	transducin family protein / WD-40 repeat family protein	AT3G18950.1	R	x	R										-0.45	-0.46	-0.55	-1.28	-0.25	0.55	0.68	2.82	0.34	0.28	-0.54
gw1.IX.1559.1	ATGH9B18 (ARABIDOPSIS THALIANA GLYCOSYL HYDROLASE 9B18); hydrolase, hydrolyzing O-glycosyl compounds	AT4G39010.1	R	x	R									R
gw1.IX.1281.1	cold-shock DNA-binding family protein	AT2G17870.1	R	x	R										0.27	0.34	0.14	-0.21	0.04	0.01	-0.26	0.25	0.29	-0.11	-0.61	s4
gw1.IV.3710.1	unknown protein	AT4G01240.1	R	x	R									R
gw1.IV.3431.1	Unknown protein	AT2G01300.1	R	x	R
gw1.IV.262.1	Unknown protein	AT4G01240.1	R	x	R
gw1.IV.1981.1	CRK10 (CYSTEINE-RICH RLK10); kinase	AT4G23180.1	R	x	R
gw1.IV.198.1	AP1 (APETALA1); DNA binding / transcription factor	AT1G69120.1	R	x	R										-0.13	-0.83	-0.06	0.15	-0.03	-0.08	3	1.6	-0.63	-0.63	0.82	s2
gw1.IV.1422.1	auxin-responsive family protein	AT1G29440.1	R	x	R
gw1.IV.1353.1	germin-like protein, putative	AT5G39130.1	R	x	R									R
gw1.IV.1262.1	unknown protein	AT1G21740.1	R	x	R								Discriminating L	R	1.22	0.16	0.62	0.33	1.47	-0.42	-0.83	-1.21	-1.26	-1.57	-1.02
gw1.IV.1197.1	Unknown protein	AT4G35070.1	R	x	R
gw1.III.495.1	disease resistance-responsive family protein / dirigent family protein	AT1G64160.1	R	x	R
gw1.III.363.1	GH3.17; indole-3-acetic acid amido synthetase	AT1G28130.1	R	x	R
gw1.III.234.1	Unknown protein	AT1G29050.1	R	x	R
gw1.III.2143.1	male sterility MS5, putative	AT3G51280.1	R	x	R									R
gw1.III.1881.1	ACD1-LIKE; electron carrier	AT4G25650.2	R	x	R
gw1.II.2293.1	unknown protein	AT4G01240.1	R	x	R									R
gw1.II.200.1			R	x	R
gw1.II.1801.1	ASL16/LBD29 (LOB DOMAIN-CONTAINING PROTEIN 29)	AT3G58190.1	R	x	R
gw1.II.1751.1	RNA recognition motif (RRM)-containing protein	AT1G78260.1	R	x	R
gw1.II.1713.1	unknown protein	AT1G76240.1	R	x	R
gw1.I.958.1	CDC6	AT2G29680.1	R	x	R
gw1.I.9165.1	DREB1A (DEHYDRATION RESPONSE ELEMENT B1A); DNA binding / transcription activator/ transcription factor	AT4G25480.1	R	x	R
gw1.I.9123.1	scarecrow transcription factor family protein	AT1G63100.1	R	x	R									R
gw1.I.7821.1	ROXY1; thiol-disulfide exchange intermediate	AT3G02000.1	R	x	R
gw1.I.6923.1	FT1 (FUCOSYLTRANSFERASE 1); fucosyltransferase/ transferase, transferring glycosyl groups	AT2G03220.1	R	x	R
gw1.I.6580.1	Unknown protein	AT1G55230.1	R	x	R
gw1.I.5741.1	lectin protein kinase family protein	AT3G53380.1	R	x	R										-0.58	-0.18	-1.24	-1	0.84	0.66	0.17	0.75	0.72	1.66	-1.34	s3
gw1.I.5182.1	ATORC5/ORC5 (Origin recognition complex protein 5); protein binding	AT4G29910.1	R	x	R
gw1.I.4409.1	extracellular ligand-gated ion channel	AT3G20300.1	R	x	R									R
gw1.I.4254.1	basic helix-loop-helix (bHLH) family protein	AT4G37850.1	R	x	R
gw1.I.3568.1	dehydrodolichyl diphosphate synthase, putative / DEDOL-PP synthase, putative	AT5G58770.1	R	x	R
gw1.I.3273.1	Unknown protein	AT5G14020.1	R	x	R
gw1.I.2832.1	zinc finger (C3HC4-type RING finger) family protein	AT3G27330.1	R	x	R										-0.56	-0.44	-0.27	-0.23	-0.48	0.18	0.93	0.38	1.05	-0.11	0.9	s3
gw1.I.2618.1	ANAC044 (Arabidopsis NAC domain containing protein 44); transcription factor	AT3G01600.1	R	x	R										1.19	0.23	-0.17	-0.08	0.07	0.31	-0.7	-1.57	0.48	0.11	-0.74	s4
gw1.I.2183.1	ATL63; protein binding / zinc ion binding	AT5G58580.1	R	x	R
gw1.I.203.1	Unknown protein	AT2G25737.1	R	x	R
gw1.942.4.1	ATGSTU8 (Arabidopsis thaliana Glutathione S-transferase (class tau) 8); glutathione transferase	AT3G09270.1	R	x	R
gw1.87.10.1	LBD15 (LOB DOMAIN-CONTAINING PROTEIN 15)	AT2G40470.1	R	x	R
gw1.830.3.1	beta-amyrin synthase, putative	AT1G78955.1	R	x	R									R
gw1.7940.4.1	ATGSTU8 (Arabidopsis thaliana Glutathione S-transferase (class tau) 8); glutathione transferase	AT3G09270.1	R	x	R
gw1.64.444.1	transferase family protein	AT3G26040.1	R	x	R
gw1.449.5.1	germin-like protein, putative	AT5G38930.1	R	x	R									R
gw1.41.272.1	ABC transporter family protein	AT1G71960.1	R	x	R
gw1.3597.5.1	fringe-related protein	AT2G37730.1	R	x	R
gw1.342.1.1	stigma-specific Stig1 family protein	AT1G53130.1	R	x	R
gw1.3358.2.1	trypsin and protease inhibitor family protein / Kunitz family protein	AT1G17860.1	R	x	R									R
gw1.29.19.1	transferase family protein	AT5G17540.1	R	x	R
gw1.28.2.1	mechanosensitive ion channel domain-containing protein / MS ion channel domain-containing protein	AT5G12080.1	R	x	R									R
gw1.2788.1.1	SYP112 (syntaxin 112); SNAP receptor	AT2G18260.1	R	x	R
gw1.231.10.1	chromosome-associated kinesin, putative	AT5G60930.1	R	x	R									R
gw1.205.68.1	gibberellin-regulated family protein	AT2G14900.1	R	x	R
gw1.2047.2.1	S-adenosylmethionine-dependent methyltransferase	AT1G15125.1	R	x	R
gw1.166.38.1	pectate lyase family protein	AT4G22080.1	R	x	R
gw1.163.71.1	zinc finger (C2H2 type) family protein	AT5G22890.1	R	x	R
gw1.158.158.1	senescence-associated protein-related	AT1G53885.1	R	x	R								Discriminating L		1.17	2.3	-0.31	-1.17	-1.58	-1.41	-2.5	-3.01	-2.31	-2.59	-1.84
gw1.155.76.1	MYB121 (myb domain protein 121); DNA binding / transcription factor	AT3G30210.1	R	x	R
gw1.155.169.1	GLIP7 (GDSL-motif lipase 7); carboxylesterase	AT5G15720.1	R	x	R									R	-1.01	-1.04	-0.66	-0.07	0.33	-0.69	1.84	2.72	-0.89	0.46	-0.2	s2
gw1.140.76.1	AAP7 (amino acid permease 7); amino acid transmembrane transporter	AT5G23810.1	R	x	R
gw1.140.278.1	FAD-binding domain-containing protein	AT4G20820.1	R	x	R
gw1.1376.5.1	peroxidase, putative	AT5G22410.1	R	x	R
gw1.13380.1.1	copper-binding family protein	AT1G06330.1	R	x	R									R
gw1.129.121.1	protein kinase family protein	AT5G61350.1	R	x	R
gw1.123.276.1	Unknown protein	AT2G27770.1	R	x	R
gw1.11781.4.1	ATPT2 (PHOSPHATE TRANSPORTER 2); carbohydrate transmembrane transporter/ phosphate transmembrane transporter/ sugar:hydrogen ion symporter	AT2G38940.1	R	x	R
gw1.1099.3.1	MATE efflux family protein	AT2G04080.1	R	x	R
gw1.107.146.1	ATEXPA12 (ARABIDOPSIS THALIANA EXPANSIN 12)	AT3G15370.1	R	x	R
grail3.8599000101	pollen Ole e 1 allergen and extensin family protein	AT5G15780.1	R	x	R										-1.7	-1.48	-1.26	-1.68	0.11	2.38	0.8	0.45	-1.23	-1.62	-0.87	s3
grail3.4426000101	unknown protein	AT2G15960.1	R	x	R									R
grail3.4045000202	DIN10 (DARK INDUCIBLE 10); hydrolase, hydrolyzing O-glycosyl compounds	AT5G20250.1	R	x	R
grail3.0147003801	UNE14 (unfertilized embryo sac 14); calcium ion binding	AT4G12860.1	R	x	R
grail3.0131004201	NIMIN-3 (NIM1-INTERACTING 3)	AT1G09415.1	R	x	R									R	-1.36	-1.56	-0.74	-0.85	-0.98	-1.51	0.24	-0.62	0.99	1.87	-0.87
grail3.0131002101	Unknown protein	AT3G05858.1	R	x	R
grail3.0123001401	ATGDU3 (ARABIDOPSIS THALIANA GLUTAMINE DUMPER 3)	AT5G57685.1	R	x	R									R
grail3.0106013201	Unknown protein	AT4G18590.1	R	x	R								Discriminating L		1.72	0.95	0.43	-0.7	0.3	-0.52	-2.16	-0.75	-0.75	-1.94	-1.53
grail3.0091001101	disease resistance protein (TIR class), putative	AT1G61100.1	R	x	R																		0.23
grail3.0085002501	leucine-rich repeat family protein / extensin family protein	AT4G13340.1	R	x	R
grail3.0079014001	GAE2 (UDP-D-GLUCURONATE 4-EPIMERASE 2); catalytic	AT1G02000.1	R	x	R									R									1.44
grail3.0061011101	WRKY23 (WRKY DNA-binding protein 23); transcription factor	AT2G47260.1	R	x	R										-0.03	-0.23	-0.13	-0.13	0.66	0.71	1.36	0.39	-0.3	-0.21	0.99	s2
grail3.0061010101	unknown protein	AT1G24145.1	R	x	R
grail3.0060006401	FLP1 (FPF1-LIKE PROTEIN 1)	AT4G31380.1	R	x	R									R	-1.03	-1.04	-1.16	-1.31	1.6	0.16	1.35	-0.32	0.78	-1.35	1.03	s3
grail3.0054016801	unknown protein	AT5G40690.1	R	x	R							imbibed seed			-1.84	-1.63	-1.44	-1.57	0.34	2.67	-1	-0.78	-1.54	-1.88	-0.91
grail3.0054008101	LOB domain protein 25 / lateral organ boundaries domain protein 25 (LBD25)	AT3G27650.1	R	x	R
grail3.0047027101	aspartyl protease family protein	AT1G79720.1	R	x	R									R	0.64	-0.09	0.46	0.86	-0.94	0.11	0.31	-0.56	0.66	0.2	0.75
grail3.0047010401	embryo-specific protein-related	AT2G41470.1	R	x	R							Dormant bud			-0.61	-0.06	-0.77	-0.98	-0.39	-0.49	0.95	-0.68	0.12	-0.1	1.01
grail3.0041002801	oxidoreductase	AT5G48440.2	R	x	R									R	0.22	0.17	0.02	0.04	0.44	0.5	-0.21	-0.2	0.42	0.4	-0.36	s1
grail3.0040011901	protein binding / zinc ion binding	AT3G60966.1	R	x	R									R	-0.86	-0.32	-0.81	-0.98	0.84	1.88	0.7	0.7	-0.69	-1.25	-0.13	s3
grail3.0039019601	NC domain-containing protein-related	AT1G01225.1	R	x	R
grail3.0031001401	RCI3 (RARE COLD INDUCIBLE GENE 3); peroxidase	AT1G05260.1	R	x	R							Roots		R
grail3.0026018001	Unknown protein	AT5G65207.1	R	x	R										-0.75	0.07	0.61	0.95	1.13	-0.9	-0.73	-0.6	-0.26	-1.46	-0.28
grail3.0023034201	Unknown protein	AT3G03280.1	R	x	R
grail3.0023024001	HSP18.2 (HEAT SHOCK PROTEIN 18.2)	AT5G59720.1	R	x	R			L				Petioles
grail3.0021033901	ammonium transporter, putative	AT4G28700.1	R	x	R
grail3.0019026401	leucine-rich repeat transmembrane protein kinase, putative	AT1G34110.1	R	x	R									R	0.31	-0.63	-1.3	-0.34	-2.06	0.83	-0.34	-1.66	0.52	1.85	-2.13
grail3.0019015601	ATHB40/HB-5 (ARABIDOPSIS THALIANA HOMEOBOX PROTEIN 40); DNA binding / transcription factor	AT4G36740.1	R	x	R									R	0.66	0.39	-0.07	-0.13	-0.02	0.24	0.5	0.29	0.32	0.66	0.47
grail3.0017024101	AtMYB73/MYB73 (myb domain protein 73); DNA binding / transcription factor	AT4G37260.1	R	x	R										0.24	0.42	-0.73	-0.44	1.39	1.4	0.1	0.04	-0.14	0.04	0.72	s1
grail3.0016010601	protein kinase-related	AT5G02070.1	R	x	R
grail3.0015000501	nucleotide binding	AT3G42660.1	R	x	R								Discriminating L	R	1.49	0.9	0.37	0.06	-0.24	-0.21	-1.33	-0.44	0.03	-1.07	-1.34
grail3.0015000401	nucleotide binding	AT3G42660.1	R	x	R								Discriminating L	R	1.55	1.18	0.49	0.16	0.02	-0.58	-2.37	-0.95	0.09	-1.45	-3.03
grail3.0012028301	auxin-responsive family protein	AT5G35735.1	R	x	R									R	-0.93	-0.89	-0.34	-0.52	1.73	1.09	1.42	-0.33	-0.85	-0.53	-0.24	s3
grail3.0011005701	glycosyl hydrolase family 3 protein	AT3G62710.1	R	x	R									R	-0.08	-0.59	0.24	0.39	-1.1	-0.02	2.78	-0.62	0.36	-0.48	-0.59	s2
grail3.0009038701	INVOLVED IN: N-terminal protein myristoylation	AT1G10410.1	R	x	R
grail3.0009025301	peptidase	AT1G67420.1	R	x	R
grail3.0006031901	universal stress protein (USP) family protein	AT1G68300.1	R	x	R										0.55	-0.49	-0.91	-0.54	-0.72	-1.15	2.88	-0.74	-0.08	-0.2	0.37	s2
grail3.0006012001	unknown protein	AT1G31060.1	R	x	R									R	-1.02	-0.49	-0.33	-1.33	0.53	3.36	1.21		-0.39		0.5	s3
grail3.0005044201	proline-rich family protein	AT1G31750.1	R	x	R
grail3.0005019101	cysteine proteinase, putative	AT5G50260.1	R	x	R							Male catkins			-4.23	-4.09	-3.78	-4.05	-3.51	-3.77	-3.64	3.99	-4.52	-3.36	-3.47
grail3.0001065201	gibberellin-regulated family protein	AT2G14900.1	R	x	R
grail3.0001046201	unknown protein	AT1G49310.1	R	x	R									R	-4.32	-3.77	-3.43	-3.78	-3.34	3.19	0.18	-3.18	-3.97	-3.94	-2.96	s3
grail3.0001031201	DNAJ heat shock N-terminal domain-containing protein (J11)	AT4G36040.1	R	x	R
fgenesh4_pm.C_scaffold_168000007	PHD finger family protein	AT3G14740.2	R	x	R										0.81	0.85	0.53	0.18	0.25	0.3	0.47	0.87	-0.26	0.14	0.35
fgenesh4_pm.C_scaffold_124000016	integral membrane family protein	AT4G03540.1	R	x	R
fgenesh4_pm.C_LG_XVIII000434	EIR1 (ETHYLENE INSENSITIVE ROOT 1); auxin:hydrogen symporter/ transporter	AT5G57090.1	R	x	R									R
fgenesh4_pm.C_LG_XVI000528	TOPP4 (Type one serine/threonine protein phosphatase 4); protein serine/threonine phosphatase	AT2G39840.1	R	x	R
fgenesh4_pm.C_LG_XV000015	copper-binding protein-related	AT4G27590.1	R	x	R
fgenesh4_pm.C_LG_XII000278	ATTPS9 (Arabidopsis thaliana trehalose-phosphatase/synthase 9); transferase, transferring glycosyl groups / trehalose-phosphatase	AT1G23870.1	R	x	R
fgenesh4_pm.C_LG_XII000175	octicosapeptide/Phox/Bem1p (PB1) domain-containing protein	AT2G01190.1	R	x	R
fgenesh4_pm.C_LG_XII000127	copper-binding protein-related	AT4G27590.1	R	x	R									R
fgenesh4_pm.C_LG_XII000027	CYL2/DBP2 (DNA POLYMERASE EPSILON SUBUNIT B); epsilon DNA polymerase	AT5G22110.1	R	x	R									R
fgenesh4_pm.C_LG_X000957	auxin-responsive protein, putative / small auxin up RNA (SAUR_D)	AT2G24400.1	R	x	R
fgenesh4_pm.C_LG_X000808	ATGPAT5/GPAT5 (GLYCEROL-3-PHOSPHATE ACYLTRANSFERASE 5); 1-acylglycerol-3-phosphate O-acyltransferase/ acyltransferase/ organic anion transmembrane transporter	AT3G11430.1	R	x	R									R
fgenesh4_pm.C_LG_X000042	glyoxal oxidase-related	AT1G19900.1	R	x	R
fgenesh4_pm.C_LG_VIII000735	MYB305 (myb domain protein 305); DNA binding / transcription factor	AT3G24310.1	R	x	R
fgenesh4_pm.C_LG_VIII000685	calcium-transporting ATPase, plasma membrane-type, putative / Ca(2+)-ATPase, putative (ACA13)	AT3G22910.1	R	x	R
fgenesh4_pm.C_LG_VII000357	SKS15 (SKU5 Similar 15); copper ion binding	AT4G37160.1	R	x	R									R
fgenesh4_pm.C_LG_IX000642	protease inhibitor/seed storage/lipid transfer protein (LTP) family protein	AT2G18370.1	R	x	R									R
fgenesh4_pm.C_LG_IX000552	wound-responsive protein-related	AT5G58750.1	R	x	R
fgenesh4_pm.C_LG_IX000405	ANR1; DNA binding / transcription factor	AT2G14210.1	R	x	R
fgenesh4_pm.C_LG_IX000183	disease resistance-responsive protein-related / dirigent protein-related	AT2G21100.1	R	x	R
fgenesh4_pm.C_LG_IX000087	GDSL-motif lipase, putative	AT5G22810.1	R	x	R
fgenesh4_pm.C_LG_IV000367	CYP710A1 (cytochrome P450, family 710, subfamily A, polypeptide 1); C-22 sterol desaturase/ oxygen binding	AT2G34500.1	R	x	R
fgenesh4_pm.C_LG_III000440	Unknown protein	AT5G41590.1	R	x	R
fgenesh4_pm.C_LG_III000386	CYP87A2 (cytochrome P450, family 87, subfamily A, polypeptide 2); oxygen binding	AT1G12740.1	R	x	R
fgenesh4_pm.C_LG_III000026	XYL4 (beta-xylosidase 4); hydrolase, hydrolyzing O-glycosyl compounds	AT5G64570.1	R	x	R										0.03	0.45	-0.11	-0.32	0.24	0.72	-0.15	0.12	0.12	1.01	0.26	s3
fgenesh4_pm.C_LG_II001194	C2 domain-containing protein	AT1G04150.1	R	x	R
fgenesh4_pm.C_LG_II000827	FAD-binding domain-containing protein	AT2G46760.1	R	x	R
fgenesh4_pm.C_LG_II000250	GA1 (GA REQUIRING 1); ent-copalyl diphosphate synthase	AT4G02780.1	R	x	R
fgenesh4_pm.C_LG_I000960	transferase family protein	AT5G41040.1	R	x	R									R
fgenesh4_pm.C_LG_I000593	U-box domain-containing protein	AT2G35930.1	R	x	R
fgenesh4_pg.C_scaffold_875000002	hydroxyproline-rich glycoprotein family protein	AT4G38080.1	R	x	R
fgenesh4_pg.C_scaffold_702000002	F-box family protein	AT1G70590.1	R	x	R
fgenesh4_pg.C_scaffold_70000154	receptor protein kinase-related	AT3G46270.1	R	x	R
fgenesh4_pg.C_scaffold_418000002	SQE3 (SQUALENE EPOXIDASE 3); oxidoreductase	AT4G37760.1	R	x	R									R
fgenesh4_pg.C_scaffold_41000072	unknown protein	AT1G71910.1	R	x	R
fgenesh4_pg.C_scaffold_40000045	CCD7 (more axillary growth 3)	AT2G44990.1	R	x	R
fgenesh4_pg.C_scaffold_3983000002	ATGSTU8 (Arabidopsis thaliana Glutathione S-transferase (class tau) 8); glutathione transferase	AT3G09270.1	R	x	R
fgenesh4_pg.C_scaffold_3718000001	disease resistance protein (TIR-NBS-LRR class), putative	AT5G45230.1	R	x	R									R
fgenesh4_pg.C_scaffold_29000041	aspartyl protease family protein	AT4G16563.1	R	x	R
fgenesh4_pg.C_scaffold_28000067	TES (TETRASPORE); microtubule motor	AT3G43210.1	R	x	R									R
fgenesh4_pg.C_scaffold_2784000001	RPM1 (RESISTANCE TO P. SYRINGAE PV MACULICOLA 1); protein binding	AT3G07040.1	R	x	R
fgenesh4_pg.C_scaffold_256000008	CYP76G1 (cytochrome P450, family 76, subfamily G, polypeptide 1); oxygen binding	AT3G52970.1	R	x	R
fgenesh4_pg.C_scaffold_2410000001	CYP81D2 (cytochrome P450, family 81, subfamily D, polypeptide 2); oxygen binding	AT4G37360.1	R	x	R									R
fgenesh4_pg.C_scaffold_184000032	Unknown protein	AT1G54540.1	R	x	R
fgenesh4_pg.C_scaffold_171000033	XTR6 (XYLOGLUCAN ENDOTRANSGLYCOSYLASE 6); hydrolase, acting on glycosyl bonds	AT4G25810.1	R	x	R
fgenesh4_pg.C_scaffold_158000012	inter-alpha-trypsin inhibitor heavy chain-related	AT1G19110.1	R	x	R
fgenesh4_pg.C_scaffold_152000058	ankyrin repeat family protein	AT5G35830.1	R	x	R
fgenesh4_pg.C_scaffold_142000017	protease inhibitor/seed storage/lipid transfer protein (LTP) family protein	AT5G13900.1	R	x	R									R
fgenesh4_pg.C_scaffold_137000005	glycine-rich protein	AT4G15460.1	R	x	R										-1.63	-1.9	1.35	0.84	-1.57	-0.91	1.94	-0.63	-1.26	-1.39	-0.12
fgenesh4_pg.C_scaffold_135000017	ATP binding / protein kinase	AT2G40980.1	R	x	R									R
fgenesh4_pg.C_scaffold_130000012	Unknown protein	AT3G11800.1	R	x	R
fgenesh4_pg.C_scaffold_129000054	COBL4/IRX6 (COBRA-LIKE4)	AT5G15630.1	R	x	R									R
fgenesh4_pg.C_scaffold_11915000001	ATAMT1;2 (AMMONIUM TRANSPORTER 1;2); ammonium transmembrane transporter	AT1G64780.1	R	x	R
fgenesh4_pg.C_scaffold_11668000001	Unknown protein	AT3G30730.1	R	x	R
fgenesh4_pg.C_scaffold_11374000001	ATP binding / DNA binding / DNA-dependent ATPase	AT1G44900.1	R	x	R									R
fgenesh4_pg.C_LG_XVIII001151	CYP716A1 (cytochrome P450, family 716, subfamily A, polypeptide 1); oxygen binding	AT5G36110.1	R	x	R
fgenesh4_pg.C_LG_XVII000064	hydroxyproline-rich glycoprotein family protein	AT5G09530.1	R	x	R
fgenesh4_pg.C_LG_XVI000704	unknown protein	AT2G37300.1	R	x	R
fgenesh4_pg.C_LG_XV001053	basix helix-loop-helix (bHLH) family protein	AT4G25410.1	R	x	R
fgenesh4_pg.C_LG_XV000988	pectinesterase family protein	AT3G47400.1	R	x	R									R
fgenesh4_pg.C_LG_XV000869	aspartyl protease family protein	AT5G45120.1	R	x	R
fgenesh4_pg.C_LG_XV000042	copper-binding family protein	AT5G24580.1	R	x	R										-0.23	-0.13	0.01	-0.04	0.19	-0.29	1.04	1.55	0.1	-0.19	0.89
fgenesh4_pg.C_LG_XIX000970	unknown protein	AT2G40475.1	R	x	R
fgenesh4_pg.C_LG_XIX000964	ATOFP17/OFP17 (Arabidopsis thaliana ovate family protein 17)	AT2G30395.1	R	x	R
fgenesh4_pg.C_LG_XIX000955	XLG2 (EXTRA-LARGE GTP-BINDING PROTEIN 2); signal transducer	AT4G34390.1	R	x	R
fgenesh4_pg.C_LG_XIX000775	unknown protein	AT1G71910.1	R	x	R
fgenesh4_pg.C_LG_XIX000449	Expressed protein, strongly induced by anoxia and hypoxia	AT5G39890.1	R	x	R									R
fgenesh4_pg.C_LG_XIV000563	short-chain dehydrogenase/reductase (SDR) family protein	AT2G47140.1	R	x	R									R
fgenesh4_pg.C_LG_XIV000342	WRKY24 (WRKY DNA-binding protein 24); transcription factor	AT5G41570.1	R	x	R
fgenesh4_pg.C_LG_XIV000324	glycosyltransferase family protein	AT2G22590.1	R	x	R										-0.36	-0.33	0.24	0.41	0.77	1.2	0.89	0.09	-0.37	-0.49	-0.05	s2
fgenesh4_pg.C_LG_XIV000224	Unknown protein	AT4G00770.1	R	x	R
fgenesh4_pg.C_LG_XII001220	AT2353/ATGA20OX2/GA20OX2 (GIBBERELLIN 20 OXIDASE 2); gibberellin 20-oxidase	AT5G51810.1	R	x	R
fgenesh4_pg.C_LG_XII000950	CYP94B3 (cytochrome P450, family 94, subfamily B, polypeptide 3); oxygen binding	AT3G48520.1	R	x	R
fgenesh4_pg.C_LG_XII000703	KAO2 (ENT-KAURENOIC ACID HYDROXYLASE 2); oxygen binding	AT2G32440.1	R	x	R
fgenesh4_pg.C_LG_XII000484	LBD41 (LOB DOMAIN-CONTAINING PROTEIN 41)	AT3G02550.1	R	x	R									R	-0.68	-1.31	0.77	0.19	2.23	1.1	-0.49	-0.78	-1.65	-1.09	-1.54	s3
fgenesh4_pg.C_LG_XII000335	beta-Ig-H3 domain-containing protein / fasciclin domain-containing protein	AT2G35860.1	R	x	R									R
fgenesh4_pg.C_LG_XI000311	BFN1 (BIFUNCTIONAL NUCLEASE I); nucleic acid binding	AT1G11190.1	R	x	R
fgenesh4_pg.C_LG_X001644	Unknown protein	AT2G40390.1	R	x	R
fgenesh4_pg.C_LG_X001320	protein kinase family protein	AT1G18390.1	R	x	R									R
fgenesh4_pg.C_LG_X001201	Unknown protein	AT3G25640.1	R	x	R
fgenesh4_pg.C_LG_X001129	VQ motif-containing protein	AT3G18360.1	R	x	R										-1.45	-1.16	-0.32	0.04	0.96	1.9	-0.24	1.01	-1.26	-1.27	-0.24	s3
fgenesh4_pg.C_LG_X000784	protease inhibitor/seed storage/lipid transfer protein (LTP) family protein	AT3G22600.1	R	x	R
fgenesh4_pg.C_LG_X000417	MYB305 (myb domain protein 305); DNA binding / transcription factor	AT3G24310.1	R	x	R
fgenesh4_pg.C_LG_VII000655	unknown protein	AT2G21780.1	R	x	R
fgenesh4_pg.C_LG_VII000158	unknown protein	AT2G43390.1	R	x	R									R
fgenesh4_pg.C_LG_VI001750	ATPDR12/PDR12 (PLEIOTROPIC DRUG RESISTANCE 12); ATPase, coupled to transmembrane movement of substances	AT1G15520.1	R	x	R
fgenesh4_pg.C_LG_VI001712	unknown protein	AT2G25735.1	R	x	R
fgenesh4_pg.C_LG_VI001033	hydroxyproline-rich glycoprotein family protein	AT3G52460.1	R	x	R
fgenesh4_pg.C_LG_VI000988	ACO1 (ACC OXIDASE 1); 1-aminocyclopropane-1-carboxylate oxidase	AT2G19590.1	R	x	R
fgenesh4_pg.C_LG_VI000781	proton-dependent oligopeptide transport (POT) family protein	AT3G54140.1	R	x	R										-1.1	-1.26	-2.04	-2.71	-1.25	-1.67	-0.24	1.52	0.52	1.62	-0.08
fgenesh4_pg.C_LG_VI000295	acyl-activating enzyme 11 (AAE11)	AT1G66120.1	R	x	R										-1.51	-1.39	-0.67	-1.67	-0.56	0.58	1.36	-2.15	-0.96	2.51	-0.18	s2
fgenesh4_pg.C_LG_V001081	scarecrow transcription factor family protein	AT4G08250.1	R	x	R
fgenesh4_pg.C_LG_V000279	Unknown protein	AT5G53930.1	R	x	R
fgenesh4_pg.C_LG_IX001503	ATBHLH029/BHLH029/FIT1/FRU (FE-DEFICIENCY INDUCED TRANSCRIPTION FACTOR 1); DNA binding / transcription factor	AT2G28160.1	R	x	R									R
fgenesh4_pg.C_LG_IX001494	Unknown protein	AT3G44960.1	R	x	R
fgenesh4_pg.C_LG_IX000993	Unknown protein	AT5G47940.1	R	x	R										-1.34	-0.69	1.1	1.54	-1.76	-0.47	-0.88	0.41	-1.82	-2.18	-0.65
fgenesh4_pg.C_LG_IX000228	acyl CoA reductase, putative / male-sterility protein, putative	AT5G22500.1	R	x	R
fgenesh4_pg.C_LG_IX000162	heat shock family protein	AT2G27140.1	R	x	R
fgenesh4_pg.C_LG_IX000161	heat shock family protein	AT5G20970.1	R	x	R
fgenesh4_pg.C_LG_IV001549	Unknown protein	AT2G17080.1	R	x	R
fgenesh4_pg.C_LG_IV001547	unknown protein	AT2G17070.1	R	x	R
fgenesh4_pg.C_LG_IV000036	LRX2 (LEUCINE-RICH REPEAT/EXTENSIN 2); protein binding / structural constituent of cell wall	AT1G62440.1	R	x	R
fgenesh4_pg.C_LG_III001380	Unknown protein	AT5G13210.1	R	x	R										-0.75	-0.6	-0.44	-0.6	0.72	1.54	0.34	1.27	-0.35	-0.49	0.42	s3
fgenesh4_pg.C_LG_III001099	heavy-metal-associated domain-containing protein	AT1G01490.1	R	x	R
fgenesh4_pg.C_LG_III000849	oxidoreductase, 2OG-Fe(II) oxygenase family protein	AT4G23340.1	R	x	R
fgenesh4_pg.C_LG_III000810	kinase interacting protein-related	AT2G22560.1	R	x	R
fgenesh4_pg.C_LG_III000776	RPM1 (RESISTANCE TO P. SYRINGAE PV MACULICOLA 1)	AT3G07040.1	R	x	R
fgenesh4_pg.C_LG_III000553	VQ motif-containing protein	AT3G22160.1	R	x	R
fgenesh4_pg.C_LG_II002324	Unknown protein	AT3G03280.1	R	x	R
fgenesh4_pg.C_LG_II001068	ATBZIP4 (ARABIDOPSIS THALIANA BASIC LEUCINE-ZIPPER); DNA binding / transcription factor	AT1G59530.1	R	x	R
fgenesh4_pg.C_LG_II001012	AGL16 (AGAMOUS-LIKE 16); transcription factor	AT3G57230.1	R	x	R										0.18	0.27	0.09	0.03	0.23	-0.11	0.9	0.37	-0.13	0.06	1.01	s2
fgenesh4_pg.C_LG_II000601	auxin-responsive protein, putative	AT1G29510.1	R	x	R
fgenesh4_pg.C_LG_II000418	F-box family protein (FBL17)	AT3G54650.1	R	x	R									R
fgenesh4_pg.C_LG_I003406	nucleoside-triphosphatase/ nucleotide binding	AT5G56220.1	R	x	R
fgenesh4_pg.C_LG_I003333	FAD-binding domain-containing protein	AT1G30700.1	R	x	R
fgenesh4_pg.C_LG_I002439	F-box family protein	AT3G06240.1	R	x	R
fgenesh4_pg.C_LG_I002273	LHT1 (LYSINE HISTIDINE TRANSPORTER 1); amino acid transmembrane transporter	AT5G40780.1	R	x	R
fgenesh4_pg.C_LG_I002260	AtMYB40 (myb domain protein 40); DNA binding / transcription factor	AT5G14340.1	R	x	R
fgenesh4_pg.C_LG_I002234	ubiquitin family protein	AT5G14360.1	R	x	R									R
fgenesh4_pg.C_LG_I002120	Unknown protein	AT3G28370.1	R	x	R										0.94	0.43	0.19	0.28	0.2	-0.15	-0.39	0.5	0.14	-0.2	-0.18	s4
fgenesh4_pg.C_LG_I002068	ASL5 (phosphoenolpyruvate carboxykinase1)	AT2G30130.1	R	x	R									R
fgenesh4_pg.C_LG_I001803	Unknown protein	AT2G28690.1	R	x	R
fgenesh4_pg.C_LG_I001170	unknown protein	AT2G25735.1	R	x	R									R
fgenesh4_pg.C_LG_I001018	basix helix-loop-helix (bHLH) family protein	AT4G25410.1	R	x	R
fgenesh4_pg.C_LG_I000873	Unknown protein	AT5G41590.1	R	x	R
fgenesh4_pg.C_LG_I000464	leucine-rich repeat transmembrane protein kinase, putative	AT3G24240.1	R	x	R									R
eugene3.85140001	ATGSTU19 (GLUTATHIONE TRANSFERASE 8); glutathione transferase	AT1G78380.1	R	x	R
eugene3.68920001	Unknown protein	AT4G24610.1	R	x	R
eugene3.67790001	receptor protein kinase-related	AT3G22060.1	R	x	R									R
eugene3.57040001	protease inhibitor, putative	AT2G38870.1	R	x	R										-4.43	-3.92	-3.97	-4.1	-2.79	-1.97	3.51	-2.4	-4.45	-3.97	-3.57	s2
eugene3.49510001	peroxidase, putative	AT4G17690.1	R	x	R
eugene3.37950001	semialdehyde dehydrogenase family protein	AT1G14810.1	R	x	R
eugene3.36010001	extracellular dermal glycoprotein, putative / EDGP, putative	AT1G03220.1	R	x	R									R
eugene3.26560001	UCC1 (UCLACYANIN 1); copper ion binding	AT2G32300.1	R	x	R			L
eugene3.26080001	QRT3 (QUARTET 3)	AT4G20050.1	R	x	R							Male catkins			-3.37	-2.91	-2.76	-3.06	-2.38	-2.54	-2.73	3.92	-2.56	-2.56	-2.56
eugene3.23130001	SKS1 (SKU5 SIMILAR 1); copper ion binding	AT4G25240.1	R	x	R
eugene3.22510001	pentatricopeptide (PPR) repeat-containing protein	AT1G73710.1	R	x	R
eugene3.20690001	ELI3-2 (ELICITOR-ACTIVATED GENE 3)	AT4G37990.1	R	x	R										-0.93	-0.92	-0.63	-0.89	1.69	1.16	0.21	1.06	-0.42	-1.07	-0.22	s3
eugene3.16740001	zinc finger (C3HC4-type RING finger) family protein	AT5G07040.1	R	x	R
eugene3.16680001	GDSL-motif lipase/hydrolase family protein	AT2G23540.1	R	x	R									R
eugene3.16220001	protein kinase family protein	AT5G57610.1	R	x	R
eugene3.09800003	protein kinase family protein	AT4G38470.1	R	x	R
eugene3.09390001	Unknown protein	AT2G37960.1	R	x	R
eugene3.07050001	leucine-rich repeat transmembrane protein kinase, putative	AT3G47580.1	R	x	R
eugene3.03930001	germin-like protein, putative	AT3G05950.1	R	x	R									R
eugene3.03720004	germin-like protein, putative	AT5G39110.1	R	x	R
eugene3.02730014	ATPT2 (PHOSPHATE TRANSPORTER 2); carbohydrate transmembrane transporter/ phosphate transmembrane transporter/ sugar:hydrogen ion symporter	AT2G38940.1	R	x	R
eugene3.01870027	GDSL-motif lipase/hydrolase family protein	AT5G45960.1	R	x	R
eugene3.01700081	polygalacturonase, putative / pectinase, putative	AT1G05660.1	R	x	R
eugene3.01550026	MIOX2 (MYO-INOSITOL OXYGENASE 2)	AT2G19800.1	R	x	R
eugene3.01480044	DC1 domain-containing protein	AT2G28270.1	R	x	R									R
eugene3.01480040	DC1 domain-containing protein	AT2G27660.1	R	x	R
eugene3.01470072	auxin-responsive protein, putative / small auxin up RNA (SAUR_D)	AT2G24400.1	R	x	R									R
eugene3.01400100	FAD-binding domain-containing protein	AT1G30760.1	R	x	R
eugene3.01400078	germin-like protein, putative	AT3G05950.1	R	x	R
eugene3.01330081	protein kinase-related	AT5G02070.1	R	x	R
eugene3.01240005	sulfotransferase family protein	AT1G18590.1	R	x	R
eugene3.01220045	Unknown protein	AT3G17680.1	R	x	R								Discriminating L		1.53	1.81	1.21	0.76	-2.19	-2.88	-2.47	-2.49	-2.14	-3.64	-3.02
eugene3.01220004	EDA28/MEE23 (MATERNAL EFFECT EMBRYO ARREST 23); electron carrier	AT2G34790.1	R	x	R									R
eugene3.00700225	RPM1 (RESISTANCE TO P. SYRINGAE PV MACULICOLA 1); protein binding	AT3G07040.1	R	x	R
eugene3.00570127	leucine-rich repeat family protein	AT5G66330.1	R	x	R									R
eugene3.00570003	Unknown protein	AT4G35720.1	R	x	R
eugene3.00290334	invertase/pectin methylesterase inhibitor family protein	AT1G55770.1	R	x	R
eugene3.00280165	unknown protein	AT5G03210.1	R	x	R
eugene3.00280090	ATRAD51 (Arabidopsis thaliana Ras Associated with Diabetes protein 51); damaged DNA binding	AT5G20850.1	R	x	R								Discriminating L		1.49	1.16	0.59	0.38	1.02	-0.43	-0.5	-0.72	-0.79	-1.67	-2.17
eugene3.00280058	AP2 domain-containing transcription factor, putative	AT1G19210.1	R	x	R
eugene3.00191076	copper-binding family protein	AT1G06330.1	R	x	R
eugene3.00190563	hypoxia-responsive family protein	AT3G05550.1	R	x	R									R
eugene3.00190215	CLAVATA1 receptor kinase (CLV1)	AT1G08590.1	R	x	R
eugene3.00181217	protein kinase, putative	AT2G17220.1	R	x	R										0.66	0.29	0.3	0.17	0.02	0.16	0.68	-1.21	-0.02	0.86	-0.67
eugene3.00181018	transducin family protein / WD-40 repeat family protein	AT1G80710.1	R	x	R									R
eugene3.00170040	UDP-glucoronosyl/UDP-glucosyl transferase family protein	AT5G49690.1	R	x	R
eugene3.00161324	CYP71A12 (CYTOCHROME P450, FAMILY 71, SUBFAMILY A, POLYPEPTIDE 12); oxygen binding	AT2G30750.1	R	x	R									R
eugene3.00161323	CYP71A12 (CYTOCHROME P450, FAMILY 71, SUBFAMILY A, POLYPEPTIDE 12); oxygen binding	AT2G30750.1	R	x	R
eugene3.00161321	CYP71B37 (cytochrome P450, family 71, subfamily B, polypeptide 37); oxygen binding	AT3G26330.1	R	x	R									R
eugene3.00160958	fringe-related protein	AT2G37730.1	R	x	R									R
eugene3.00160925	nucleic acid binding / transcription factor/ zinc ion binding	AT2G28200.1	R	x	R									R
eugene3.00160678	ABA2 (ABA DEFICIENT 2); oxidoreductase	AT1G52340.1	R	x	R
eugene3.00160521	Unknown protein	AT2G42040.1	R	x	R
eugene3.00160393	Unknown protein	AT2G42110.1	R	x	R									R
eugene3.00160328	Unknown protein	AT3G50150.1	R	x	R									R
eugene3.00151255	Unknown protein	AT5G37010.1	R	x	R								Discriminating L	R	1.03	1.03	1.39	1.02	-0.37	-0.89	-2.03	-2.05	-0.9	-1.99	-2.72
eugene3.00151126	basix helix-loop-helix (bHLH) family protein	AT4G25410.1	R	x	R
eugene3.00150700	Unknown protein	AT3G48490.1	R	x	R										0.82	0.68	0.7	0.23	0.47	-0.17	-0.56	-0.7	-0.63	-1.16	-0.8	s1
eugene3.00150664	cysteine proteinase, putative	AT5G50260.1	R	x	R										-0.78	-0.23	-0.05	-0.19	-0.23	-0.36	0.47	1.65	-0.51	-0.09	0.69
eugene3.00150394	phosphoethanolamine N-methyltransferase	AT1G73600.2	R	x	R
eugene3.00140927	short-chain dehydrogenase/reductase (SDR) family protein	AT3G26760.1	R	x	R									R	-0.14	0.2	-0.39	0.13	0.99	0.65	0.63	0.59	-0.2	-0.24	0.13	s2
eugene3.00140717	pectinesterase family protein	AT2G47550.1	R	x	R										-1.33	-1.34	-1.51	-1.28	1.49	1.03	-1.03	1.98	-1.15	0.72	-1.23	s3
eugene3.00140709	leucine-rich repeat family protein / extensin family protein	AT3G19020.1	R	x	R
eugene3.00140147	Unknown protein	AT5G62280.1	R	x	R
eugene3.00140126	pectinesterase family protein	AT2G45220.1	R	x	R							Female catkins		R	-0.68	-0.57	-0.36	-0.76	0.26	2.23	-0.25	0.4	-0.75	-0.66	-0.55
eugene3.00130813	glycosyl hydrolase family 1 protein	AT5G54570.1	R	x	R										-1.91	-0.72	-0.38	-0.4	-0.04	0.82	0.37	1.98	-0.54	1.31	1.5	s2
eugene3.00130486	CLAVATA1 receptor kinase (CLV1)	AT1G08590.1	R	x	R									R
eugene3.00130472	Unknown protein	AT1G04030.1	R	x	R
eugene3.00130135	nodulin MtN3 family protein	AT4G15920.1	R	x	R
eugene3.00121242	invertase/pectin methylesterase inhibitor family protein	AT4G25250.1	R	x	R
eugene3.00121198	basix helix-loop-helix (bHLH) family protein	AT4G25410.1	R	x	R
eugene3.00121197	basix helix-loop-helix (bHLH) family protein	AT4G25410.1	R	x	R
eugene3.00120867	RXF12; hydrolase, hydrolyzing O-glycosyl compounds	AT1G58370.1	R	x	R								Discriminating L		1.18	0.72	0.39	0.64	-0.28	-1.35	-1.44	1.57	-1.62	-1.82	-1.48
eugene3.00120822	CYP71A22 (cytochrome P450, family 71, subfamily A, polypeptide 22); oxygen binding	AT3G48310.1	R	x	R
eugene3.00120507	CLE12 (CLAVATA3/ESR-RELATED 12); receptor binding	AT1G68795.1	R	x	R
eugene3.00120324	copper-binding family protein	AT5G24580.1	R	x	R
eugene3.00120110	Unknown protein	AT5G52950.1	R	x	R
eugene3.00110693	transcription factor-related	AT5G59230.1	R	x	R
eugene3.00110196	Unknown protein	AT1G12030.1	R	x	R
eugene3.00102181	EIF3G1 (eukaryotic translation initiation factor 3G1); RNA binding / translation initiation factor	AT3G11400.1	R	x	R
eugene3.00101287	bZIP transcription factor family protein	AT3G30530.1	R	x	R
eugene3.00101268	Unknown protein	AT3G25590.1	R	x	R
eugene3.00101133	hydrolase	AT5G38200.1	R	x	R
eugene3.00100788	Unknown protein	AT1G05440.1	R	x	R
eugene3.00100362	cyclopropane fatty acid synthase, putative / CPA-FA synthase, putative	AT3G23530.1	R	x	R									R
eugene3.00100278	ATXT2; UDP-xylosyltransferase/ transferase/ transferase, transferring glycosyl groups	AT4G02500.1	R	x	R
eugene3.00100193	AGP26/ATAGP26 (ARABINOGALACTAN PROTEINS 26)	AT2G47930.1	R	x	R									R	-0.34	-0.19	-0.09	0.03	0.08	-0.24	0.27	0.56	0.57	0.46	0.31	s3
eugene3.00091211	CYP86A1 (cytochrome P450, family 86, subfamily A, polypeptide 1); oxygen binding	AT5G58860.1	R	x	R									R
eugene3.00090791	Unknown protein	AT4G33800.1	R	x	R
eugene3.00090399	PIP2;8/PIP3B (plasma membrane intrinsic protein 2;8); water channel	AT2G16850.1	R	x	R
eugene3.00090264	Unknown protein	AT2G17080.1	R	x	R
eugene3.00081813	Unknown protein	AT1G23790.1	R	x	R									R
eugene3.00081661	remorin family protein	AT1G67590.1	R	x	R
eugene3.00081452	Unknown protein	AT3G22540.1	R	x	R
eugene3.00081186	Unknown protein	AT2G01300.1	R	x	R										-0.44	-0.71	-0.25	-0.42	0.95	1.16	0.44	-1.14	0.06	0.11	0.33	s3
eugene3.00081141	Unknown protein	AT1G68350.1	R	x	R									R	1.32	0.71	0.21	-0.17	1.27	0.16	-1.55	-1.65	-0.03	0.44	-1.24	s1
eugene3.00080995	ATBZIP53 (BASIC REGION/LEUCINE ZIPPER MOTIF 53); DNA binding / protein heterodimerization/ sequence-specific DNA binding / transcription factor	AT3G62420.1	R	x	R										-1.16	-0.72	-0.82	-1.15	-0.1	1.89	2.34	-0.52	-1.09	-1.2	-0.31	s2
eugene3.00080513	Unknown protein	AT5G02220.1	R	x	R										-1.01	-0.22	0.46	-0.02	1.76	0	1.11	0.04	0.33	-0.45	-0.39	s3
eugene3.00070998	unknown protein	AT5G66985.1	R	x	R
eugene3.00070928	PLA V/PLP4 (Patatin-like protein 4); nutrient reservoir	AT4G37050.1	R	x	R
eugene3.00070374	ADH1 (ALCOHOL DEHYDROGENASE 1)	AT1G77120.1	R	x	R										-0.11	-0.03	-0.09	0.41	0.45	0.79	0.77	0.06	0.74	-0.45	-0.1
eugene3.00070327	hydroxyproline-rich glycoprotein family protein	AT4G38080.1	R	x	R									R
eugene3.00070023	polygalacturonase, putative / pectinase, putative	AT2G43890.1	R	x	R
eugene3.00061865	leucine-rich repeat family protein / protein kinase family protein	AT1G56145.1	R	x	R
eugene3.00061708	CCD8 (CAROTENOID CLEAVAGE DIOXYGENASE 8)	AT4G32810.1	R	x	R
eugene3.00061607	ATBFRUCT1/ATCWINV1 (ARABIDOPSIS THALIANA CELL WALL INVERTASE 1); beta-fructofuranosidase/ hydrolase, hydrolyzing O-glycosyl compounds	AT3G13790.1	R	x	R
eugene3.00061459	glutaredoxin family protein	AT5G03870.1	R	x	R									R	1.02	0.68	0.68	-0.4	-0.37	-0.51	-0.45	-2.07	-0.04	0.65	-1.04	s4
eugene3.00060925	short-chain dehydrogenase/reductase (SDR) family protein	AT3G51680.1	R	x	R
eugene3.00060903	unknown protein	AT3G51750.1	R	x	R
eugene3.00060793	unknown protein	AT3G09280.1	R	x	R
eugene3.00060761	zinc finger (C2H2 type) family protein	AT3G53820.1	R	x	R
eugene3.00060297	proton-dependent oligopeptide transport (POT) family protein	AT1G68570.1	R	x	R
eugene3.00060023	heavy-metal-associated domain-containing protein	AT4G05030.1	R	x	R
eugene3.00060017	DNAJ heat shock N-terminal domain-containing protein	AT3G13310.1	R	x	R									R
eugene3.00050419	Unknown protein	AT4G35690.1	R	x	R
eugene3.00050174	SAH7	AT4G08685.1	R	x	R									R
eugene3.00050005	ADH1 (ALCOHOL DEHYDROGENASE 1)	AT1G77120.1	R	x	R									R
eugene3.00040627	Unknown protein	AT1G15010.1	R	x	R										-0.49	0.04	-0.12	-0.47	1.05	0.54	1.12	1.8	-0.63	-0.07	0.25	s2
eugene3.00040504	Unknown protein	AT4G32480.1	R	x	R									R	0.22	0	-0.14	-0.37	0.51	1.29	0.07	0.75	-0.01	0.05	-0.06	s3
eugene3.00040169	Unknown protein	AT1G11925.1	R	x	R
eugene3.00031890	peroxidase, putative	AT4G08780.1	R	x	R
eugene3.00031889	peroxidase 22 (PER22) (P22) (PRXEA) / basic peroxidase E	AT2G38380.1	R	x	R
eugene3.00031698	ARL (ARGOS-LIKE)	AT2G44080.1	R	x	R									R
eugene3.00031587	Unknown protein	AT4G31980.1	R	x	R								Discriminating L		1.4	1.02	0.92	0.72	-0.04	-0.81	-1.14	-1.26	-1.29	-1.31	-2.75
eugene3.00031525	plastocyanin-like domain-containing protein	AT5G15350.1	R	x	R									R
eugene3.00030220	unknown protein	AT1G17400.1	R	x	R
eugene3.00030054	Unknown protein	AT1G22030.1	R	x	R
eugene3.00021675	ATOMT1 (O-METHYLTRANSFERASE 1)	AT5G54160.1	R	x	R										-0.19	-1.2	-0.78	-1.01	-0.85	-0.61	1.83	-0.86	0.49	0.57	1.69	s2
eugene3.00021619	U-box domain-containing protein	AT2G35930.1	R	x	R
eugene3.00021443	BAP2 (BON ASSOCIATION PROTEIN 2)	AT2G45760.1	R	x	R									R
eugene3.00021427	RAP2.11 (related to AP2 11); DNA binding / transcription factor	AT5G19790.1	R	x	R
eugene3.00021202	nitrate transporter, putative	AT1G27040.1	R	x	R									R
eugene3.00021070	AtGRF1 (GROWTH-REGULATING FACTOR 1)	AT2G22840.1	R	x	R								Discriminating L		1.33	1.25	0.71	0.33	-0.2	-0.99	-2.3	-0.59	-4.83	-2.95	-2.26
eugene3.00020202	GASA1 (GAST1 PROTEIN HOMOLOG 1)	AT1G75750.1	R	x	R									R
eugene3.00012919	oxidoreductase, 2OG-Fe(II) oxygenase family protein	AT4G10490.1	R	x	R
eugene3.00012051	17.6 kDa class I small heat shock protein (HSP17.6C-CI) (AA 1-156)	AT1G53540.1	R	x	R										-0.15	-0.54	0.16	-0.2	0.58	0.63	0.13	-0.16	0.31	0.62	1.11	s3
eugene3.00011528	josephin protein-related	AT1G07300.1	R	x	R								Discriminating L		1.8	1.62	-0.61	-1.66	-1.28	-0.14	-1.62	-1.15	-0.8	-2.12	-1.4
eugene3.00010915	catalytic	AT1G63450.1	R	x	R
eugene3.00010754	Unknown protein	AT3G61920.1	R	x	R									R
eugene3.00010567	HAK5 (High affinity K+ transporter 5); potassium ion transmembrane transporter	AT4G13420.1	R	x	R
eugene3.00002614	leucine-rich repeat transmembrane protein kinase, putative	AT4G28650.1	R	x	R									R
eugene3.00002211	Unknown protein	AT3G07640.1	R	x	R									R
eugene3.00002198	scarecrow transcription factor family protein	AT4G08250.1	R	x	R
estExt_Genewise1_v1.C_LG_XVIII0304	CYP716A1 (cytochrome P450, family 716, subfamily A, polypeptide 1); oxygen binding	AT5G36110.1	R	x	R										1.1	-0.17	0.18	0.65	0.56	0.29	1.34	0.68	0.13	1.31	-0.38	s2
estExt_Genewise1_v1.C_LG_XIX0933	SYP111 (syntaxin 111); SNAP receptor	AT1G08560.1	R	x	R								Discriminating L	R	1.01	0.99	0.91	0.47	-0.61	-0.68	-1.39	-2.34	-0.18	-1.2	-2.3
estExt_Genewise1_v1.C_LG_X4071	Unknown protein	AT1G33940.1	R	x	R									R	0.69	0.29	0.03	-0.23	0.44	-0.19	0.11	0.3	0.41	0.55	0.15	s1
estExt_Genewise1_v1.C_LG_X2499	RNA recognition motif (RRM)-containing protein	AT3G54770.1	R	x	R							Cambial zone		R	-0.54	-0.48	-1.58	-1.53	2.28	0.92	-2.3	-0.48	-1.61	0.41	-2.2
estExt_Genewise1_v1.C_LG_VIII0469	extracellular dermal glycoprotein, putative / EDGP, putative	AT1G03220.1	R	x	R									R&L	0.36	0.76	-0.17	-0.09	0.28	0.4	0.55	-0.59	0.09	-0.26	0.36
estExt_Genewise1_v1.C_LG_VIII0391	AtMYB15/AtY19/MYB15 (myb domain protein 15); DNA binding / transcription factor	AT3G23250.1	R	x	R
estExt_Genewise1_v1.C_LG_II0755	heavy-metal-associated domain-containing protein	AT1G01490.1	R	x	R									R	0.83	-0.06	-0.82	-0.96	-0.97	-1.27	0.67	-0.55	0.42	0.31	1.32
estExt_Genewise1_v1.C_LG_I6442	Unknown protein	AT5G11950.1	R	x	R
estExt_Genewise1_v1.C_LG_I5610	oxidoreductase, zinc-binding dehydrogenase family protein	AT4G13010.1	R	x	R									R	-0.17	-0.5	-0.34	-0.38	-0.69	1.4	2.45	-0.34	0.11	-0.16	-0.64	s2
estExt_Genewise1_v1.C_1840054	trypsin and protease inhibitor family protein / Kunitz family protein	AT1G17860.1	R	x	R										-3.09	-2.18	-0.72	-0.59	1.53	2.12	0.58	-1.59	-1.2	-1.01	-2.26	s3
estExt_Genewise1_v1.C_1700030	ATMLO1/MLO1 (MILDEW RESISTANCE LOCUS O 1); calmodulin binding	AT4G02600.1	R	x	R										-0.3	0	0.75	1.08	-0.93	-0.15	-0.76	-0.01	-0.69	-0.71	0.32
estExt_Genewise1_v1.C_1180106	proton-dependent oligopeptide transport (POT) family protein	AT1G32450.1	R	x	R									R	0.92	0.93	-0.44	-0.2	0.74	0.31	-0.93	0.27	0.79	0.57	-0.39	s1
estExt_fgenesh4_pm.C_LG_XVIII0095	ATKC1 (ARABIDOPSIS THALIANA K+ RECTIFYING CHANNEL 1); cyclic nucleotide binding / inward rectifier potassium channel	AT4G32650.1	R	x	R
estExt_fgenesh4_pm.C_LG_XII0176	reticulon family protein (RTNLB9)	AT3G18260.1	R	x	R
estExt_fgenesh4_pm.C_LG_XI0390	HMG1 (3-HYDROXY-3-METHYLGLUTARYL COA REDUCTASE)	AT1G76490.1	R	x	R
estExt_fgenesh4_pm.C_LG_VIII0345	RNS3 (RIBONUCLEASE 3); endoribonuclease	AT1G26820.1	R	x	R									R	-1.21	-0.1	-0.62	-0.51	0.23	1.08	-0.17	-0.3	-1.57	1.47	-0.79	s3
estExt_fgenesh4_pm.C_LG_VI0511	minichromosome maintenance family protein / MCM family protein	AT2G07690.1	R	x	R									R
estExt_fgenesh4_pm.C_LG_V0549	ATCDT1A/CDT1/CDT1A (ARABIDOPSIS HOMOLOG OF YEAST CDT1 A); cyclin-dependent protein kinase/ protein binding	AT2G31270.1	R	x	R									R	1.61	0.29	0.4	-0.17	-0.83	-0.35	-0.35	0.02	0.49	-0.57	-0.35	s4
estExt_fgenesh4_pm.C_LG_IV0578	early nodulin-related	AT5G25940.1	R	x	R										0.76	0.4	-0.72	-1.14	1.96	-0.23	-0.39	-1.62	-1.14	-1.48	-0.39	s3
estExt_fgenesh4_pg.C_LG_XV0825	Unknown protein	AT5G07330.1	R	x	R							imbibed seed			-2.12	-1.63	-1.37	-1.25	1.31	1.77	-0.02	0.54	-0.87	-1.42	0.04
estExt_fgenesh4_pg.C_LG_XV0740	Unknown protein	AT5G50610.1	R	x	R									R	-0.19	-0.15	-0.28	-0.29	0.92	1.8	-0.96	-0.56	0.2	-1.74	-0.38	s3
estExt_fgenesh4_pg.C_LG_XIX0639	CNX7/SIR5; catalytic	AT4G10100.1	R	x	R										-0.2	0.21	0.02	0.04	0.14	0.34	0.52	0.2	0.59	0.21	0.07	s2
estExt_fgenesh4_pg.C_LG_XIII0447	ATHSP22.0 (Arabidopsis thaliana heat shock protein 22.0)	AT4G10250.1	R	x	R										-1.24	-0.76	-1.42	-1.49	1.89	2.31	-1.37	-0.47	-1.24	-0.53	-0.85	s3
estExt_fgenesh4_pg.C_LG_XII1123	ADF7 (ACTIN DEPOLYMERIZING FACTOR 7); actin binding	AT4G25590.1	R	x	R
estExt_fgenesh4_pg.C_LG_XI1245	MSP2 (MICROSPORE-SPECIFIC PROMOTER 2)	AT5G46795.1	R	x	R										-0.6	0.05	0.52	-0.91	2.14	1.21	0.18	-0.4	-1.11	-0.59	0.44	s3
estExt_fgenesh4_pg.C_LG_VII1110	heavy-metal-associated domain-containing protein	AT3G05920.1	R	x	R
estExt_fgenesh4_pg.C_LG_VII0891	Unknown protein	AT1G14870.1	R	x	R
estExt_fgenesh4_pg.C_LG_IX0044	CYCB2;4 (CYCLIN B2;4); cyclin-dependent protein kinase regulator	AT1G76310.1	R	x	R								Discriminating L	R	1.15	0.9	0.79	0.37	0.31	-0.33	-0.87	-0.78	0.43	-0.65	-1.55
estExt_fgenesh4_pg.C_LG_III1798	pyruvate kinase, putative	AT5G56350.1	R	x	R										0.1	0.13	0.14	-0.11	0.43	0.13	0.31	0.91	0.13	0.21	0.27
estExt_fgenesh4_pg.C_LG_II2501	glycine-rich protein	AT4G29030.1	R	x	R								Discriminating L		-2.37	-0.54	1.46	2.2	-3.83	-3.88	-4.77	0.95	-3.53	-4.3	-4.18
estExt_fgenesh4_pg.C_LG_II2344	Unknown protein	AT3G23740.1	R	x	R
estExt_fgenesh4_pg.C_LG_II0926	RNA recognition motif (RRM)-containing protein	AT4G09040.1	R	x	R									R
estExt_fgenesh4_pg.C_LG_II0468	protease inhibitor/seed storage/lipid transfer protein (LTP) family protein	AT2G48130.1	R	x	R									R
estExt_fgenesh4_pg.C_LG_II0181	protein kinase family protein	AT1G77280.1	R	x	R										-0.69	-0.42	-0.3	-0.75	-0.26	-0.28	1.55	1.03	-0.56	-0.29	0.3	s2
estExt_fgenesh4_pg.C_LG_I0848	ATCHX18 (cation/hydrogen exchanger 18); monovalent cation:proton antiporter	AT5G41610.1	R	x	R
estExt_fgenesh4_pg.C_LG_I0515	unknown protein	AT3G01960.1	R	x	R									R	-1.51	-0.92	-1.13	-0.64	-0.65	0.13	0.01	-0.8	1.63	-0.64	1.36
gw1.XV.2254.1	acidic endochitinase (CHIB1)	AT5G24090.1	R	x	R
gw1.XIX.309.1	disease resistance protein (TIR-NBS-LRR class), putative	AT5G36930.1	R	x	R									R
gw1.XIII.2138.1	germin-like protein, putative	AT5G39130.1	R	x	R
gw1.XI.617.1	leucine-rich repeat transmembrane protein kinase, putative	AT3G47090.1	R	x	R
gw1.XI.1374.1	pectate lyase family protein	AT4G22080.1	R	x	R										0.49	0.14	-0.1	-0.02	0.5	0.48	0.63	1.55	-0.03	0.65	1.47
gw1.X.3756.1	protein phosphatase 2C, putative / PP2C, putative	AT3G05640.1	R	x	R
gw1.VII.1355.1	ATGLDP1 (ARABIDOPSIS THALIANA GLYCINE DECARBOXYLASE P-PROTEIN 1)	AT4G33010.2	R	x	R
gw1.VI.2209.1	Unknown protein	AT3G11680.1	R	x	R									R	0.08	-0.13	-0.11	0.28	0.46	0.36	2.28	0.7	0.06	-0.13	0.95	s2
gw1.VI.1130.1	PLL5 (POL-like 5); protein phosphatase type 2C	AT1G07630.1	R	x	R
gw1.V.2620.1	beta-galactosidase, putative / lactase, putative	AT1G77410.1	R	x	R										0.24	-0.1	-0.48	0.05	-1	-0.06	0.1	-0.5	-0.57	1.78	-1.83
gw1.V.2185.1	zinc finger (DHHC type) family protein	AT2G33640.1	R	x	R										0.67	0.88	0.13	-0.31	0.79	-0.25	-0.48	-0.36	-0.76	-0.32	-0.01	s1
gw1.IX.2754.1	basic helix-loop-helix (bHLH) family protein	AT4G37850.1	R	x	R
gw1.IV.3293.1	Unknown protein	AT5G16170.1	R	x	R									R
gw1.IV.1922.1	S-locus lectin protein kinase family protein	AT4G03230.1	R	x	R									R
gw1.8953.2.1	Unknown protein	AT1G29050.1	R	x	R
gw1.882.3.1	terpene synthase/cyclase family protein	AT5G23960.1	R	x	R
gw1.70.158.1	PR4 (PATHOGENESIS-RELATED 4)	AT3G04720.1	R	x	R
gw1.66.211.1	WAK2 (wall-associated kinase 2); protein serine/threonine kinase	AT1G21270.1	R	x	R									R
gw1.261.31.1	ATL2 (Arabidopsis T?xicos en Levadura 2); protein binding / zinc ion binding	AT3G16720.1	R	x	R									R
gw1.205.1.1	CYP81D8 (cytochrome P450, family 81, subfamily D, polypeptide 8); oxygen binding	AT4G37370.1	R	x	R									R
gw1.122.210.1	endonuclease/exonuclease/phosphatase family protein	AT2G01900.1	R	x	R
grail3.0140006501	unknown protein	AT5G39190.1	R	x	R									R	0.16	0.29	0.09	0.13	0.2	0.08	-0.76	-0.14	0.57	0.49	-1.02
grail3.0049017501	nodulin MtN21 family protein	AT2G39510.1	R	x	R									R
fgenesh4_pm.C_LG_VIII000282	transferase family protein	AT2G40230.1	R	x	R
fgenesh4_pm.C_LG_VII000258	terpene synthase/cyclase family protein	AT5G23960.1	R	x	R
fgenesh4_pm.C_LG_III000673	disease resistance protein (NBS-LRR class), putative	AT3G14470.1	R	x	R										0.24	-0.93	-0.76	-0.33	0.1	0.89	0.63	-0.23	0.88	0.53	0.26	s2
fgenesh4_pg.C_scaffold_328000005	zinc finger (C3HC4-type RING finger) family protein	AT5G38070.1	R	x	R										0.75	0.57	0.65	0.52	0.41	-0.41	-1.41	-0.06	0.55	1.23	-4.19
fgenesh4_pg.C_scaffold_2754000001	transferase family protein	AT3G29670.1	R	x	R
fgenesh4_pg.C_scaffold_18382000001	HAK5 (High affinity K+ transporter 5); potassium ion transmembrane transporter	AT4G13420.1	R	x	R
fgenesh4_pg.C_LG_XVI001130	RGL2 (RGA-LIKE 2); transcription factor	AT3G03450.1	R	x	R
fgenesh4_pg.C_LG_XII001289	centromeric protein-related	AT4G32190.1	R	x	R
fgenesh4_pg.C_LG_XI001028	Unknown protein	AT1G61260.1	R	x	R										-0.14	0.19	0.54	0.08	0.35	0.37	0.25	1.21	-0.07	0.14	0.81
fgenesh4_pg.C_LG_X001798	DC1 domain-containing protein	AT2G37820.1	R	x	R
fgenesh4_pg.C_LG_X000251	binding	AT5G18980.1	R	x	R
fgenesh4_pg.C_LG_V000522	lipase class 3 family protein	AT5G67050.1	R	x	R
fgenesh4_pg.C_LG_IX000739	unknown protein	AT2G14760.1	R	x	R
fgenesh4_pg.C_LG_III000688	RHA3A (RING-H2 finger A3A); protein binding / zinc ion binding	AT2G17450.1	R	x	R										-0.05	0.2	-0.03	0.14	0.73	0.93	0.62	0.25	0.13	0.19	0.12	s2
fgenesh4_pg.C_LG_I002959	ATGLR2.8 (Arabidopsis thaliana glutamate receptor 2.8)	AT2G29110.1	R	x	R
fgenesh4_pg.C_LG_I001957	CYP87A2 (cytochrome P450, family 87, subfamily A, polypeptide 2); oxygen binding	AT1G12740.1	R	x	R
fgenesh4_pg.C_LG_I000970	CYP87A2 (cytochrome P450, family 87, subfamily A, polypeptide 2); oxygen binding	AT1G12740.1	R	x	R										1.04	1.35	0.17	-0.25	-0.29	-0.65	-0.17	-0.71	-0.19	-0.22	0.2	s4
eugene3.09660001	ACD1-LIKE; electron carrier	AT4G25650.2	R	x	R
eugene3.06910001	unknown protein	AT5G22550.2	R	x	R
eugene3.01200031	ankyrin repeat family protein	AT4G03500.1	R	x	R
eugene3.01070091	ABC transporter family protein	AT4G27420.1	R	x	R										0.52	0.47	-0.17	-0.48	0.76	0.66	0.32	1.23	-0.25	-0.02	-0.48	s1
eugene3.00280093	C/VIF2 (CELL WALL / VACUOLAR INHIBITOR OF FRUCTOSIDASE 2); pectinesterase inhibitor	AT5G64620.1	R	x	R
eugene3.00280034	Unknown protein	AT2G05910.1	R	x	R
eugene3.00161274	curculin-like (mannose-binding) lectin family protein / PAN domain-containing protein	AT3G51710.1	R	x	R										-0.11	-0.04	0.11	0.21	0.33	0.09	0.4	0.59	-0.13	0.16	0.75
eugene3.00151192	brother of FT and TFL1 protein (BFT)	AT5G62040.1	R	x	R
eugene3.00150185	protein binding / zinc ion binding	AT2G25410.1	R	x	R										0.14	0.09	-0.11	-0.04	0.15	0.6	0.4	0.82	-0.33	-0.08	0.44	s2
eugene3.00140057	ATBZIP4 (ARABIDOPSIS THALIANA BASIC LEUCINE-ZIPPER); DNA binding / transcription factor	AT1G59530.1	R	x	R
eugene3.00130540	heat shock family protein	AT2G27140.1	R	x	R
eugene3.00130276	BON3 (BONZAI 3)	AT1G08860.1	R	x	R
eugene3.00080924	ATPDR9/PDR9 (PLEIOTROPIC DRUG RESISTANCE 9); ATPase, coupled to transmembrane movement of substances	AT3G53480.1	R	x	R
eugene3.00071306	hAT dimerisation domain-containing protein	AT3G13020.1	R	x	R
eugene3.00070749	CYP86B1 (cytochrome P450, family 86, subfamily B, polypeptide 1); oxygen binding	AT5G23190.1	R	x	R									R	-2.88	-1.48	-1.53	-1.47	-0.78	2.73	1	-0.1	-1.89	-2.35	-0.24	s3
eugene3.00051077	PDF1 (PROTODERMAL FACTOR 1)	AT2G42840.1	R	x	R								Discriminating L		1.36	1.99	0.17	0.32	-0.15	-0.54	-0.38	-0.09	-0.83	-0.85	-0.05
eugene3.00041385	Unknown protein	AT3G52520.1	R	x	R								Discriminating L		0.86	1.5	0.52	0.72	0.5	-0.03	-1.39	-2.59	-1.12	-1.34	-0.75
eugene3.00040714	U-box domain-containing protein	AT5G37490.1	R	x	R
eugene3.00010699	ATHB-12 (ARABIDOPSIS THALIANA HOMEOBOX PROTEIN 12); transcription factor	AT3G61890.1	R	x	R
estExt_Genewise1_v1.C_2080116	HAK5 (High affinity K+ transporter 5); potassium ion transmembrane transporter	AT4G13420.1	R	x	R
eugene3.00081423	haloacid dehalogenase-like hydrolase family protein	AT2G32150.1	R&L	x	R		R
eugene3.00011331	DELTA-TIP (delta tonoplast integral protein); water channel	AT3G16240.1	R&L	x	R		R
estExt_fgenesh4_pm.C_LG_IV0266	ATGSR1 (Arabidopsis thaliana glutamine synthase clone R1); glutamate-ammonia ligase	AT5G37600.1	R&L	x	R		R
estExt_fgenesh4_pg.C_LG_III1388	auxin-responsive family protein	AT5G50760.1	R&L	x	R		R
estExt_Genewise1_v1.C_410611	phosphorylase family protein	AT4G24340.1	R&L	x	R	L	R		L	L
eugene3.00060718	MT2A (METALLOTHIONEIN 2A)	AT3G09390.1	R&L	x	R	L	R			L				R
estExt_fgenesh4_pm.C_LG_XVIII0321	glycine-rich protein	AT4G30460.1	R&L	x	R				L	L
estExt_fgenesh4_pm.C_LG_XIII0025	ATGOLS2 (ARABIDOPSIS THALIANA GALACTINOL SYNTHASE 2); transferase, transferring glycosyl groups / transferase, transferring hexosyl groups	AT1G56600.1	R&L	x	R				L	L
gw1.VIII.1883.1	ATH8 (thioredoxin H-type 8); thiol-disulfide exchange intermediate	AT1G69880.1	R&L	x	R		L		L
estExt_Genewise1_v1.C_LG_IX3026	ASN1 (DARK INDUCIBLE 6)	AT3G47340.1	R&L	x	R		L		L
estExt_fgenesh4_pg.C_1210061	unknown protein	AT5G57340.2	R&L	x	R	L			L
estExt_fgenesh4_pm.C_LG_V0730	zinc-binding family protein	AT1G21000.1	R&L	x	R	L				L				R
estExt_fgenesh4_pg.C_LG_IV1449	ERD7 (EARLY-RESPONSIVE TO DEHYDRATION 7)	AT2G17840.1	R&L	x	R	L				L
estExt_fgenesh4_pg.C_LG_II1111	rRNA processing protein-related	AT3G22660.1	R&L	x	R	L				L
estExt_fgenesh4_pg.C_1480042	ATGSL03 (GLUCAN SYNTHASE-LIKE 3); 1,3-beta-glucan synthase/ transferase, transferring glycosyl groups	AT2G31960.1	R&L	x	R	L	L
fgenesh4_pg.C_LG_V001651	SBE2.1 (STARCH BRANCHING ENZYME 2.1); 1,4-alpha-glucan branching enzyme	AT2G36390.1	R&L	x	R	L	L
grail3.0003042902	MARD1 (MEDIATOR OF ABA-REGULATED DORMANCY 1)	AT3G63210.1	R&L	x	R	L	L
estExt_Genewise1_v1.C_LG_II0002	LHB1B1 (Photosystem II light harvesting complex gene 1.4); chlorophyll binding	AT2G34430.1	R&L	x	R	L				L
grail3.0005030601	WRKY75 (WRKY DNA-BINDING PROTEIN 75); transcription factor	AT5G13080.1	R&L	x	R				L	L				R
grail3.0064001202	ATBETA-AMY (BETA-AMYLASE); beta-amylase	AT4G15210.1	R&L	x	R	L								R
estExt_fgenesh4_pg.C_400241	Unknown protein	AT2G15730.1	R&L	x	R				L
estExt_fgenesh4_pg.C_LG_XII0768	ALDH2B4 (ALDEHYDE DEHYDROGENASE 2); 3-chloroallyl aldehyde dehydrogenase/ aldehyde dehydrogenase (NAD)	AT3G48000.1	R&L	x	R				L					R
gw1.V.1857.1	Unknown protein	AT5G12010.1	R&L	x	R				L
fgenesh4_pg.C_LG_XII001247	YLS7 (yellow-leaf-specific gene 7)	AT5G51640.1	R&L	x	R				L
grail3.0022016501	myb family transcription factor	AT5G05790.1	R&L	x	R					L
estExt_Genewise1_v1.C_1450155	MIOX2 (MYO-INOSITOL OXYGENASE 2)	AT2G19800.1	R&L	x	R					L
estExt_Genewise1_v1.C_1660131	EFE (ETHYLENE FORMING ENZYME)	AT1G05010.1	R&L	x	R				L					R
eugene3.00020518	PSBP-1 (OXYGEN-EVOLVING ENHANCER PROTEIN 2); poly(U) binding	AT1G06680.1	R&L	x	R				L
gw1.V.1092.1	lipase class 3 family protein	AT1G06800.1	R&L	x	R				L
estExt_fgenesh4_pg.C_LG_V1418	Unknown protein	AT1G19530.1	R&L	x	R				L
eugene3.00071131	JMT (JASMONIC ACID CARBOXYL METHYLTRANSFERASE); jasmonate O-methyltransferase	AT1G19640.1	R&L	x	R				L					R
estExt_Genewise1_v1.C_640646	jacalin lectin family protein	AT1G19715.1	R&L	x	R				L
gw1.III.794.1	pyridoxal-dependent decarboxylase family protein	AT1G27980.1	R&L	x	R				L
estExt_fgenesh4_pg.C_LG_III0496	dormancy/auxin associated protein-related	AT1G54070.1	R&L	x	R				L
eugene3.00002174	acyl-activating enzyme 12 (AAE12)	AT1G65890.1	R&L	x	R				L
estExt_fgenesh4_pg.C_LG_VIII1596	PSBY (photosystem II BY)	AT1G67740.1	R&L	x	R				L					R
eugene3.00150294	Unknown protein	AT1G68490.1	R&L	x	R				L					R
estExt_fgenesh4_pg.C_LG_V1539	ROC3 (rotamase CyP 3); peptidyl-prolyl cis-trans isomerase	AT2G16600.1	R&L	x	R				L
eugene3.00180764	ceramide glucosyltransferase, putative	AT2G19880.1	R&L	x	R				L					R
fgenesh4_pm.C_LG_IV000088	mannitol transporter, putative	AT2G20780.1	R&L	x	R				L
grail3.0092005701	PSB29 (THYLAKOID FORMATION1)	AT2G20890.1	R&L	x	R				L
fgenesh4_pm.C_LG_I000672	CYP707A2 (cytochrome P450, family 707, subfamily A, polypeptide 2); oxygen binding	AT2G29090.1	R&L	x	R				L
eugene3.00011863	protein phosphatase 2C, putative / PP2C, putative	AT2G30020.1	R&L	x	R				L
eugene3.01180044	ribose-phosphate pyrophosphokinase 1 / phosphoribosyl diphosphate synthetase 1 (PRSI)	AT2G35390.2	R&L	x	R				L
gw1.VIII.923.1	NTMC2T5.2/NTMC2TYPE5.2	AT3G19830.1	R&L	x	R				L
gw1.XI.345.1	Unknown protein	AT3G20680.1	R&L	x	R				L
grail3.0006040101	calmodulin, putative	AT3G25600.1	R&L	x	R				L
fgenesh4_pm.C_scaffold_170000004	kelch repeat-containing F-box family protein	AT3G59940.1	R&L	x	R				L					R
estExt_Genewise1_v1.C_LG_I8344	CYP78A9 (CYTOCHROME P450 78A9); oxygen binding	AT3G61880.1	R&L	x	R				L
estExt_fgenesh4_pm.C_1420001	RMA1 (Ring finger protein with Membrane Anchor 1); protein binding / ubiquitin-protein ligase/ zinc ion binding	AT4G03510.1	R&L	x	R				L
eugene3.00010907	haloacid dehalogenase-like hydrolase family protein	AT4G11570.1	R&L	x	R				L
estExt_fgenesh4_pg.C_860139	pectinacetylesterase family protein	AT4G19420.1	R&L	x	R				L					R
eugene3.00010981	ATNYE1/NYE1 (NON-YELLOWING 1)	AT4G22920.1	R&L	x	R				L
grail3.1829000101	AMY1/ATAMY1 (ALPHA-AMYLASE-LIKE); alpha-amylase	AT4G25000.1	R&L	x	R				L
eugene3.00061340	glycine-rich protein	AT4G30460.1	R&L	x	R				L
eugene3.00190080	Unknown protein	AT4G31980.1	R&L	x	R				L
grail3.0040026601	CYCD3/CYCD3;1/D3 (CYCLIN D3;1); cyclin-dependent protein kinase regulator/ protein binding	AT4G34160.1	R&L	x	R				L
grail3.0057011701	FAH1 (FERULATE-5-HYDROXYLASE 1); ferulate 5-hydroxylase	AT4G36220.1	R&L	x	R				L
grail3.0023033201	ATFER1 (FERRETIN 1); ferric iron binding	AT5G01600.1	R&L	x	R				L					R
eugene3.00060795	Unknown protein	AT5G02020.1	R&L	x	R				L					R
estExt_Genewise1_v1.C_LG_X1905	Unknown protein	AT5G05840.1	R&L	x	R				L					R
estExt_fgenesh4_pg.C_LG_IX1032	hydrolase, alpha/beta fold family protein	AT5G13800.1	R&L	x	R				L
fgenesh4_pg.C_LG_XVIII000672	Unknown protein	AT5G19540.1	R&L	x	R				L
estExt_fgenesh4_pm.C_LG_XIII0124	ATGID1C/GID1C (GA INSENSITIVE DWARF1C); hydrolase	AT5G27320.1	R&L	x	R				L					R
eugene3.00640058	SIP1 (SEED IMBIBITION 1-LIKE); galactinol-sucrose galactosyltransferase/ hydrolase, hydrolyzing O-glycosyl compounds	AT5G40390.1	R&L	x	R				L
grail3.0032010003	ATNUDT2 (Arabidopsis thaliana Nudix hydrolase homolog 2); ADP-ribose diphosphatase/ NAD binding / hydrolase	AT5G47650.1	R&L	x	R				L
estExt_fgenesh4_pg.C_LG_XII1187	sorbitol dehydrogenase, putative / L-iditol 2-dehydrogenase, putative	AT5G51970.1	R&L	x	R				L					R
gw1.II.763.1	unknown protein	AT5G54130.2	R&L	x	R				L
eugene3.00111070	zinc finger protein-related	AT5G54630.1	R&L	x	R				L
eugene3.00181036	F-box family protein-related	AT5G62860.1	R&L	x	R				L					R
estExt_fgenesh4_pg.C_LG_XII0829	octicosapeptide/Phox/Bem1p (PB1) domain-containing protein	AT5G63130.1	R&L	x	R				L
estExt_fgenesh4_pg.C_LG_XVI1110	unknown protein	AT5G58570.1	R&L	x	R				L
gw1.XIX.246.1	RD22 (RESPONSIVE TO DESSICATION 22)	AT5G25610.1	R&L	x	R					L
gw1.XIV.2533.1	esterase/lipase/thioesterase family protein	AT3G62860.1	R&L	x	R					L
gw1.XII.1817.1	glycosyl hydrolase family 1 protein	AT3G18080.1	R&L	x	R					L				R
gw1.VIII.2448.1	oxidoreductase, zinc-binding dehydrogenase family protein	AT1G23740.1	R&L	x	R					L
gw1.70.69.1	Unknown protein	AT2G38820.2	R&L	x	R					L				R
gw1.57.340.1	(1-4)-beta-mannan endohydrolase, putative	AT5G66460.1	R&L	x	R					L
gw1.130.194.1	ABF4 (ABRE BINDING FACTOR 4); DNA binding / transcription activator/ transcription factor	AT3G19290.1	R&L	x	R					L
grail3.0152002601	Unknown protein	AT4G12731.1	R&L	x	R					L				R
grail3.0042013901	AP1 (APETALA1); DNA binding / transcription factor	AT1G69120.1	R&L	x	R					L
grail3.0024018801	VQ motif-containing protein	AT3G56880.1	R&L	x	R					L
grail3.0010050502	universal stress protein (USP) family protein	AT1G68300.1	R&L	x	R					L
grail3.0006047901	ATBZIP1 (ARABIDOPSIS THALIANA BASIC LEUCINE-ZIPPER 1); DNA binding / protein heterodimerization/ transcription factor	AT5G49450.1	R&L	x	R					L
fgenesh4_pg.C_LG_IX000531	leucine-rich repeat family protein	AT1G45616.1	R&L	x	R					L
eugene3.16750001	UDP-glucoronosyl/UDP-glucosyl transferase family protein	AT5G17050.1	R&L	x	R					L
eugene3.10640004	ATCSLC05 (Cellulose synthase-like C5); transferase, transferring glycosyl groups	AT4G31590.1	R&L	x	R					L
eugene3.00880019	GAE6 (UDP-D-GLUCURONATE 4-EPIMERASE 6); catalytic	AT3G23820.1	R&L	x	R					L
eugene3.00010491	Unknown protein	AT1G27990.1	R&L	x	R					L
estExt_Genewise1_v1.C_LG_XIV0850	FLA10 (fasciclin-like arabinogalactan-protein 10)	AT3G60900.1	R&L	x	R					L				R
estExt_Genewise1_v1.C_LG_VII3760	BGAL3 (beta-galactosidase 3); beta-galactosidase	AT4G36360.1	R&L	x	R					L
estExt_Genewise1_v1.C_LG_II4012	acid phosphatase class B family protein	AT1G04040.1	R&L	x	R					L				R
estExt_Genewise1_v1.C_LG_II2106	zinc-binding family protein	AT1G21000.1	R&L	x	R					L				R
estExt_fgenesh4_pm.C_LG_X0440	heavy-metal-associated domain-containing protein / copper chaperone (CCH)-related	AT1G71050.1	R&L	x	R					L				R
estExt_fgenesh4_pm.C_LG_II0465	ripening-responsive protein, putative	AT5G65380.1	R&L	x	R					L				R
estExt_fgenesh4_pg.C_LG_V1131	GI (GIGANTEA); binding	AT1G22770.1	R&L	x	R					L
estExt_fgenesh4_pg.C_LG_IV0203	ENT3/FUR1 (FUDR RESISTANT 1); nucleoside transmembrane transporter	AT4G05120.1	R&L	x	R					L
estExt_fgenesh4_pg.C_LG_III0903	SKU5 (skewed 5); copper ion binding	AT4G12420.1	R&L	x	R					L				R
eugene3.00110226	ETC1 (ENHANCER OF TRY AND CPC 1); DNA binding / transcription factor	AT1G01380.1	R&L	x	R		L
gw1.VI.180.1	PSAK (PHOTOSYSTEM I SUBUNIT K)	AT1G30380.1	R&L	x	R		L
estExt_Genewise1_v1.C_LG_IX2282	RD21 (RESPONSIVE TO DEHYDRATION 21); cysteine-type peptidase	AT1G47128.1	R&L	x	R		L							R
estExt_Genewise1_v1.C_LG_III1082	PSAH-2/PSAH2/PSI-H (PHOTOSYSTEM I SUBUNIT H-2)	AT1G52230.1	R&L	x	R		L
estExt_Genewise1_v1.C_1580042	ALDH7B4 (ALDEHYDE DEHYDROGENASE 7B4); 3-chloroallyl aldehyde dehydrogenase	AT1G54100.1	R&L	x	R		L
estExt_Genewise1_v1.C_280006	PSBX (photosystem II subunit X)	AT2G06520.1	R&L	x	R		L
estExt_fgenesh4_pm.C_280125	Unknown protein	AT2G36630.1	R&L	x	R		L							R
gw1.VI.1805.1	CWLP (CELL WALL-PLASMA MEMBRANE LINKER PROTEIN); lipid binding	AT3G22120.1	R&L	x	R		L
gw1.163.75.1	ACD1 (ACCELERATED CELL DEATH 1)	AT3G44880.1	R&L	x	R		L							R
eugene3.00060481	ATSIP2 (ARABIDOPSIS THALIANA SEED IMBIBITION 2); hydrolase, hydrolyzing O-glycosyl compounds	AT3G57520.1	R&L	x	R		L							R
estExt_fgenesh4_pg.C_LG_XIV1000	FDH (FORMATE DEHYDROGENASE); NAD binding / binding / catalytic/ cofactor binding / oxidoreductase, acting on the CH-OH group of donors, NAD or NADP as acceptor	AT5G14780.1	R&L	x	R		L							R
estExt_Genewise1_v1.C_LG_XVIII2895	xylose isomerase family protein	AT5G57655.2	R&L	x	R		L
estExt_Genewise1_v1.C_LG_XVIII3287	lipocalin, putative	AT5G58070.1	R&L	x	R		L							R
estExt_fgenesh4_pm.C_LG_V0368	ATAF1 (Arabidopsis NAC domain containing protein 2); transcription factor	AT1G01720.1	R&L	x	R	L								R
estExt_fgenesh4_pg.C_LG_X1117	ethylene-responsive protein, putative	AT1G09740.1	R&L	x	R	L								R
estExt_Genewise1_v1.C_LG_IV1582	ATGLX1 (GLYOXALASE I HOMOLOG); lactoylglutathione lyase	AT1G11840.1	R&L	x	R	L
estExt_Genewise1_v1.C_660125	ATU2AF35A; RNA binding	AT1G27650.1	R&L	x	R	L
grail3.0046016501	DRM1 (DORMANCY-ASSOCIATED PROTEIN 1)	AT1G28330.2	R&L	x	R	L
estExt_fgenesh4_pm.C_LG_V0429	ARP1 (ARABIDOPSIS RIBOSOMAL PROTEIN 1); structural constituent of ribosome	AT1G43170.1	R&L	x	R	L
fgenesh4_pg.C_LG_XII000590	SMP1 (swellmap 1); nucleic acid binding	AT1G65660.1	R&L	x	R	L
estExt_fgenesh4_pg.C_LG_II0662	ADH1 (ALCOHOL DEHYDROGENASE 1)	AT1G77120.1	R&L	x	R	L
estExt_fgenesh4_pm.C_LG_II0962	LHCB2.2 (Photosystem II light harvesting complex gene 2.2); chlorophyll binding	AT2G05070.1	R&L	x	R	L
grail3.0057010501	HIS1-3 (HISTONE H1-3); DNA binding	AT2G18050.1	R&L	x	R	L								R
grail3.0019029201	HIS1-3 (HISTONE H1-3); DNA binding	AT2G18050.1	R&L	x	R	L
estExt_fgenesh4_pm.C_LG_V0078	inositol-3-phosphate synthase isozyme 2 / myo-inositol-1-phosphate synthase 2 / MI-1-P synthase 2 / IPS 2	AT2G22240.1	R&L	x	R	L
eugene3.00110470	LHB1B1 (Photosystem II light harvesting complex gene 1.4); chlorophyll binding	AT2G34430.1	R&L	x	R	L
estExt_Genewise1_v1.C_LG_IV3602	LP1 (nonspecific lipid transfer protein 1)	AT2G38540.1	R&L	x	R	L
grail3.0104000601	ATGSTF8 (GLUTATHIONE S-TRANSFERASE 8); glutathione transferase	AT2G47730.1	R&L	x	R	L
estExt_Genewise1_v1.C_LG_III2625	chaperonin, putative	AT3G13470.1	R&L	x	R	L
fgenesh4_pg.C_LG_VIII000091	EIN3 (ETHYLENE-INSENSITIVE3); transcription factor	AT3G20770.1	R&L	x	R	L
eugene3.00011755	CCAAT-binding transcription factor (CBF-B/NF-YA) family protein	AT3G20910.1	R&L	x	R	L
estExt_fgenesh4_pg.C_LG_V1271	senescence-associated protein-related	AT3G22550.1	R&L	x	R	L
estExt_Genewise1_v1.C_LG_XVII1215	glycine-rich protein	AT3G29075.1	R&L	x	R	L								R
grail3.0001016501	HD2C (HISTONE DEACETYLASE 2C); nucleic acid binding / zinc ion binding	AT5G03740.1	R&L	x	R	L
grail3.0124002001	protein binding / zinc ion binding	AT3G47160.1	R&L	x	R	L
estExt_Genewise1_v1.C_LG_X2607	LHCA1; chlorophyll binding	AT3G54890.1	R&L	x	R	L
estExt_fgenesh4_pg.C_400068	Unknown protein	AT3G60470.1	R&L	x	R	L								R
estExt_fgenesh4_pg.C_LG_I1487			R&L	x	R	L
grail3.0341000101	plastid-lipid associated protein PAP, putative	AT4G22240.1	R&L	x	R	L								R
estExt_fgenesh4_pg.C_1660047	plastid-lipid associated protein PAP, putative	AT4G22240.1	R&L	x	R	L								R
eugene3.00150771	AGL19 (AGAMOUS-LIKE 19); transcription factor	AT4G22950.1	R&L	x	R	L
eugene3.00021118	VEP1 (VEIN PATTERNING 1); binding / catalytic	AT4G24220.1	R&L	x	R	L
estExt_fgenesh4_pm.C_LG_VI0678	unknown protein	AT4G33010.1	R&L	x	R	L
estExt_Genewise1_v1.C_280341	LKR (SACCHAROPINE DEHYDROGENASE)	AT4G33150.1	R&L	x	R	L
eugene3.00020082	CAT2 (CATALASE 2); catalase	AT4G35090.1	R&L	x	R	L
eugene3.00080419	Unknown protein	AT5G13560.1	R&L	x	R	L
eugene3.00130563	Unknown protein	AT5G18130.1	R&L	x	R	L								R
estExt_fgenesh4_pm.C_LG_XVIII0241	ASP2 (ASPARTATE AMINOTRANSFERASE 2)	AT5G19550.1	R&L	x	R	L
eugene3.00010790	unknown protein	AT5G41860.1	R&L	x	R	L
gw1.XII.166.1	thylakoid lumenal 17.4 kDa protein, chloroplast	AT5G53490.1	R&L	x	R	L
grail3.0057016202	unknown protein	AT2G40004.1	R&L	x	R	L								R
grail3.0020036101	leucine-rich repeat family protein / extensin family protein	AT2G15880.1	R&L	x	R	L								R
grail3.0019018802	unknown protein	AT1G19397.1	R&L	x	R	L
eugene3.00570185	unknown protein	AT1G19397.1	R&L	x	R	L
estExt_fgenesh4_pg.C_LG_III1229	CYP78A9 (CYTOCHROME P450 78A9); oxygen binding	AT3G61880.1	R&L	x	R					L				R
eugene3.00040033	ATPC1 (ATP synthase gamma chain 1)	AT4G04640.1	R&L	x	R	L
grail3.0024027701	embryo-abundant protein-related	AT2G41380.1	R&L	x	R				L
eugene3.00070748	SCPL35 (serine carboxypeptidase-like 35); serine carboxypeptidase	AT5G08260.1	R&L	x	R				L					R
eugene3.00280097	pectinesterase family protein	AT3G43270.1	R&L	x	R					L
gw1.I.4653.1	CYP71B34 (cytochrome P450, family 71, subfamily B, polypeptide 34); oxygen binding	AT3G26300.1	R&L	x	R
gw1.XVII.1291.1	DND1 (DEFENSE NO DEATH 1); calcium channel/ calmodulin binding / cation channel/ cyclic nucleotide binding / inward rectifier potassium channel	AT5G15410.1	R&L	x	R
gw1.XV.3200.1	HCF208 (HIGH CHLOROPHYLL FLUORESCENCE 208)	AT5G52110.1	R&L	x	R
gw1.VIII.2030.1	kelch repeat-containing F-box family protein	AT1G67480.1	R&L	x	R
gw1.3559.2.1	UDP-glucoronosyl/UDP-glucosyl transferase family protein	AT1G05680.1	R&L	x	R
grail3.0014028301	PSBR (photosystem II subunit R)	AT1G79040.1	R&L	x	R
grail3.0011003102	NDH-O (NAD(P)H:PLASTOQUINONE DEHYDROGENASE COMPLEX SUBUNIT O)	AT1G74880.1	R&L	x	R
fgenesh4_pg.C_scaffold_131000069	Unknown protein	AT3G60470.1	R&L	x	R									R
eugene3.106450001	defense-related protein, putative	AT2G23960.1	R&L	x	R
eugene3.06550007	leucine-rich repeat family protein	AT1G58190.1	R&L	x	R
eugene3.06260003	Unknown protein	ATMG00830.1	R&L	x	R
eugene3.00130737	transferase family protein	AT5G17540.1	R&L	x	R
eugene3.00110176	EFE (ETHYLENE FORMING ENZYME)	AT1G05010.1	R&L	x	R
eugene3.00020435	unknown protein	AT3G63390.1	R&L	x	R
eugene3.00010471	LHCA2 (Photosystem I light harvesting complex gene 2); chlorophyll binding	AT3G61470.1	R&L	x	R
estExt_Genewise1_v1.C_LG_XVI1715	ATSIP2 (ARABIDOPSIS THALIANA SEED IMBIBITION 2); hydrolase, hydrolyzing O-glycosyl compounds	AT3G57520.1	R&L	x	R
estExt_Genewise1_v1.C_LG_IV3991	heavy-metal-associated domain-containing protein	AT1G01490.1	R&L	x	R
estExt_fgenesh4_pg.C_LG_XVI0273	SIB1 (SIGMA FACTOR BINDING PROTEIN 1); binding	AT3G56710.1	R&L	x	R
estExt_fgenesh4_pg.C_280303	Unknown protein	AT5G01015.1	R&L	x	R
gw1.XVIII.2818.1	4CL2 (4-coumarate:CoA ligase 2); 4-coumarate-CoA ligase	AT3G21240.1	R&L	x	R
gw1.XV.1016.1	thaumatin-like protein, putative / pathogenesis-related protein, putative	AT1G73620.1	R&L	x	R
gw1.XIX.2939.1	Unknown protein	AT4G28100.1	R&L	x	R									R
gw1.XIV.3121.1	chitinase	AT3G16920.1	R&L	x	R
gw1.XIV.1451.1	zinc finger (C3HC4-type RING finger) family protein	AT3G61550.1	R&L	x	R
gw1.XI.1134.1	FAD-binding domain-containing protein	AT1G30760.1	R&L	x	R
gw1.X.3524.1	ATL2 (Arabidopsis T?xicos en Levadura 2); protein binding / zinc ion binding	AT3G16720.1	R&L	x	R
gw1.VIII.2258.1	protein kinase-related	AT5G02070.1	R&L	x	R
gw1.VIII.192.1	Unknown protein	AT4G13330.1	R&L	x	R
gw1.VII.3672.1	AAA-type ATPase family protein	AT5G17760.1	R&L	x	R
gw1.VI.2681.1	protease inhibitor, putative	AT2G38870.1	R&L	x	R
gw1.V.1199.1	ATERF1/ERF1 (ETHYLENE RESPONSE FACTOR 1); DNA binding / transcription activator/ transcription factor	AT3G23240.1	R&L	x	R
gw1.IX.4476.1	LOX2 (LIPOXYGENASE 2)	AT3G45140.1	R&L	x	R
gw1.IV.3042.1	TCP family transcription factor, putative	AT3G47620.1	R&L	x	R
gw1.III.1951.1	Unknown protein	AT1G64650.1	R&L	x	R									R
gw1.II.4182.1	unknown protein	AT1G76620.1	R&L	x	R									R
gw1.I.7458.1	Unknown protein	AT1G80690.1	R&L	x	R
gw1.18641.2.1	ARK3 (Arabidopsis Receptor Kinase 3); kinase	AT4G21380.1	R&L	x	R
gw1.155.46.1	COBL1 (COBRA-LIKE PROTEIN 1 PRECURSOR)	AT3G02210.1	R&L	x	R
gw1.127.34.1	SMO1-1 (STEROL-4ALPHA-METHYL OXIDASE 1-1); catalytic	AT4G12110.1	R&L	x	R
gw1.122.229.1	ATHB34 (ARABIDOPSIS THALIANA HOMEOBOX PROTEIN 34); DNA binding / transcription factor	AT3G28920.1	R&L	x	R
grail3.0158001001	Unknown protein	AT1G54120.1	R&L	x	R
grail3.0076003101	Unknown protein	AT1G20430.1	R&L	x	R									R&L
grail3.0049024601	CYT1 (CYTOKINESIS DEFECTIVE 1); nucleotidyltransferase	AT2G39770.1	R&L	x	R									R
grail3.0021026801	Unknown protein	AT3G25130.1	R&L	x	R									R
grail3.0016002502	OTU-like cysteine protease family protein	AT2G39320.1	R&L	x	R
grail3.0010060001	major latex protein-related / MLP-related	AT1G14930.1	R&L	x	R
grail3.0006025801	Unknown protein	AT2G01300.1	R&L	x	R
fgenesh4_pm.C_scaffold_57000050	Unknown protein	AT2G36430.1	R&L	x	R
fgenesh4_pm.C_LG_VII000086	SIP1 (SEED IMBIBITION 1-LIKE); galactinol-sucrose galactosyltransferase/ hydrolase, hydrolyzing O-glycosyl compounds	AT5G40390.1	R&L	x	R
fgenesh4_pm.C_LG_IV000129	xanthine/uracil permease family protein	AT2G34190.1	R&L	x	R
fgenesh4_pm.C_LG_II000280	unknown protein	AT5G50890.1	R&L	x	R
fgenesh4_pg.C_scaffold_2243000001	MATE efflux family protein	AT1G15170.1	R&L	x	R
fgenesh4_pg.C_scaffold_10667000001	COB (COBRA)	AT5G60920.1	R&L	x	R
fgenesh4_pg.C_LG_XIII000226	PPCK2 (PHOSPHOENOLPYRUVATE CARBOXYLASE KINASE 2); kinase	AT3G04530.1	R&L	x	R
fgenesh4_pg.C_LG_VII000261	ATTPS03 (Arabidopsis thaliana terpene synthase 03)	AT4G16740.1	R&L	x	R
fgenesh4_pg.C_LG_VI000760	CYP76G1 (cytochrome P450, family 76, subfamily G, polypeptide 1); oxygen binding	AT3G52970.1	R&L	x	R									R
fgenesh4_pg.C_LG_IX000393	auxin-responsive family protein	AT4G34760.1	R&L	x	R									R
fgenesh4_pg.C_LG_IV000235			R&L	x	R
fgenesh4_pg.C_LG_I002290	Unknown protein	AT5G20090.1	R&L	x	R
fgenesh4_kg.C_scaffold_131000003	NIMIN-3 (NIM1-INTERACTING 3)	AT1G09415.1	R&L	x	R
eugene3.97500001	carbonic anhydrase family protein / carbonate dehydratase family protein	AT4G33580.2	R&L	x	R
eugene3.24810001	Unknown protein	AT1G17030.1	R&L	x	R									R
eugene3.13810002	ATMYB66/WER/WER1 (WEREWOLF 1); DNA binding / protein binding / transcription factor/ transcription regulator	AT5G14750.1	R&L	x	R
eugene3.12430001	transferase family protein	AT1G24430.1	R&L	x	R									R
eugene3.01640002	Unknown protein	AT1G17830.1	R&L	x	R
eugene3.01250083	kinase interacting protein-related	AT5G58320.2	R&L	x	R									R
eugene3.00400226	nitrate transporter, putative	AT1G27040.1	R&L	x	R									R
eugene3.00280096	pectinesterase family protein	AT2G26440.1	R&L	x	R
eugene3.00180174	Unknown protein	AT2G26110.1	R&L	x	R									R
eugene3.00161298	ATEXPA8 (ARABIDOPSIS THALIANA EXPANSIN A8)	AT2G40610.1	R&L	x	R
eugene3.00110234	peroxidase 27 (PER27) (P27) (PRXR7)	AT3G01190.1	R&L	x	R									R
eugene3.00100736	calcium-transporting ATPase, plasma membrane-type, putative / Ca(2+)-ATPase, putative (ACA13)	AT3G22910.1	R&L	x	R									R
eugene3.00100249	Unknown protein	AT3G21550.1	R&L	x	R
eugene3.00061048	Unknown protein	AT1G55160.1	R&L	x	R
eugene3.00030064	F-box family protein	AT1G10780.1	R&L	x	R
eugene3.00020847	unknown protein	AT4G08555.1	R&L	x	R									R
eugene3.00020021	unknown protein	AT1G21010.1	R&L	x	R
eugene3.00011103	kelch repeat-containing F-box family protein	AT1G80440.1	R&L	x	R									R
estExt_Genewise1_v1.C_LG_X4483	Unknown protein	AT4G14305.1	R&L	x	R
estExt_Genewise1_v1.C_LG_VIII2120	beta-fructofuranosidase, putative / invertase, putative / saccharase, putative / beta-fructosidase, putative	AT1G56560.1	R&L	x	R
estExt_Genewise1_v1.C_LG_VII3915	EMB2296 (EMBRYO DEFECTIVE 2296); structural constituent of ribosome	AT2G18020.1	R&L	x	R
estExt_Genewise1_v1.C_LG_V4715	ATHB6 (ARABIDOPSIS THALIANA HOMEOBOX PROTEIN 6); transcription factor	AT2G22430.1	R&L	x	R									R
estExt_Genewise1_v1.C_LG_V1376	isoflavone reductase, putative	AT1G75280.1	R&L	x	R									R
estExt_Genewise1_v1.C_LG_IV3708	thiF family protein	AT5G37530.1	R&L	x	R
estExt_Genewise1_v1.C_LG_III2034	zinc finger (Ran-binding) family protein	AT3G15680.1	R&L	x	R
estExt_Genewise1_v1.C_LG_III1755	BRH1 (BRASSINOSTEROID-RESPONSIVE RING-H2); protein binding / zinc ion binding	AT3G61460.1	R&L	x	R									R
estExt_Genewise1_v1.C_LG_III0064	protein phosphatase 2C-related / PP2C-related	AT3G16560.1	R&L	x	R
estExt_Genewise1_v1.C_1520026	Unknown protein	AT3G57785.1	R&L	x	R
estExt_fgenesh4_pm.C_LG_VI0765	Unknown protein	AT5G11420.1	R&L	x	R									R
estExt_fgenesh4_pm.C_LG_VI0567	2-cys peroxiredoxin, chloroplast, putative	AT5G06290.1	R&L	x	R
estExt_fgenesh4_pg.C_LG_IX1223	CYP707A2 (cytochrome P450, family 707, subfamily A, polypeptide 2); oxygen binding	AT2G29090.1	R&L	x	R
estExt_fgenesh4_pg.C_LG_III1860	Unknown protein	AT5G19875.1	R&L	x	R
estExt_fgenesh4_pg.C_LG_II0371	ATCDT1B/CDT1/CDT1B (ARABIDOPSIS HOMOLOG OF YEAST CDT1 B); cyclin-dependent protein kinase	AT3G54710.1	R&L	x	R
estExt_fgenesh4_pg.C_LG_I1820	cinnamyl-alcohol dehydrogenase, putative (CAD)	AT5G19440.1	R&L	x	R
estExt_fgenesh4_pg.C_LG_I0284	ANNAT3 (ANNEXIN ARABIDOPSIS 3); calcium ion binding / calcium-dependent phospholipid binding	AT2G38760.1	R&L	x	R
estExt_fgenesh4_pg.C_570032	unknown protein	AT1G77500.1	R&L	x	R
estExt_fgenesh4_pg.C_290356	Unknown protein	AT4G25170.1	R&L	x	R
estExt_fgenesh4_pg.C_1420022	major latex protein-related / MLP-related	AT1G23120.1	R&L	x	R
gw1.XVIII.952.1	Unknown protein	AT5G35460.1	R&L	x	R
gw1.XVIII.791.1	haloacid dehalogenase-like hydrolase family protein	AT2G25870.1	R&L	x	R
gw1.XVIII.734.1	Unknown protein	AT1G55340.1	R&L	x	R
gw1.XVIII.65.1	HHP1 (HEPTAHELICAL TRANSMEMBRANE PROTEIN1)	AT5G20270.1	R&L	x	R
gw1.XVIII.3460.1	ubiquitin-associated (UBA)/TS-N domain-containing protein	AT2G12550.1	R&L	x	R
gw1.XVIII.3388.1	sugar transporter, putative	AT4G02050.1	R&L	x	R
gw1.XVIII.3185.1	BRS1 (BRI1 SUPPRESSOR 1)	AT4G30610.1	R&L	x	R									R
gw1.XVIII.3100.1	HHP2 (HEPTAHELICAL TRANSMEMBRANE PROTEIN2)	AT4G30850.1	R&L	x	R
gw1.XVIII.3078.1	SAMDC (S-ADENOSYLMETHIONINE DECARBOXYLASE); adenosylmethionine decarboxylase	AT3G02470.1	R&L	x	R									R
gw1.XVIII.3053.1	ATPase	AT4G28070.2	R&L	x	R
gw1.XVIII.2398.1	short-chain dehydrogenase/reductase (SDR) family protein	AT4G13250.1	R&L	x	R									R
gw1.XVIII.2385.1	AT-HSFC1 (Arabidopsis thaliana heat shock transcription factor C1); DNA binding / transcription factor	AT3G24520.1	R&L	x	R
gw1.XVIII.2371.1	Unknown protein	AT4G32350.1	R&L	x	R									R
gw1.XVIII.2260.1	bile acid:sodium symporter family protein	AT2G26900.1	R&L	x	R
gw1.XVIII.2215.1	ribosomal protein L28 family protein	AT4G31460.1	R&L	x	R
gw1.XVIII.2205.1	Unknown protein	AT5G10695.1	R&L	x	R									R
gw1.XVIII.2163.1	splicing factor, putative	AT2G24590.1	R&L	x	R
gw1.XVIII.1721.1	ATGUS3 (ARABIDOPSIS THALIANA GLUCURONIDASE 3); beta-glucuronidase	AT5G34940.2	R&L	x	R
gw1.XVIII.1636.1	protein kinase family protein	AT4G32250.1	R&L	x	R
gw1.XVIII.1338.1	pentatricopeptide (PPR) repeat-containing protein	AT5G25630.1	R&L	x	R
gw1.XVII.867.1	proton-dependent oligopeptide transport (POT) family protein	AT3G47960.1	R&L	x	R									R
gw1.XVII.795.1	oxidoreductase, 2OG-Fe(II) oxygenase family protein	AT3G28480.1	R&L	x	R
gw1.XVII.765.1	ABC transporter family protein	AT3G28345.1	R&L	x	R
gw1.XVII.628.1	PQ-loop repeat family protein / transmembrane family protein	AT5G40670.1	R&L	x	R									R
gw1.XVII.358.1	phosphate-responsive protein, putative	AT5G64260.1	R&L	x	R									R
gw1.XVII.219.1	carbonic anhydrase family protein / carbonate dehydratase family protein	AT4G33580.2	R&L	x	R									R
gw1.XVII.1172.1	PTB (POLYPYRIMIDINE TRACT-BINDING); RNA binding	AT3G01150.1	R&L	x	R
gw1.XVI.910.1	ATUGT85A1/UGT85A1 (UDP-GLUCOSYL TRANSFERASE 85A1); UDP-glycosyltransferase/ glucuronosyltransferase/ transferase, transferring glycosyl groups / transferase, transferring hexosyl groups	AT1G22400.1	R&L	x	R
gw1.XVI.869.1	ATUGT85A5 (UDP-GLUCOSYL TRANSFERASE 85A5); glucuronosyltransferase/ transferase, transferring glycosyl groups	AT1G22370.2	R&L	x	R
gw1.XVI.693.1	Mo25 family protein	AT5G47540.1	R&L	x	R									R
gw1.XVI.3855.1	importin beta-2, putative	AT5G53480.1	R&L	x	R
gw1.XVI.3802.1	diaminopimelate epimerase family protein	AT3G53580.1	R&L	x	R
gw1.XVI.3049.1	EMB175 (EMBRYO DEFECTIVE 175); catalytic	AT5G03800.1	R&L	x	R
gw1.XVI.2702.1	IQD2 (IQ-domain 2); calmodulin binding	AT5G03040.1	R&L	x	R									R
gw1.XVI.2658.1	RNA recognition motif (RRM)-containing protein	AT3G45630.1	R&L	x	R
gw1.XVI.263.1	WNK5 (Arabidopsis WNK kinase 5)	AT3G51630.1	R&L	x	R
gw1.XVI.2587.1	ALS3 (ALUMINUM SENSITIVE 3)	AT2G37330.1	R&L	x	R
gw1.XVI.2528.1	unknown protein	AT3G10120.1	R&L	x	R									R
gw1.XVI.2527.1	carbonic anhydrase family protein	AT3G52720.1	R&L	x	R
gw1.XVI.2036.1	AMP1 (ALTERED MERISTEM PROGRAM 1); dipeptidase	AT3G54720.1	R&L	x	R
gw1.XVI.1724.1	remorin family protein	AT3G57540.1	R&L	x	R									R
gw1.XVI.1340.1	CBL (CYSTATHIONINE BETA-LYASE)	AT3G57050.1	R&L	x	R
gw1.XVI.1316.1	haloacid dehalogenase-like hydrolase family protein	AT2G41250.1	R&L	x	R
gw1.XVI.1270.1	DNA-binding protein, putative	AT1G80270.1	R&L	x	R
gw1.XVI.1206.1	calmodulin-binding family protein	AT3G52870.1	R&L	x	R
gw1.XVI.1154.1	BZIP17 BZIP17; DNA binding / transcription activator/ transcription factor	AT2G40950.1	R&L	x	R
gw1.XVI.1041.1	ASD1 (ALPHA-L-ARABINOFURANOSIDASE); hydrolase, acting on glycosyl bonds	AT3G10740.1	R&L	x	R
gw1.XV.856.1	Unknown protein	AT2G22660.2	R&L	x	R
gw1.XV.841.1	nucleotidyltransferase family protein	AT1G17980.1	R&L	x	R
gw1.XV.810.1	Unknown protein	AT3G18240.1	R&L	x	R
gw1.XV.660.1	OBP4 (OBF BINDING PROTEIN 4); DNA binding / transcription factor	AT5G60850.1	R&L	x	R
gw1.XV.3482.1	60S ribosomal protein-related	AT3G58660.1	R&L	x	R
gw1.XV.3422.1	Unknown protein	AT5G52420.1	R&L	x	R
gw1.XV.3134.1	ATRSP35 (Arabidopsis thaliana arginine/serine-rich splicing factor 35); RNA binding	AT4G25500.1	R&L	x	R
gw1.XV.2621.1	root hair defective 3 GTP-binding (RHD3) family protein	AT5G45160.1	R&L	x	R
gw1.XV.2475.1	Unknown protein	AT3G23760.1	R&L	x	R
gw1.XV.2120.1	zinc finger (MYND type) family protein / F-box family protein	AT1G67340.1	R&L	x	R
gw1.XV.2119.1	RIO1 family protein	AT5G37350.1	R&L	x	R
gw1.XV.2041.1	nucleolar protein Nop56, putative	AT3G12860.1	R&L	x	R
gw1.XV.1862.1	PMSR1 (PEPTIDEMETHIONINE SULFOXIDE REDUCTASE 1); peptide-methionine-(S)-S-oxide reductase	AT5G61640.1	R&L	x	R									R
gw1.XV.1692.1	Unknown protein	AT5G63100.1	R&L	x	R
gw1.XV.1627.1	Unknown protein	AT5G50150.1	R&L	x	R									R
gw1.XV.1560.1	CUE1 (CAB UNDEREXPRESSED 1); antiporter/ triose-phosphate transmembrane transporter	AT5G33320.1	R&L	x	R
gw1.XV.1521.1	SRO5 (SIMILAR TO RCD ONE 5); NAD+ ADP-ribosyltransferase	AT5G62520.1	R&L	x	R									R
gw1.XV.151.1			R&L	x	R
gw1.XV.1482.1	HT1 (HIGH LEAF TEMPERATURE 1); kinase/ protein serine/threonine/tyrosine kinase	AT1G62400.1	R&L	x	R
gw1.XV.1426.1	nodulin MtN21 family protein	AT5G40240.1	R&L	x	R									R
gw1.XV.1392.1			R&L	x	R									R
gw1.XV.1235.1	nodulin family protein	AT1G74780.1	R&L	x	R									R
gw1.XIX.991.1	myb family transcription factor	AT3G04030.3	R&L	x	R
gw1.XIX.962.1	hydroxyproline-rich glycoprotein family protein	AT2G39050.1	R&L	x	R
gw1.XIX.735.1	SEC (SECRET AGENT); transferase, transferring glycosyl groups	AT3G04240.1	R&L	x	R
gw1.XIX.2934.1	ENT3/FUR1 (FUDR RESISTANT 1); nucleoside transmembrane transporter	AT4G05120.1	R&L	x	R
gw1.XIX.2748.1	XTH9 (XYLOGLUCAN ENDOTRANSGLUCOSYLASE/HYDROLASE 9); hydrolase, acting on glycosyl bonds	AT4G03210.1	R&L	x	R
gw1.XIX.2693.1	GTP binding	AT5G58370.2	R&L	x	R
gw1.XIX.2391.1	light repressible receptor protein kinase	AT4G29990.1	R&L	x	R
gw1.XIX.2223.1	trypsin and protease inhibitor family protein / Kunitz family protein	AT1G73325.1	R&L	x	R									R&L
gw1.XIX.2155.1	SUC2 (SUCROSE-PROTON SYMPORTER 2); carbohydrate transporter/ sucrose:hydrogen symporter/ sugar porter	AT1G22710.1	R&L	x	R
gw1.XIX.2110.1	EMB2756 (EMBRYO DEFECTIVE 2756)	AT1G34550.1	R&L	x	R
gw1.XIX.1789.1	catalytic	AT5G49900.1	R&L	x	R
gw1.XIX.1566.1	Encodes a nuclear localized target of E2Fa-DPa, transcription factors controlling cell cycle progression.	AT2G40550.1	R&L	x	R
gw1.XIX.1429.1	Unknown protein	AT1G65295.1	R&L	x	R
gw1.XIX.1276.1	Unknown protein	AT1G64980.1	R&L	x	R									R
gw1.XIX.1102.1	ATMYB5 (MYB DOMAIN PROTEIN 5); DNA binding / transcription factor	AT3G13540.1	R&L	x	R									R
gw1.XIV.699.1	auxin-responsive family protein	AT3G60690.1	R&L	x	R									R
gw1.XIV.670.1	Unknown protein	AT1G78110.1	R&L	x	R
gw1.XIV.4136.1	protein kinase family protein	AT5G46570.1	R&L	x	R
gw1.XIV.4057.1	Unknown protein	AT3G07510.1	R&L	x	R
gw1.XIV.3796.1	ATPase subunit 6, putative	AT2G07741.1	R&L	x	R
gw1.XIV.3795.1	CCAAT-box binding transcription factor subunit B (NF-YB) (HAP3 ) (AHAP3) family	AT4G14540.1	R&L	x	R
gw1.XIV.3659.1	F-box family protein	AT3G07870.1	R&L	x	R
gw1.XIV.3082.1	CARAB-AK-LYS (Lysine-sensitive aspartate kinase); amino acid binding / aspartate kinase	AT5G14060.1	R&L	x	R									R
gw1.XIV.3075.1	zinc finger (C3HC4-type RING finger) family protein	AT3G26730.1	R&L	x	R
gw1.XIV.2953.1	AT-HSFA4A (Arabidopsis thaliana heat shock transcription factor A4A); DNA binding / transcription factor	AT4G18880.1	R&L	x	R
gw1.XIV.2894.1	VAR2 (VARIEGATED 2); ATP-dependent peptidase/ ATPase/ metallopeptidase/ zinc ion binding	AT2G30950.1	R&L	x	R
gw1.XIV.2816.1	RKF3 (RECEPTOR-LIKE KINASE IN IN FLOWERS 3); kinase	AT2G48010.1	R&L	x	R
gw1.XIV.2649.1	histone-like transcription factor (CBF/NF-Y) family protein = Nf-YB5	AT2G47810.1	R&L	x	R
gw1.XIV.2445.1	AP2 domain-containing transcription factor, putative	AT2G47520.1	R&L	x	R
gw1.XIV.238.1	Unknown protein	AT1G47330.1	R&L	x	R
gw1.XIV.2196.1	protein phosphatase 2C, putative / PP2C, putative	AT3G62260.2	R&L	x	R
gw1.XIV.2088.1	preprotein translocase secA subunit, putative	AT4G01800.1	R&L	x	R
gw1.XIV.1754.1	Unknown protein	AT2G46550.1	R&L	x	R									R
gw1.XIV.1531.1	HS/HWS (HAWAIIAN SKIRT); ubiquitin-protein ligase	AT3G61590.1	R&L	x	R
gw1.XIV.1419.1	heavy-metal-associated domain-containing protein	AT1G01490.1	R&L	x	R
gw1.XIV.1328.1	ATBRM/BRM/CHR2 (ARABIDOPSIS THALIANA BRAHMA); ATP binding / DNA binding / helicase/ transcription regulator	AT2G46020.2	R&L	x	R
gw1.XIV.113.1	transducin family protein / WD-40 repeat family protein	AT1G04140.2	R&L	x	R
gw1.XIV.1101.1	methionine adenosyltransferase regulatory beta subunit-related	AT4G00560.1	R&L	x	R
gw1.XIII.847.1	Unknown protein	AT5G27730.1	R&L	x	R
gw1.XIII.692.1	pre-mRNA splicing factor PRP38 family protein	AT2G40650.1	R&L	x	R
gw1.XIII.2947.1	POLGAMMA2 (polymerase gamma 2); DNA binding / DNA-directed DNA polymerase	AT1G50840.1	R&L	x	R
gw1.XIII.2795.1	NDR1 (NON RACE-SPECIFIC DISEASE RESISTANCE 1); signal transducer	AT3G20600.1	R&L	x	R									R
gw1.XIII.2717.1	zinc finger protein-related	AT5G54630.1	R&L	x	R
gw1.XIII.2386.1	glucose-6-phosphate/phosphate translocator, putative	AT5G17630.1	R&L	x	R
gw1.XIII.2326.1	MATE efflux family protein	AT3G03620.1	R&L	x	R
gw1.XIII.215.1	CIPK10 (CBL-INTERACTING PROTEIN KINASE 10); kinase	AT5G58380.1	R&L	x	R
gw1.XIII.1778.1	Unknown protein	AT5G18460.1	R&L	x	R
gw1.XIII.1730.1	Unknown protein	AT3G04350.1	R&L	x	R									R
gw1.XIII.1714.1	AAA-type ATPase family protein	AT3G28580.1	R&L	x	R
gw1.XIII.1647.1	TOPP4 (Type one serine/threonine protein phosphatase 4); protein serine/threonine phosphatase	AT2G39840.1	R&L	x	R
gw1.XIII.1471.1	ATB2; oxidoreductase	AT1G60710.1	R&L	x	R
gw1.XIII.1268.1	SAR DNA-binding protein, putative	AT3G05060.1	R&L	x	R
gw1.XII.905.1	YSL3 (YELLOW STRIPE LIKE 3); oligopeptide transporter	AT5G53550.1	R&L	x	R
gw1.XII.865.1	glycosyl hydrolase family 18 protein	AT4G19810.1	R&L	x	R
gw1.XII.841.1	BIN4 (BRASSINOSTEROID-INSENSITIVE4)	AT5G24630.1	R&L	x	R
gw1.XII.792.1	Unknown protein	AT5G53620.1	R&L	x	R
gw1.XII.78.1	anion exchange family protein	AT3G62270.1	R&L	x	R
gw1.XII.66.1	Unknown protein	AT1G60010.1	R&L	x	R									R
gw1.XII.484.1	AOX1A (alternative oxidase 1A); alternative oxidase	AT3G22370.1	R&L	x	R									R
gw1.XII.429.1	60S acidic ribosomal protein P1 (RPP1A)	AT1G01100.1	R&L	x	R
gw1.XII.316.1	ATP binding / nucleoside-triphosphatase/ nucleotide binding	AT5G52882.1	R&L	x	R
gw1.XII.274.1	ATMKK9 (Arabidopsis thaliana MAP kinase kinase 9); kinase	AT1G73500.1	R&L	x	R
gw1.XII.190.1	EMB1796 (EMBRYO DEFECTIVE 1796); binding	AT3G49240.1	R&L	x	R
gw1.XII.1868.1	unknown protein	AT1G73750.1	R&L	x	R
gw1.XII.1795.1	proton-dependent oligopeptide transport (POT) family protein	AT5G62680.1	R&L	x	R									R
gw1.XII.179.1	pectinesterase family protein	AT3G49220.1	R&L	x	R									R
gw1.XII.1696.1	PIMT1 (PROTEIN-L-ISOASPARTATE METHYLTRANSFERASE 1); protein-L-isoaspartate (D-aspartate) O-methyltransferase	AT3G48330.1	R&L	x	R
gw1.XII.1688.1	nodulin family protein	AT5G14120.1	R&L	x	R									R
gw1.XII.1394.1	Unknown protein	AT5G51670.1	R&L	x	R
gw1.XII.1318.1	glycosyl hydrolase family 38 protein	AT5G13980.1	R&L	x	R									R
gw1.XII.1041.1	calcium-binding protein, putative	AT1G18210.1	R&L	x	R
gw1.XII.1035.1	sorbitol dehydrogenase, putative / L-iditol 2-dehydrogenase, putative	AT5G51970.1	R&L	x	R									R
gw1.XI.712.1	PP7 (protein phosphatase 7); protein serine/threonine phosphatase	AT5G63870.1	R&L	x	R
gw1.XI.7.1	peroxisomal membrane protein-related	AT1G52870.2	R&L	x	R
gw1.XI.671.1	AAA-type ATPase family protein	AT5G16930.1	R&L	x	R
gw1.XI.428.1	THI1 (THIAZOLE REQUIRING)	AT5G54770.1	R&L	x	R
gw1.XI.3928.1	zinc finger (C3HC4-type RING finger) family protein	AT4G27470.1	R&L	x	R									R
gw1.XI.3552.1	Unknown protein	AT3G14920.1	R&L	x	R
gw1.XI.3432.1	mechanosensitive ion channel domain-containing protein / MS ion channel domain-containing protein	AT1G78610.1	R&L	x	R
gw1.XI.3391.1	pyruvate decarboxylase, putative	AT5G01320.1	R&L	x	R
gw1.XI.336.1	heat shock protein-related	AT5G54660.1	R&L	x	R
gw1.XI.2808.1	AR192; adenyl-nucleotide exchange factor/ chaperone binding / protein binding / protein homodimerization	AT4G26780.1	R&L	x	R
gw1.XI.2407.1	Unknown protein	AT1G61740.1	R&L	x	R
gw1.XI.2180.1	octicosapeptide/Phox/Bem1p (PB1) domain-containing protein	AT4G05150.1	R&L	x	R
gw1.XI.1982.1	alpha 1,4-glycosyltransferase family protein / glycosyltransferase sugar-binding DXD motif-containing protein	AT1G61050.1	R&L	x	R
gw1.XI.1690.1	calcium-binding EF hand family protein	AT3G20290.1	R&L	x	R
gw1.XI.1466.1	Unknown protein	AT5G63520.1	R&L	x	R
gw1.XI.1321.1	hydrolase, hydrolyzing O-glycosyl compounds	AT1G11820.1	R&L	x	R
gw1.XI.1016.1	subtilase family protein	AT4G20430.1	R&L	x	R
gw1.X.992.1	Unknown protein	AT1G13990.1	R&L	x	R
gw1.X.834.1	band 7 family protein	AT2G03510.1	R&L	x	R
gw1.X.723.1	galactosyltransferase family protein	AT3G06440.1	R&L	x	R
[truncated: 3,272 more rows]
