# Supplementary material for: Comparative transcriptomics of drought responses in Populus: a meta-analysis of genome-wide expression profiling in mature leaves and root apices across two genotypes
Source: BMC Genomics. 2010 Nov 12;11:630. doi: 10.1186/1471-2164-11-630 (PMC3091765; doi:10.1186/1471-2164-11-630)
Supplement: Additional file 6 — (Microsoft Excel file) Comparison of poplar drought-responsive genes with the transcriptional program induced by KIN10, by starvation conditions and antagonized by sugar availability [39]. The probesets identifiers, the Populus gene names (v1.1), the annotations and the AGI codes are given for all drought-responsive genes those orthologs were regulated in response to energy deficit in arabidopsis. Genes are gathered according to biological processes. Numbers of regulated genes per pair comparison are summed. Yellow: drought-regulation consistent with sugar feeding in arabidopsis: Blue: drought-regulation consistent with energy deficit in arabidopsis. [file 1471-2164-11-630-S6.XLS]

## Sheet: Additional file 6
			numbers of drought-regulated genes
			consistent with sugar feeding	2	15	9	8	13	26	12	2	9	11	25	11
			consitent with energy deficit	9	6	5	53	54	53	14	3	11	214	37	40
probesets	Poplar gene modele (v1.1)	AGI code	Biological process	CL-EAR vs CL-CTL	CL-LMI vs CL-CTL	CL-LMO vs CL-CTL	CR-EAR vsCR-CTL	CR-LMI vs CR-CTL	CR-LMO vs CR-CTL	SL-EAR vs SL-CTL	SL-LMI vs SL-CTL	SL-LMO vs SL-CTL	SR-EAR vs SL-CTL	SR-LMI vs SR-CTL	SR-LMO vs SR-CTL
PtpAffx.128895.1.S1_at	estExt_Genewise1_v1.C_280333	At4g33150	amino acid metabolism
PtpAffx.120304.1.S1_s_at	estExt_Genewise1_v1.C_280333	At4g33150
PtpAffx.1168.1.S1_at	estExt_Genewise1_v1.C_280341	At4g33150
PtpAffx.2320.1.S1_at	estExt_Genewise1_v1.C_LG_I8346	At1g64660
PtpAffx.2311.1.S1_s_at	estExt_Genewise1_v1.C_LG_IX3026	At3g47340
PtpAffx.158492.1.S1_at	estExt_Genewise1_v1.C_LG_IX3026	At3g47340
PtpAffx.163635.1.S1_at	estExt_Genewise1_v1.C_LG_XVI3692	At3g45300
PtpAffx.203591.1.S1_s_at	eugene3.00031777	At1g64660
PtpAffx.203591.1.S1_at	eugene3.00031777	At1g64660
PtpAffx.55484.1.S1_at	eugene3.00051206	At1g03090
PtpAffx.3528.2.S1_a_at	eugene3.00051206	At1g03090
PtpAffx.3528.1.S1_at	eugene3.00051206	At1g03090
PtpAffx.134863.1.S1_at	eugene3.00090655	At4g34030
PtpAffx.95932.1.A1_at	eugene3.00090655	At4g34030
PtpAffx.219729.1.S1_s_at	eugene3.00280098	At4g33150
PtpAffx.220355.1.S1_s_at	eugene3.31610001	At4g33150
PtpAffx.60990.1.S1_at	gw1.40.939.1	At4g34200
Ptp.1409.2.S1_at	gw1.I.3925.1	At4g34200
PtpAffx.27102.1.A1_at	gw1.I.3925.1	At4g34200
PtpAffx.158485.1.S1_at	gw1.I.4943.1	At5g54080
PtpAffx.161992.1.A1_at	gw1.I.4943.1	At5g54080
PtpAffx.27102.2.S1_s_at	gw1.IX.2337.1	At4g34200
PtpAffx.66341.1.S1_a_at	gw1.IX.4830.1	At3g45300
PtpAffx.16691.2.S1_a_at	estExt_fgenesh4_pg.C_LG_XII1187	At5g51970	minor CHO metabolism
PtpAffx.162311.1.S1_at	estExt_Genewise1_v1.C_1450155	At2g19800
PtpAffx.216903.1.S1_at	eugene3.01550026	At2g19800
PtpAffx.206146.1.S1_x_at	fgenesh4_pg.C_LG_VI000475	At5g20250
PtpAffx.214563.1.S1_at	fgenesh4_pg.C_LG_XVIII001087	At5g20250
PtpAffx.133712.1.A1_at	fgenesh4_pg.C_LG_XVIII001087	At5g20250
PtpAffx.221001.1.S1_x_at	grail3.4045000202	At5g20250
PtpAffx.79594.1.S1_s_at	gw1.XII.1035.1	At5g51970
PtpAffx.160390.3.A1_at	eugene3.00120332	At5g24530	secondary metabolism
PtpAffx.160390.3.A1_s_at	eugene3.00120332	At5g24530
PtpAffx.216043.1.S1_s_at	eugene3.01330126	At5g24530
PtpAffx.3763.1.S1_at	fgenesh4_pm.C_LG_II000277	At1g06570
PtpAffx.3763.2.S1_a_at	fgenesh4_pm.C_LG_II000277	At1g06570
PtpAffx.216044.1.S1_at	gw1.133.251.1	At5g24530
PtpAffx.57620.1.S1_at	gw1.133.251.1	At5g24530
PtpAffx.79915.1.S1_s_at	eugene3.00061363	At1g23870	trehalose metabolism
PtpAffx.212767.1.S1_at	eugene3.00150531	At1g23870
PtpAffx.37297.1.A1_at	eugene3.00150531	At1g23870
PtpAffx.210555.1.S1_at	fgenesh4_pm.C_LG_XII000278	At1g23870
PtpAffx.214417.1.S1_at	fgenesh4_pm.C_LG_XVIII000320	At1g23870
PtpAffx.3064.2.S1_at	estExt_fgenesh4_pg.C_LG_VII1013	At5g66680	miscelaneous metabolism
PtpAffx.11317.6.A1_a_at	estExt_fgenesh4_pg.C_LG_X1411	At1g69295
PtpAffx.11317.2.A1_a_at	estExt_fgenesh4_pg.C_LG_X1411	At1g69295
PtpAffx.11317.1.A1_x_at	estExt_fgenesh4_pg.C_LG_X1411	At1g69295
PtpAffx.43993.1.S1_at	estExt_fgenesh4_pm.C_LG_I0831	At3g28200
PtpAffx.22667.1.A1_at	estExt_fgenesh4_pm.C_LG_IV0471	At4g36360
PtpAffx.99667.1.S1_s_at	estExt_Genewise1_v1.C_LG_V1511	At4g36360
PtpAffx.38384.2.S1_a_at	estExt_Genewise1_v1.C_LG_VII3760	At4g36360
Ptp.7275.1.S1_s_at	estExt_Genewise1_v1.C_LG_XVI1715	At3g57520
Ptp.3522.1.S1_s_at	eugene3.00060481	At3g57520
Ptp.5927.1.S1_s_at	eugene3.00060481	At3g57520
PtpAffx.29992.1.A1_at	eugene3.00140217	At3g61060
PtpAffx.149183.1.S1_at	eugene3.00150654	At3g57520
PtpAffx.94052.1.S1_at	fgenesh4_pm.C_LG_VI000400	At3g13750
Ptp.2657.1.S1_s_at	fgenesh4_pm.C_LG_VI000400	At3g13750
PtpAffx.31614.1.A1_at	fgenesh4_pm.C_LG_VI000400	At3g13750
PtpAffx.21218.1.S1_at	fgenesh4_pm.C_scaffold_44000028	At3g13750
PtpAffx.18160.2.S1_at	grail3.0021013901	At3g18280
Ptp.6900.1.S1_s_at	gw1.I.7009.1	At2g19670
PtpAffx.22715.1.A1_at	gw1.II.4107.1	At1g19300
PtpAffx.204794.1.S1_at	estExt_fgenesh4_pg.C_LG_IX0868	At1g07110	glycolysis / gluconeogenesis
PtpAffx.6307.1.S1_at	estExt_Genewise1_v1.C_LG_XI3607	At1g53310
PtpAffx.85831.1.S1_at	estExt_Genewise1_v1.C_LG_XI3607	At1g53310
PtpAffx.210243.1.S1_at	gw1.XII.1350.1	At3g49160
Ptp.5042.3.S1_a_at	estExt_Genewise1_v1.C_LG_IX3694	At2g13360	photosynthesis
PtpAffx.3635.1.S1_x_at	estExt_Genewise1_v1.C_LG_IX3694	At2g13360
Ptp.5042.3.S1_s_at	estExt_Genewise1_v1.C_LG_IX3694	At2g13360
Ptp.3333.2.A1_at	estExt_fgenesh4_pg.C_LG_I0874	At1g63940	redox regulation
Ptp.5101.1.S1_at	fgenesh4_pg.C_LG_VIII000310	At3g54960
Ptp.5101.1.S1_s_at	fgenesh4_pg.C_LG_VIII000310	At3g54960
PtpAffx.40433.1.S1_at	grail3.0055010001	At1g11530
PtpAffx.10732.1.S1_at	grail3.0093003601	At1g11530
Ptp.7971.1.S1_s_at	estExt_fgenesh4_pm.C_LG_V0467	At1g53580	biodegradation of xenobiotics
PtpAffx.221977.1.S1_s_at	estExt_Genewise1_v1.C_570289	At1g15380
PtpAffx.221977.1.S1_at	estExt_Genewise1_v1.C_570289	At1g15380
PtpAffx.19182.1.A1_at	gw1.150.231.1	At1g15380
Ptp.3871.1.S1_s_at	gw1.III.803.1	At1g80160
PtpAffx.12620.1.A1_at	gw1.III.803.1	At1g80160
PtpAffx.91700.1.S1_a_at	eugene3.09800003	At4g38470	protein kinase /phosphatase
PtpAffx.91700.2.S1_at	eugene3.09800003	At4g38470
PtpAffx.224710.1.S1_s_at	fgenesh4_pg.C_LG_XI000360	At1g11330
Ptp.7088.1.S1_at	gw1.I.735.1	At5g21170
PtpAffx.30032.2.S1_at	gw1.IX.1049.1	At4g38470
Ptp.7866.2.S1_a_at	gw1.VIII.1527.1	At3g10550
PtpAffx.31277.1.A1_at	fgenesh4_pg.C_LG_IX000628	At3g19290	hormone response/ signaling
PtpAffx.204675.1.S1_at	fgenesh4_pg.C_LG_IX000628	At3g19290
PtpAffx.69090.1.A1_at	fgenesh4_pg.C_LG_IX000628	At3g19290
PtpAffx.675.9.S1_s_at	grail3.0046016501	At2g33830
PtpAffx.215822.1.S1_s_at	gw1.130.194.1	At3g19290
PtpAffx.62549.1.A1_at	estExt_fgenesh4_pg.C_1420022	At1g23120	stress
PtpAffx.218414.1.S1_at	estExt_fgenesh4_pg.C_2010041	At1g73260
Ptp.3735.1.S1_s_at	estExt_fgenesh4_pg.C_2010041	At1g73260
Ptp.678.1.A1_at	estExt_fgenesh4_pg.C_LG_II1789	At3g62600
PtpAffx.4602.1.S1_s_at	estExt_fgenesh4_pg.C_LG_II2507	At2g33210
PtpAffx.730.1.A1_at	estExt_fgenesh4_pg.C_LG_III1543	At1g80920
PtpAffx.3203.5.S1_a_at	estExt_fgenesh4_pg.C_LG_V1547	At4g24190
PtpAffx.3203.1.A1_s_at	estExt_fgenesh4_pg.C_LG_V1547	At4g24190
PtpAffx.98826.1.S1_s_at	estExt_fgenesh4_pg.C_LG_V1547	At4g24190
PtpAffx.3203.5.S1_at	estExt_fgenesh4_pg.C_LG_V1547	At4g24190
PtpAffx.160100.1.A1_at	estExt_fgenesh4_pg.C_LG_VIII1209	At1g67980
PtpAffx.5913.1.S1_at	estExt_fgenesh4_pm.C_LG_I0166	At2g33210
PtpAffx.47384.1.S1_at	eugene3.00012235	At4g13830
PtpAffx.207029.1.S1_at	eugene3.00070346	At1g73260
Ptp.4777.1.S1_at	eugene3.00140679	At3g62600
PtpAffx.53192.1.S1_at	eugene3.00140679	At1g73260
PtpAffx.218415.1.S1_at	eugene3.02010035	At1g73260
PtpAffx.211914.1.S1_at	fgenesh4_pg.C_LG_XIV001048	At3g07770
PtpAffx.730.2.S1_at	fgenesh4_pg.C_scaffold_208000014	At1g80920
PtpAffx.2559.2.A1_a_at	fgenesh4_pg.C_scaffold_5388000001	At1g55210
PtpAffx.159874.1.A1_s_at	fgenesh4_pm.C_LG_XIV000477	At3g07770
PtpAffx.211913.1.S1_s_at	fgenesh4_pm.C_LG_XIV000477	At3g07770
PtpAffx.61867.1.S1_at	fgenesh4_pm.C_LG_XIV000477	At3g07770
PtpAffx.212236.1.S1_x_at	grail3.0065006504	At1g54410
Ptp.3085.1.S1_at	estExt_fgenesh4_pg.C_LG_XII1068	At5g61790	signalling
Ptp.4637.1.S1_s_at	estExt_fgenesh4_pg.C_LG_XII1068	At5g61790
Ptp.5922.1.S1_s_at	estExt_fgenesh4_pm.C_LG_I0202	At3g26740
Ptp.7278.1.S1_at	estExt_fgenesh4_pm.C_LG_II0071	At4g35750
PtpAffx.29903.1.S1_at	estExt_Genewise1_v1.C_570014	At4g35750
PtpAffx.202654.1.S1_s_at	estExt_Genewise1_v1.C_LG_II3355	At3g07050
Ptp.308.1.A1_s_at	estExt_Genewise1_v1.C_LG_XV2501	At5g61790
PtpAffx.133657.1.A1_a_at	eugene3.00050718	At4g08920
PtpAffx.22869.1.S1_at	eugene3.00050718	At4g08920
PtpAffx.150579.1.S1_s_at	grail3.0021021301	At3g07050
PtpAffx.202653.1.S1_at	grail3.0021021301	At3g07050
PtpAffx.210744.1.S1_at	grail3.0079004601	At5g52250
PtpAffx.108897.1.S1_at	gw1.V.1969.1	At4g35750
PtpAffx.1010.1.S1_at	estExt_fgenesh4_pm.C_640063	At4g28450	RNA
PtpAffx.249.339.S1_at	estExt_Genewise1_v1.C_95310004	At3g03920
Ptp.3063.1.S1_s_at	estExt_Genewise1_v1.C_95310004	At3g03920
PtpAffx.17298.1.S1_a_at	estExt_Genewise1_v1.C_LG_XIII0788	At3g25940
Ptp.4520.1.S1_s_at	grail3.5873000103	At5g61030
PtpAffx.107587.1.A1_s_at	gw1.40.862.1	At1g49760
PtpAffx.208316.1.S1_at	gw1.VIII.2962.1	At4g25630
Ptp.3915.2.S1_a_at	estExt_fgenesh4_pg.C_280219	At5g22920	RNA-transcription regulation
PtpAffx.95850.1.A1_s_at	estExt_fgenesh4_pg.C_280219	At5g22920
Ptp.6043.2.S1_a_at	estExt_fgenesh4_pg.C_570018	At4g35770
PtpAffx.8849.1.S1_at	estExt_fgenesh4_pg.C_LG_II0987	At5g65640
PtpAffx.8582.1.S1_at	estExt_fgenesh4_pm.C_1420001	At4g03510
PtpAffx.8582.3.S1_a_at	estExt_fgenesh4_pm.C_1420001	At4g28270
Ptp.5317.1.S1_s_at	estExt_fgenesh4_pm.C_290035	At5g47390
PtpAffx.138263.1.S1_at	estExt_Genewise1_v1.C_LG_XI2954	At5g55970
Ptp.5287.1.S1_s_at	estExt_Genewise1_v1.C_LG_XVIII2926	At5g57660
PtpAffx.261.2.A1_at	estExt_Genewise1_v1.C_LG_XVIII2926	At5g57660
Ptp.2531.1.S1_at	eugene3.00061670	At2g19810
PtpAffx.889.1.A1_a_at	eugene3.00090763	At3g19580
PtpAffx.23842.1.S1_a_at	eugene3.00091579	At5g22920
PtpAffx.203346.1.S1_at	fgenesh4_pg.C_LG_III001278	At4g34590
PtpAffx.25085.1.S1_s_at	fgenesh4_pg.C_LG_XII000934	At1g56110
PtpAffx.210636.1.S1_at	fgenesh4_pg.C_LG_XII000934	At1g56110
PtpAffx.22311.2.S1_a_at	fgenesh4_pm.C_LG_III000185	At5g47390
PtpAffx.87591.1.S1_at	grail3.0006047901	At5g49450
Ptp.8066.1.S1_s_at	grail3.0006047901	At5g49450
PtpAffx.9685.1.S1_at	grail3.0032012601	At5g55970
Ptp.166.1.S1_s_at	grail3.0039003901	At3g61260
Ptp.7067.1.S1_at	gw1.I.4086.1	At3g19580
PtpAffx.68244.1.S1_at	gw1.II.2573.1	At3g19580
PtpAffx.9921.5.A1_a_at	gw1.VI.1543.1	At1g80270
PtpAffx.144362.1.S1_at	gw1.VI.1543.1	At1g80270
PtpAffx.9921.4.A1_a_at	gw1.VI.1543.1	At1g80270
PtpAffx.26402.1.S1_at	gw1.VI.1543.1	At1g80270
PtpAffx.137461.1.S1_at	gw1.XIII.1268.1	At3g05060
PtpAffx.9921.3.A1_a_at	gw1.XVI.1270.1	At1g80270
PtpAffx.9921.3.A1_at	gw1.XVI.1270.1	At1g80270
Ptp.712.1.A1_s_at	estExt_fgenesh4_pm.C_LG_X0271	At1g06760	DNA
Ptp.5859.3.S1_s_at	grail3.0019029201	At2g18050
PtpAffx.3084.1.S1_at	grail3.0057010501	At2g18050
PtpAffx.38773.1.A1_at	gw1.I.4832.1	At4g26600
Ptp.6293.1.S1_s_at	gw1.IX.3784.1	At3g18600
PtpAffx.18222.1.A1_at	gw1.VI.2308.1	At3g57150
PtpAffx.206090.1.S1_x_at	gw1.VI.2308.1	At3g57150
PtpAffx.206090.1.S1_at	gw1.VI.2308.1	At3g57150
PtpAffx.97624.1.S1_s_at	gw1.VI.2308.1	At3g57150
PtpAffx.43563.1.A1_s_at	gw1.VIII.65.1	At1g59990
PtpAffx.126496.1.S1_s_at	gw1.VIII.65.1	At1g59990
Ptp.1063.2.A1_at	gw1.XVI.1402.1	At3g57150
PtpAffx.213273.1.S1_at	gw1.XVI.1402.1	At3g57150
Ptp.1063.2.A1_s_at	gw1.XVI.1402.1	At3g57150
Ptp.7939.1.S1_at	estExt_fgenesh4_pg.C_LG_V1038	At1g77000	protein degradation
PtpAffx.107313.1.S1_at	estExt_fgenesh4_pg.C_LG_V1038	At1g77000
PtpAffx.74271.1.A1_at	estExt_fgenesh4_pg.C_LG_V1038	At1g77000
PtpAffx.112822.1.A1_at	eugene3.00011103	At1g80440
PtpAffx.224891.1.S1_at	eugene3.00141185	At2g04160
PtpAffx.97010.1.S1_s_at	fgenesh4_pg.C_scaffold_1060000001	At2g04160
PtpAffx.23748.1.S1_at	fgenesh4_pm.C_scaffold_170000004	At3g59940
PtpAffx.87159.1.A1_at	gw1.IX.330.1	At3g52500
PtpAffx.1069.1.S1_at	gw1.VI.815.1	At3g52500
Ptp.5459.1.S1_at	estExt_Genewise1_v1.C_LG_III2625	At3g13470	protein folding
PtpAffx.15237.5.S1_a_at	fgenesh4_pm.C_LG_I000009	At3g13470
PtpAffx.25566.3.S1_at	gw1.XI.2808.1	At4g26780
Ptp.60.1.S1_at	gw1.XII.1080.1	At4g25340
Ptp.6691.1.S1_x_at	estExt_fgenesh4_pg.C_LG_III1004	At2g36620	protein synthesis
PtpAffx.45956.1.S1_s_at	estExt_fgenesh4_pg.C_LG_III1004	At2g36620
PtpAffx.4471.1.S1_a_at	estExt_Genewise1_v1.C_LG_XV0049	At5g24490
PtpAffx.158203.1.A1_at	eugene3.00020474	At1g34030
PtpAffx.28838.1.A1_at	eugene3.00081030	At5g08180
PtpAffx.210334.1.S1_x_at	eugene3.00120306	At5g24490
PtpAffx.90967.1.S1_at	eugene3.00140509	At5g47700
PtpAffx.218860.1.S1_at	fgenesh4_pg.C_scaffold_21859000001	At1g64880
PtpAffx.44256.1.A1_at	fgenesh4_pm.C_LG_IV000465	At1g25260
Ptp.5310.1.S1_s_at	gw1.158.134.1	At3g04770
PtpAffx.25088.1.S1_at	gw1.XV.3482.1	At3g58660
PtpAffx.20282.1.A1_at	gw1.XV.3482.1 / gw1.XII.1646.1	At3g58660
PtpAffx.163089.1.S1_at	estExt_Genewise1_v1.C_LG_XI3485	At1g29310	transport
PtpAffx.209524.1.S1_at	eugene3.00102468	At5g04770
PtpAffx.215779.1.S1_at	eugene3.130860001	At1g22570
PtpAffx.117004.2.S1_at	estExt_fgenesh4_pg.C_860138	At5g45280	cell wall
Ptp.289.1.S1_at	estExt_fgenesh4_pg.C_860138	At5g45280
PtpAffx.13164.3.S1_at	estExt_fgenesh4_pg.C_LG_I2408	At3g23820
PtpAffx.83041.1.A1_s_at	estExt_fgenesh4_pm.C_LG_X0551	At5g49360
PtpAffx.209038.1.S1_s_at	estExt_fgenesh4_pm.C_LG_X0551	At5g49360
Ptp.6393.1.S1_at	estExt_fgenesh4_pm.C_LG_XVII0156	At3g29360
Ptp.4706.1.S1_s_at	estExt_fgenesh4_pm.C_LG_XVII0156	At3g29360
PtpAffx.29653.1.S1_s_at	estExt_fgenesh4_pm.C_LG_XVII0156	At3g29360
PtpAffx.117937.1.S1_at	eugene3.00140126	At2g45220
PtpAffx.143519.1.S1_at	eugene3.00140126	At2g45220
PtpAffx.140086.1.A1_at	eugene3.00151059	At2g45220
Ptp.4658.1.S1_s_at	eugene3.00880019	At3g23820
Ptp.6656.1.S1_s_at	grail3.0010018901	At1g69530
PtpAffx.29389.1.S1_at	grail3.0010018901	At1g69530
Ptp.2396.1.A1_s_at	grail3.0018003901	At1g32170
PtpAffx.13217.1.S1_at	gw1.XII.179.1	At3g49220
PtpAffx.1910.1.S1_at	gw1.XII.179.1	At3g49220
PtpAffx.117198.1.S1_at	gw1.XV.413.1	At3g49220
Ptp.4111.2.S1_at	estExt_fgenesh4_pg.C_LG_XIII0070	At1g56220	development
PtpAffx.249.861.A1_at	estExt_fgenesh4_pg.C_LG_XIII0070	At1g56220
Ptp.4111.3.S1_s_at	estExt_fgenesh4_pg.C_LG_XIII0070	At1g56220
PtpAffx.249.51.A1_a_at	estExt_fgenesh4_pg.C_LG_XIII0070	At1g56220
PtpAffx.8895.1.S1_at	estExt_fgenesh4_pm.C_LG_VII0345	At2g26560
PtpAffx.70045.1.A1_s_at	estExt_Genewise1_v1.C_LG_IV0024	At5g14520
PtpAffx.204132.1.S1_s_at	estExt_Genewise1_v1.C_LG_IV0024	At5g14520
PtpAffx.202066.1.S1_at	eugene3.00021186	At2g26560
PtpAffx.212121.1.S1_at	fgenesh4_pg.C_LG_XIX000140	At2g26560
PtpAffx.217643.1.S1_s_at	fgenesh4_pg.C_scaffold_17400000001	At2g26560
PtpAffx.249.113.S1_at	grail3.0133004203	At1g56220
PtpAffx.156848.1.S1_s_at	gw1.86.17.1	At2g40360
PtpAffx.209444.1.S1_at	gw1.X.2964.1	At3g10530
PtpAffx.15096.1.S1_a_at	estExt_fgenesh4_pg.C_1470017	At5g24890	not assigned
Ptp.8086.1.S1_at	estExt_fgenesh4_pg.C_290356	At4g25170
PtpAffx.99356.1.S1_at	estExt_fgenesh4_pg.C_LG_I1487	At4g19160
Ptp.6012.1.S1_s_at	estExt_fgenesh4_pg.C_LG_II1111	At3g22660
PtpAffx.13775.1.A1_at	estExt_fgenesh4_pg.C_LG_III0321	At1g15440
PtpAffx.88294.1.A1_at	estExt_fgenesh4_pg.C_LG_V1641	At2g30600
Ptp.6445.1.A1_at	estExt_fgenesh4_pg.C_LG_VI0717	At5g02050
PtpAffx.131810.1.S1_at	estExt_fgenesh4_pg.C_LG_XV0629	At3g23620
PtpAffx.147337.1.A1_at	estExt_fgenesh4_pm.C_LG_II0046	At2g30600
PtpAffx.157467.1.S1_at	estExt_fgenesh4_pm.C_LG_VI0086	At3g10740
Ptp.7637.1.A1_at	estExt_fgenesh4_pm.C_LG_VIII0822	At1g07040
PtpAffx.34571.2.S1_at	estExt_fgenesh4_pm.C_LG_X0749	At2g40000
PtpAffx.157141.1.S1_s_at	estExt_Genewise1_v1.C_1220082	At1g34130
Ptp.3753.1.S1_s_at	estExt_Genewise1_v1.C_1220082	At1g34130
Ptp.2162.2.S1_s_at	estExt_Genewise1_v1.C_LG_I1200	At5g59480
Ptp.2162.1.S1_s_at	estExt_Genewise1_v1.C_LG_I1200	At5g59480
PtpAffx.203314.1.S1_at	estExt_Genewise1_v1.C_LG_III0234	At5g28540
PtpAffx.11516.2.A1_at	estExt_Genewise1_v1.C_LG_III0234	At5g28540
PtpAffx.203314.1.S1_x_at	estExt_Genewise1_v1.C_LG_III0234	At5g28540
PtpAffx.118422.2.S1_a_at	estExt_Genewise1_v1.C_LG_IX3773	At3g47160
PtpAffx.158491.2.S1_s_at	estExt_Genewise1_v1.C_LG_XIV0433	At3g20000
PtpAffx.6058.1.S1_s_at	estExt_Genewise1_v1.C_LG_XVIII2895	At5g57655
Ptp.5378.1.S1_s_at	estExt_Genewise1_v1.C_LG_XVIII2895	At5g57655
PtpAffx.202548.1.S1_at	eugene3.00002233	At5g60960
PtpAffx.203151.1.S1_at	eugene3.00030798	At4g25170
PtpAffx.142909.1.S1_s_at	eugene3.00030798	At4g25170
Ptp.5936.2.A1_a_at	eugene3.00031684	At4g19160
PtpAffx.10106.1.S1_at	eugene3.00031726	At5g06570
PtpAffx.54705.1.S1_at	eugene3.00040627	At1g15010
PtpAffx.34527.2.A1_a_at	eugene3.00050160	At4g39840
Ptp.4832.2.A1_s_at	eugene3.00060795	At5g02020
PtpAffx.100638.1.A1_at	eugene3.00060989	At2g19385
PtpAffx.24151.1.A1_at	eugene3.00070549	At4g39840
PtpAffx.8521.6.S1_at	eugene3.00081423	At2g32150
PtpAffx.8521.1.S1_a_at	eugene3.00081423	At2g32150
PtpAffx.208405.1.S1_at	eugene3.00082008	At1g27100
PtpAffx.4733.3.S1_at	eugene3.00090586	At2g15890
PtpAffx.210289.1.S1_at	eugene3.00120231	At5g28540
PtpAffx.8534.1.S1_s_at	eugene3.00130061	At1g56580
Ptp.2885.1.S1_s_at	eugene3.00130792	At5g16750
Ptp.2647.2.S1_a_at	eugene3.00140373	At2g46220
PtpAffx.15128.1.A1_at	eugene3.00160251	At5g06570
PtpAffx.121067.1.A1_at	eugene3.00180745	At1g34130
PtpAffx.214374.1.S1_s_at	eugene3.00180807	At2g18900
PtpAffx.5358.1.S1_at	eugene3.01450028	At4g29520
PtpAffx.64943.1.S1_s_at	eugene3.01630032	At1g22930
Ptp.1496.1.S1_s_at	eugene3.01630032	At1g22930
PtpAffx.202795.1.S1_at	fgenesh4_pg.C_LG_III000069	At1g22930
PtpAffx.208269.1.S1_at	fgenesh4_pg.C_LG_VIII001619	At1g13160
PtpAffx.146962.1.A1_at	fgenesh4_pg.C_LG_VIII001619	At1g13160
PtpAffx.88275.1.A1_at	fgenesh4_pg.C_LG_X000064	At5g11240
PtpAffx.222227.1.S1_at	fgenesh4_pg.C_scaffold_64000033	At1g67120
PtpAffx.205739.1.S1_at	fgenesh4_pm.C_LG_V000540	At5g14050
PtpAffx.89696.1.S1_at	fgenesh4_pm.C_LG_VII000277	At1g48920
PtpAffx.11275.1.A1_a_at	fgenesh4_pm.C_LG_VII000277	At1g48920
PtpAffx.32004.2.S1_at	fgenesh4_pm.C_scaffold_152000023	At1g15740
PtpAffx.32004.1.A1_at	fgenesh4_pm.C_scaffold_152000023	At1g15740
PtpAffx.32004.2.S1_a_at	fgenesh4_pm.C_scaffold_152000023	At1g15740
PtpAffx.29192.1.A1_s_at	grail3.0001012301	At5g06570
PtpAffx.204432.1.S1_at	grail3.0001012301	At5g06570
PtpAffx.150352.1.S1_s_at	grail3.0001012301	At5g06570
Ptp.8054.1.S1_at	grail3.0001055701	At2g15695
Ptp.3855.1.S1_s_at	grail3.0001112401	At5g02020
Ptp.3855.1.S1_a_at	grail3.0001112401	At5g02020
Ptp.7026.1.S1_s_at	grail3.0005042001	At1g25275
PtpAffx.8521.2.S1_at	grail3.0006002201	At2g32150
PtpAffx.8521.2.S1_a_at	grail3.0006002201	At2g32150
PtpAffx.697.2.S1_at	grail3.0016020001	At5g62440
Ptp.7268.1.S1_at	grail3.0030005001	At5g06570
PtpAffx.11013.1.A1_s_at	grail3.0031000401	At1g67920
PtpAffx.11013.1.A1_at	grail3.0031000401	At1g67920
PtpAffx.160774.1.S1_s_at	grail3.0043013701	At1g67920
Ptp.3896.1.S1_at	grail3.0054016801	At5g40690
PtpAffx.215492.1.S1_s_at	grail3.0124002001	At3g47160
Ptp.3834.1.S1_at	grail3.0143000901	At3g20340
PtpAffx.18166.1.A1_s_at	grail3.0143000901	At3g20340
PtpAffx.144588.1.S1_at	gw1.146.82.1	At1g31660
PtpAffx.6101.1.S1_a_at	gw1.70.69.1	At2g38820
PtpAffx.107687.1.S1_s_at	gw1.I.1373.1	At5g59960
PtpAffx.200799.1.S1_at	gw1.I.1373.1	At5g59960
PtpAffx.29592.1.S1_at	gw1.I.5241.1	At1g72280
PtpAffx.120425.1.A1_at	gw1.I.6710.1	At2g18220
PtpAffx.11635.1.S1_at	gw1.I.9324.1	At3g14050
PtpAffx.121097.1.A1_at	gw1.II.1196.1	At1g58200
PtpAffx.204069.1.S1_at	gw1.IV.4198.1	At5g38720
PtpAffx.204069.1.S1_x_at	gw1.IV.4198.1	At5g38720
Ptp.6488.1.S1_s_at	gw1.V.1452.1	At2g37990
Ptp.1663.1.A1_s_at	gw1.V.1452.1	At2g37990
PtpAffx.121110.1.A1_at	gw1.VII.1394.1	At4g05410
PtpAffx.155905.1.S1_at	gw1.VIII.884.1	At2g40000
Ptp.7197.1.S1_at	gw1.XIV.1754.1	At1g01240
PtpAffx.9265.1.S1_s_at	gw1.XVI.1041.1	At3g10740
